# Supplementary material for: Classifying Breast Cancer Subtypes Using Deep Neural Networks Based on Multi-Omics Data
Source: Genes (Basel). 2020 Aug 4;11(8):888. doi: 10.3390/genes11080888 (PMC7464481; doi:10.3390/genes11080888)
Supplement: Supplementary file 1 [file genes-11-00888-s001.zip]

Archive with 8 entries (7 files):
- Supplementary Materials/
- Supplementary Materials/Figure S1:Bar Graph of GO_BP.png
- Supplementary Materials/Figure S2:Bar Graph of GO_CC.png
- Supplementary Materials/Figure S3:Bar Graph of GO_MF.png
- Supplementary Materials/Table S1:Results of GO_BP Enrichment.xlsx
- Supplementary Materials/Table S2:Results of GO_CC Enrichment.xlsx
- Supplementary Materials/Table S3:Results of GO_MF Enrichment.xlsx
- Supplementary Materials/Table S4:The top 5000 features of three omics data types for multi-classification.xlsx
