# Supplementary material for: Classifying Breast Cancer Subtypes Using Deep Neural Networks Based on Multi-Omics Data
Source: Genes (Basel). 2020 Aug 4;11(8):888. doi: 10.3390/genes11080888 (PMC7464481; doi:10.3390/genes11080888)
Supplement: Supplementary file 1 [file genes-11-00888-s001.zip › Supplementary Materials/Table S1:Results of GO_BP Enrichment.xlsx]

## Sheet: Annotation
Input ID	Gene ID	Type	Tax ID	Homologene Gene ID	Homologene Gene Tax ID	Gene Symbol	Biological Process (GO)	GO:0007156 homophilic cell adhesion via p	GO:0048598 embryonic morphogenesis	GO:0051301 cell division	GO:0007224 smoothened signaling pathway	GO:0055123 digestive system development	GO:0032870 cellular response to hormone s	GO:0009991 response to extracellular stim	GO:0048706 embryonic skeletal system deve	GO:0060346 bone trabecula formation	GO:0022612 gland morphogenesis	GO:0050890 cognition	GO:0007565 female pregnancy	GO:0030198 extracellular matrix organizat	GO:0007423 sensory organ development	GO:0051052 regulation of DNA metabolic pr	GO:0021953 central nervous system neuron	GO:1904029 regulation of cyclin-dependent	GO:0070268 cornification	GO:0022411 cellular component disassembly	GO:0000083 regulation of transcription in
AAAS	8086	symbol	H. sapiens	8086	H. sapiens	AAAS	GO:0006409 tRNA export from nucleus;GO:0006110 regulation of glycolytic process;GO:0071431 tRNA-containing ribonucleoprotein complex export from nucleus	0.0	0.0	0.0	0.0	0.0	0.0	0.0	0.0	0.0	0.0	1.0	0.0	0.0	0.0	0.0	0.0	0.0	0.0	0.0	0.0
ABCC3	8714	symbol	H. sapiens	8714	H. sapiens	ABCC3	GO:0015722 canalicular bile acid transport;GO:0015721 bile acid and bile salt transport;GO:0042908 xenobiotic transport	0.0	0.0	0.0	0.0	0.0	0.0	0.0	0.0	0.0	0.0	0.0	0.0	0.0	0.0	0.0	0.0	0.0	0.0	0.0	0.0
ABHD15	116236	symbol	H. sapiens	116236	H. sapiens	ABHD15	GO:0044255 cellular lipid metabolic process;GO:0006629 lipid metabolic process;GO:0044238 primary metabolic process	0.0	0.0	0.0	0.0	0.0	0.0	0.0	0.0	0.0	0.0	0.0	0.0	0.0	0.0	0.0	0.0	0.0	0.0	0.0	0.0
ABLIM3	22885	symbol	H. sapiens	22885	H. sapiens	ABLIM3	GO:1903955 positive regulation of protein targeting to mitochondrion;GO:1903214 regulation of protein targeting to mitochondrion;GO:1903749 positive regulation of establishment of protein localization to mitochondrion	0.0	0.0	0.0	0.0	0.0	0.0	0.0	0.0	0.0	0.0	0.0	0.0	0.0	0.0	0.0	0.0	0.0	0.0	0.0	0.0
ACBD7	414149	symbol	H. sapiens	414149	H. sapiens	ACBD7		0.0	0.0	0.0	0.0	0.0	0.0	0.0	0.0	0.0	0.0	0.0	0.0	0.0	0.0	0.0	0.0	0.0	0.0	0.0	0.0
ACOT12	134526	symbol	H. sapiens	134526	H. sapiens	ACOT12	GO:0006084 acetyl-CoA metabolic process;GO:0006637 acyl-CoA metabolic process;GO:0033875 ribonucleoside bisphosphate metabolic process	0.0	0.0	0.0	0.0	0.0	0.0	0.0	0.0	0.0	0.0	0.0	0.0	0.0	0.0	0.0	0.0	0.0	0.0	0.0	0.0
ACSL6	23305	symbol	H. sapiens	23305	H. sapiens	ACSL6	GO:0035338 long-chain fatty-acyl-CoA biosynthetic process;GO:0046949 fatty-acyl-CoA biosynthetic process;GO:0035336 long-chain fatty-acyl-CoA metabolic process	0.0	0.0	0.0	0.0	0.0	0.0	0.0	0.0	0.0	0.0	0.0	0.0	0.0	0.0	0.0	0.0	0.0	0.0	0.0	0.0
ACSS3	79611	symbol	H. sapiens	79611	H. sapiens	ACSS3	GO:0046951 ketone body biosynthetic process;GO:1902224 ketone body metabolic process;GO:0046950 cellular ketone body metabolic process	0.0	0.0	0.0	0.0	0.0	0.0	0.0	0.0	0.0	0.0	0.0	0.0	0.0	0.0	0.0	0.0	0.0	0.0	0.0	0.0
ACTBL2	345651	symbol	H. sapiens	345651	H. sapiens	ACTBL2	GO:0098974 postsynaptic actin cytoskeleton organization;GO:0099188 postsynaptic cytoskeleton organization;GO:0048488 synaptic vesicle endocytosis	0.0	0.0	0.0	0.0	0.0	0.0	0.0	0.0	0.0	0.0	0.0	0.0	0.0	0.0	0.0	0.0	0.0	0.0	0.0	0.0
ACVR1B	91	symbol	H. sapiens	91	H. sapiens	ACVR1B	GO:1901165 positive regulation of trophoblast cell migration;GO:1901163 regulation of trophoblast cell migration;GO:0032927 positive regulation of activin receptor signaling pathway	0.0	1.0	0.0	0.0	0.0	0.0	0.0	0.0	0.0	0.0	0.0	1.0	0.0	0.0	0.0	0.0	0.0	0.0	0.0	0.0
ACVRL1	94	symbol	H. sapiens	94	H. sapiens	ACVRL1	GO:0035912 dorsal aorta morphogenesis;GO:0035313 wound healing, spreading of epidermal cells;GO:0051895 negative regulation of focal adhesion assembly	0.0	1.0	0.0	0.0	0.0	0.0	0.0	0.0	0.0	0.0	0.0	0.0	0.0	1.0	1.0	0.0	0.0	0.0	0.0	0.0
ADAM19	8728	symbol	H. sapiens	8728	H. sapiens	ADAM19	GO:2000049 positive regulation of cell-cell adhesion mediated by cadherin;GO:2000047 regulation of cell-cell adhesion mediated by cadherin;GO:0044331 cell-cell adhesion mediated by cadherin	0.0	0.0	0.0	0.0	0.0	0.0	0.0	0.0	0.0	0.0	0.0	0.0	1.0	0.0	0.0	0.0	0.0	0.0	0.0	0.0
ADAMTS19	171019	symbol	H. sapiens	171019	H. sapiens	ADAMTS19	GO:0006508 proteolysis;GO:0019538 protein metabolic process;GO:1901564 organonitrogen compound metabolic process	0.0	0.0	0.0	0.0	0.0	0.0	0.0	0.0	0.0	0.0	0.0	0.0	0.0	0.0	0.0	0.0	0.0	0.0	0.0	0.0
ADAMTS6	11174	symbol	H. sapiens	11174	H. sapiens	ADAMTS6	GO:0035904 aorta development;GO:0060976 coronary vasculature development;GO:0060840 artery development	0.0	0.0	0.0	0.0	0.0	0.0	0.0	0.0	0.0	0.0	0.0	0.0	0.0	0.0	0.0	0.0	0.0	0.0	0.0	0.0
ADARB2	105	symbol	H. sapiens	105	H. sapiens	ADARB2	GO:0006382 adenosine to inosine editing;GO:0016553 base conversion or substitution editing;GO:0009451 RNA modification	0.0	0.0	0.0	0.0	0.0	0.0	0.0	0.0	0.0	0.0	0.0	0.0	0.0	0.0	0.0	0.0	0.0	0.0	0.0	0.0
ADCY6	112	symbol	H. sapiens	112	H. sapiens	ADCY6	GO:1904117 cellular response to vasopressin;GO:0034199 activation of protein kinase A activity;GO:0006171 cAMP biosynthetic process	0.0	0.0	0.0	0.0	0.0	1.0	0.0	0.0	0.0	0.0	0.0	0.0	0.0	0.0	0.0	0.0	0.0	0.0	0.0	0.0
ADNP	23394	symbol	H. sapiens	23394	H. sapiens	ADNP	GO:0033484 nitric oxide homeostasis;GO:0045773 positive regulation of axon extension;GO:0050772 positive regulation of axonogenesis	0.0	0.0	0.0	0.0	0.0	0.0	1.0	0.0	0.0	0.0	1.0	0.0	0.0	0.0	0.0	0.0	0.0	0.0	0.0	0.0
ADRA1B	147	symbol	H. sapiens	147	H. sapiens	ADRA1B	GO:0001994 norepinephrine-epinephrine vasoconstriction involved in regulation of systemic arterial blood pressure;GO:0003321 positive regulation of blood pressure by epinephrine-norepinephrine;GO:0045907 positive regulation of vasoconstriction	0.0	0.0	0.0	0.0	0.0	0.0	0.0	0.0	0.0	0.0	1.0	0.0	0.0	0.0	0.0	0.0	0.0	0.0	0.0	0.0
ADRB2	154	symbol	H. sapiens	154	H. sapiens	ADRB2	GO:0061885 positive regulation of mini excitatory postsynaptic potential;GO:0061884 regulation of mini excitatory postsynaptic potential;GO:0002025 norepinephrine-epinephrine-mediated vasodilation involved in regulation of systemic arterial blood pressure	0.0	0.0	0.0	0.0	0.0	1.0	1.0	0.0	0.0	0.0	1.0	0.0	0.0	0.0	0.0	0.0	0.0	0.0	1.0	0.0
AFAP1L1	134265	symbol	H. sapiens	134265	H. sapiens	AFAP1L1		0.0	0.0	0.0	0.0	0.0	0.0	0.0	0.0	0.0	0.0	0.0	0.0	0.0	0.0	0.0	0.0	0.0	0.0	0.0	0.0
AFF4	27125	symbol	H. sapiens	27125	H. sapiens	AFF4	GO:0007286 spermatid development;GO:0048515 spermatid differentiation;GO:0006368 transcription elongation from RNA polymerase II promoter	0.0	0.0	0.0	0.0	0.0	0.0	0.0	0.0	0.0	0.0	0.0	0.0	0.0	0.0	0.0	0.0	0.0	0.0	0.0	0.0
AGGF1	55109	symbol	H. sapiens	55109	H. sapiens	AGGF1	GO:0045766 positive regulation of angiogenesis;GO:0001570 vasculogenesis;GO:0001938 positive regulation of endothelial cell proliferation	0.0	0.0	0.0	0.0	0.0	0.0	0.0	0.0	0.0	0.0	0.0	0.0	0.0	0.0	0.0	0.0	0.0	0.0	0.0	0.0
AKR1C2	1646	symbol	H. sapiens	1646	H. sapiens	AKR1C2	GO:0071799 cellular response to prostaglandin D stimulus;GO:0071798 response to prostaglandin D;GO:0044597 daunorubicin metabolic process	0.0	0.0	0.0	0.0	0.0	1.0	0.0	0.0	0.0	0.0	0.0	0.0	0.0	0.0	0.0	0.0	0.0	0.0	0.0	0.0
AKR1C4	1109	symbol	H. sapiens	1109	H. sapiens	AKR1C4	GO:0044597 daunorubicin metabolic process;GO:0042448 progesterone metabolic process;GO:0006693 prostaglandin metabolic process	0.0	0.0	0.0	0.0	0.0	1.0	0.0	0.0	0.0	0.0	0.0	0.0	0.0	0.0	0.0	0.0	0.0	0.0	0.0	0.0
ALDH7A1	501	symbol	H. sapiens	501	H. sapiens	ALDH7A1	GO:0019285 glycine betaine biosynthetic process from choline;GO:0042426 choline catabolic process;GO:0031456 glycine betaine biosynthetic process	0.0	0.0	0.0	0.0	0.0	0.0	0.0	0.0	0.0	0.0	0.0	0.0	0.0	0.0	0.0	0.0	0.0	0.0	0.0	0.0
ALG1	56052	symbol	H. sapiens	56052	H. sapiens	ALG1	GO:0006488 dolichol-linked oligosaccharide biosynthetic process;GO:0006490 oligosaccharide-lipid intermediate biosynthetic process;GO:0006487 protein N-linked glycosylation	0.0	0.0	0.0	0.0	0.0	0.0	0.0	0.0	0.0	0.0	0.0	0.0	0.0	0.0	0.0	0.0	0.0	0.0	0.0	0.0
AMHR2	269	symbol	H. sapiens	269	H. sapiens	AMHR2	GO:0001880 Mullerian duct regression;GO:1990262 anti-Mullerian hormone signaling pathway;GO:0008585 female gonad development	0.0	0.0	0.0	0.0	0.0	0.0	0.0	0.0	0.0	0.0	0.0	0.0	0.0	0.0	0.0	0.0	0.0	0.0	0.0	0.0
ANKHD1	54882	symbol	H. sapiens	54882	H. sapiens	ANKHD1	GO:0045087 innate immune response;GO:0006955 immune response;GO:0006952 defense response	0.0	0.0	0.0	0.0	0.0	0.0	0.0	0.0	0.0	0.0	0.0	0.0	0.0	0.0	0.0	0.0	0.0	0.0	0.0	0.0
ANKHD1.EIF4EBP3						None	None	nan	nan	nan	nan	nan	nan	nan	nan	nan	nan	nan	nan	nan	nan	nan	nan	nan	nan	nan	nan
ANKRA2	57763	symbol	H. sapiens	57763	H. sapiens	ANKRA2	GO:0043254 regulation of protein complex assembly;GO:0044087 regulation of cellular component biogenesis;GO:0006357 regulation of transcription by RNA polymerase II	0.0	0.0	0.0	0.0	0.0	0.0	0.0	0.0	0.0	0.0	0.0	0.0	0.0	0.0	0.0	0.0	0.0	0.0	0.0	0.0
ANKRD13B	124930	symbol	H. sapiens	124930	H. sapiens	ANKRD13B	GO:0002091 negative regulation of receptor internalization;GO:0048261 negative regulation of receptor-mediated endocytosis;GO:0002090 regulation of receptor internalization	0.0	0.0	0.0	0.0	0.0	0.0	0.0	0.0	0.0	0.0	0.0	0.0	0.0	0.0	0.0	0.0	0.0	0.0	0.0	0.0
ANKRD16	54522	symbol	H. sapiens	54522	H. sapiens	ANKRD16	GO:0006400 tRNA modification;GO:0008033 tRNA processing;GO:0006399 tRNA metabolic process	0.0	0.0	0.0	0.0	0.0	0.0	0.0	0.0	0.0	0.0	0.0	0.0	0.0	0.0	0.0	0.0	0.0	0.0	0.0	0.0
ANKRD34B	340120	symbol	H. sapiens	340120	H. sapiens	ANKRD34B		0.0	0.0	0.0	0.0	0.0	0.0	0.0	0.0	0.0	0.0	0.0	0.0	0.0	0.0	0.0	0.0	0.0	0.0	0.0	0.0
ANKRD40	91369	symbol	H. sapiens	91369	H. sapiens	ANKRD40	GO:0008150 biological_process	0.0	0.0	0.0	0.0	0.0	0.0	0.0	0.0	0.0	0.0	0.0	0.0	0.0	0.0	0.0	0.0	0.0	0.0	0.0	0.0
ANKRD52	283373	symbol	H. sapiens	283373	H. sapiens	ANKRD52		0.0	0.0	0.0	0.0	0.0	0.0	0.0	0.0	0.0	0.0	0.0	0.0	0.0	0.0	0.0	0.0	0.0	0.0	0.0	0.0
ANP32D	23519	symbol	H. sapiens	23519	H. sapiens	ANP32D		0.0	0.0	0.0	0.0	0.0	0.0	0.0	0.0	0.0	0.0	0.0	0.0	0.0	0.0	0.0	0.0	0.0	0.0	0.0	0.0
AP3B1	8546	symbol	H. sapiens	8546	H. sapiens	AP3B1	GO:0051138 positive regulation of NK T cell differentiation;GO:0051136 regulation of NK T cell differentiation;GO:0016182 synaptic vesicle budding from endosome	0.0	0.0	0.0	0.0	0.0	0.0	0.0	0.0	0.0	0.0	0.0	0.0	0.0	0.0	0.0	0.0	0.0	0.0	0.0	0.0
AP3S1	1176	symbol	H. sapiens	1176	H. sapiens	AP3S1	GO:0048490 anterograde synaptic vesicle transport;GO:0099517 synaptic vesicle transport along microtubule;GO:0099514 synaptic vesicle cytoskeletal transport	0.0	0.0	0.0	0.0	0.0	1.0	0.0	0.0	0.0	0.0	0.0	0.0	0.0	0.0	0.0	0.0	0.0	0.0	0.0	0.0
APBB3	10307	symbol	H. sapiens	10307	H. sapiens	APBB3	GO:0006355 regulation of transcription, DNA-templated;GO:1903506 regulation of nucleic acid-templated transcription;GO:0006351 transcription, DNA-templated	0.0	0.0	0.0	0.0	0.0	0.0	0.0	0.0	0.0	0.0	0.0	0.0	0.0	0.0	0.0	0.0	0.0	0.0	0.0	0.0
APC	324	symbol	H. sapiens	324	H. sapiens	APC	GO:1904781 positive regulation of protein localization to centrosome;GO:0007094 mitotic spindle assembly checkpoint;GO:0071174 mitotic spindle checkpoint	0.0	1.0	1.0	0.0	0.0	1.0	0.0	0.0	0.0	0.0	0.0	0.0	0.0	0.0	0.0	0.0	1.0	0.0	1.0	0.0
APOF	319	symbol	H. sapiens	319	H. sapiens	APOF	GO:0008203 cholesterol metabolic process;GO:1902652 secondary alcohol metabolic process;GO:0016125 sterol metabolic process	0.0	0.0	0.0	0.0	0.0	0.0	0.0	0.0	0.0	0.0	0.0	0.0	0.0	0.0	0.0	0.0	0.0	0.0	0.0	0.0
APPBP2	10513	symbol	H. sapiens	10513	H. sapiens	APPBP2	GO:0006886 intracellular protein transport;GO:0015031 protein transport;GO:0015833 peptide transport	0.0	0.0	0.0	0.0	0.0	0.0	0.0	0.0	0.0	0.0	0.0	0.0	0.0	0.0	0.0	0.0	0.0	0.0	0.0	0.0
AQP2	359	symbol	H. sapiens	359	H. sapiens	AQP2	GO:0003097 renal water transport;GO:0071288 cellular response to mercury ion;GO:0072205 metanephric collecting duct development	0.0	0.0	0.0	0.0	0.0	0.0	1.0	0.0	0.0	0.0	0.0	0.0	0.0	0.0	0.0	0.0	0.0	0.0	0.0	0.0
AQP5	362	symbol	H. sapiens	362	H. sapiens	AQP5	GO:0071476 cellular hypotonic response;GO:0015670 carbon dioxide transport;GO:0046541 saliva secretion	0.0	0.0	0.0	0.0	0.0	0.0	0.0	0.0	0.0	0.0	0.0	0.0	0.0	1.0	0.0	0.0	0.0	0.0	0.0	0.0
AQP6	363	symbol	H. sapiens	363	H. sapiens	AQP6	GO:0015706 nitrate transport;GO:0006833 water transport;GO:0042044 fluid transport	0.0	0.0	0.0	0.0	0.0	0.0	0.0	0.0	0.0	0.0	0.0	0.0	0.0	0.0	0.0	0.0	0.0	0.0	0.0	0.0
ARAP3	64411	symbol	H. sapiens	64411	H. sapiens	ARAP3	GO:0043547 positive regulation of GTPase activity;GO:0051056 regulation of small GTPase mediated signal transduction;GO:0043087 regulation of GTPase activity	0.0	0.0	0.0	0.0	0.0	0.0	0.0	0.0	0.0	0.0	0.0	0.0	0.0	0.0	0.0	0.0	0.0	0.0	0.0	0.0
ARF3	377	symbol	H. sapiens	377	H. sapiens	ARF3	GO:0006661 phosphatidylinositol biosynthetic process;GO:0006890 retrograde vesicle-mediated transport, Golgi to ER;GO:0046474 glycerophospholipid biosynthetic process	0.0	0.0	0.0	0.0	0.0	0.0	0.0	0.0	0.0	0.0	0.0	0.0	0.0	0.0	0.0	0.0	0.0	0.0	0.0	0.0
ARHGAP23	57636	symbol	H. sapiens	57636	H. sapiens	ARHGAP23	GO:0043547 positive regulation of GTPase activity;GO:0051056 regulation of small GTPase mediated signal transduction;GO:0043087 regulation of GTPase activity	0.0	0.0	0.0	0.0	0.0	0.0	0.0	0.0	0.0	0.0	0.0	0.0	0.0	0.0	0.0	0.0	0.0	0.0	0.0	0.0
ARHGAP26	23092	symbol	H. sapiens	23092	H. sapiens	ARHGAP26	GO:0043547 positive regulation of GTPase activity;GO:0051056 regulation of small GTPase mediated signal transduction;GO:0043087 regulation of GTPase activity	0.0	0.0	0.0	0.0	0.0	0.0	0.0	0.0	0.0	0.0	0.0	0.0	0.0	0.0	0.0	0.0	0.0	0.0	0.0	0.0
ARHGEF37	389337	symbol	H. sapiens	389337	H. sapiens	ARHGEF37		0.0	0.0	0.0	0.0	0.0	0.0	0.0	0.0	0.0	0.0	0.0	0.0	0.0	0.0	0.0	0.0	0.0	0.0	0.0	0.0
ARL15	54622	symbol	H. sapiens	54622	H. sapiens	ARL15	GO:0008150 biological_process	0.0	0.0	0.0	0.0	0.0	0.0	0.0	0.0	0.0	0.0	0.0	0.0	0.0	0.0	0.0	0.0	0.0	0.0	0.0	0.0
ARL5C	390790	symbol	H. sapiens	390790	H. sapiens	ARL5C	GO:1903292 protein localization to Golgi membrane;GO:0034067 protein localization to Golgi apparatus;GO:0072657 protein localization to membrane	0.0	0.0	0.0	0.0	0.0	0.0	0.0	0.0	0.0	0.0	0.0	0.0	0.0	0.0	0.0	0.0	0.0	0.0	0.0	0.0
ARRDC3	57561	symbol	H. sapiens	57561	H. sapiens	ARRDC3	GO:0031651 negative regulation of heat generation;GO:0071878 negative regulation of adenylate cyclase-activating adrenergic receptor signaling pathway;GO:0090327 negative regulation of locomotion involved in locomotory behavior	0.0	0.0	0.0	0.0	0.0	0.0	0.0	0.0	0.0	0.0	1.0	0.0	0.0	0.0	0.0	0.0	0.0	0.0	0.0	0.0
ARSB	411	symbol	H. sapiens	411	H. sapiens	ARSB	GO:0061580 colon epithelial cell migration;GO:0061582 intestinal epithelial cell migration;GO:0030207 chondroitin sulfate catabolic process	0.0	0.0	0.0	0.0	0.0	0.0	1.0	0.0	0.0	0.0	0.0	0.0	0.0	0.0	0.0	0.0	0.0	0.0	0.0	0.0
ARSI	340075	symbol	H. sapiens	340075	H. sapiens	ARSI		0.0	0.0	0.0	0.0	0.0	0.0	0.0	0.0	0.0	0.0	0.0	0.0	0.0	0.0	0.0	0.0	0.0	0.0	0.0	0.0
ARSK	153642	symbol	H. sapiens	153642	H. sapiens	ARSK		0.0	0.0	0.0	0.0	0.0	0.0	0.0	0.0	0.0	0.0	0.0	0.0	0.0	0.0	0.0	0.0	0.0	0.0	0.0	0.0
ATF1	466	symbol	H. sapiens	466	H. sapiens	ATF1	GO:0032025 response to cobalt ion;GO:0045740 positive regulation of DNA replication;GO:0010976 positive regulation of neuron projection development	0.0	0.0	0.0	0.0	0.0	0.0	0.0	0.0	0.0	0.0	0.0	0.0	0.0	0.0	1.0	0.0	0.0	0.0	0.0	0.0
ATF7	11016	symbol	H. sapiens	11016	H. sapiens	ATF7	GO:0016032 viral process;GO:0044403 symbiont process;GO:0044419 interspecies interaction between organisms	0.0	0.0	0.0	0.0	0.0	0.0	0.0	0.0	0.0	0.0	0.0	0.0	0.0	0.0	0.0	0.0	0.0	0.0	0.0	0.0
ATG10	83734	symbol	H. sapiens	83734	H. sapiens	ATG10	GO:0006983 ER overload response;GO:0006984 ER-nucleus signaling pathway;GO:0006497 protein lipidation	0.0	0.0	0.0	0.0	0.0	0.0	0.0	0.0	0.0	0.0	0.0	0.0	0.0	0.0	0.0	0.0	0.0	0.0	0.0	0.0
ATG12	9140	symbol	H. sapiens	9140	H. sapiens	ATG12	GO:0006501 C-terminal protein lipidation;GO:0018410 C-terminal protein amino acid modification;GO:0044804 autophagy of nucleus	0.0	0.0	0.0	0.0	0.0	0.0	0.0	0.0	0.0	0.0	0.0	0.0	0.0	0.0	0.0	0.0	0.0	0.0	1.0	0.0
ATMIN	23300	symbol	H. sapiens	23300	H. sapiens	ATMIN	GO:1902857 positive regulation of non-motile cilium assembly;GO:1902855 regulation of non-motile cilium assembly;GO:0045724 positive regulation of cilium assembly	0.0	0.0	0.0	0.0	0.0	0.0	0.0	0.0	0.0	0.0	0.0	0.0	0.0	0.0	0.0	0.0	0.0	0.0	0.0	0.0
ATOX1	475	symbol	H. sapiens	475	H. sapiens	ATOX1	GO:0060003 copper ion export;GO:0006878 cellular copper ion homeostasis;GO:0035434 copper ion transmembrane transport	0.0	0.0	0.0	0.0	0.0	0.0	0.0	0.0	0.0	0.0	0.0	0.0	0.0	0.0	0.0	0.0	0.0	0.0	0.0	0.0
ATP10B	23120	symbol	H. sapiens	23120	H. sapiens	ATP10B	GO:0045332 phospholipid translocation;GO:0034204 lipid translocation;GO:0015914 phospholipid transport	0.0	0.0	0.0	0.0	0.0	0.0	0.0	0.0	0.0	0.0	0.0	0.0	0.0	0.0	0.0	0.0	0.0	0.0	0.0	0.0
ATP5B	506	gene_synonym	H. sapiens	506	H. sapiens	ATP5F1B	GO:0042776 mitochondrial ATP synthesis coupled proton transport;GO:0006933 negative regulation of cell adhesion involved in substrate-bound cell migration;GO:0043536 positive regulation of blood vessel endothelial cell migration	0.0	0.0	0.0	0.0	0.0	0.0	0.0	0.0	0.0	0.0	0.0	0.0	0.0	0.0	0.0	0.0	0.0	0.0	0.0	0.0
ATP5C1	509	gene_synonym	H. sapiens	509	H. sapiens	ATP5F1C	GO:0042776 mitochondrial ATP synthesis coupled proton transport;GO:0015986 ATP synthesis coupled proton transport;GO:0042407 cristae formation	0.0	0.0	0.0	0.0	0.0	0.0	0.0	0.0	0.0	0.0	0.0	0.0	0.0	0.0	0.0	0.0	0.0	0.0	0.0	0.0
ATP5G2	517	gene_synonym	H. sapiens	517	H. sapiens	ATP5MC2	GO:0042776 mitochondrial ATP synthesis coupled proton transport;GO:0015986 ATP synthesis coupled proton transport;GO:0042407 cristae formation	0.0	0.0	0.0	0.0	0.0	0.0	0.0	0.0	0.0	0.0	0.0	0.0	0.0	0.0	0.0	0.0	0.0	0.0	0.0	0.0
ATP6AP1L	92270	symbol	H. sapiens	92270	H. sapiens	ATP6AP1L	GO:0030641 regulation of cellular pH;GO:0006885 regulation of pH;GO:0030004 cellular monovalent inorganic cation homeostasis	0.0	0.0	0.0	0.0	0.0	0.0	0.0	0.0	0.0	0.0	0.0	0.0	0.0	0.0	0.0	0.0	0.0	0.0	0.0	0.0
ATP9A	10079	symbol	H. sapiens	10079	H. sapiens	ATP9A	GO:0045332 phospholipid translocation;GO:0034204 lipid translocation;GO:0015914 phospholipid transport	0.0	0.0	0.0	0.0	0.0	0.0	0.0	0.0	0.0	0.0	0.0	0.0	0.0	0.0	0.0	0.0	0.0	0.0	0.0	0.0
BAIAP3	8938	symbol	H. sapiens	8938	H. sapiens	BAIAP3	GO:1905413 regulation of dense core granule exocytosis;GO:0035774 positive regulation of insulin secretion involved in cellular response to glucose stimulus;GO:1990502 dense core granule maturation	0.0	0.0	0.0	0.0	0.0	0.0	0.0	0.0	0.0	0.0	0.0	0.0	0.0	0.0	0.0	0.0	0.0	0.0	0.0	0.0
BAZ2A	11176	symbol	H. sapiens	11176	H. sapiens	BAZ2A	GO:0001188 RNA polymerase I preinitiation complex assembly;GO:0000183 chromatin silencing at rDNA;GO:0006361 transcription initiation from RNA polymerase I promoter	0.0	0.0	0.0	0.0	0.0	0.0	0.0	0.0	0.0	0.0	0.0	0.0	0.0	0.0	0.0	0.0	0.0	0.0	0.0	0.0
BBS10	79738	symbol	H. sapiens	79738	H. sapiens	BBS10	GO:0045494 photoreceptor cell maintenance;GO:0051131 chaperone-mediated protein complex assembly;GO:1905515 non-motile cilium assembly	0.0	0.0	0.0	0.0	0.0	0.0	0.0	0.0	0.0	0.0	0.0	0.0	0.0	0.0	0.0	0.0	0.0	0.0	0.0	0.0
BCAR1	9564	symbol	H. sapiens	9564	H. sapiens	BCAR1	GO:0090527 actin filament reorganization;GO:0086100 endothelin receptor signaling pathway;GO:0035729 cellular response to hepatocyte growth factor stimulus	0.0	0.0	1.0	0.0	0.0	1.0	0.0	0.0	0.0	0.0	0.0	0.0	0.0	0.0	0.0	0.0	0.0	0.0	0.0	0.0
BCAS1	8537	symbol	H. sapiens	8537	H. sapiens	BCAS1	GO:0042552 myelination;GO:0008366 axon ensheathment;GO:0007272 ensheathment of neurons	0.0	0.0	0.0	0.0	0.0	0.0	0.0	0.0	0.0	0.0	0.0	0.0	0.0	0.0	0.0	0.0	0.0	0.0	0.0	0.0
BCAS3	54828	symbol	H. sapiens	54828	H. sapiens	BCAS3	GO:0051895 negative regulation of focal adhesion assembly;GO:0051893 regulation of focal adhesion assembly;GO:2000251 positive regulation of actin cytoskeleton reorganization	0.0	0.0	0.0	0.0	0.0	0.0	1.0	0.0	0.0	0.0	0.0	0.0	0.0	0.0	0.0	0.0	0.0	0.0	0.0	0.0
BCDIN3D	144233	symbol	H. sapiens	144233	H. sapiens	BCDIN3D	GO:2000632 negative regulation of pre-miRNA processing;GO:2000631 regulation of pre-miRNA processing;GO:1903799 negative regulation of production of miRNAs involved in gene silencing by miRNA	0.0	0.0	0.0	0.0	0.0	0.0	0.0	0.0	0.0	0.0	0.0	0.0	0.0	0.0	0.0	0.0	0.0	0.0	0.0	0.0
BDP1	55814	symbol	H. sapiens	55814	H. sapiens	BDP1	GO:0070898 RNA polymerase III preinitiation complex assembly;GO:0006384 transcription initiation from RNA polymerase III promoter;GO:0070897 transcription preinitiation complex assembly	0.0	0.0	0.0	0.0	0.0	0.0	0.0	0.0	0.0	0.0	0.0	0.0	0.0	0.0	0.0	0.0	0.0	0.0	0.0	0.0
BEND7	222389	symbol	H. sapiens	222389	H. sapiens	BEND7		0.0	0.0	0.0	0.0	0.0	0.0	0.0	0.0	0.0	0.0	0.0	0.0	0.0	0.0	0.0	0.0	0.0	0.0	0.0	0.0
BHMT	635	symbol	H. sapiens	635	H. sapiens	BHMT	GO:0050666 regulation of homocysteine metabolic process;GO:0071267 L-methionine salvage;GO:0042426 choline catabolic process	0.0	0.0	0.0	0.0	0.0	0.0	0.0	0.0	0.0	0.0	0.0	0.0	0.0	0.0	0.0	0.0	0.0	0.0	0.0	0.0
BHMT2	23743	symbol	H. sapiens	23743	H. sapiens	BHMT2	GO:0071267 L-methionine salvage;GO:0071265 L-methionine biosynthetic process;GO:0033477 S-methylmethionine metabolic process	0.0	0.0	0.0	0.0	0.0	0.0	0.0	0.0	0.0	0.0	0.0	0.0	0.0	0.0	0.0	0.0	0.0	0.0	0.0	0.0
BIN2	51411	symbol	H. sapiens	51411	H. sapiens	BIN2	GO:0097320 plasma membrane tubulation;GO:0043312 neutrophil degranulation;GO:0071800 podosome assembly	0.0	0.0	0.0	0.0	0.0	0.0	0.0	0.0	0.0	0.0	0.0	0.0	0.0	0.0	0.0	0.0	0.0	0.0	0.0	0.0
BLOC1S1	2647	symbol	H. sapiens	2647	H. sapiens	BLOC1S1	GO:0048490 anterograde synaptic vesicle transport;GO:0099517 synaptic vesicle transport along microtubule;GO:0060155 platelet dense granule organization	0.0	0.0	0.0	0.0	0.0	0.0	0.0	0.0	0.0	0.0	0.0	0.0	0.0	0.0	0.0	0.0	0.0	0.0	0.0	0.0
BRD8	10902	symbol	H. sapiens	10902	H. sapiens	BRD8	GO:0043968 histone H2A acetylation;GO:0043967 histone H4 acetylation;GO:0016573 histone acetylation	0.0	0.0	0.0	0.0	0.0	0.0	0.0	0.0	0.0	0.0	0.0	0.0	0.0	0.0	0.0	0.0	0.0	0.0	0.0	0.0
BRIP1	83990	symbol	H. sapiens	83990	H. sapiens	BRIP1	GO:0010705 meiotic DNA double-strand break processing involved in reciprocal meiotic recombination;GO:0051026 chiasma assembly;GO:0007284 spermatogonial cell division	0.0	0.0	1.0	0.0	0.0	1.0	1.0	0.0	0.0	0.0	0.0	0.0	0.0	0.0	1.0	0.0	0.0	0.0	0.0	0.0
BTF3	689	symbol	H. sapiens	689	H. sapiens	BTF3	GO:0001701 in utero embryonic development;GO:0043009 chordate embryonic development;GO:0009792 embryo development ending in birth or egg hatching	0.0	1.0	0.0	0.0	0.0	0.0	0.0	0.0	0.0	0.0	0.0	0.0	0.0	0.0	0.0	0.0	0.0	0.0	0.0	0.0
C10orf111	221060	gene_synonym	H. sapiens	221060	H. sapiens	RPP38-DT		0.0	0.0	0.0	0.0	0.0	0.0	0.0	0.0	0.0	0.0	0.0	0.0	0.0	0.0	0.0	0.0	0.0	0.0	0.0	0.0
C12orf10	60314	gene_synonym	H. sapiens	60314	H. sapiens	MYG1	GO:0035641 locomotory exploration behavior;GO:0035640 exploration behavior;GO:0007626 locomotory behavior	0.0	0.0	0.0	0.0	0.0	0.0	0.0	0.0	0.0	0.0	1.0	0.0	0.0	0.0	0.0	0.0	0.0	0.0	0.0	0.0
C12orf54	121273	symbol	H. sapiens	121273	H. sapiens	C12orf54		0.0	0.0	0.0	0.0	0.0	0.0	0.0	0.0	0.0	0.0	0.0	0.0	0.0	0.0	0.0	0.0	0.0	0.0	0.0	0.0
C16orf46	123775	symbol	H. sapiens	123775	H. sapiens	C16orf46		0.0	0.0	0.0	0.0	0.0	0.0	0.0	0.0	0.0	0.0	0.0	0.0	0.0	0.0	0.0	0.0	0.0	0.0	0.0	0.0
C16orf74	404550	symbol	H. sapiens	404550	H. sapiens	C16orf74		0.0	0.0	0.0	0.0	0.0	0.0	0.0	0.0	0.0	0.0	0.0	0.0	0.0	0.0	0.0	0.0	0.0	0.0	0.0	0.0
C16orf89	146556	symbol	H. sapiens	146556	H. sapiens	C16orf89		0.0	0.0	0.0	0.0	0.0	0.0	0.0	0.0	0.0	0.0	0.0	0.0	0.0	0.0	0.0	0.0	0.0	0.0	0.0	0.0
C17orf64	124773	symbol	H. sapiens	124773	H. sapiens	C17orf64		0.0	0.0	0.0	0.0	0.0	0.0	0.0	0.0	0.0	0.0	0.0	0.0	0.0	0.0	0.0	0.0	0.0	0.0	0.0	0.0
C17orf82	388407	gene_synonym	H. sapiens	388407	H. sapiens	LINC02875		0.0	0.0	0.0	0.0	0.0	0.0	0.0	0.0	0.0	0.0	0.0	0.0	0.0	0.0	0.0	0.0	0.0	0.0	0.0	0.0
C17orf98	388381	symbol	H. sapiens	388381	H. sapiens	C17orf98		0.0	0.0	0.0	0.0	0.0	0.0	0.0	0.0	0.0	0.0	0.0	0.0	0.0	0.0	0.0	0.0	0.0	0.0	0.0	0.0
C1QL3	389941	symbol	H. sapiens	389941	H. sapiens	C1QL3	GO:0050807 regulation of synapse organization;GO:0050803 regulation of synapse structure or activity;GO:0050808 synapse organization	0.0	0.0	0.0	0.0	0.0	0.0	0.0	0.0	0.0	0.0	0.0	0.0	0.0	0.0	0.0	0.0	0.0	0.0	0.0	0.0
C1QTNF2	114898	symbol	H. sapiens	114898	H. sapiens	C1QTNF2	GO:0019216 regulation of lipid metabolic process;GO:0006629 lipid metabolic process;GO:0080090 regulation of primary metabolic process	0.0	0.0	0.0	0.0	0.0	0.0	0.0	0.0	0.0	0.0	0.0	0.0	0.0	0.0	0.0	0.0	0.0	0.0	0.0	0.0
C5orf15	56951	symbol	H. sapiens	56951	H. sapiens	C5orf15		0.0	0.0	0.0	0.0	0.0	0.0	0.0	0.0	0.0	0.0	0.0	0.0	0.0	0.0	0.0	0.0	0.0	0.0	0.0	0.0
C5orf24	134553	symbol	H. sapiens	134553	H. sapiens	C5orf24		0.0	0.0	0.0	0.0	0.0	0.0	0.0	0.0	0.0	0.0	0.0	0.0	0.0	0.0	0.0	0.0	0.0	0.0	0.0	0.0
C5orf30	90355	gene_synonym	H. sapiens	90355	H. sapiens	MACIR	GO:0010764 negative regulation of fibroblast migration;GO:1900016 negative regulation of cytokine production involved in inflammatory response;GO:0010762 regulation of fibroblast migration	0.0	0.0	0.0	0.0	0.0	0.0	0.0	0.0	0.0	0.0	0.0	0.0	0.0	0.0	0.0	0.0	0.0	0.0	0.0	0.0
C5orf46	389336	symbol	H. sapiens	389336	H. sapiens	C5orf46	GO:0008150 biological_process	0.0	0.0	0.0	0.0	0.0	0.0	0.0	0.0	0.0	0.0	0.0	0.0	0.0	0.0	0.0	0.0	0.0	0.0	0.0	0.0
C5orf56	441108	gene_synonym	H. sapiens	441108	H. sapiens	IRF1-AS1		0.0	0.0	0.0	0.0	0.0	0.0	0.0	0.0	0.0	0.0	0.0	0.0	0.0	0.0	0.0	0.0	0.0	0.0	0.0	0.0
CA4	762	symbol	H. sapiens	762	H. sapiens	CA4	GO:0015701 bicarbonate transport;GO:0015711 organic anion transport;GO:0006820 anion transport	0.0	0.0	0.0	0.0	0.0	0.0	0.0	0.0	0.0	0.0	0.0	0.0	0.0	0.0	0.0	0.0	0.0	0.0	0.0	0.0
CA5A	763	symbol	H. sapiens	763	H. sapiens	CA5A	GO:0015701 bicarbonate transport;GO:0015711 organic anion transport;GO:0006820 anion transport	0.0	0.0	0.0	0.0	0.0	0.0	0.0	0.0	0.0	0.0	0.0	0.0	0.0	0.0	0.0	0.0	0.0	0.0	0.0	0.0
CACNB1	782	symbol	H. sapiens	782	H. sapiens	CACNB1	GO:1902514 regulation of calcium ion transmembrane transport via high voltage-gated calcium channel;GO:1901385 regulation of voltage-gated calcium channel activity;GO:0061577 calcium ion transmembrane transport via high voltage-gated calcium channel	0.0	0.0	0.0	0.0	0.0	1.0	0.0	0.0	0.0	0.0	0.0	0.0	0.0	0.0	0.0	0.0	0.0	0.0	0.0	0.0
CACNB3	784	symbol	H. sapiens	784	H. sapiens	CACNB3	GO:1901843 positive regulation of high voltage-gated calcium channel activity;GO:1905788 negative regulation of detection of mechanical stimulus involved in sensory perception of touch;GO:1901387 positive regulation of voltage-gated calcium channel activity	0.0	0.0	0.0	0.0	0.0	0.0	1.0	0.0	0.0	0.0	0.0	0.0	0.0	0.0	0.0	0.0	0.0	0.0	0.0	0.0
CACNG1	786	symbol	H. sapiens	786	H. sapiens	CACNG1	GO:1902514 regulation of calcium ion transmembrane transport via high voltage-gated calcium channel;GO:0061577 calcium ion transmembrane transport via high voltage-gated calcium channel;GO:0070296 sarcoplasmic reticulum calcium ion transport	0.0	0.0	0.0	0.0	0.0	0.0	0.0	0.0	0.0	0.0	0.0	0.0	0.0	0.0	0.0	0.0	0.0	0.0	0.0	0.0
CACNG4	27092	symbol	H. sapiens	27092	H. sapiens	CACNG4	GO:0098943 neurotransmitter receptor transport, postsynaptic endosome to lysosome;GO:2000969 positive regulation of AMPA receptor activity;GO:0098970 postsynaptic neurotransmitter receptor diffusion trapping	0.0	0.0	0.0	0.0	0.0	0.0	0.0	0.0	0.0	0.0	0.0	0.0	0.0	0.0	0.0	0.0	0.0	0.0	0.0	0.0
CACNG5	27091	symbol	H. sapiens	27091	H. sapiens	CACNG5	GO:0098962 regulation of postsynaptic neurotransmitter receptor activity;GO:2000311 regulation of AMPA receptor activity;GO:0061337 cardiac conduction	0.0	0.0	0.0	0.0	0.0	0.0	0.0	0.0	0.0	0.0	0.0	0.0	0.0	0.0	0.0	0.0	0.0	0.0	0.0	0.0
CALCOCO1	57658	symbol	H. sapiens	57658	H. sapiens	CALCOCO1	GO:0030518 intracellular steroid hormone receptor signaling pathway;GO:0043401 steroid hormone mediated signaling pathway;GO:0071383 cellular response to steroid hormone stimulus	0.0	0.0	0.0	0.0	0.0	1.0	0.0	0.0	0.0	0.0	0.0	0.0	0.0	0.0	0.0	0.0	0.0	0.0	0.0	0.0
CALML3	810	symbol	H. sapiens	810	H. sapiens	CALML3	GO:0019722 calcium-mediated signaling;GO:0019932 second-messenger-mediated signaling;GO:0000226 microtubule cytoskeleton organization	0.0	0.0	0.0	0.0	0.0	0.0	0.0	0.0	0.0	0.0	0.0	0.0	0.0	0.0	0.0	0.0	0.0	0.0	0.0	0.0
CAMK2A	815	symbol	H. sapiens	815	H. sapiens	CAMK2A	GO:1990443 peptidyl-threonine autophosphorylation;GO:0010666 positive regulation of cardiac muscle cell apoptotic process;GO:0038166 angiotensin-activated signaling pathway	0.0	0.0	0.0	0.0	0.0	1.0	0.0	0.0	0.0	0.0	0.0	0.0	0.0	0.0	0.0	0.0	0.0	0.0	0.0	0.0
CAMK4	814	symbol	H. sapiens	814	H. sapiens	CAMK4	GO:0033081 regulation of T cell differentiation in thymus;GO:0002372 myeloid dendritic cell cytokine production;GO:0043011 myeloid dendritic cell differentiation	0.0	0.0	0.0	0.0	0.0	0.0	0.0	0.0	0.0	0.0	1.0	0.0	0.0	0.0	0.0	0.0	0.0	0.0	0.0	0.0
CAMLG	819	symbol	H. sapiens	819	H. sapiens	CAMLG	GO:0032435 negative regulation of proteasomal ubiquitin-dependent protein catabolic process;GO:2000059 negative regulation of ubiquitin-dependent protein catabolic process;GO:1901799 negative regulation of proteasomal protein catabolic process	0.0	0.0	0.0	0.0	0.0	0.0	0.0	0.0	0.0	0.0	0.0	0.0	0.0	0.0	0.0	0.0	0.0	0.0	0.0	0.0
CARTPT	9607	symbol	H. sapiens	9607	H. sapiens	CARTPT	GO:0032812 positive regulation of epinephrine secretion;GO:0070093 negative regulation of glucagon secretion;GO:0014060 regulation of epinephrine secretion	0.0	0.0	0.0	0.0	0.0	0.0	1.0	0.0	0.0	0.0	1.0	0.0	0.0	0.0	0.0	0.0	0.0	0.0	0.0	0.0
CASC3	22794	symbol	H. sapiens	22794	H. sapiens	CASC3	GO:0006406 mRNA export from nucleus;GO:0071427 mRNA-containing ribonucleoprotein complex export from nucleus;GO:0000184 nuclear-transcribed mRNA catabolic process, nonsense-mediated decay	0.0	0.0	0.0	0.0	0.0	0.0	0.0	0.0	0.0	0.0	0.0	0.0	0.0	0.0	0.0	0.0	0.0	0.0	0.0	0.0
CAST	831	symbol	H. sapiens	831	H. sapiens	CAST	GO:2000675 negative regulation of type B pancreatic cell apoptotic process;GO:0097340 inhibition of cysteine-type endopeptidase activity;GO:0097341 zymogen inhibition	0.0	0.0	0.0	0.0	0.0	0.0	0.0	0.0	0.0	0.0	0.0	0.0	0.0	0.0	0.0	0.0	0.0	0.0	0.0	0.0
CATSPER3	347732	symbol	H. sapiens	347732	H. sapiens	CATSPER3	GO:0048240 sperm capacitation;GO:0035036 sperm-egg recognition;GO:0007286 spermatid development	0.0	0.0	0.0	0.0	0.0	0.0	0.0	0.0	0.0	0.0	0.0	0.0	0.0	0.0	0.0	0.0	0.0	0.0	0.0	0.0
CBX5	23468	symbol	H. sapiens	23468	H. sapiens	CBX5	GO:0070317 negative regulation of G0 to G1 transition;GO:0070316 regulation of G0 to G1 transition;GO:0045023 G0 to G1 transition	0.0	0.0	0.0	0.0	0.0	0.0	0.0	0.0	0.0	0.0	0.0	0.0	0.0	0.0	0.0	0.0	0.0	0.0	0.0	0.0
CCDC112	153733	symbol	H. sapiens	153733	H. sapiens	CCDC112		0.0	0.0	0.0	0.0	0.0	0.0	0.0	0.0	0.0	0.0	0.0	0.0	0.0	0.0	0.0	0.0	0.0	0.0	0.0	0.0
CCDC125	202243	symbol	H. sapiens	202243	H. sapiens	CCDC125	GO:0035024 negative regulation of Rho protein signal transduction;GO:0046580 negative regulation of Ras protein signal transduction;GO:0051058 negative regulation of small GTPase mediated signal transduction	0.0	0.0	0.0	0.0	0.0	0.0	0.0	0.0	0.0	0.0	0.0	0.0	0.0	0.0	0.0	0.0	0.0	0.0	0.0	0.0
CCDC154	645811	symbol	H. sapiens	645811	H. sapiens	CCDC154		0.0	0.0	0.0	0.0	0.0	0.0	0.0	0.0	0.0	0.0	0.0	0.0	0.0	0.0	0.0	0.0	0.0	0.0	0.0	0.0
CCDC65	85478	symbol	H. sapiens	85478	H. sapiens	CCDC65	GO:0003352 regulation of cilium movement;GO:0070286 axonemal dynein complex assembly;GO:0060285 cilium-dependent cell motility	0.0	0.0	0.0	0.0	0.0	0.0	0.0	0.0	0.0	0.0	0.0	0.0	0.0	0.0	0.0	0.0	0.0	0.0	0.0	0.0
CCDC69	26112	symbol	H. sapiens	26112	H. sapiens	CCDC69	GO:0051255 spindle midzone assembly;GO:0051225 spindle assembly;GO:0007051 spindle organization	0.0	0.0	0.0	0.0	0.0	0.0	0.0	0.0	0.0	0.0	0.0	0.0	0.0	0.0	0.0	0.0	0.0	0.0	0.0	0.0
CCNB1	891	symbol	H. sapiens	891	H. sapiens	CCNB1	GO:0090266 regulation of mitotic cell cycle spindle assembly checkpoint;GO:1905448 positive regulation of mitochondrial ATP synthesis coupled electron transport;GO:2000775 histone H3-S10 phosphorylation involved in chromosome condensation	0.0	1.0	1.0	0.0	1.0	0.0	0.0	0.0	0.0	0.0	0.0	0.0	0.0	0.0	0.0	0.0	1.0	0.0	1.0	0.0
CCNG1	900	symbol	H. sapiens	900	H. sapiens	CCNG1	GO:0000079 regulation of cyclin-dependent protein serine/threonine kinase activity;GO:1904029 regulation of cyclin-dependent protein kinase activity;GO:0071900 regulation of protein serine/threonine kinase activity	0.0	0.0	1.0	0.0	0.0	0.0	0.0	0.0	0.0	0.0	0.0	0.0	0.0	0.0	0.0	0.0	1.0	0.0	0.0	0.0
CCNH	902	symbol	H. sapiens	902	H. sapiens	CCNH	GO:0006294 nucleotide-excision repair, preincision complex assembly;GO:0006370 7-methylguanosine mRNA capping;GO:0006363 termination of RNA polymerase I transcription	0.0	0.0	0.0	0.0	0.0	0.0	0.0	0.0	0.0	0.0	0.0	0.0	0.0	0.0	0.0	0.0	1.0	0.0	0.0	0.0
CCNI2	645121	symbol	H. sapiens	645121	H. sapiens	CCNI2	GO:0000079 regulation of cyclin-dependent protein serine/threonine kinase activity;GO:1904029 regulation of cyclin-dependent protein kinase activity;GO:0071900 regulation of protein serine/threonine kinase activity	0.0	0.0	0.0	0.0	0.0	0.0	0.0	0.0	0.0	0.0	0.0	0.0	0.0	0.0	0.0	0.0	1.0	0.0	0.0	0.0
CCNJL	79616	symbol	H. sapiens	79616	H. sapiens	CCNJL	GO:0000079 regulation of cyclin-dependent protein serine/threonine kinase activity;GO:1904029 regulation of cyclin-dependent protein kinase activity;GO:0071900 regulation of protein serine/threonine kinase activity	0.0	0.0	0.0	0.0	0.0	0.0	0.0	0.0	0.0	0.0	0.0	0.0	0.0	0.0	0.0	0.0	1.0	0.0	0.0	0.0
CCNO	10309	symbol	H. sapiens	10309	H. sapiens	CCNO	GO:1903251 multi-ciliated epithelial cell differentiation;GO:0000079 regulation of cyclin-dependent protein serine/threonine kinase activity;GO:1904029 regulation of cyclin-dependent protein kinase activity	0.0	0.0	1.0	0.0	0.0	0.0	0.0	0.0	0.0	0.0	0.0	0.0	0.0	0.0	0.0	0.0	1.0	0.0	0.0	0.0
CCNT1	904	symbol	H. sapiens	904	H. sapiens	CCNT1	GO:0043923 positive regulation by host of viral transcription;GO:1900364 negative regulation of mRNA polyadenylation;GO:0043921 modulation by host of viral transcription	0.0	0.0	1.0	0.0	0.0	0.0	0.0	0.0	0.0	0.0	0.0	0.0	0.0	0.0	0.0	0.0	1.0	0.0	0.0	0.0
CCR7	1236	symbol	H. sapiens	1236	H. sapiens	CCR7	GO:2000525 positive regulation of T cell costimulation;GO:2000526 positive regulation of glycoprotein biosynthetic process involved in immunological synapse formation;GO:0038115 chemokine (C-C motif) ligand 19 signaling pathway	0.0	0.0	0.0	0.0	0.0	0.0	0.0	0.0	0.0	0.0	0.0	0.0	0.0	0.0	0.0	0.0	0.0	0.0	0.0	0.0
CD14	929	symbol	H. sapiens	929	H. sapiens	CD14	GO:0034128 negative regulation of MyD88-independent toll-like receptor signaling pathway;GO:0038124 toll-like receptor TLR6:TLR2 signaling pathway;GO:0034127 regulation of MyD88-independent toll-like receptor signaling pathway	0.0	0.0	0.0	0.0	0.0	0.0	0.0	0.0	0.0	0.0	0.0	0.0	0.0	0.0	0.0	0.0	0.0	0.0	0.0	0.0
CD180	4064	symbol	H. sapiens	4064	H. sapiens	CD180	GO:0031666 positive regulation of lipopolysaccharide-mediated signaling pathway;GO:0002322 B cell proliferation involved in immune response;GO:0031664 regulation of lipopolysaccharide-mediated signaling pathway	0.0	0.0	0.0	0.0	0.0	0.0	0.0	0.0	0.0	0.0	0.0	0.0	0.0	0.0	0.0	0.0	0.0	0.0	0.0	0.0
CD63	967	symbol	H. sapiens	967	H. sapiens	CD63	GO:0035646 endosome to melanosome transport;GO:0043485 endosome to pigment granule transport;GO:0048757 pigment granule maturation	0.0	0.0	0.0	0.0	0.0	0.0	0.0	0.0	0.0	0.0	0.0	0.0	0.0	0.0	0.0	0.0	0.0	0.0	0.0	0.0
CD74	972	symbol	H. sapiens	972	H. sapiens	CD74	GO:0031394 positive regulation of prostaglandin biosynthetic process;GO:0002906 negative regulation of mature B cell apoptotic process;GO:0046598 positive regulation of viral entry into host cell	0.0	0.0	0.0	0.0	0.0	0.0	0.0	0.0	0.0	0.0	0.0	0.0	0.0	0.0	0.0	0.0	0.0	0.0	0.0	0.0
CDC123	8872	symbol	H. sapiens	8872	H. sapiens	CDC123	GO:1905143 eukaryotic translation initiation factor 2 complex assembly;GO:0045948 positive regulation of translational initiation;GO:0006446 regulation of translational initiation	0.0	0.0	1.0	0.0	0.0	0.0	0.0	0.0	0.0	0.0	0.0	0.0	0.0	0.0	0.0	0.0	0.0	0.0	0.0	0.0
CDC20B	166979	symbol	H. sapiens	166979	H. sapiens	CDC20B	GO:1904668 positive regulation of ubiquitin protein ligase activity;GO:1904666 regulation of ubiquitin protein ligase activity;GO:0051443 positive regulation of ubiquitin-protein transferase activity	0.0	0.0	0.0	0.0	0.0	0.0	0.0	0.0	0.0	0.0	0.0	0.0	0.0	0.0	0.0	0.0	0.0	0.0	0.0	0.0
CDC23	8697	symbol	H. sapiens	8697	H. sapiens	CDC23	GO:0045842 positive regulation of mitotic metaphase/anaphase transition;GO:1901970 positive regulation of mitotic sister chromatid separation;GO:1902101 positive regulation of metaphase/anaphase transition of cell cycle	0.0	0.0	1.0	0.0	0.0	0.0	0.0	0.0	0.0	0.0	0.0	0.0	0.0	0.0	0.0	0.0	0.0	0.0	0.0	0.0
CDC25C	995	symbol	H. sapiens	995	H. sapiens	CDC25C	GO:0006977 DNA damage response, signal transduction by p53 class mediator resulting in cell cycle arrest;GO:0110032 positive regulation of G2/MI transition of meiotic cell cycle;GO:0072431 signal transduction involved in mitotic G1 DNA damage checkpoint	0.0	0.0	1.0	0.0	0.0	0.0	0.0	0.0	0.0	0.0	0.0	0.0	0.0	0.0	0.0	0.0	1.0	0.0	0.0	0.0
CDC42SE2	56990	symbol	H. sapiens	56990	H. sapiens	CDC42SE2	GO:0035023 regulation of Rho protein signal transduction;GO:0008360 regulation of cell shape;GO:0007266 Rho protein signal transduction	0.0	0.0	0.0	0.0	0.0	0.0	0.0	0.0	0.0	0.0	0.0	0.0	0.0	0.0	0.0	0.0	0.0	0.0	0.0	0.0
CDK12	51755	symbol	H. sapiens	51755	H. sapiens	CDK12	GO:0032968 positive regulation of transcription elongation from RNA polymerase II promoter;GO:2000737 negative regulation of stem cell differentiation;GO:0070816 phosphorylation of RNA polymerase II C-terminal domain	0.0	0.0	0.0	0.0	0.0	0.0	0.0	0.0	0.0	0.0	0.0	0.0	0.0	0.0	0.0	0.0	0.0	0.0	0.0	0.0
CDK2	1017	symbol	H. sapiens	1017	H. sapiens	CDK2	GO:0006977 DNA damage response, signal transduction by p53 class mediator resulting in cell cycle arrest;GO:0072431 signal transduction involved in mitotic G1 DNA damage checkpoint;GO:0032298 positive regulation of DNA-dependent DNA replication initiation	0.0	0.0	1.0	0.0	0.0	1.0	0.0	0.0	0.0	0.0	0.0	0.0	0.0	0.0	1.0	0.0	0.0	0.0	0.0	0.0
CDK7	1022	symbol	H. sapiens	1022	H. sapiens	CDK7	GO:0006294 nucleotide-excision repair, preincision complex assembly;GO:0030521 androgen receptor signaling pathway;GO:0006370 7-methylguanosine mRNA capping	0.0	0.0	1.0	0.0	0.0	1.0	0.0	0.0	0.0	0.0	0.0	0.0	0.0	0.0	0.0	0.0	1.0	0.0	0.0	0.0
CDKL3	51265	symbol	H. sapiens	51265	H. sapiens	CDKL3	GO:0030517 negative regulation of axon extension;GO:0050775 positive regulation of dendrite morphogenesis;GO:0097484 dendrite extension	0.0	0.0	0.0	0.0	0.0	0.0	0.0	0.0	0.0	0.0	0.0	0.0	0.0	0.0	0.0	0.0	0.0	0.0	0.0	0.0
CDKN2AIPNL	91368	symbol	H. sapiens	91368	H. sapiens	CDKN2AIPNL		0.0	0.0	0.0	0.0	0.0	0.0	0.0	0.0	0.0	0.0	0.0	0.0	0.0	0.0	0.0	0.0	0.0	0.0	0.0	0.0
CDNF	441549	symbol	H. sapiens	441549	H. sapiens	CDNF	GO:0071542 dopaminergic neuron differentiation;GO:0031175 neuron projection development;GO:0048666 neuron development	0.0	0.0	0.0	0.0	0.0	0.0	0.0	0.0	0.0	0.0	0.0	0.0	0.0	0.0	0.0	0.0	0.0	0.0	0.0	0.0
CDO1	1036	symbol	H. sapiens	1036	H. sapiens	CDO1	GO:0019448 L-cysteine catabolic process;GO:0009093 cysteine catabolic process;GO:0042412 taurine biosynthetic process	0.0	0.0	0.0	0.0	0.0	1.0	0.0	0.0	0.0	1.0	0.0	0.0	0.0	0.0	0.0	0.0	0.0	0.0	0.0	0.0
CDX1	1044	symbol	H. sapiens	1044	H. sapiens	CDX1	GO:0014807 regulation of somitogenesis;GO:0001756 somitogenesis;GO:0009948 anterior/posterior axis specification	0.0	1.0	0.0	0.0	0.0	0.0	0.0	0.0	0.0	0.0	0.0	0.0	0.0	0.0	0.0	0.0	0.0	0.0	0.0	0.0
CELA1	1990	symbol	H. sapiens	1990	H. sapiens	CELA1	GO:0060309 elastin catabolic process;GO:0061113 pancreas morphogenesis;GO:0051541 elastin metabolic process	0.0	0.0	0.0	0.0	1.0	0.0	0.0	0.0	0.0	0.0	0.0	0.0	0.0	0.0	0.0	0.0	0.0	0.0	0.0	0.0
CENPH	64946	symbol	H. sapiens	64946	H. sapiens	CENPH	GO:0034080 CENP-A containing nucleosome assembly;GO:0006336 DNA replication-independent nucleosome assembly;GO:0051382 kinetochore assembly	0.0	0.0	0.0	0.0	0.0	0.0	0.0	0.0	0.0	0.0	0.0	0.0	0.0	0.0	0.0	0.0	0.0	0.0	0.0	0.0
CENPK	64105	symbol	H. sapiens	64105	H. sapiens	CENPK	GO:0034080 CENP-A containing nucleosome assembly;GO:0006336 DNA replication-independent nucleosome assembly;GO:0051382 kinetochore assembly	0.0	0.0	0.0	0.0	0.0	0.0	0.0	0.0	0.0	0.0	0.0	0.0	0.0	0.0	0.0	0.0	0.0	0.0	0.0	0.0
CENPN	55839	symbol	H. sapiens	55839	H. sapiens	CENPN	GO:0034080 CENP-A containing nucleosome assembly;GO:0006336 DNA replication-independent nucleosome assembly;GO:0051382 kinetochore assembly	0.0	0.0	0.0	0.0	0.0	0.0	0.0	0.0	0.0	0.0	0.0	0.0	0.0	0.0	0.0	0.0	0.0	0.0	0.0	0.0
CEP120	153241	symbol	H. sapiens	153241	H. sapiens	CEP120	GO:1903724 positive regulation of centriole elongation;GO:0046601 positive regulation of centriole replication;GO:1903722 regulation of centriole elongation	0.0	0.0	0.0	0.0	0.0	0.0	0.0	0.0	0.0	0.0	0.0	0.0	0.0	0.0	0.0	0.0	0.0	0.0	0.0	0.0
CETN3	1070	symbol	H. sapiens	1070	H. sapiens	CETN3	GO:0030474 spindle pole body duplication;GO:0051300 spindle pole body organization;GO:0051028 mRNA transport	0.0	0.0	1.0	0.0	0.0	0.0	0.0	0.0	0.0	0.0	0.0	0.0	0.0	0.0	0.0	0.0	0.0	0.0	0.0	0.0
CFDP1	10428	symbol	H. sapiens	10428	H. sapiens	CFDP1	GO:2000270 negative regulation of fibroblast apoptotic process;GO:2000269 regulation of fibroblast apoptotic process;GO:0044346 fibroblast apoptotic process	0.0	0.0	0.0	0.0	0.0	0.0	0.0	0.0	0.0	0.0	0.0	0.0	0.0	0.0	0.0	0.0	0.0	0.0	0.0	0.0
CHD1	1105	symbol	H. sapiens	1105	H. sapiens	CHD1	GO:0043923 positive regulation by host of viral transcription;GO:0043921 modulation by host of viral transcription;GO:0050434 positive regulation of viral transcription	0.0	0.0	0.0	0.0	0.0	0.0	0.0	0.0	0.0	0.0	0.0	0.0	0.0	0.0	0.0	0.0	0.0	0.0	0.0	0.0
CHST6	4166	symbol	H. sapiens	4166	H. sapiens	CHST6	GO:0018146 keratan sulfate biosynthetic process;GO:0042339 keratan sulfate metabolic process;GO:0006044 N-acetylglucosamine metabolic process	0.0	0.0	0.0	0.0	0.0	0.0	0.0	0.0	0.0	0.0	0.0	0.0	0.0	0.0	0.0	0.0	0.0	0.0	0.0	0.0
CHSY3	337876	symbol	H. sapiens	337876	H. sapiens	CHSY3	GO:0030206 chondroitin sulfate biosynthetic process;GO:0030204 chondroitin sulfate metabolic process;GO:0050650 chondroitin sulfate proteoglycan biosynthetic process	0.0	0.0	0.0	0.0	0.0	0.0	0.0	0.0	0.0	0.0	0.0	0.0	0.0	0.0	0.0	0.0	0.0	0.0	0.0	0.0
CISD3	284106	symbol	H. sapiens	284106	H. sapiens	CISD3	GO:0106034 protein maturation by [2Fe-2S] cluster transfer;GO:0097428 protein maturation by iron-sulfur cluster transfer;GO:0051604 protein maturation	0.0	0.0	0.0	0.0	0.0	0.0	0.0	0.0	0.0	0.0	0.0	0.0	0.0	0.0	0.0	0.0	0.0	0.0	0.0	0.0
CKMT2	1160	symbol	H. sapiens	1160	H. sapiens	CKMT2	GO:0006600 creatine metabolic process;GO:0046314 phosphocreatine biosynthetic process;GO:0006603 phosphocreatine metabolic process	0.0	0.0	0.0	0.0	0.0	0.0	0.0	0.0	0.0	0.0	0.0	0.0	0.0	0.0	0.0	0.0	0.0	0.0	0.0	0.0
CLDN6	9074	symbol	H. sapiens	9074	H. sapiens	CLDN6	GO:0046718 viral entry into host cell;GO:0016338 calcium-independent cell-cell adhesion via plasma membrane cell-adhesion molecules;GO:0030260 entry into host cell	1.0	0.0	0.0	0.0	0.0	0.0	0.0	0.0	0.0	0.0	0.0	0.0	0.0	0.0	0.0	0.0	0.0	0.0	0.0	0.0
CLDN9	9080	symbol	H. sapiens	9080	H. sapiens	CLDN9	GO:0046718 viral entry into host cell;GO:0016338 calcium-independent cell-cell adhesion via plasma membrane cell-adhesion molecules;GO:0030260 entry into host cell	1.0	0.0	0.0	0.0	0.0	0.0	0.0	0.0	0.0	0.0	0.0	0.0	0.0	0.0	0.0	0.0	0.0	0.0	0.0	0.0
CLINT1	9685	symbol	H. sapiens	9685	H. sapiens	CLINT1	GO:0048268 clathrin coat assembly;GO:0006897 endocytosis;GO:0098657 import into cell	0.0	0.0	0.0	0.0	0.0	0.0	0.0	0.0	0.0	0.0	0.0	0.0	0.0	0.0	0.0	0.0	0.0	0.0	0.0	0.0
CLTC	1213	symbol	H. sapiens	1213	H. sapiens	CLTC	GO:1900126 negative regulation of hyaluronan biosynthetic process;GO:1900125 regulation of hyaluronan biosynthetic process;GO:0033572 transferrin transport	0.0	0.0	1.0	0.0	0.0	0.0	0.0	0.0	0.0	0.0	0.0	0.0	0.0	0.0	0.0	0.0	0.0	0.0	0.0	0.0
CLUAP1	23059	symbol	H. sapiens	23059	H. sapiens	CLUAP1	GO:0035735 intraciliary transport involved in cilium assembly;GO:0042073 intraciliary transport;GO:0010970 transport along microtubule	0.0	0.0	0.0	0.0	0.0	0.0	0.0	0.0	0.0	0.0	0.0	0.0	0.0	0.0	0.0	0.0	0.0	0.0	0.0	0.0
CMIP	80790	symbol	H. sapiens	80790	H. sapiens	CMIP	GO:0001701 in utero embryonic development;GO:0043009 chordate embryonic development;GO:0009792 embryo development ending in birth or egg hatching	0.0	1.0	0.0	0.0	0.0	0.0	0.0	0.0	0.0	0.0	0.0	0.0	0.0	0.0	0.0	0.0	0.0	0.0	0.0	0.0
CMYA5	202333	symbol	H. sapiens	202333	H. sapiens	CMYA5		0.0	0.0	0.0	0.0	0.0	0.0	0.0	0.0	0.0	0.0	0.0	0.0	0.0	0.0	0.0	0.0	0.0	0.0	0.0	0.0
CNOT8	9337	symbol	H. sapiens	9337	H. sapiens	CNOT8	GO:0006977 DNA damage response, signal transduction by p53 class mediator resulting in cell cycle arrest;GO:0072431 signal transduction involved in mitotic G1 DNA damage checkpoint;GO:0031571 mitotic G1 DNA damage checkpoint	0.0	0.0	0.0	0.0	0.0	0.0	0.0	0.0	0.0	0.0	0.0	0.0	0.0	0.0	0.0	0.0	0.0	0.0	0.0	0.0
CNPY2	10330	symbol	H. sapiens	10330	H. sapiens	CNPY2	GO:0045716 positive regulation of low-density lipoprotein particle receptor biosynthetic process;GO:0045714 regulation of low-density lipoprotein particle receptor biosynthetic process;GO:0010870 positive regulation of receptor biosynthetic process	0.0	0.0	0.0	0.0	0.0	0.0	0.0	0.0	0.0	0.0	0.0	0.0	0.0	0.0	0.0	0.0	0.0	0.0	0.0	0.0
CNTNAP4	85445	symbol	H. sapiens	85445	H. sapiens	CNTNAP4	GO:0032225 regulation of synaptic transmission, dopaminergic;GO:2000821 regulation of grooming behavior;GO:0032228 regulation of synaptic transmission, GABAergic	0.0	0.0	0.0	0.0	0.0	0.0	0.0	0.0	0.0	0.0	1.0	0.0	0.0	0.0	0.0	0.0	0.0	0.0	0.0	0.0
COL1A1	1277	symbol	H. sapiens	1277	H. sapiens	COL1A1	GO:0071306 cellular response to vitamin E;GO:1902618 cellular response to fluoride;GO:0033197 response to vitamin E	0.0	1.0	0.0	0.0	0.0	1.0	1.0	1.0	1.0	0.0	0.0	0.0	1.0	0.0	0.0	0.0	0.0	0.0	0.0	0.0
COL4A3BP	10087	gene_synonym	H. sapiens	10087	H. sapiens	CERT1	GO:0120012 intermembrane sphingolipid transfer;GO:1902389 ceramide 1-phosphate transport;GO:0035621 ER to Golgi ceramide transport	0.0	1.0	0.0	0.0	0.0	0.0	0.0	0.0	0.0	0.0	0.0	0.0	0.0	0.0	0.0	0.0	0.0	0.0	0.0	0.0
COMMD10	51397	symbol	H. sapiens	51397	H. sapiens	COMMD10		0.0	0.0	0.0	0.0	0.0	0.0	0.0	0.0	0.0	0.0	0.0	0.0	0.0	0.0	0.0	0.0	0.0	0.0	0.0	0.0
COPZ1	22818	symbol	H. sapiens	22818	H. sapiens	COPZ1	GO:1901998 toxin transport;GO:0006891 intra-Golgi vesicle-mediated transport;GO:0006890 retrograde vesicle-mediated transport, Golgi to ER	0.0	0.0	0.0	0.0	0.0	0.0	0.0	0.0	0.0	0.0	0.0	0.0	0.0	0.0	0.0	0.0	0.0	0.0	0.0	0.0
COQ10A	93058	symbol	H. sapiens	93058	H. sapiens	COQ10A	GO:0006744 ubiquinone biosynthetic process;GO:0006743 ubiquinone metabolic process;GO:1901663 quinone biosynthetic process	0.0	0.0	0.0	0.0	0.0	0.0	0.0	0.0	0.0	0.0	0.0	0.0	0.0	0.0	0.0	0.0	0.0	0.0	0.0	0.0
COX4I1	1327	symbol	H. sapiens	1327	H. sapiens	COX4I1	GO:0006123 mitochondrial electron transport, cytochrome c to oxygen;GO:0042775 mitochondrial ATP synthesis coupled electron transport;GO:0042773 ATP synthesis coupled electron transport	0.0	0.0	0.0	0.0	0.0	0.0	1.0	0.0	0.0	0.0	0.0	0.0	0.0	0.0	0.0	0.0	0.0	0.0	0.0	0.0
COX7C	1350	symbol	H. sapiens	1350	H. sapiens	COX7C	GO:0006123 mitochondrial electron transport, cytochrome c to oxygen;GO:0042775 mitochondrial ATP synthesis coupled electron transport;GO:0042773 ATP synthesis coupled electron transport	0.0	0.0	0.0	0.0	0.0	0.0	0.0	0.0	0.0	0.0	0.0	0.0	0.0	0.0	0.0	0.0	0.0	0.0	0.0	0.0
CREBBP	1387	symbol	H. sapiens	1387	H. sapiens	CREBBP	GO:0018076 N-terminal peptidyl-lysine acetylation;GO:0002223 stimulatory C-type lectin receptor signaling pathway;GO:1990258 histone glutamine methylation	0.0	1.0	0.0	1.0	0.0	0.0	0.0	0.0	0.0	0.0	0.0	0.0	0.0	0.0	0.0	0.0	0.0	0.0	0.0	0.0
CRHBP	1393	symbol	H. sapiens	1393	H. sapiens	CRHBP	GO:0051460 negative regulation of corticotropin secretion;GO:1900011 negative regulation of corticotropin-releasing hormone receptor activity;GO:0051459 regulation of corticotropin secretion	0.0	0.0	0.0	0.0	0.0	1.0	0.0	0.0	0.0	0.0	1.0	1.0	0.0	0.0	0.0	0.0	0.0	0.0	0.0	0.0
CRISPLD2	83716	symbol	H. sapiens	83716	H. sapiens	CRISPLD2	GO:0060325 face morphogenesis;GO:0043312 neutrophil degranulation;GO:0002283 neutrophil activation involved in immune response	0.0	0.0	0.0	0.0	0.0	0.0	0.0	0.0	0.0	0.0	0.0	0.0	1.0	0.0	0.0	0.0	0.0	0.0	0.0	0.0
CRYBA1	1411	symbol	H. sapiens	1411	H. sapiens	CRYBA1	GO:2000210 positive regulation of anoikis;GO:0014067 negative regulation of phosphatidylinositol 3-kinase signaling;GO:0070373 negative regulation of ERK1 and ERK2 cascade	0.0	0.0	0.0	0.0	0.0	0.0	0.0	0.0	0.0	0.0	0.0	0.0	0.0	1.0	0.0	0.0	0.0	0.0	0.0	0.0
CS	1431	symbol	H. sapiens	1431	H. sapiens	CS	GO:0006099 tricarboxylic acid cycle;GO:0006101 citrate metabolic process;GO:0072350 tricarboxylic acid metabolic process	0.0	0.0	0.0	0.0	0.0	0.0	0.0	0.0	0.0	0.0	0.0	0.0	0.0	0.0	0.0	0.0	0.0	0.0	0.0	0.0
CSAD	51380	symbol	H. sapiens	51380	H. sapiens	CSAD	GO:0019449 L-cysteine catabolic process to hypotaurine;GO:0019452 L-cysteine catabolic process to taurine;GO:0019448 L-cysteine catabolic process	0.0	0.0	0.0	0.0	0.0	0.0	0.0	0.0	0.0	0.0	0.0	0.0	0.0	0.0	0.0	0.0	0.0	0.0	0.0	0.0
CSF3	1440	symbol	H. sapiens	1440	H. sapiens	CSF3	GO:2000251 positive regulation of actin cytoskeleton reorganization;GO:0030851 granulocyte differentiation;GO:0014068 positive regulation of phosphatidylinositol 3-kinase signaling	0.0	0.0	0.0	0.0	0.0	0.0	0.0	0.0	0.0	0.0	0.0	0.0	0.0	0.0	0.0	0.0	0.0	0.0	0.0	0.0
CSNK1A1	1452	symbol	H. sapiens	1452	H. sapiens	CSNK1A1	GO:1904885 beta-catenin destruction complex assembly;GO:1904886 beta-catenin destruction complex disassembly;GO:0032436 positive regulation of proteasomal ubiquitin-dependent protein catabolic process	0.0	0.0	1.0	0.0	0.0	0.0	0.0	0.0	0.0	0.0	0.0	0.0	0.0	0.0	0.0	0.0	0.0	0.0	1.0	0.0
CSNK1G3	1456	symbol	H. sapiens	1456	H. sapiens	CSNK1G3	GO:0090263 positive regulation of canonical Wnt signaling pathway;GO:0030177 positive regulation of Wnt signaling pathway;GO:0060828 regulation of canonical Wnt signaling pathway	0.0	0.0	0.0	0.0	0.0	0.0	0.0	0.0	0.0	0.0	0.0	0.0	0.0	0.0	0.0	0.0	0.0	0.0	0.0	0.0
CSRNP2	81566	symbol	H. sapiens	81566	H. sapiens	CSRNP2	GO:0010923 negative regulation of phosphatase activity;GO:0035305 negative regulation of dephosphorylation;GO:0010921 regulation of phosphatase activity	0.0	0.0	0.0	0.0	0.0	0.0	0.0	0.0	0.0	0.0	0.0	0.0	0.0	0.0	0.0	0.0	0.0	0.0	0.0	0.0
CSRP2	1466	symbol	H. sapiens	1466	H. sapiens	CSRP2	GO:0030036 actin cytoskeleton organization;GO:0030029 actin filament-based process;GO:0007010 cytoskeleton organization	0.0	0.0	0.0	0.0	0.0	0.0	0.0	0.0	0.0	0.0	0.0	0.0	0.0	0.0	0.0	0.0	0.0	0.0	0.0	0.0
CTNNA1	1495	symbol	H. sapiens	1495	H. sapiens	CTNNA1	GO:2001045 negative regulation of integrin-mediated signaling pathway;GO:2001241 positive regulation of extrinsic apoptotic signaling pathway in absence of ligand;GO:0071681 cellular response to indole-3-methanol	0.0	0.0	0.0	1.0	0.0	1.0	0.0	0.0	0.0	0.0	0.0	0.0	0.0	0.0	0.0	0.0	0.0	0.0	0.0	0.0
CTRB1	1504	symbol	H. sapiens	1504	H. sapiens	CTRB1	GO:0009235 cobalamin metabolic process;GO:0022617 extracellular matrix disassembly;GO:0006767 water-soluble vitamin metabolic process	0.0	0.0	0.0	0.0	0.0	0.0	0.0	0.0	0.0	0.0	0.0	0.0	1.0	0.0	0.0	0.0	0.0	0.0	1.0	0.0
CTRB2	440387	symbol	H. sapiens	440387	H. sapiens	CTRB2	GO:0009235 cobalamin metabolic process;GO:0022617 extracellular matrix disassembly;GO:0006767 water-soluble vitamin metabolic process	0.0	0.0	0.0	0.0	0.0	0.0	0.0	0.0	0.0	0.0	0.0	0.0	1.0	0.0	0.0	0.0	0.0	0.0	1.0	0.0
CTXN3	613212	symbol	H. sapiens	613212	H. sapiens	CTXN3		0.0	0.0	0.0	0.0	0.0	0.0	0.0	0.0	0.0	0.0	0.0	0.0	0.0	0.0	0.0	0.0	0.0	0.0	0.0	0.0
CWC25	54883	symbol	H. sapiens	54883	H. sapiens	CWC25	GO:0000398 mRNA splicing, via spliceosome;GO:0000377 RNA splicing, via transesterification reactions with bulged adenosine as nucleophile;GO:0000375 RNA splicing, via transesterification reactions	0.0	0.0	0.0	0.0	0.0	0.0	0.0	0.0	0.0	0.0	0.0	0.0	0.0	0.0	0.0	0.0	0.0	0.0	0.0	0.0
CWC27	10283	symbol	H. sapiens	10283	H. sapiens	CWC27	GO:0000413 protein peptidyl-prolyl isomerization;GO:0018208 peptidyl-proline modification;GO:0000398 mRNA splicing, via spliceosome	0.0	0.0	0.0	0.0	0.0	0.0	0.0	0.0	0.0	0.0	0.0	0.0	0.0	0.0	0.0	0.0	0.0	0.0	0.0	0.0
CXCL14	9547	symbol	H. sapiens	9547	H. sapiens	CXCL14	GO:2000503 positive regulation of natural killer cell chemotaxis;GO:2000501 regulation of natural killer cell chemotaxis;GO:0140131 positive regulation of lymphocyte chemotaxis	0.0	0.0	0.0	0.0	0.0	0.0	0.0	0.0	0.0	0.0	0.0	0.0	0.0	1.0	0.0	0.0	0.0	0.0	0.0	0.0
CYFIP2	26999	symbol	H. sapiens	26999	H. sapiens	CYFIP2	GO:0051388 positive regulation of neurotrophin TRK receptor signaling pathway;GO:0097202 activation of cysteine-type endopeptidase activity;GO:0051386 regulation of neurotrophin TRK receptor signaling pathway	0.0	0.0	0.0	0.0	0.0	0.0	0.0	0.0	0.0	0.0	0.0	0.0	0.0	0.0	0.0	0.0	0.0	0.0	0.0	0.0
DAZAP2	9802	symbol	H. sapiens	9802	H. sapiens	DAZAP2	GO:0071902 positive regulation of protein serine/threonine kinase activity;GO:0045860 positive regulation of protein kinase activity;GO:0071900 regulation of protein serine/threonine kinase activity	0.0	0.0	0.0	0.0	0.0	0.0	0.0	0.0	0.0	0.0	0.0	0.0	0.0	0.0	0.0	0.0	0.0	0.0	0.0	0.0
DCD	117159	symbol	H. sapiens	117159	H. sapiens	DCD	GO:0051873 killing by host of symbiont cells;GO:0051852 disruption by host of symbiont cells;GO:0051883 killing of cells in other organism involved in symbiotic interaction	0.0	0.0	0.0	0.0	0.0	0.0	0.0	0.0	0.0	0.0	0.0	0.0	0.0	0.0	0.0	0.0	0.0	0.0	0.0	0.0
DCLRE1C	64421	symbol	H. sapiens	64421	H. sapiens	DCLRE1C	GO:0031848 protection from non-homologous end joining at telomere;GO:0033151 V(D)J recombination;GO:0043247 telomere maintenance in response to DNA damage	0.0	0.0	0.0	0.0	0.0	0.0	0.0	0.0	0.0	0.0	0.0	0.0	0.0	0.0	0.0	0.0	0.0	0.0	0.0	0.0
DCP2	167227	symbol	H. sapiens	167227	H. sapiens	DCP2	GO:1904872 regulation of telomerase RNA localization to Cajal body;GO:0032211 negative regulation of telomere maintenance via telomerase;GO:0000290 deadenylation-dependent decapping of nuclear-transcribed mRNA	0.0	0.0	0.0	0.0	0.0	0.0	0.0	0.0	0.0	0.0	0.0	0.0	0.0	0.0	1.0	0.0	0.0	0.0	0.0	0.0
DCTN4	51164	symbol	H. sapiens	51164	H. sapiens	DCTN4	GO:0019886 antigen processing and presentation of exogenous peptide antigen via MHC class II;GO:0002495 antigen processing and presentation of peptide antigen via MHC class II;GO:0002478 antigen processing and presentation of exogenous peptide antigen	0.0	0.0	0.0	0.0	0.0	0.0	0.0	0.0	0.0	0.0	0.0	0.0	0.0	0.0	0.0	0.0	0.0	0.0	0.0	0.0
DDN	23109	symbol	H. sapiens	23109	H. sapiens	DDN	GO:0045944 positive regulation of transcription by RNA polymerase II;GO:0045893 positive regulation of transcription, DNA-templated;GO:1903508 positive regulation of nucleic acid-templated transcription	0.0	0.0	0.0	0.0	0.0	0.0	0.0	0.0	0.0	0.0	0.0	0.0	0.0	0.0	0.0	0.0	0.0	0.0	0.0	0.0
DDX23	9416	symbol	H. sapiens	9416	H. sapiens	DDX23	GO:0000354 cis assembly of pre-catalytic spliceosome;GO:0000245 spliceosomal complex assembly;GO:0045292 mRNA cis splicing, via spliceosome	0.0	0.0	0.0	0.0	0.0	0.0	0.0	0.0	0.0	0.0	0.0	0.0	0.0	0.0	0.0	0.0	0.0	0.0	0.0	0.0
DDX46	9879	symbol	H. sapiens	9879	H. sapiens	DDX46	GO:0000398 mRNA splicing, via spliceosome;GO:0000377 RNA splicing, via transesterification reactions with bulged adenosine as nucleophile;GO:0000375 RNA splicing, via transesterification reactions	0.0	0.0	0.0	0.0	0.0	0.0	0.0	0.0	0.0	0.0	0.0	0.0	0.0	0.0	0.0	0.0	0.0	0.0	0.0	0.0
DEPDC1B	55789	symbol	H. sapiens	55789	H. sapiens	DEPDC1B	GO:0030177 positive regulation of Wnt signaling pathway;GO:0030111 regulation of Wnt signaling pathway;GO:0043547 positive regulation of GTPase activity	0.0	0.0	0.0	0.0	0.0	0.0	0.0	0.0	0.0	0.0	0.0	0.0	0.0	0.0	0.0	0.0	0.0	0.0	0.0	0.0
DGKA	1606	symbol	H. sapiens	1606	H. sapiens	DGKA	GO:0006654 phosphatidic acid biosynthetic process;GO:0046339 diacylglycerol metabolic process;GO:0046473 phosphatidic acid metabolic process	0.0	0.0	0.0	0.0	0.0	0.0	0.0	0.0	0.0	0.0	0.0	0.0	0.0	0.0	0.0	0.0	0.0	0.0	0.0	0.0
DHFR	1719	symbol	H. sapiens	1719	H. sapiens	DHFR	GO:2000121 regulation of removal of superoxide radicals;GO:0006729 tetrahydrobiopterin biosynthetic process;GO:0046452 dihydrofolate metabolic process	0.0	0.0	0.0	0.0	0.0	0.0	0.0	0.0	0.0	0.0	0.0	0.0	0.0	0.0	0.0	0.0	0.0	0.0	0.0	1.0
DHH	50846	symbol	H. sapiens	50846	H. sapiens	DHH	GO:0033327 Leydig cell differentiation;GO:0030238 male sex determination;GO:0007286 spermatid development	0.0	0.0	0.0	1.0	0.0	0.0	0.0	0.0	0.0	0.0	0.0	0.0	0.0	0.0	0.0	0.0	0.0	0.0	0.0	0.0
DHTKD1	55526	symbol	H. sapiens	55526	H. sapiens	DHTKD1	GO:0006096 glycolytic process;GO:0006757 ATP generation from ADP;GO:0006099 tricarboxylic acid cycle	0.0	0.0	0.0	0.0	0.0	0.0	0.0	0.0	0.0	0.0	0.0	0.0	0.0	0.0	0.0	0.0	0.0	0.0	0.0	0.0
DHX29	54505	symbol	H. sapiens	54505	H. sapiens	DHX29	GO:0001731 formation of translation preinitiation complex;GO:0045948 positive regulation of translational initiation;GO:0002183 cytoplasmic translational initiation	0.0	0.0	0.0	0.0	0.0	0.0	0.0	0.0	0.0	0.0	0.0	0.0	0.0	0.0	0.0	0.0	0.0	0.0	0.0	0.0
DHX40	79665	symbol	H. sapiens	79665	H. sapiens	DHX40	GO:0000398 mRNA splicing, via spliceosome;GO:0000377 RNA splicing, via transesterification reactions with bulged adenosine as nucleophile;GO:0000375 RNA splicing, via transesterification reactions	0.0	0.0	0.0	0.0	0.0	0.0	0.0	0.0	0.0	0.0	0.0	0.0	0.0	0.0	0.0	0.0	0.0	0.0	0.0	0.0
DIAPH1	1729	symbol	H. sapiens	1729	H. sapiens	DIAPH1	GO:0051279 regulation of release of sequestered calcium ion into cytosol;GO:0051209 release of sequestered calcium ion into cytosol;GO:0010522 regulation of calcium ion transport into cytosol	0.0	0.0	0.0	0.0	0.0	1.0	0.0	0.0	0.0	0.0	0.0	0.0	0.0	0.0	0.0	0.0	0.0	0.0	0.0	0.0
DIP2B	57609	symbol	H. sapiens	57609	H. sapiens	DIP2B	GO:0008150 biological_process	0.0	0.0	0.0	0.0	0.0	0.0	0.0	0.0	0.0	0.0	0.0	0.0	0.0	0.0	0.0	0.0	0.0	0.0	0.0	0.0
DIP2C	22982	symbol	H. sapiens	22982	H. sapiens	DIP2C	GO:0008150 biological_process	0.0	0.0	0.0	0.0	0.0	0.0	0.0	0.0	0.0	0.0	0.0	0.0	0.0	0.0	0.0	0.0	0.0	0.0	0.0	0.0
DMGDH	29958	symbol	H. sapiens	29958	H. sapiens	DMGDH	GO:0042426 choline catabolic process;GO:0006579 amino-acid betaine catabolic process;GO:0019695 choline metabolic process	0.0	0.0	0.0	0.0	0.0	0.0	0.0	0.0	0.0	0.0	0.0	0.0	0.0	0.0	0.0	0.0	0.0	0.0	0.0	0.0
DMXL1	1657	symbol	H. sapiens	1657	H. sapiens	DMXL1	GO:0007035 vacuolar acidification;GO:0051452 intracellular pH reduction;GO:0051453 regulation of intracellular pH	0.0	0.0	0.0	0.0	0.0	0.0	0.0	0.0	0.0	0.0	0.0	0.0	0.0	0.0	0.0	0.0	0.0	0.0	0.0	0.0
DNAJC14	85406	symbol	H. sapiens	85406	H. sapiens	DNAJC14	GO:0015031 protein transport;GO:0015833 peptide transport;GO:0042886 amide transport	0.0	0.0	0.0	0.0	0.0	0.0	0.0	0.0	0.0	0.0	0.0	0.0	0.0	0.0	0.0	0.0	0.0	0.0	0.0	0.0
DNAJC18	202052	symbol	H. sapiens	202052	H. sapiens	DNAJC18	GO:0030433 ubiquitin-dependent ERAD pathway;GO:0071218 cellular response to misfolded protein;GO:0051085 chaperone cofactor-dependent protein refolding	0.0	0.0	0.0	0.0	0.0	0.0	0.0	0.0	0.0	0.0	0.0	0.0	0.0	0.0	0.0	0.0	0.0	0.0	0.0	0.0
DNASE1	1773	symbol	H. sapiens	1773	H. sapiens	DNASE1	GO:0070948 regulation of neutrophil mediated cytotoxicity;GO:0070942 neutrophil mediated cytotoxicity;GO:0000737 DNA catabolic process, endonucleolytic	0.0	0.0	0.0	0.0	0.0	0.0	0.0	0.0	0.0	0.0	0.0	0.0	0.0	0.0	0.0	0.0	0.0	0.0	0.0	0.0
DND1	373863	symbol	H. sapiens	373863	H. sapiens	DND1	GO:0061158 3'-UTR-mediated mRNA destabilization;GO:0060965 negative regulation of gene silencing by miRNA;GO:0061157 mRNA destabilization	0.0	0.0	0.0	0.0	0.0	0.0	0.0	0.0	0.0	0.0	0.0	0.0	0.0	0.0	0.0	0.0	0.0	0.0	0.0	0.0
DPM1	8813	symbol	H. sapiens	8813	H. sapiens	DPM1	GO:0019348 dolichol metabolic process;GO:0035269 protein O-linked mannosylation;GO:0018279 protein N-linked glycosylation via asparagine	0.0	0.0	0.0	0.0	0.0	0.0	0.0	0.0	0.0	0.0	0.0	0.0	0.0	0.0	0.0	0.0	0.0	0.0	0.0	0.0
DPYSL3	1809	symbol	H. sapiens	1809	H. sapiens	DPYSL3	GO:0006208 pyrimidine nucleobase catabolic process;GO:0051491 positive regulation of filopodium assembly;GO:0051764 actin crosslink formation	0.0	0.0	0.0	0.0	0.0	0.0	0.0	0.0	0.0	0.0	0.0	0.0	0.0	0.0	0.0	0.0	0.0	0.0	0.0	0.0
DTWD2	285605	symbol	H. sapiens	285605	H. sapiens	DTWD2		0.0	0.0	0.0	0.0	0.0	0.0	0.0	0.0	0.0	0.0	0.0	0.0	0.0	0.0	0.0	0.0	0.0	0.0	0.0	0.0
DYNLRB2	83657	symbol	H. sapiens	83657	H. sapiens	DYNLRB2	GO:0035735 intraciliary transport involved in cilium assembly;GO:0042073 intraciliary transport;GO:0010970 transport along microtubule	0.0	0.0	0.0	0.0	0.0	0.0	0.0	0.0	0.0	0.0	0.0	0.0	0.0	0.0	0.0	0.0	0.0	0.0	0.0	0.0
E2F7	144455	symbol	H. sapiens	144455	H. sapiens	E2F7	GO:0006977 DNA damage response, signal transduction by p53 class mediator resulting in cell cycle arrest;GO:0072431 signal transduction involved in mitotic G1 DNA damage checkpoint;GO:0032877 positive regulation of DNA endoreduplication	0.0	1.0	1.0	0.0	0.0	0.0	0.0	0.0	0.0	0.0	0.0	0.0	0.0	0.0	1.0	0.0	0.0	0.0	0.0	1.0
EBF1	1879	symbol	H. sapiens	1879	H. sapiens	EBF1	GO:0045944 positive regulation of transcription by RNA polymerase II;GO:0045893 positive regulation of transcription, DNA-templated;GO:1903508 positive regulation of nucleic acid-templated transcription	0.0	0.0	0.0	0.0	0.0	0.0	0.0	0.0	0.0	0.0	0.0	0.0	0.0	0.0	0.0	0.0	0.0	0.0	0.0	0.0
ECHDC3	79746	symbol	H. sapiens	79746	H. sapiens	ECHDC3	GO:0006631 fatty acid metabolic process;GO:0032787 monocarboxylic acid metabolic process;GO:0019752 carboxylic acid metabolic process	0.0	0.0	0.0	0.0	0.0	0.0	0.0	0.0	0.0	0.0	0.0	0.0	0.0	0.0	0.0	0.0	0.0	0.0	0.0	0.0
ECSCR	641700	symbol	H. sapiens	641700	H. sapiens	ECSCR	GO:2000353 positive regulation of endothelial cell apoptotic process;GO:1904037 positive regulation of epithelial cell apoptotic process;GO:0016525 negative regulation of angiogenesis	0.0	0.0	0.0	0.0	0.0	0.0	0.0	0.0	0.0	0.0	0.0	0.0	0.0	0.0	0.0	0.0	0.0	0.0	0.0	0.0
ECT2	1894	symbol	H. sapiens	1894	H. sapiens	ECT2	GO:2000431 regulation of cytokinesis, actomyosin contractile ring assembly;GO:0042307 positive regulation of protein import into nucleus;GO:0000915 actomyosin contractile ring assembly	0.0	0.0	1.0	0.0	0.0	0.0	0.0	0.0	0.0	0.0	0.0	0.0	0.0	0.0	0.0	0.0	0.0	0.0	0.0	0.0
EDIL3	10085	symbol	H. sapiens	10085	H. sapiens	EDIL3	GO:0010811 positive regulation of cell-substrate adhesion;GO:0010810 regulation of cell-substrate adhesion;GO:0045785 positive regulation of cell adhesion	0.0	0.0	0.0	0.0	0.0	0.0	0.0	0.0	0.0	0.0	0.0	0.0	0.0	0.0	0.0	0.0	0.0	0.0	0.0	0.0
EFNA5	1946	symbol	H. sapiens	1946	H. sapiens	EFNA5	GO:0048672 positive regulation of collateral sprouting;GO:0048670 regulation of collateral sprouting;GO:0007171 activation of transmembrane receptor protein tyrosine kinase activity	1.0	0.0	0.0	0.0	0.0	1.0	0.0	0.0	0.0	0.0	0.0	0.0	0.0	0.0	0.0	0.0	0.0	0.0	0.0	0.0
EIF4B	1975	symbol	H. sapiens	1975	H. sapiens	EIF4B	GO:0097010 eukaryotic translation initiation factor 4F complex assembly;GO:0006446 regulation of translational initiation;GO:0006413 translational initiation	0.0	0.0	0.0	0.0	0.0	0.0	0.0	0.0	0.0	0.0	0.0	0.0	0.0	0.0	0.0	0.0	0.0	0.0	0.0	0.0
ELL2	22936	symbol	H. sapiens	22936	H. sapiens	ELL2	GO:0042795 snRNA transcription by RNA polymerase II;GO:0009301 snRNA transcription;GO:0006368 transcription elongation from RNA polymerase II promoter	0.0	0.0	0.0	0.0	0.0	0.0	0.0	0.0	0.0	0.0	0.0	0.0	0.0	0.0	0.0	0.0	0.0	0.0	0.0	0.0
ELOVL7	79993	symbol	H. sapiens	79993	H. sapiens	ELOVL7	GO:0035338 long-chain fatty-acyl-CoA biosynthetic process;GO:0034626 fatty acid elongation, polyunsaturated fatty acid;GO:0034625 fatty acid elongation, monounsaturated fatty acid	0.0	0.0	0.0	0.0	0.0	0.0	0.0	0.0	0.0	0.0	0.0	0.0	0.0	0.0	0.0	0.0	0.0	0.0	0.0	0.0
ENC1	8507	symbol	H. sapiens	8507	H. sapiens	ENC1	GO:0010499 proteasomal ubiquitin-independent protein catabolic process;GO:0010976 positive regulation of neuron projection development;GO:0017148 negative regulation of translation	0.0	0.0	0.0	0.0	0.0	0.0	0.0	0.0	0.0	0.0	0.0	0.0	0.0	0.0	0.0	0.0	0.0	0.0	0.0	0.0
EPB41L4A	64097	symbol	H. sapiens	64097	H. sapiens	EPB41L4A	GO:0031032 actomyosin structure organization;GO:0030036 actin cytoskeleton organization;GO:0030029 actin filament-based process	0.0	0.0	0.0	0.0	0.0	0.0	0.0	0.0	0.0	0.0	0.0	0.0	0.0	0.0	0.0	0.0	0.0	0.0	0.0	0.0
ERAL1	26284	symbol	H. sapiens	26284	H. sapiens	ERAL1	GO:0070126 mitochondrial translational termination;GO:0070125 mitochondrial translational elongation;GO:0000028 ribosomal small subunit assembly	0.0	0.0	0.0	0.0	0.0	0.0	0.0	0.0	0.0	0.0	0.0	0.0	0.0	0.0	0.0	0.0	0.0	0.0	1.0	0.0
ERAP1	51752	symbol	H. sapiens	51752	H. sapiens	ERAP1	GO:0019885 antigen processing and presentation of endogenous peptide antigen via MHC class I;GO:0045766 positive regulation of angiogenesis;GO:0002483 antigen processing and presentation of endogenous peptide antigen	0.0	0.0	0.0	0.0	0.0	0.0	0.0	0.0	0.0	0.0	0.0	0.0	0.0	0.0	0.0	0.0	0.0	0.0	0.0	0.0
ERAP2	64167	symbol	H. sapiens	64167	H. sapiens	ERAP2	GO:0019885 antigen processing and presentation of endogenous peptide antigen via MHC class I;GO:0002483 antigen processing and presentation of endogenous peptide antigen;GO:0019883 antigen processing and presentation of endogenous antigen	0.0	0.0	0.0	0.0	0.0	0.0	0.0	0.0	0.0	0.0	0.0	0.0	0.0	0.0	0.0	0.0	0.0	0.0	0.0	0.0
ERBB2	2064	symbol	H. sapiens	2064	H. sapiens	ERBB2	GO:0033088 negative regulation of immature T cell proliferation in thymus;GO:0033085 negative regulation of T cell differentiation in thymus;GO:0033084 regulation of immature T cell proliferation in thymus	0.0	0.0	0.0	0.0	0.0	0.0	0.0	0.0	0.0	0.0	0.0	0.0	0.0	0.0	0.0	0.0	0.0	0.0	0.0	0.0
ERBB2IP	55914	gene_synonym	H. sapiens	55914	H. sapiens	ERBIN	GO:0070433 negative regulation of nucleotide-binding oligomerization domain containing 2 signaling pathway;GO:0070425 negative regulation of nucleotide-binding oligomerization domain containing signaling pathway;GO:0070432 regulation of nucleotide-binding oligomerization domain containing 2 signaling pathway	0.0	0.0	0.0	0.0	0.0	1.0	0.0	0.0	0.0	0.0	0.0	0.0	0.0	0.0	0.0	0.0	0.0	0.0	0.0	0.0
ERBB3	2065	symbol	H. sapiens	2065	H. sapiens	ERBB3	GO:0070886 positive regulation of calcineurin-NFAT signaling cascade;GO:0106058 positive regulation of calcineurin-mediated signaling;GO:0038128 ERBB2 signaling pathway	0.0	0.0	0.0	0.0	0.0	0.0	0.0	0.0	0.0	0.0	0.0	0.0	0.0	0.0	0.0	0.0	0.0	0.0	0.0	0.0
ERCC8	1161	symbol	H. sapiens	1161	H. sapiens	ERCC8	GO:0097680 double-strand break repair via classical nonhomologous end joining;GO:0000012 single strand break repair;GO:0006283 transcription-coupled nucleotide-excision repair	0.0	0.0	0.0	0.0	0.0	0.0	0.0	0.0	0.0	0.0	0.0	0.0	0.0	0.0	1.0	0.0	0.0	0.0	0.0	0.0
ESM1	11082	symbol	H. sapiens	11082	H. sapiens	ESM1	GO:1902204 positive regulation of hepatocyte growth factor receptor signaling pathway;GO:1902202 regulation of hepatocyte growth factor receptor signaling pathway;GO:0048012 hepatocyte growth factor receptor signaling pathway	0.0	0.0	0.0	0.0	0.0	0.0	0.0	0.0	0.0	0.0	0.0	0.0	0.0	0.0	0.0	0.0	0.0	0.0	0.0	0.0
ESPL1	9700	symbol	H. sapiens	9700	H. sapiens	ESPL1	GO:0045842 positive regulation of mitotic metaphase/anaphase transition;GO:0045875 negative regulation of sister chromatid cohesion;GO:1901970 positive regulation of mitotic sister chromatid separation	0.0	0.0	1.0	0.0	0.0	0.0	0.0	0.0	0.0	0.0	0.0	0.0	0.0	0.0	0.0	0.0	0.0	0.0	0.0	0.0
ESYT1	23344	symbol	H. sapiens	23344	H. sapiens	ESYT1	GO:0061817 endoplasmic reticulum-plasma membrane tethering;GO:0051643 endoplasmic reticulum localization;GO:0006687 glycosphingolipid metabolic process	0.0	0.0	0.0	0.0	0.0	0.0	0.0	0.0	0.0	0.0	0.0	0.0	0.0	0.0	0.0	0.0	0.0	0.0	0.0	0.0
ETF1	2107	symbol	H. sapiens	2107	H. sapiens	ETF1	GO:0002184 cytoplasmic translational termination;GO:0006449 regulation of translational termination;GO:0000184 nuclear-transcribed mRNA catabolic process, nonsense-mediated decay	0.0	0.0	0.0	0.0	0.0	0.0	0.0	0.0	0.0	0.0	0.0	0.0	0.0	0.0	0.0	0.0	0.0	0.0	1.0	0.0
F2R	2149	symbol	H. sapiens	2149	H. sapiens	F2R	GO:1900134 negative regulation of renin secretion into blood stream;GO:1900133 regulation of renin secretion into blood stream;GO:0002001 renin secretion into blood stream	0.0	0.0	0.0	0.0	0.0	0.0	0.0	0.0	0.0	0.0	0.0	0.0	0.0	0.0	0.0	0.0	0.0	0.0	0.0	0.0
F2RL1	2150	symbol	H. sapiens	2150	H. sapiens	F2RL1	GO:0070963 positive regulation of neutrophil mediated killing of gram-negative bacterium;GO:1900135 positive regulation of renin secretion into blood stream;GO:0070962 positive regulation of neutrophil mediated killing of bacterium	0.0	0.0	0.0	0.0	0.0	0.0	0.0	0.0	0.0	0.0	0.0	0.0	0.0	0.0	0.0	0.0	0.0	0.0	1.0	0.0
FA2H	79152	symbol	H. sapiens	79152	H. sapiens	FA2H	GO:0006679 glucosylceramide biosynthetic process;GO:0032286 central nervous system myelin maintenance;GO:0006682 galactosylceramide biosynthetic process	0.0	0.0	0.0	0.0	0.0	0.0	0.0	0.0	0.0	0.0	0.0	0.0	0.0	0.0	0.0	0.0	0.0	0.0	0.0	0.0
FABP6	2172	symbol	H. sapiens	2172	H. sapiens	FABP6	GO:0019433 triglyceride catabolic process;GO:0046464 acylglycerol catabolic process;GO:0046461 neutral lipid catabolic process	0.0	0.0	0.0	0.0	0.0	0.0	0.0	0.0	0.0	0.0	0.0	0.0	0.0	0.0	0.0	0.0	0.0	0.0	0.0	0.0
FAHD1	81889	symbol	H. sapiens	81889	H. sapiens	FAHD1	GO:0006099 tricarboxylic acid cycle;GO:0006101 citrate metabolic process;GO:0072350 tricarboxylic acid metabolic process	0.0	0.0	0.0	0.0	0.0	0.0	0.0	0.0	0.0	0.0	0.0	0.0	0.0	0.0	0.0	0.0	0.0	0.0	0.0	0.0
FAIM2	23017	symbol	H. sapiens	23017	H. sapiens	FAIM2	GO:0021702 cerebellar Purkinje cell differentiation;GO:0021694 cerebellar Purkinje cell layer formation;GO:0021692 cerebellar Purkinje cell layer morphogenesis	0.0	0.0	0.0	0.0	0.0	0.0	0.0	0.0	0.0	0.0	0.0	0.0	0.0	0.0	0.0	1.0	0.0	0.0	0.0	0.0
FAM107B	83641	symbol	H. sapiens	83641	H. sapiens	FAM107B		0.0	0.0	0.0	0.0	0.0	0.0	0.0	0.0	0.0	0.0	0.0	0.0	0.0	0.0	0.0	0.0	0.0	0.0	0.0	0.0
FAM114A2	10827	symbol	H. sapiens	10827	H. sapiens	FAM114A2	GO:0008150 biological_process	0.0	0.0	0.0	0.0	0.0	0.0	0.0	0.0	0.0	0.0	0.0	0.0	0.0	0.0	0.0	0.0	0.0	0.0	0.0	0.0
FAM13B	51306	symbol	H. sapiens	51306	H. sapiens	FAM13B	GO:0043547 positive regulation of GTPase activity;GO:0051056 regulation of small GTPase mediated signal transduction;GO:0043087 regulation of GTPase activity	0.0	0.0	0.0	0.0	0.0	0.0	0.0	0.0	0.0	0.0	0.0	0.0	0.0	0.0	0.0	0.0	0.0	0.0	0.0	0.0
FAM151B	167555	symbol	H. sapiens	167555	H. sapiens	FAM151B		0.0	0.0	0.0	0.0	0.0	0.0	0.0	0.0	0.0	0.0	0.0	0.0	0.0	0.0	0.0	0.0	0.0	0.0	0.0	0.0
FAM169A	26049	symbol	H. sapiens	26049	H. sapiens	FAM169A		0.0	0.0	0.0	0.0	0.0	0.0	0.0	0.0	0.0	0.0	0.0	0.0	0.0	0.0	0.0	0.0	0.0	0.0	0.0	0.0
FAM170A	340069	symbol	H. sapiens	340069	H. sapiens	FAM170A	GO:0045893 positive regulation of transcription, DNA-templated;GO:1903508 positive regulation of nucleic acid-templated transcription;GO:1902680 positive regulation of RNA biosynthetic process	0.0	0.0	0.0	0.0	0.0	0.0	0.0	0.0	0.0	0.0	0.0	0.0	0.0	0.0	0.0	0.0	0.0	0.0	0.0	0.0
FAM171A1	221061	symbol	H. sapiens	221061	H. sapiens	FAM171A1	GO:0043149 stress fiber assembly;GO:0030038 contractile actin filament bundle assembly;GO:0051017 actin filament bundle assembly	0.0	0.0	0.0	0.0	0.0	0.0	0.0	0.0	0.0	0.0	0.0	0.0	0.0	0.0	0.0	0.0	0.0	0.0	0.0	0.0
FAM172A	83989	symbol	H. sapiens	83989	H. sapiens	FAM172A	GO:0031048 chromatin silencing by small RNA;GO:0000381 regulation of alternative mRNA splicing, via spliceosome;GO:0014032 neural crest cell development	0.0	0.0	0.0	0.0	0.0	0.0	0.0	0.0	0.0	0.0	0.0	0.0	0.0	0.0	0.0	0.0	0.0	0.0	0.0	0.0
FAM186A	121006	symbol	H. sapiens	121006	H. sapiens	FAM186A		0.0	0.0	0.0	0.0	0.0	0.0	0.0	0.0	0.0	0.0	0.0	0.0	0.0	0.0	0.0	0.0	0.0	0.0	0.0	0.0
FAM186B	84070	symbol	H. sapiens	84070	H. sapiens	FAM186B		0.0	0.0	0.0	0.0	0.0	0.0	0.0	0.0	0.0	0.0	0.0	0.0	0.0	0.0	0.0	0.0	0.0	0.0	0.0	0.0
FAM188A	80013	gene_synonym	H. sapiens	80013	H. sapiens	MINDY3	GO:0071108 protein K48-linked deubiquitination;GO:0016579 protein deubiquitination;GO:0070646 protein modification by small protein removal	0.0	0.0	0.0	0.0	0.0	0.0	0.0	0.0	0.0	0.0	0.0	0.0	0.0	0.0	0.0	0.0	0.0	0.0	0.0	0.0
FAM53C	51307	symbol	H. sapiens	51307	H. sapiens	FAM53C	GO:0006606 protein import into nucleus;GO:0051170 import into nucleus;GO:0017038 protein import	0.0	0.0	0.0	0.0	0.0	0.0	0.0	0.0	0.0	0.0	0.0	0.0	0.0	0.0	0.0	0.0	0.0	0.0	0.0	0.0
FAM71B	153745	symbol	H. sapiens	153745	H. sapiens	FAM71B		0.0	0.0	0.0	0.0	0.0	0.0	0.0	0.0	0.0	0.0	0.0	0.0	0.0	0.0	0.0	0.0	0.0	0.0	0.0	0.0
FAM81B	153643	symbol	H. sapiens	153643	H. sapiens	FAM81B		0.0	0.0	0.0	0.0	0.0	0.0	0.0	0.0	0.0	0.0	0.0	0.0	0.0	0.0	0.0	0.0	0.0	0.0	0.0	0.0
FAM92B	339145	gene_synonym	H. sapiens	339145	H. sapiens	CIBAR2	GO:0030030 cell projection organization;GO:0016043 cellular component organization;GO:0071840 cellular component organization or biogenesis	0.0	0.0	0.0	0.0	0.0	0.0	0.0	0.0	0.0	0.0	0.0	0.0	0.0	0.0	0.0	0.0	0.0	0.0	0.0	0.0
FAT2	2196	symbol	H. sapiens	2196	H. sapiens	FAT2	GO:0007156 homophilic cell adhesion via plasma membrane adhesion molecules;GO:0010631 epithelial cell migration;GO:0098742 cell-cell adhesion via plasma-membrane adhesion molecules	1.0	0.0	0.0	0.0	0.0	0.0	0.0	0.0	0.0	0.0	0.0	0.0	0.0	0.0	0.0	0.0	0.0	0.0	0.0	0.0
FBN2	2201	symbol	H. sapiens	2201	H. sapiens	FBN2	GO:0035583 sequestering of TGFbeta in extracellular matrix;GO:0035581 sequestering of extracellular ligand from receptor;GO:0060346 bone trabecula formation	0.0	1.0	0.0	0.0	0.0	0.0	0.0	0.0	1.0	0.0	0.0	0.0	1.0	1.0	0.0	0.0	0.0	0.0	0.0	0.0
FBXL17	64839	symbol	H. sapiens	64839	H. sapiens	FBXL17	GO:0031146 SCF-dependent proteasomal ubiquitin-dependent protein catabolic process;GO:0006515 protein quality control for misfolded or incompletely synthesized proteins;GO:0014033 neural crest cell differentiation	0.0	0.0	0.0	1.0	0.0	0.0	0.0	0.0	0.0	0.0	0.0	0.0	0.0	0.0	0.0	0.0	0.0	0.0	0.0	0.0
FBXL20	84961	symbol	H. sapiens	84961	H. sapiens	FBXL20	GO:0099575 regulation of protein catabolic process at presynapse, modulating synaptic transmission;GO:0099171 presynaptic modulation of chemical synaptic transmission;GO:2000300 regulation of synaptic vesicle exocytosis	0.0	0.0	0.0	0.0	0.0	0.0	0.0	0.0	0.0	0.0	1.0	0.0	0.0	0.0	0.0	0.0	0.0	0.0	0.0	0.0
FBXO18	84893	gene_synonym	H. sapiens	84893	H. sapiens	FBH1	GO:0072429 response to intra-S DNA damage checkpoint signaling;GO:1902231 positive regulation of intrinsic apoptotic signaling pathway in response to DNA damage;GO:2000042 negative regulation of double-strand break repair via homologous recombination	0.0	0.0	0.0	0.0	0.0	0.0	0.0	0.0	0.0	0.0	0.0	0.0	0.0	0.0	1.0	0.0	0.0	0.0	0.0	0.0
FBXO31	79791	symbol	H. sapiens	79791	H. sapiens	FBXO31	GO:0031571 mitotic G1 DNA damage checkpoint;GO:0050775 positive regulation of dendrite morphogenesis;GO:0044819 mitotic G1/S transition checkpoint	0.0	0.0	0.0	0.0	0.0	0.0	0.0	0.0	0.0	0.0	0.0	0.0	0.0	0.0	0.0	0.0	0.0	0.0	0.0	0.0
FBXO38	81545	symbol	H. sapiens	81545	H. sapiens	FBXO38	GO:0002842 positive regulation of T cell mediated immune response to tumor cell;GO:0002840 regulation of T cell mediated immune response to tumor cell;GO:0002424 T cell mediated immune response to tumor cell	0.0	0.0	0.0	0.0	0.0	0.0	0.0	0.0	0.0	0.0	0.0	0.0	0.0	0.0	0.0	0.0	0.0	0.0	0.0	0.0
FBXO47	494188	symbol	H. sapiens	494188	H. sapiens	FBXO47		0.0	0.0	0.0	0.0	0.0	0.0	0.0	0.0	0.0	0.0	0.0	0.0	0.0	0.0	0.0	0.0	0.0	0.0	0.0	0.0
FCHO2	115548	symbol	H. sapiens	115548	H. sapiens	FCHO2	GO:0048268 clathrin coat assembly;GO:0048488 synaptic vesicle endocytosis;GO:0072583 clathrin-dependent endocytosis	0.0	0.0	0.0	0.0	0.0	0.0	0.0	0.0	0.0	0.0	0.0	0.0	0.0	0.0	0.0	0.0	0.0	0.0	0.0	0.0
FCHSD1	89848	symbol	H. sapiens	89848	H. sapiens	FCHSD1	GO:0044803 multi-organism membrane organization;GO:0030838 positive regulation of actin filament polymerization;GO:0007274 neuromuscular synaptic transmission	0.0	0.0	0.0	0.0	0.0	0.0	0.0	0.0	0.0	0.0	0.0	0.0	0.0	0.0	0.0	0.0	0.0	0.0	0.0	0.0
FEM1C	56929	symbol	H. sapiens	56929	H. sapiens	FEM1C	GO:0043687 post-translational protein modification;GO:0016567 protein ubiquitination;GO:0032446 protein modification by small protein conjugation	0.0	0.0	0.0	0.0	0.0	0.0	0.0	0.0	0.0	0.0	0.0	0.0	0.0	0.0	0.0	0.0	0.0	0.0	0.0	0.0
FER	2241	symbol	H. sapiens	2241	H. sapiens	FER	GO:0038028 insulin receptor signaling pathway via phosphatidylinositol 3-kinase;GO:0033007 negative regulation of mast cell activation involved in immune response;GO:0038109 Kit signaling pathway	0.0	0.0	0.0	0.0	0.0	1.0	0.0	0.0	0.0	0.0	0.0	0.0	0.0	0.0	0.0	0.0	0.0	0.0	0.0	0.0
FGF1	2246	symbol	H. sapiens	2246	H. sapiens	FGF1	GO:0060681 branch elongation involved in ureteric bud branching;GO:0060677 ureteric bud elongation;GO:0001658 branching involved in ureteric bud morphogenesis	0.0	1.0	1.0	0.0	0.0	0.0	0.0	0.0	0.0	1.0	0.0	0.0	0.0	0.0	0.0	0.0	0.0	0.0	0.0	0.0
FKBP11	51303	symbol	H. sapiens	51303	H. sapiens	FKBP11	GO:0000413 protein peptidyl-prolyl isomerization;GO:0018208 peptidyl-proline modification;GO:0018193 peptidyl-amino acid modification	0.0	0.0	0.0	0.0	0.0	0.0	0.0	0.0	0.0	0.0	0.0	0.0	0.0	0.0	0.0	0.0	0.0	0.0	0.0	0.0
FLJ12825	440101	symbol	H. sapiens	440101	H. sapiens	FLJ12825		0.0	0.0	0.0	0.0	0.0	0.0	0.0	0.0	0.0	0.0	0.0	0.0	0.0	0.0	0.0	0.0	0.0	0.0	0.0	0.0
FLJ30679	146512	symbol	H. sapiens	146512	H. sapiens	FLJ30679		0.0	0.0	0.0	0.0	0.0	0.0	0.0	0.0	0.0	0.0	0.0	0.0	0.0	0.0	0.0	0.0	0.0	0.0	0.0	0.0
FLOT2	2319	symbol	H. sapiens	2319	H. sapiens	FLOT2	GO:0034139 regulation of toll-like receptor 3 signaling pathway;GO:1903905 positive regulation of establishment of T cell polarity;GO:0034138 toll-like receptor 3 signaling pathway	0.0	0.0	0.0	0.0	0.0	0.0	0.0	0.0	0.0	0.0	0.0	0.0	0.0	0.0	0.0	0.0	0.0	0.0	0.0	0.0
FLYWCH1	84256	symbol	H. sapiens	84256	H. sapiens	FLYWCH1		0.0	0.0	0.0	0.0	0.0	0.0	0.0	0.0	0.0	0.0	0.0	0.0	0.0	0.0	0.0	0.0	0.0	0.0	0.0	0.0
FMNL3	91010	symbol	H. sapiens	91010	H. sapiens	FMNL3	GO:0030866 cortical actin cytoskeleton organization;GO:0001525 angiogenesis;GO:0008360 regulation of cell shape	0.0	0.0	0.0	0.0	0.0	0.0	0.0	0.0	0.0	0.0	0.0	0.0	0.0	0.0	0.0	0.0	0.0	0.0	0.0	0.0
FNIP1	96459	symbol	H. sapiens	96459	H. sapiens	FNIP1	GO:0002904 positive regulation of B cell apoptotic process;GO:2000973 regulation of pro-B cell differentiation;GO:1905456 regulation of lymphoid progenitor cell differentiation	0.0	0.0	0.0	0.0	0.0	0.0	1.0	0.0	0.0	0.0	0.0	0.0	0.0	0.0	0.0	0.0	0.0	0.0	0.0	0.0
FOXC2	2303	symbol	H. sapiens	2303	H. sapiens	FOXC2	GO:1902257 negative regulation of apoptotic process involved in outflow tract morphogenesis;GO:0072144 glomerular mesangial cell development;GO:0035470 positive regulation of vascular wound healing	0.0	1.0	0.0	0.0	0.0	1.0	0.0	1.0	0.0	0.0	0.0	0.0	1.0	1.0	0.0	0.0	0.0	0.0	0.0	0.0
FOXF1	2294	symbol	H. sapiens	2294	H. sapiens	FOXF1	GO:0043305 negative regulation of mast cell degranulation;GO:0048371 lateral mesodermal cell differentiation;GO:0060461 right lung morphogenesis	0.0	1.0	0.0	1.0	1.0	0.0	0.0	0.0	0.0	1.0	0.0	0.0	1.0	0.0	0.0	0.0	0.0	0.0	0.0	0.0
FOXL1	2300	symbol	H. sapiens	2300	H. sapiens	FOXL1	GO:0007495 visceral mesoderm-endoderm interaction involved in midgut development;GO:0061146 Peyer's patch morphogenesis;GO:0048541 Peyer's patch development	0.0	0.0	0.0	0.0	1.0	0.0	0.0	0.0	0.0	0.0	0.0	0.0	0.0	0.0	0.0	0.0	0.0	0.0	0.0	0.0
FOXN1	8456	symbol	H. sapiens	8456	H. sapiens	FOXN1	GO:1902232 regulation of positive thymic T cell selection;GO:0045059 positive thymic T cell selection;GO:0051798 positive regulation of hair follicle development	0.0	0.0	0.0	0.0	0.0	0.0	0.0	0.0	0.0	0.0	0.0	0.0	0.0	0.0	0.0	0.0	0.0	0.0	0.0	0.0
FRMD4A	55691	symbol	H. sapiens	55691	H. sapiens	FRMD4A	GO:0090162 establishment of epithelial cell polarity;GO:0050709 negative regulation of protein secretion;GO:0002792 negative regulation of peptide secretion	0.0	0.0	0.0	0.0	0.0	0.0	0.0	0.0	0.0	0.0	0.0	0.0	0.0	0.0	0.0	0.0	0.0	0.0	0.0	0.0
FST	10468	symbol	H. sapiens	10468	H. sapiens	FST	GO:0051798 positive regulation of hair follicle development;GO:0032926 negative regulation of activin receptor signaling pathway;GO:0051797 regulation of hair follicle development	0.0	1.0	0.0	0.0	0.0	0.0	0.0	0.0	0.0	0.0	0.0	0.0	0.0	0.0	0.0	0.0	0.0	0.0	0.0	0.0
G3BP1	10146	symbol	H. sapiens	10146	H. sapiens	G3BP1	GO:0062029 positive regulation of stress granule assembly;GO:0062028 regulation of stress granule assembly;GO:0034063 stress granule assembly	0.0	0.0	0.0	0.0	0.0	0.0	0.0	0.0	0.0	0.0	0.0	0.0	0.0	0.0	0.0	0.0	0.0	0.0	0.0	0.0
GABARAPL2	11345	symbol	H. sapiens	11345	H. sapiens	GABARAPL2	GO:1901799 negative regulation of proteasomal protein catabolic process;GO:0006995 cellular response to nitrogen starvation;GO:1903051 negative regulation of proteolysis involved in cellular protein catabolic process	0.0	0.0	0.0	0.0	0.0	0.0	1.0	0.0	0.0	0.0	0.0	0.0	0.0	0.0	0.0	0.0	0.0	0.0	1.0	0.0
GABRA1	2554	symbol	H. sapiens	2554	H. sapiens	GABRA1	GO:0071420 cellular response to histamine;GO:0034776 response to histamine;GO:1904862 inhibitory synapse assembly	0.0	0.0	0.0	0.0	0.0	1.0	0.0	0.0	0.0	0.0	0.0	0.0	0.0	0.0	0.0	0.0	0.0	0.0	0.0	0.0
GABRA6	2559	symbol	H. sapiens	2559	H. sapiens	GABRA6	GO:0051932 synaptic transmission, GABAergic;GO:1902476 chloride transmembrane transport;GO:0007214 gamma-aminobutyric acid signaling pathway	0.0	0.0	0.0	0.0	0.0	0.0	0.0	0.0	0.0	0.0	0.0	0.0	0.0	0.0	0.0	0.0	0.0	0.0	0.0	0.0
GABRB2	2561	symbol	H. sapiens	2561	H. sapiens	GABRB2	GO:0071420 cellular response to histamine;GO:0034776 response to histamine;GO:0060119 inner ear receptor cell development	0.0	0.0	0.0	0.0	0.0	1.0	0.0	0.0	0.0	0.0	0.0	0.0	0.0	1.0	0.0	0.0	0.0	0.0	0.0	0.0
GABRG2	2566	symbol	H. sapiens	2566	H. sapiens	GABRG2	GO:0071420 cellular response to histamine;GO:0034776 response to histamine;GO:1904862 inhibitory synapse assembly	0.0	0.0	0.0	0.0	0.0	1.0	0.0	0.0	0.0	0.0	1.0	0.0	0.0	0.0	0.0	0.0	0.0	0.0	0.0	0.0
GALNT10	55568	symbol	H. sapiens	55568	H. sapiens	GALNT10	GO:0016266 O-glycan processing;GO:0006493 protein O-linked glycosylation;GO:0006486 protein glycosylation	0.0	0.0	0.0	0.0	0.0	0.0	0.0	0.0	0.0	0.0	0.0	0.0	0.0	0.0	0.0	0.0	0.0	0.0	0.0	0.0
GALNT6	11226	symbol	H. sapiens	11226	H. sapiens	GALNT6	GO:0016266 O-glycan processing;GO:0006493 protein O-linked glycosylation;GO:0006486 protein glycosylation	0.0	0.0	0.0	0.0	0.0	0.0	0.0	0.0	0.0	0.0	0.0	0.0	0.0	0.0	0.0	0.0	0.0	0.0	0.0	0.0
GAPT	202309	symbol	H. sapiens	202309	H. sapiens	GAPT	GO:0002322 B cell proliferation involved in immune response;GO:0001782 B cell homeostasis;GO:0002381 immunoglobulin production involved in immunoglobulin mediated immune response	0.0	0.0	0.0	0.0	0.0	0.0	0.0	0.0	0.0	0.0	0.0	0.0	0.0	0.0	0.0	0.0	0.0	0.0	0.0	0.0
GATA3	2625	symbol	H. sapiens	2625	H. sapiens	GATA3	GO:2000703 negative regulation of fibroblast growth factor receptor signaling pathway involved in ureteric bud formation;GO:2000734 negative regulation of glial cell-derived neurotrophic factor receptor signaling pathway involved in ureteric bud formation;GO:2000702 regulation of fibroblast growth factor receptor signaling pathway involved in ureteric bud formation	0.0	1.0	0.0	0.0	0.0	0.0	0.0	0.0	0.0	1.0	0.0	0.0	0.0	1.0	1.0	0.0	0.0	0.0	0.0	0.0
GCSH	2653	symbol	H. sapiens	2653	H. sapiens	GCSH	GO:0019464 glycine decarboxylation via glycine cleavage system;GO:0006546 glycine catabolic process;GO:0009071 serine family amino acid catabolic process	0.0	0.0	0.0	0.0	0.0	0.0	0.0	0.0	0.0	0.0	0.0	0.0	0.0	0.0	0.0	0.0	0.0	0.0	0.0	0.0
GDF9	2661	symbol	H. sapiens	2661	H. sapiens	GDF9	GO:2000870 regulation of progesterone secretion;GO:0042701 progesterone secretion;GO:0001555 oocyte growth	0.0	0.0	0.0	0.0	0.0	0.0	0.0	0.0	0.0	0.0	0.0	0.0	0.0	0.0	0.0	0.0	0.0	0.0	0.0	0.0
GDI2	2665	symbol	H. sapiens	2665	H. sapiens	GDI2	GO:0043312 neutrophil degranulation;GO:0002283 neutrophil activation involved in immune response;GO:0042119 neutrophil activation	0.0	0.0	0.0	0.0	0.0	0.0	0.0	0.0	0.0	0.0	0.0	0.0	0.0	0.0	0.0	0.0	0.0	0.0	0.0	0.0
GEMIN5	25929	symbol	H. sapiens	25929	H. sapiens	GEMIN5	GO:0000387 spliceosomal snRNP assembly;GO:0051170 import into nucleus;GO:0000398 mRNA splicing, via spliceosome	0.0	0.0	0.0	0.0	0.0	0.0	0.0	0.0	0.0	0.0	0.0	0.0	0.0	0.0	0.0	0.0	0.0	0.0	0.0	0.0
GFM2	84340	symbol	H. sapiens	84340	H. sapiens	GFM2	GO:0032790 ribosome disassembly;GO:0070126 mitochondrial translational termination;GO:0070125 mitochondrial translational elongation	0.0	0.0	0.0	0.0	0.0	0.0	0.0	0.0	0.0	0.0	0.0	0.0	0.0	0.0	0.0	0.0	0.0	0.0	1.0	0.0
GFRA3	2676	symbol	H. sapiens	2676	H. sapiens	GFRA3	GO:0035860 glial cell-derived neurotrophic factor receptor signaling pathway;GO:0048485 sympathetic nervous system development;GO:0007411 axon guidance	0.0	0.0	0.0	0.0	0.0	0.0	0.0	0.0	0.0	0.0	0.0	0.0	0.0	0.0	0.0	0.0	0.0	0.0	0.0	0.0
GIN1	54826	symbol	H. sapiens	54826	H. sapiens	GIN1	GO:0015074 DNA integration;GO:0006259 DNA metabolic process;GO:0090304 nucleic acid metabolic process	0.0	0.0	0.0	0.0	0.0	0.0	0.0	0.0	0.0	0.0	0.0	0.0	0.0	0.0	0.0	0.0	0.0	0.0	0.0	0.0
GINS2	51659	symbol	H. sapiens	51659	H. sapiens	GINS2	GO:0000727 double-strand break repair via break-induced replication;GO:0006271 DNA strand elongation involved in DNA replication;GO:0032508 DNA duplex unwinding	0.0	0.0	0.0	0.0	0.0	0.0	0.0	0.0	0.0	0.0	0.0	0.0	0.0	0.0	1.0	0.0	0.0	0.0	0.0	0.0
GIT1	28964	symbol	H. sapiens	28964	H. sapiens	GIT1	GO:0099171 presynaptic modulation of chemical synaptic transmission;GO:2000300 regulation of synaptic vesicle exocytosis;GO:1902803 regulation of synaptic vesicle transport	0.0	0.0	1.0	0.0	0.0	0.0	0.0	0.0	0.0	0.0	0.0	0.0	0.0	0.0	0.0	0.0	0.0	0.0	0.0	0.0
GLG1	2734	symbol	H. sapiens	2734	H. sapiens	GLG1	GO:0030512 negative regulation of transforming growth factor beta receptor signaling pathway;GO:0032330 regulation of chondrocyte differentiation;GO:0010955 negative regulation of protein processing	0.0	0.0	0.0	0.0	0.0	0.0	0.0	0.0	0.0	0.0	0.0	0.0	0.0	0.0	0.0	0.0	0.0	0.0	0.0	0.0
GLRA1	2741	symbol	H. sapiens	2741	H. sapiens	GLRA1	GO:2000344 positive regulation of acrosome reaction;GO:0051970 negative regulation of transmission of nerve impulse;GO:0060046 regulation of acrosome reaction	0.0	0.0	0.0	0.0	0.0	1.0	0.0	0.0	0.0	0.0	1.0	0.0	0.0	0.0	0.0	0.0	0.0	0.0	0.0	0.0
GLRX	2745	symbol	H. sapiens	2745	H. sapiens	GLRX	GO:2000651 positive regulation of sodium ion transmembrane transporter activity;GO:1902307 positive regulation of sodium ion transmembrane transport;GO:0080058 protein deglutathionylation	0.0	0.0	0.0	0.0	0.0	0.0	0.0	0.0	0.0	0.0	0.0	0.0	0.0	0.0	0.0	0.0	0.0	0.0	0.0	0.0
GLS2	27165	symbol	H. sapiens	27165	H. sapiens	GLS2	GO:0006543 glutamine catabolic process;GO:0006537 glutamate biosynthetic process;GO:0014047 glutamate secretion	0.0	0.0	0.0	0.0	0.0	0.0	0.0	0.0	0.0	0.0	0.0	0.0	0.0	0.0	0.0	0.0	0.0	0.0	0.0	0.0
GM2A	2760	symbol	H. sapiens	2760	H. sapiens	GM2A	GO:0006689 ganglioside catabolic process;GO:0046479 glycosphingolipid catabolic process;GO:0046514 ceramide catabolic process	0.0	0.0	0.0	0.0	0.0	0.0	0.0	0.0	0.0	0.0	1.0	0.0	0.0	0.0	0.0	0.0	0.0	0.0	0.0	0.0
GNPDA1	10007	symbol	H. sapiens	10007	H. sapiens	GNPDA1	GO:0006043 glucosamine catabolic process;GO:0006046 N-acetylglucosamine catabolic process;GO:0019262 N-acetylneuraminate catabolic process	0.0	0.0	0.0	0.0	0.0	0.0	0.0	0.0	0.0	0.0	0.0	0.0	0.0	0.0	0.0	0.0	0.0	0.0	0.0	0.0
GNPTG	84572	symbol	H. sapiens	84572	H. sapiens	GNPTG	GO:0046835 carbohydrate phosphorylation;GO:0044262 cellular carbohydrate metabolic process;GO:0005975 carbohydrate metabolic process	0.0	0.0	0.0	0.0	0.0	0.0	0.0	0.0	0.0	0.0	0.0	0.0	0.0	0.0	0.0	0.0	0.0	0.0	0.0	0.0
GPBP1	65056	symbol	H. sapiens	65056	H. sapiens	GPBP1	GO:0045893 positive regulation of transcription, DNA-templated;GO:1903508 positive regulation of nucleic acid-templated transcription;GO:1902680 positive regulation of RNA biosynthetic process	0.0	0.0	0.0	0.0	0.0	0.0	0.0	0.0	0.0	0.0	0.0	0.0	0.0	0.0	0.0	0.0	0.0	0.0	0.0	0.0
GPR150	285601	symbol	H. sapiens	285601	H. sapiens	GPR150	GO:0032870 cellular response to hormone stimulus;GO:0009725 response to hormone;GO:0071495 cellular response to endogenous stimulus	0.0	0.0	0.0	0.0	0.0	1.0	0.0	0.0	0.0	0.0	0.0	0.0	0.0	0.0	0.0	0.0	0.0	0.0	0.0	0.0
GPR151	134391	symbol	H. sapiens	134391	H. sapiens	GPR151	GO:0010447 response to acidic pH;GO:0009268 response to pH;GO:0050778 positive regulation of immune response	0.0	0.0	0.0	0.0	0.0	0.0	0.0	0.0	0.0	0.0	0.0	0.0	0.0	0.0	0.0	0.0	0.0	0.0	0.0	0.0
GPR179	440435	symbol	H. sapiens	440435	H. sapiens	GPR179	GO:0007601 visual perception;GO:0050953 sensory perception of light stimulus;GO:0007600 sensory perception	0.0	0.0	0.0	0.0	0.0	0.0	0.0	0.0	0.0	0.0	0.0	0.0	0.0	0.0	0.0	0.0	0.0	0.0	0.0	0.0
GPR182	11318	symbol	H. sapiens	11318	H. sapiens	GPR182	GO:0007186 G protein-coupled receptor signaling pathway;GO:0007166 cell surface receptor signaling pathway;GO:0007165 signal transduction	0.0	0.0	0.0	0.0	0.0	0.0	0.0	0.0	0.0	0.0	0.0	0.0	0.0	0.0	0.0	0.0	0.0	0.0	0.0	0.0
GPR84	53831	symbol	H. sapiens	53831	H. sapiens	GPR84	GO:0043312 neutrophil degranulation;GO:0002283 neutrophil activation involved in immune response;GO:0042119 neutrophil activation	0.0	0.0	0.0	0.0	0.0	0.0	0.0	0.0	0.0	0.0	0.0	0.0	0.0	0.0	0.0	0.0	0.0	0.0	0.0	0.0
GPX3	2878	symbol	H. sapiens	2878	H. sapiens	GPX3	GO:0006982 response to lipid hydroperoxide;GO:0033194 response to hydroperoxide;GO:0042744 hydrogen peroxide catabolic process	0.0	0.0	0.0	0.0	0.0	0.0	0.0	0.0	0.0	0.0	0.0	0.0	0.0	0.0	0.0	0.0	0.0	0.0	0.0	0.0
GPX8	493869	symbol	H. sapiens	493869	H. sapiens	GPX8	GO:0098869 cellular oxidant detoxification;GO:1990748 cellular detoxification;GO:0098754 detoxification	0.0	0.0	0.0	0.0	0.0	0.0	0.0	0.0	0.0	0.0	0.0	0.0	0.0	0.0	0.0	0.0	0.0	0.0	0.0	0.0
GRAMD3	65983	gene_synonym	H. sapiens	65983	H. sapiens	GRAMD2B		0.0	0.0	0.0	0.0	0.0	0.0	0.0	0.0	0.0	0.0	0.0	0.0	0.0	0.0	0.0	0.0	0.0	0.0	0.0	0.0
GRASP	160622	gene_synonym	H. sapiens	160622	H. sapiens	TAMALIN	GO:0099152 regulation of neurotransmitter receptor transport, endosome to postsynaptic membrane;GO:0098887 neurotransmitter receptor transport, endosome to postsynaptic membrane;GO:0099639 neurotransmitter receptor transport, endosome to plasma membrane	0.0	0.0	0.0	0.0	0.0	0.0	0.0	0.0	0.0	0.0	0.0	0.0	0.0	0.0	0.0	0.0	0.0	0.0	0.0	0.0
GRB7	2886	symbol	H. sapiens	2886	H. sapiens	GRB7	GO:0046627 negative regulation of insulin receptor signaling pathway;GO:1900077 negative regulation of cellular response to insulin stimulus;GO:0038128 ERBB2 signaling pathway	0.0	0.0	0.0	0.0	0.0	1.0	0.0	0.0	0.0	0.0	0.0	0.0	0.0	0.0	0.0	0.0	0.0	0.0	0.0	0.0
GRIA1	2890	symbol	H. sapiens	2890	H. sapiens	GRIA1	GO:0099566 regulation of postsynaptic cytosolic calcium ion concentration;GO:0048208 COPII vesicle coating;GO:0060292 long-term synaptic depression	0.0	0.0	0.0	0.0	0.0	0.0	0.0	0.0	0.0	0.0	1.0	0.0	0.0	0.0	0.0	0.0	0.0	0.0	0.0	0.0
GRXCR2	643226	symbol	H. sapiens	643226	H. sapiens	GRXCR2	GO:0060088 auditory receptor cell stereocilium organization;GO:0002093 auditory receptor cell morphogenesis;GO:0060117 auditory receptor cell development	0.0	1.0	0.0	0.0	0.0	0.0	0.0	0.0	0.0	0.0	0.0	0.0	0.0	1.0	0.0	0.0	0.0	0.0	0.0	0.0
GSDMA	284110	symbol	H. sapiens	284110	H. sapiens	GSDMA	GO:0070269 pyroptosis;GO:0042742 defense response to bacterium;GO:0098542 defense response to other organism	0.0	0.0	0.0	0.0	0.0	0.0	0.0	0.0	0.0	0.0	0.0	0.0	0.0	0.0	0.0	0.0	0.0	0.0	0.0	0.0
GSDMB	55876	symbol	H. sapiens	55876	H. sapiens	GSDMB	GO:0070269 pyroptosis;GO:0042742 defense response to bacterium;GO:0098542 defense response to other organism	0.0	0.0	0.0	0.0	0.0	0.0	0.0	0.0	0.0	0.0	0.0	0.0	0.0	0.0	0.0	0.0	0.0	0.0	0.0	0.0
GTPBP4	23560	symbol	H. sapiens	23560	H. sapiens	GTPBP4	GO:0033342 negative regulation of collagen binding;GO:0033341 regulation of collagen binding;GO:0000463 maturation of LSU-rRNA from tricistronic rRNA transcript (SSU-rRNA, 5.8S rRNA, LSU-rRNA)	0.0	0.0	0.0	0.0	0.0	0.0	0.0	0.0	0.0	0.0	0.0	0.0	0.0	0.0	1.0	0.0	1.0	0.0	0.0	0.0
GTSF1	121355	symbol	H. sapiens	121355	H. sapiens	GTSF1	GO:0007283 spermatogenesis;GO:0048232 male gamete generation;GO:0007276 gamete generation	0.0	0.0	0.0	0.0	0.0	0.0	0.0	0.0	0.0	0.0	0.0	0.0	0.0	0.0	0.0	0.0	0.0	0.0	0.0	0.0
GZMA	3001	symbol	H. sapiens	3001	H. sapiens	GZMA	GO:0032078 negative regulation of endodeoxyribonuclease activity;GO:0032076 negative regulation of deoxyribonuclease activity;GO:0032071 regulation of endodeoxyribonuclease activity	0.0	0.0	0.0	0.0	0.0	0.0	0.0	0.0	0.0	0.0	0.0	0.0	0.0	0.0	1.0	0.0	0.0	0.0	0.0	0.0
GZMK	3003	symbol	H. sapiens	3003	H. sapiens	GZMK	GO:0051354 negative regulation of oxidoreductase activity;GO:0051341 regulation of oxidoreductase activity;GO:0043065 positive regulation of apoptotic process	0.0	0.0	0.0	0.0	0.0	0.0	0.0	0.0	0.0	0.0	0.0	0.0	0.0	0.0	0.0	0.0	0.0	0.0	0.0	0.0
H2AFY	9555	gene_synonym	H. sapiens	9555	H. sapiens	MACROH2A1	GO:0034184 positive regulation of maintenance of mitotic sister chromatid cohesion;GO:0061086 negative regulation of histone H3-K27 methylation;GO:1904815 negative regulation of protein localization to chromosome, telomeric region	0.0	0.0	0.0	0.0	0.0	0.0	0.0	0.0	0.0	0.0	0.0	0.0	0.0	0.0	0.0	0.0	0.0	0.0	0.0	0.0
HAGH	3029	symbol	H. sapiens	3029	H. sapiens	HAGH	GO:0019243 methylglyoxal catabolic process to D-lactate via S-lactoyl-glutathione;GO:0061727 methylglyoxal catabolic process to lactate;GO:0051596 methylglyoxal catabolic process	0.0	0.0	0.0	0.0	0.0	0.0	0.0	0.0	0.0	0.0	0.0	0.0	0.0	0.0	0.0	0.0	0.0	0.0	0.0	0.0
HAND1	9421	symbol	H. sapiens	9421	H. sapiens	HAND1	GO:0003218 cardiac left ventricle formation;GO:0003219 cardiac right ventricle formation;GO:0003144 embryonic heart tube formation	0.0	1.0	0.0	0.0	0.0	0.0	0.0	0.0	0.0	0.0	0.0	0.0	0.0	0.0	0.0	0.0	0.0	0.0	0.0	0.0
HAPLN1	1404	symbol	H. sapiens	1404	H. sapiens	HAPLN1	GO:0030198 extracellular matrix organization;GO:0043062 extracellular structure organization;GO:0001501 skeletal system development	0.0	0.0	0.0	0.0	0.0	0.0	0.0	0.0	0.0	0.0	0.0	0.0	1.0	0.0	0.0	0.0	0.0	0.0	0.0	0.0
HARS	3035	gene_synonym	H. sapiens	3035	H. sapiens	HARS1	GO:0006427 histidyl-tRNA aminoacylation;GO:0006418 tRNA aminoacylation for protein translation;GO:0043039 tRNA aminoacylation	0.0	0.0	0.0	0.0	0.0	0.0	0.0	0.0	0.0	0.0	0.0	0.0	0.0	0.0	0.0	0.0	0.0	0.0	0.0	0.0
HARS2	23438	symbol	H. sapiens	23438	H. sapiens	HARS2	GO:0006427 histidyl-tRNA aminoacylation;GO:0006418 tRNA aminoacylation for protein translation;GO:0043039 tRNA aminoacylation	0.0	0.0	0.0	0.0	0.0	0.0	0.0	0.0	0.0	0.0	0.0	0.0	0.0	0.0	0.0	0.0	0.0	0.0	0.0	0.0
HAVCR1	26762	symbol	H. sapiens	26762	H. sapiens	HAVCR1	GO:0046718 viral entry into host cell;GO:0030260 entry into host cell;GO:0051806 entry into cell of other organism involved in symbiotic interaction	0.0	0.0	0.0	0.0	0.0	0.0	0.0	0.0	0.0	0.0	0.0	0.0	0.0	0.0	0.0	0.0	0.0	0.0	0.0	0.0
HAVCR2	84868	symbol	H. sapiens	84868	H. sapiens	HAVCR2	GO:0002859 negative regulation of natural killer cell mediated cytotoxicity directed against tumor cell target;GO:2001189 negative regulation of T cell activation via T cell receptor contact with antigen bound to MHC molecule on antigen presenting cell;GO:0071656 negative regulation of granulocyte colony-stimulating factor production	0.0	0.0	0.0	0.0	0.0	0.0	0.0	0.0	0.0	0.0	0.0	1.0	0.0	0.0	0.0	0.0	0.0	0.0	0.0	0.0
HDAC3	8841	symbol	H. sapiens	8841	H. sapiens	HDAC3	GO:0010832 negative regulation of myotube differentiation;GO:0046329 negative regulation of JNK cascade;GO:0070933 histone H4 deacetylation	0.0	0.0	0.0	0.0	0.0	0.0	0.0	0.0	0.0	0.0	0.0	0.0	0.0	0.0	0.0	0.0	0.0	0.0	0.0	0.0
HEATR6	63897	symbol	H. sapiens	63897	H. sapiens	HEATR6		0.0	0.0	0.0	0.0	0.0	0.0	0.0	0.0	0.0	0.0	0.0	0.0	0.0	0.0	0.0	0.0	0.0	0.0	0.0	0.0
HELZ	9931	symbol	H. sapiens	9931	H. sapiens	HELZ	GO:0035194 posttranscriptional gene silencing by RNA;GO:0016441 posttranscriptional gene silencing;GO:0031047 gene silencing by RNA	0.0	0.0	0.0	0.0	0.0	0.0	0.0	0.0	0.0	0.0	0.0	0.0	0.0	0.0	0.0	0.0	0.0	0.0	0.0	0.0
HEXB	3074	symbol	H. sapiens	3074	H. sapiens	HEXB	GO:0006689 ganglioside catabolic process;GO:0042340 keratan sulfate catabolic process;GO:0030207 chondroitin sulfate catabolic process	0.0	0.0	0.0	0.0	0.0	0.0	0.0	0.0	0.0	0.0	1.0	1.0	0.0	0.0	0.0	0.0	0.0	0.0	0.0	0.0
HIGD1C	613227	symbol	H. sapiens	613227	H. sapiens	HIGD1C		0.0	0.0	0.0	0.0	0.0	0.0	0.0	0.0	0.0	0.0	0.0	0.0	0.0	0.0	0.0	0.0	0.0	0.0	0.0	0.0
HINT1	3094	symbol	H. sapiens	3094	H. sapiens	HINT1	GO:0009154 purine ribonucleotide catabolic process;GO:0009261 ribonucleotide catabolic process;GO:0006195 purine nucleotide catabolic process	0.0	0.0	0.0	0.0	0.0	0.0	0.0	0.0	0.0	0.0	0.0	0.0	0.0	0.0	0.0	0.0	0.0	0.0	0.0	0.0
HMGCR	3156	symbol	H. sapiens	3156	H. sapiens	HMGCR	GO:0061179 negative regulation of insulin secretion involved in cellular response to glucose stimulus;GO:0010666 positive regulation of cardiac muscle cell apoptotic process;GO:0046676 negative regulation of insulin secretion	0.0	0.0	0.0	0.0	0.0	0.0	1.0	0.0	0.0	0.0	1.0	0.0	0.0	0.0	0.0	0.0	0.0	0.0	0.0	0.0
HMGXB3	22993	symbol	H. sapiens	22993	H. sapiens	HMGXB3	GO:0008150 biological_process	0.0	0.0	0.0	0.0	0.0	0.0	0.0	0.0	0.0	0.0	0.0	0.0	0.0	0.0	0.0	0.0	0.0	0.0	0.0	0.0
HMHB1	57824	symbol	H. sapiens	57824	H. sapiens	HMHB1	GO:1902715 positive regulation of interferon-gamma secretion;GO:1902713 regulation of interferon-gamma secretion;GO:0072643 interferon-gamma secretion	0.0	0.0	0.0	0.0	0.0	0.0	0.0	0.0	0.0	0.0	0.0	0.0	0.0	0.0	0.0	0.0	0.0	0.0	0.0	0.0
HMMR	3161	symbol	H. sapiens	3161	H. sapiens	HMMR	GO:0030214 hyaluronan catabolic process;GO:0030212 hyaluronan metabolic process;GO:0006027 glycosaminoglycan catabolic process	0.0	0.0	0.0	0.0	0.0	0.0	0.0	0.0	0.0	0.0	0.0	0.0	0.0	0.0	0.0	0.0	0.0	0.0	0.0	0.0
HN1L	90861	gene_synonym	H. sapiens	90861	H. sapiens	JPT2		0.0	0.0	0.0	0.0	0.0	0.0	0.0	0.0	0.0	0.0	0.0	0.0	0.0	0.0	0.0	0.0	0.0	0.0	0.0	0.0
HNF1B	6928	symbol	H. sapiens	6928	H. sapiens	HNF1B	GO:0072095 regulation of branch elongation involved in ureteric bud branching;GO:0061296 negative regulation of mesenchymal cell apoptotic process involved in mesonephric nephron morphogenesis;GO:0060681 branch elongation involved in ureteric bud branching	0.0	1.0	0.0	0.0	1.0	0.0	0.0	0.0	0.0	0.0	0.0	0.0	0.0	0.0	0.0	0.0	0.0	0.0	0.0	0.0
HNRNPA0	10949	symbol	H. sapiens	10949	H. sapiens	HNRNPA0	GO:0070935 3'-UTR-mediated mRNA stabilization;GO:0048255 mRNA stabilization;GO:1902373 negative regulation of mRNA catabolic process	0.0	0.0	0.0	0.0	0.0	0.0	0.0	0.0	0.0	0.0	0.0	0.0	0.0	0.0	0.0	0.0	0.0	0.0	0.0	0.0
HNRNPA1	3178	symbol	H. sapiens	3178	H. sapiens	HNRNPA1	GO:1903936 cellular response to sodium arsenite;GO:0032211 negative regulation of telomere maintenance via telomerase;GO:0032212 positive regulation of telomere maintenance via telomerase	0.0	0.0	0.0	0.0	0.0	0.0	1.0	0.0	0.0	0.0	0.0	0.0	0.0	0.0	1.0	0.0	0.0	0.0	0.0	0.0
HOMER1	9456	symbol	H. sapiens	9456	H. sapiens	HOMER1	GO:0007206 phospholipase C-activating G protein-coupled glutamate receptor signaling pathway;GO:1902950 regulation of dendritic spine maintenance;GO:2001256 regulation of store-operated calcium entry	0.0	0.0	0.0	0.0	0.0	0.0	0.0	0.0	0.0	0.0	1.0	0.0	0.0	0.0	0.0	0.0	0.0	0.0	0.0	0.0
HOTAIR	100124700	symbol	H. sapiens	100124700	H. sapiens	HOTAIR		0.0	0.0	0.0	0.0	0.0	0.0	0.0	0.0	0.0	0.0	0.0	0.0	0.0	0.0	0.0	0.0	0.0	0.0	0.0	0.0
HOXC10	3226	symbol	H. sapiens	3226	H. sapiens	HOXC10	GO:0021520 spinal cord motor neuron cell fate specification;GO:0120163 negative regulation of cold-induced thermogenesis;GO:0021522 spinal cord motor neuron differentiation	0.0	1.0	0.0	0.0	0.0	0.0	0.0	0.0	0.0	0.0	0.0	0.0	0.0	0.0	0.0	1.0	0.0	0.0	0.0	0.0
HOXC11	3227	symbol	H. sapiens	3227	H. sapiens	HOXC11	GO:0060272 embryonic skeletal joint morphogenesis;GO:0072498 embryonic skeletal joint development;GO:0001759 organ induction	0.0	1.0	0.0	0.0	0.0	0.0	0.0	1.0	0.0	0.0	0.0	0.0	0.0	0.0	0.0	0.0	0.0	0.0	0.0	0.0
HOXC12	3228	symbol	H. sapiens	3228	H. sapiens	HOXC12	GO:0006357 regulation of transcription by RNA polymerase II;GO:0006366 transcription by RNA polymerase II;GO:0006355 regulation of transcription, DNA-templated	0.0	0.0	0.0	0.0	0.0	0.0	0.0	0.0	0.0	0.0	0.0	0.0	0.0	0.0	0.0	0.0	0.0	0.0	0.0	0.0
HOXC13	3229	symbol	H. sapiens	3229	H. sapiens	HOXC13	GO:0043587 tongue morphogenesis;GO:0035878 nail development;GO:0043586 tongue development	0.0	1.0	0.0	0.0	0.0	0.0	0.0	0.0	0.0	0.0	0.0	0.0	0.0	1.0	0.0	0.0	0.0	0.0	0.0	0.0
HOXC4	3221	symbol	H. sapiens	3221	H. sapiens	HOXC4	GO:0048704 embryonic skeletal system morphogenesis;GO:0048706 embryonic skeletal system development;GO:0051216 cartilage development	0.0	1.0	0.0	0.0	0.0	0.0	0.0	1.0	0.0	0.0	0.0	0.0	0.0	0.0	0.0	0.0	0.0	0.0	0.0	0.0
HOXC5	3222	symbol	H. sapiens	3222	H. sapiens	HOXC5	GO:0048706 embryonic skeletal system development;GO:0009952 anterior/posterior pattern specification;GO:0003002 regionalization	0.0	1.0	0.0	0.0	0.0	0.0	0.0	1.0	0.0	0.0	0.0	0.0	0.0	0.0	0.0	0.0	0.0	0.0	0.0	0.0
HOXC6	3223	symbol	H. sapiens	3223	H. sapiens	HOXC6	GO:0048706 embryonic skeletal system development;GO:0009952 anterior/posterior pattern specification;GO:0003002 regionalization	0.0	1.0	0.0	0.0	0.0	0.0	0.0	1.0	0.0	0.0	0.0	0.0	0.0	0.0	0.0	0.0	0.0	0.0	0.0	0.0
HOXC9	3225	symbol	H. sapiens	3225	H. sapiens	HOXC9	GO:0009954 proximal/distal pattern formation;GO:0048704 embryonic skeletal system morphogenesis;GO:0048706 embryonic skeletal system development	0.0	1.0	0.0	0.0	0.0	0.0	0.0	1.0	0.0	0.0	0.0	0.0	0.0	0.0	0.0	0.0	0.0	0.0	0.0	0.0
HSBP1	3281	symbol	H. sapiens	3281	H. sapiens	HSBP1	GO:0070370 cellular heat acclimation;GO:0035987 endodermal cell differentiation;GO:1900034 regulation of cellular response to heat	0.0	1.0	0.0	0.0	0.0	0.0	0.0	0.0	0.0	0.0	0.0	0.0	0.0	0.0	0.0	0.0	0.0	0.0	0.0	0.0
HSD17B2	3294	symbol	H. sapiens	3294	H. sapiens	HSD17B2	GO:0006703 estrogen biosynthetic process;GO:0008210 estrogen metabolic process;GO:0001890 placenta development	0.0	1.0	0.0	0.0	0.0	0.0	0.0	0.0	0.0	0.0	0.0	0.0	0.0	0.0	0.0	0.0	0.0	0.0	0.0	0.0
HSD17B4	3295	symbol	H. sapiens	3295	H. sapiens	HSD17B4	GO:0036111 very long-chain fatty-acyl-CoA metabolic process;GO:0036112 medium-chain fatty-acyl-CoA metabolic process;GO:0036109 alpha-linolenic acid metabolic process	0.0	0.0	0.0	0.0	0.0	0.0	0.0	0.0	0.0	0.0	0.0	0.0	0.0	0.0	0.0	0.0	0.0	0.0	0.0	0.0
HSD17B6	8630	symbol	H. sapiens	8630	H. sapiens	HSD17B6	GO:0006710 androgen catabolic process;GO:0006702 androgen biosynthetic process;GO:0008209 androgen metabolic process	0.0	0.0	0.0	0.0	0.0	0.0	0.0	0.0	0.0	0.0	0.0	0.0	0.0	0.0	0.0	0.0	0.0	0.0	0.0	0.0
HSDL1	83693	symbol	H. sapiens	83693	H. sapiens	HSDL1	GO:0055114 oxidation-reduction process;GO:0008152 metabolic process;GO:0008150 biological_process	0.0	0.0	0.0	0.0	0.0	0.0	0.0	0.0	0.0	0.0	0.0	0.0	0.0	0.0	0.0	0.0	0.0	0.0	0.0	0.0
HSPA14	51182	symbol	H. sapiens	51182	H. sapiens	HSPA14	GO:0051083 'de novo' cotranslational protein folding;GO:0051085 chaperone cofactor-dependent protein refolding;GO:0051084 'de novo' posttranslational protein folding	0.0	0.0	0.0	0.0	0.0	0.0	0.0	0.0	0.0	0.0	0.0	0.0	0.0	0.0	0.0	0.0	0.0	0.0	0.0	0.0
HSPA4	3308	symbol	H. sapiens	3308	H. sapiens	HSPA4	GO:0045040 protein import into mitochondrial outer membrane;GO:0090151 establishment of protein localization to mitochondrial membrane;GO:0007008 outer mitochondrial membrane organization	0.0	0.0	0.0	0.0	0.0	0.0	0.0	0.0	0.0	0.0	0.0	0.0	0.0	0.0	0.0	0.0	0.0	0.0	0.0	0.0
HSPA9	3313	symbol	H. sapiens	3313	H. sapiens	HSPA9	GO:1902037 negative regulation of hematopoietic stem cell differentiation;GO:0045647 negative regulation of erythrocyte differentiation;GO:1901533 negative regulation of hematopoietic progenitor cell differentiation	0.0	0.0	0.0	0.0	0.0	0.0	0.0	0.0	0.0	0.0	0.0	0.0	0.0	0.0	0.0	0.0	0.0	0.0	0.0	0.0
HTR1A	3350	symbol	H. sapiens	3350	H. sapiens	HTR1A	GO:0014062 regulation of serotonin secretion;GO:0042053 regulation of dopamine metabolic process;GO:0007198 adenylate cyclase-inhibiting serotonin receptor signaling pathway	0.0	0.0	0.0	0.0	0.0	0.0	0.0	0.0	0.0	0.0	1.0	0.0	0.0	0.0	0.0	0.0	0.0	0.0	0.0	0.0
HTR4	3360	symbol	H. sapiens	3360	H. sapiens	HTR4	GO:0032098 regulation of appetite;GO:0098664 G protein-coupled serotonin receptor signaling pathway;GO:0007210 serotonin receptor signaling pathway	0.0	0.0	0.0	0.0	0.0	0.0	1.0	0.0	0.0	0.0	0.0	0.0	0.0	0.0	0.0	0.0	0.0	0.0	0.0	0.0
IFT140	9742	symbol	H. sapiens	9742	H. sapiens	IFT140	GO:0035845 photoreceptor cell outer segment organization;GO:0035721 intraciliary retrograde transport;GO:0035735 intraciliary transport involved in cilium assembly	0.0	1.0	0.0	1.0	0.0	0.0	0.0	1.0	0.0	0.0	0.0	0.0	0.0	1.0	0.0	0.0	0.0	0.0	0.0	0.0
IFT20	90410	symbol	H. sapiens	90410	H. sapiens	IFT20	GO:2000583 regulation of platelet-derived growth factor receptor-alpha signaling pathway;GO:0036372 opsin transport;GO:0035790 platelet-derived growth factor receptor-alpha signaling pathway	0.0	0.0	0.0	1.0	0.0	0.0	0.0	0.0	0.0	0.0	1.0	0.0	0.0	1.0	0.0	0.0	0.0	0.0	0.0	0.0
IFT80	57560	symbol	H. sapiens	57560	H. sapiens	IFT80	GO:2000051 negative regulation of non-canonical Wnt signaling pathway;GO:0035735 intraciliary transport involved in cilium assembly;GO:2000050 regulation of non-canonical Wnt signaling pathway	0.0	0.0	0.0	1.0	0.0	0.0	0.0	0.0	0.0	0.0	0.0	0.0	0.0	0.0	0.0	0.0	0.0	0.0	0.0	0.0
IGFBP4	3487	symbol	H. sapiens	3487	H. sapiens	IGFBP4	GO:0043568 positive regulation of insulin-like growth factor receptor signaling pathway;GO:0043567 regulation of insulin-like growth factor receptor signaling pathway;GO:0044342 type B pancreatic cell proliferation	0.0	0.0	0.0	0.0	0.0	0.0	0.0	0.0	0.0	0.0	0.0	0.0	0.0	0.0	0.0	0.0	0.0	0.0	0.0	0.0
IK	3550	symbol	H. sapiens	3550	H. sapiens	IK	GO:0007094 mitotic spindle assembly checkpoint;GO:0071174 mitotic spindle checkpoint;GO:0045841 negative regulation of mitotic metaphase/anaphase transition	0.0	0.0	0.0	0.0	0.0	0.0	0.0	0.0	0.0	0.0	0.0	0.0	0.0	0.0	0.0	0.0	0.0	0.0	0.0	0.0
IKZF3	22806	symbol	H. sapiens	22806	H. sapiens	IKZF3	GO:0045577 regulation of B cell differentiation;GO:0030888 regulation of B cell proliferation;GO:0030183 B cell differentiation	0.0	0.0	0.0	0.0	0.0	0.0	0.0	0.0	0.0	0.0	0.0	0.0	0.0	0.0	0.0	0.0	0.0	0.0	0.0	0.0
IKZF4	64375	symbol	H. sapiens	64375	H. sapiens	IKZF4	GO:0051260 protein homooligomerization;GO:0051259 protein complex oligomerization;GO:0045944 positive regulation of transcription by RNA polymerase II	0.0	0.0	0.0	0.0	0.0	0.0	0.0	0.0	0.0	0.0	0.0	0.0	0.0	0.0	0.0	0.0	0.0	0.0	0.0	0.0
IL12A	3592	symbol	H. sapiens	3592	H. sapiens	IL12A	GO:0002860 positive regulation of natural killer cell mediated cytotoxicity directed against tumor cell target;GO:0051135 positive regulation of NK T cell activation;GO:2000510 positive regulation of dendritic cell chemotaxis	0.0	0.0	0.0	0.0	0.0	0.0	0.0	0.0	0.0	0.0	0.0	0.0	0.0	0.0	0.0	0.0	0.0	0.0	0.0	0.0
IL12B	3593	symbol	H. sapiens	3593	H. sapiens	IL12B	GO:2000330 positive regulation of T-helper 17 cell lineage commitment;GO:2000328 regulation of T-helper 17 cell lineage commitment;GO:2000321 positive regulation of T-helper 17 cell differentiation	0.0	0.0	0.0	0.0	0.0	0.0	0.0	0.0	0.0	0.0	0.0	0.0	0.0	0.0	0.0	0.0	0.0	0.0	0.0	0.0
IL13	3596	symbol	H. sapiens	3596	H. sapiens	IL13	GO:1901251 positive regulation of lung goblet cell differentiation;GO:1901247 negative regulation of lung ciliated cell differentiation;GO:1901249 regulation of lung goblet cell differentiation	0.0	0.0	0.0	0.0	0.0	0.0	1.0	0.0	0.0	0.0	0.0	0.0	0.0	0.0	0.0	0.0	0.0	0.0	0.0	0.0
IL15RA	3601	symbol	H. sapiens	3601	H. sapiens	IL15RA	GO:0035723 interleukin-15-mediated signaling pathway;GO:0071350 cellular response to interleukin-15;GO:0070672 response to interleukin-15	0.0	0.0	0.0	0.0	0.0	0.0	0.0	0.0	0.0	0.0	0.0	0.0	0.0	0.0	0.0	0.0	0.0	0.0	0.0	0.0
IL17B	27190	symbol	H. sapiens	27190	H. sapiens	IL17B	GO:1900017 positive regulation of cytokine production involved in inflammatory response;GO:1900015 regulation of cytokine production involved in inflammatory response;GO:0002534 cytokine production involved in inflammatory response	0.0	0.0	0.0	0.0	0.0	0.0	0.0	0.0	0.0	0.0	0.0	0.0	0.0	0.0	0.0	0.0	0.0	0.0	0.0	0.0
IL23A	51561	symbol	H. sapiens	51561	H. sapiens	IL23A	GO:2000330 positive regulation of T-helper 17 cell lineage commitment;GO:2000328 regulation of T-helper 17 cell lineage commitment;GO:2000321 positive regulation of T-helper 17 cell differentiation	0.0	0.0	0.0	0.0	0.0	0.0	0.0	0.0	0.0	0.0	0.0	0.0	0.0	0.0	0.0	0.0	0.0	0.0	0.0	0.0
IL2RA	3559	symbol	H. sapiens	3559	H. sapiens	IL2RA	GO:0046013 regulation of T cell homeostatic proliferation;GO:0001777 T cell homeostatic proliferation;GO:0042104 positive regulation of activated T cell proliferation	0.0	0.0	0.0	0.0	0.0	0.0	0.0	0.0	0.0	0.0	0.0	0.0	0.0	0.0	0.0	0.0	0.0	0.0	0.0	0.0
IL3	3562	symbol	H. sapiens	3562	H. sapiens	IL3	GO:0042531 positive regulation of tyrosine phosphorylation of STAT protein;GO:0042509 regulation of tyrosine phosphorylation of STAT protein;GO:0046427 positive regulation of JAK-STAT cascade	0.0	1.0	0.0	0.0	0.0	0.0	0.0	0.0	0.0	0.0	0.0	0.0	0.0	0.0	0.0	0.0	0.0	0.0	0.0	0.0
IL4	3565	symbol	H. sapiens	3565	H. sapiens	IL4	GO:0048295 positive regulation of isotype switching to IgE isotypes;GO:0048304 positive regulation of isotype switching to IgG isotypes;GO:0048293 regulation of isotype switching to IgE isotypes	0.0	0.0	0.0	0.0	0.0	0.0	0.0	0.0	0.0	0.0	0.0	0.0	0.0	0.0	1.0	0.0	0.0	0.0	0.0	0.0
IL5	3567	symbol	H. sapiens	3567	H. sapiens	IL5	GO:0045645 positive regulation of eosinophil differentiation;GO:0045643 regulation of eosinophil differentiation;GO:0030854 positive regulation of granulocyte differentiation	0.0	0.0	0.0	0.0	0.0	0.0	0.0	0.0	0.0	0.0	0.0	0.0	0.0	0.0	0.0	0.0	0.0	0.0	0.0	0.0
INTS2	57508	symbol	H. sapiens	57508	H. sapiens	INTS2	GO:0042795 snRNA transcription by RNA polymerase II;GO:0034472 snRNA 3'-end processing;GO:0009301 snRNA transcription	0.0	0.0	0.0	0.0	0.0	0.0	0.0	0.0	0.0	0.0	0.0	0.0	0.0	0.0	0.0	0.0	0.0	0.0	0.0	0.0
IPO11	51194	symbol	H. sapiens	51194	H. sapiens	IPO11	GO:0006610 ribosomal protein import into nucleus;GO:0006606 protein import into nucleus;GO:0051170 import into nucleus	0.0	0.0	0.0	0.0	0.0	0.0	0.0	0.0	0.0	0.0	0.0	0.0	0.0	0.0	0.0	0.0	0.0	0.0	0.0	0.0
IRF1	3659	symbol	H. sapiens	3659	H. sapiens	IRF1	GO:0034124 regulation of MyD88-dependent toll-like receptor signaling pathway;GO:0045590 negative regulation of regulatory T cell differentiation;GO:2000564 regulation of CD8-positive, alpha-beta T cell proliferation	0.0	0.0	0.0	0.0	0.0	0.0	1.0	0.0	0.0	0.0	0.0	0.0	0.0	0.0	0.0	0.0	0.0	0.0	0.0	0.0
IRF8	3394	symbol	H. sapiens	3394	H. sapiens	IRF8	GO:0032735 positive regulation of interleukin-12 production;GO:0060333 interferon-gamma-mediated signaling pathway;GO:0042832 defense response to protozoan	0.0	0.0	0.0	0.0	0.0	0.0	0.0	0.0	0.0	0.0	0.0	0.0	0.0	0.0	0.0	0.0	0.0	0.0	0.0	0.0
IRGM	345611	symbol	H. sapiens	345611	H. sapiens	IRGM	GO:0070431 nucleotide-binding oligomerization domain containing 2 signaling pathway;GO:0060335 positive regulation of interferon-gamma-mediated signaling pathway;GO:0070423 nucleotide-binding oligomerization domain containing signaling pathway	0.0	0.0	0.0	0.0	0.0	0.0	0.0	0.0	0.0	0.0	0.0	0.0	0.0	0.0	0.0	0.0	0.0	0.0	1.0	0.0
ISOC1	51015	symbol	H. sapiens	51015	H. sapiens	ISOC1	GO:0008150 biological_process	0.0	0.0	0.0	0.0	0.0	0.0	0.0	0.0	0.0	0.0	0.0	0.0	0.0	0.0	0.0	0.0	0.0	0.0	0.0	0.0
ITGA1	3672	symbol	H. sapiens	3672	H. sapiens	ITGA1	GO:0032516 positive regulation of phosphoprotein phosphatase activity;GO:0042311 vasodilation;GO:0042059 negative regulation of epidermal growth factor receptor signaling pathway	0.0	0.0	0.0	0.0	0.0	0.0	0.0	0.0	0.0	0.0	0.0	0.0	1.0	0.0	0.0	0.0	0.0	0.0	0.0	0.0
ITGA2	3673	symbol	H. sapiens	3673	H. sapiens	ITGA2	GO:0033343 positive regulation of collagen binding;GO:0010694 positive regulation of alkaline phosphatase activity;GO:0033341 regulation of collagen binding	0.0	1.0	0.0	0.0	0.0	1.0	1.0	0.0	0.0	1.0	0.0	1.0	1.0	0.0	0.0	0.0	0.0	0.0	0.0	0.0
ITGA5	3678	symbol	H. sapiens	3678	H. sapiens	ITGA5	GO:0035313 wound healing, spreading of epidermal cells;GO:1903672 positive regulation of sprouting angiogenesis;GO:0030949 positive regulation of vascular endothelial growth factor receptor signaling pathway	1.0	1.0	0.0	0.0	0.0	0.0	0.0	0.0	0.0	0.0	1.0	1.0	1.0	0.0	0.0	0.0	0.0	0.0	0.0	0.0
ITGA7	3679	symbol	H. sapiens	3679	H. sapiens	ITGA7	GO:0035987 endodermal cell differentiation;GO:0001706 endoderm formation;GO:0034113 heterotypic cell-cell adhesion	0.0	1.0	0.0	0.0	0.0	0.0	0.0	0.0	0.0	0.0	0.0	0.0	1.0	0.0	0.0	0.0	0.0	0.0	0.0	0.0
ITGA8	8516	symbol	H. sapiens	8516	H. sapiens	ITGA8	GO:2000721 positive regulation of transcription from RNA polymerase II promoter involved in smooth muscle cell differentiation;GO:0030511 positive regulation of transforming growth factor beta receptor signaling pathway;GO:1903846 positive regulation of cellular response to transforming growth factor beta stimulus	0.0	1.0	0.0	0.0	0.0	0.0	0.0	0.0	0.0	0.0	1.0	0.0	1.0	1.0	0.0	0.0	0.0	0.0	0.0	0.0
ITGB7	3695	symbol	H. sapiens	3695	H. sapiens	ITGB7	GO:0003366 cell-matrix adhesion involved in ameboidal cell migration;GO:0046718 viral entry into host cell;GO:0050901 leukocyte tethering or rolling	0.0	0.0	0.0	0.0	0.0	0.0	0.0	0.0	0.0	0.0	0.0	0.0	1.0	0.0	0.0	0.0	0.0	0.0	0.0	0.0
ITIH2	3698	symbol	H. sapiens	3698	H. sapiens	ITIH2	GO:0030212 hyaluronan metabolic process;GO:1903510 mucopolysaccharide metabolic process;GO:0010951 negative regulation of endopeptidase activity	0.0	0.0	0.0	0.0	0.0	0.0	0.0	0.0	0.0	0.0	0.0	0.0	0.0	0.0	0.0	0.0	0.0	0.0	0.0	0.0
ITIH5	80760	symbol	H. sapiens	80760	H. sapiens	ITIH5	GO:0030212 hyaluronan metabolic process;GO:1903510 mucopolysaccharide metabolic process;GO:0010951 negative regulation of endopeptidase activity	0.0	0.0	0.0	0.0	0.0	0.0	0.0	0.0	0.0	0.0	0.0	0.0	0.0	0.0	0.0	0.0	0.0	0.0	0.0	0.0
ITK	3702	symbol	H. sapiens	3702	H. sapiens	ITK	GO:0001865 NK T cell differentiation;GO:0007202 activation of phospholipase C activity;GO:0010863 positive regulation of phospholipase C activity	0.0	0.0	0.0	0.0	0.0	0.0	0.0	0.0	0.0	0.0	0.0	0.0	0.0	0.0	0.0	0.0	0.0	0.0	0.0	0.0
JAKMIP2	9832	symbol	H. sapiens	9832	H. sapiens	JAKMIP2		0.0	0.0	0.0	0.0	0.0	0.0	0.0	0.0	0.0	0.0	0.0	0.0	0.0	0.0	0.0	0.0	0.0	0.0	0.0	0.0
JMY	133746	symbol	H. sapiens	133746	H. sapiens	JMY	GO:0070060 'de novo' actin filament nucleation;GO:0034314 Arp2/3 complex-mediated actin nucleation;GO:0045010 actin nucleation	0.0	0.0	0.0	0.0	0.0	0.0	0.0	0.0	0.0	0.0	0.0	0.0	0.0	0.0	0.0	0.0	0.0	0.0	0.0	0.0
JPH3	57338	symbol	H. sapiens	57338	H. sapiens	JPH3	GO:0060314 regulation of ryanodine-sensitive calcium-release channel activity;GO:0051279 regulation of release of sequestered calcium ion into cytosol;GO:0051209 release of sequestered calcium ion into cytosol	0.0	0.0	0.0	0.0	0.0	0.0	0.0	0.0	0.0	0.0	1.0	0.0	0.0	0.0	0.0	0.0	0.0	0.0	0.0	0.0
KARS	3735	gene_synonym	H. sapiens	3735	H. sapiens	KARS1	GO:0006430 lysyl-tRNA aminoacylation;GO:0002741 positive regulation of cytokine secretion involved in immune response;GO:0015966 diadenosine tetraphosphate biosynthetic process	0.0	0.0	0.0	0.0	0.0	0.0	0.0	0.0	0.0	0.0	0.0	0.0	0.0	0.0	0.0	0.0	0.0	0.0	0.0	0.0
KCNG1	3755	symbol	H. sapiens	3755	H. sapiens	KCNG1	GO:1902259 regulation of delayed rectifier potassium channel activity;GO:1901016 regulation of potassium ion transmembrane transporter activity;GO:1901379 regulation of potassium ion transmembrane transport	0.0	0.0	0.0	0.0	0.0	0.0	0.0	0.0	0.0	0.0	0.0	0.0	0.0	0.0	0.0	0.0	0.0	0.0	0.0	0.0
KCNH3	23416	symbol	H. sapiens	23416	H. sapiens	KCNH3	GO:0071805 potassium ion transmembrane transport;GO:0071804 cellular potassium ion transport;GO:0006813 potassium ion transport	0.0	0.0	0.0	0.0	0.0	0.0	0.0	0.0	0.0	0.0	0.0	0.0	0.0	0.0	0.0	0.0	0.0	0.0	0.0	0.0
KCNN2	3781	symbol	H. sapiens	3781	H. sapiens	KCNN2	GO:0098914 membrane repolarization during atrial cardiac muscle cell action potential;GO:0086014 atrial cardiac muscle cell action potential;GO:0086026 atrial cardiac muscle cell to AV node cell signaling	0.0	0.0	0.0	0.0	0.0	0.0	0.0	0.0	0.0	0.0	0.0	0.0	0.0	0.0	0.0	0.0	0.0	0.0	0.0	0.0
KCTD16	57528	symbol	H. sapiens	57528	H. sapiens	KCTD16	GO:0051260 protein homooligomerization;GO:0008277 regulation of G protein-coupled receptor signaling pathway;GO:0051259 protein complex oligomerization	0.0	0.0	0.0	0.0	0.0	0.0	0.0	0.0	0.0	0.0	0.0	0.0	0.0	0.0	0.0	0.0	0.0	0.0	0.0	0.0
KDM3B	51780	symbol	H. sapiens	51780	H. sapiens	KDM3B	GO:0033169 histone H3-K9 demethylation;GO:0072718 response to cisplatin;GO:0070076 histone lysine demethylation	0.0	0.0	0.0	0.0	0.0	0.0	0.0	0.0	0.0	0.0	0.0	0.0	0.0	0.0	0.0	0.0	0.0	0.0	0.0	0.0
KIAA0100	9703	symbol	H. sapiens	9703	H. sapiens	KIAA0100		0.0	0.0	0.0	0.0	0.0	0.0	0.0	0.0	0.0	0.0	0.0	0.0	0.0	0.0	0.0	0.0	0.0	0.0	0.0	0.0
KIAA0141	9812	gene_synonym	H. sapiens	9812	H. sapiens	DELE1	GO:0008625 extrinsic apoptotic signaling pathway via death domain receptors;GO:0043281 regulation of cysteine-type endopeptidase activity involved in apoptotic process;GO:2000116 regulation of cysteine-type endopeptidase activity	0.0	0.0	0.0	0.0	0.0	0.0	0.0	0.0	0.0	0.0	0.0	0.0	0.0	0.0	0.0	0.0	0.0	0.0	0.0	0.0
KIF20A	10112	symbol	H. sapiens	10112	H. sapiens	KIF20A	GO:0061952 midbody abscission;GO:1902410 mitotic cytokinetic process;GO:0032506 cytokinetic process	0.0	0.0	1.0	0.0	0.0	0.0	0.0	0.0	0.0	0.0	0.0	0.0	0.0	0.0	0.0	0.0	0.0	0.0	0.0	0.0
KIF2A	3796	symbol	H. sapiens	3796	H. sapiens	KIF2A	GO:0019886 antigen processing and presentation of exogenous peptide antigen via MHC class II;GO:0007019 microtubule depolymerization;GO:0002495 antigen processing and presentation of peptide antigen via MHC class II	0.0	0.0	1.0	0.0	0.0	0.0	0.0	0.0	0.0	0.0	0.0	0.0	0.0	0.0	0.0	0.0	0.0	0.0	1.0	0.0
KIF3A	11127	symbol	H. sapiens	11127	H. sapiens	KIF3A	GO:0072383 plus-end-directed vesicle transport along microtubule;GO:0072386 plus-end-directed organelle transport along microtubule;GO:0034454 microtubule anchoring at centrosome	0.0	0.0	0.0	0.0	0.0	0.0	0.0	0.0	0.0	0.0	0.0	0.0	0.0	0.0	0.0	0.0	0.0	0.0	0.0	0.0
KIF4B	285643	symbol	H. sapiens	285643	H. sapiens	KIF4B	GO:0051256 mitotic spindle midzone assembly;GO:0051255 spindle midzone assembly;GO:0000022 mitotic spindle elongation	0.0	0.0	1.0	0.0	0.0	0.0	0.0	0.0	0.0	0.0	0.0	0.0	0.0	0.0	0.0	0.0	0.0	0.0	0.0	0.0
KIN	22944	symbol	H. sapiens	22944	H. sapiens	KIN	GO:0016032 viral process;GO:0006260 DNA replication;GO:0006310 DNA recombination	0.0	0.0	0.0	0.0	0.0	0.0	0.0	0.0	0.0	0.0	0.0	0.0	0.0	0.0	1.0	0.0	0.0	0.0	0.0	0.0
KLHDC4	54758	symbol	H. sapiens	54758	H. sapiens	KLHDC4		0.0	0.0	0.0	0.0	0.0	0.0	0.0	0.0	0.0	0.0	0.0	0.0	0.0	0.0	0.0	0.0	0.0	0.0	0.0	0.0
KLHL3	26249	symbol	H. sapiens	26249	H. sapiens	KLHL3	GO:0072156 distal tubule morphogenesis;GO:0072017 distal tubule development;GO:0070294 renal sodium ion absorption	0.0	0.0	0.0	0.0	0.0	0.0	0.0	0.0	0.0	0.0	0.0	0.0	0.0	0.0	0.0	0.0	0.0	0.0	0.0	0.0
KRT1	3848	symbol	H. sapiens	3848	H. sapiens	KRT1	GO:0042730 fibrinolysis;GO:0001867 complement activation, lectin pathway;GO:0061436 establishment of skin barrier	0.0	0.0	0.0	0.0	0.0	0.0	0.0	0.0	0.0	0.0	0.0	0.0	0.0	0.0	0.0	0.0	0.0	1.0	0.0	0.0
KRT18	3875	symbol	H. sapiens	3875	H. sapiens	KRT18	GO:0043000 Golgi to plasma membrane CFTR protein transport;GO:0070268 cornification;GO:0097284 hepatocyte apoptotic process	0.0	0.0	0.0	0.0	0.0	0.0	0.0	0.0	0.0	0.0	0.0	0.0	0.0	0.0	0.0	0.0	0.0	1.0	0.0	0.0
KRT2	3849	symbol	H. sapiens	3849	H. sapiens	KRT2	GO:0032980 keratinocyte activation;GO:0003334 keratinocyte development;GO:0070268 cornification	0.0	0.0	0.0	0.0	0.0	0.0	0.0	0.0	0.0	0.0	0.0	0.0	0.0	0.0	0.0	0.0	0.0	1.0	0.0	0.0
KRT222	125113	symbol	H. sapiens	125113	H. sapiens	KRT222		0.0	0.0	0.0	0.0	0.0	0.0	0.0	0.0	0.0	0.0	0.0	0.0	0.0	0.0	0.0	0.0	0.0	0.0	0.0	0.0
KRT3	3850	symbol	H. sapiens	3850	H. sapiens	KRT3	GO:0070268 cornification;GO:0031424 keratinization;GO:0045104 intermediate filament cytoskeleton organization	0.0	0.0	0.0	0.0	0.0	0.0	0.0	0.0	0.0	0.0	0.0	0.0	0.0	0.0	0.0	0.0	0.0	1.0	0.0	0.0
KRT4	3851	symbol	H. sapiens	3851	H. sapiens	KRT4	GO:0070268 cornification;GO:0031424 keratinization;GO:0030216 keratinocyte differentiation	0.0	0.0	0.0	0.0	0.0	0.0	0.0	0.0	0.0	0.0	0.0	0.0	0.0	0.0	0.0	0.0	0.0	1.0	0.0	0.0
KRT5	3852	symbol	H. sapiens	3852	H. sapiens	KRT5	GO:0031581 hemidesmosome assembly;GO:0070268 cornification;GO:0031424 keratinization	0.0	0.0	0.0	0.0	0.0	0.0	0.0	0.0	0.0	0.0	0.0	0.0	0.0	0.0	0.0	0.0	0.0	1.0	0.0	0.0
KRT6A	3853	symbol	H. sapiens	3853	H. sapiens	KRT6A	GO:0001899 negative regulation of cytolysis by symbiont of host cells;GO:0001898 regulation of cytolysis by symbiont of host cells;GO:0051803 negative regulation of cytolysis in other organism involved in symbiotic interaction	0.0	0.0	0.0	0.0	0.0	0.0	0.0	0.0	0.0	0.0	0.0	0.0	0.0	0.0	0.0	0.0	0.0	1.0	0.0	0.0
KRT7	3855	symbol	H. sapiens	3855	H. sapiens	KRT7	GO:0070268 cornification;GO:0031424 keratinization;GO:0030216 keratinocyte differentiation	0.0	0.0	0.0	0.0	0.0	0.0	0.0	0.0	0.0	0.0	0.0	0.0	0.0	0.0	0.0	0.0	0.0	1.0	0.0	0.0
KRT71	112802	symbol	H. sapiens	112802	H. sapiens	KRT71	GO:0070268 cornification;GO:0031069 hair follicle morphogenesis;GO:0045109 intermediate filament organization	0.0	0.0	0.0	0.0	0.0	0.0	0.0	0.0	0.0	0.0	0.0	0.0	0.0	0.0	0.0	0.0	0.0	1.0	0.0	0.0
KRT72	140807	symbol	H. sapiens	140807	H. sapiens	KRT72	GO:0070268 cornification;GO:0031424 keratinization;GO:0030216 keratinocyte differentiation	0.0	0.0	0.0	0.0	0.0	0.0	0.0	0.0	0.0	0.0	0.0	0.0	0.0	0.0	0.0	0.0	0.0	1.0	0.0	0.0
KRT73	319101	symbol	H. sapiens	319101	H. sapiens	KRT73	GO:0070268 cornification;GO:0031424 keratinization;GO:0030216 keratinocyte differentiation	0.0	0.0	0.0	0.0	0.0	0.0	0.0	0.0	0.0	0.0	0.0	0.0	0.0	0.0	0.0	0.0	0.0	1.0	0.0	0.0
KRT74	121391	symbol	H. sapiens	121391	H. sapiens	KRT74	GO:0070268 cornification;GO:0031424 keratinization;GO:0045104 intermediate filament cytoskeleton organization	0.0	0.0	0.0	0.0	0.0	0.0	0.0	0.0	0.0	0.0	0.0	0.0	0.0	0.0	0.0	0.0	0.0	1.0	0.0	0.0
KRT76	51350	symbol	H. sapiens	51350	H. sapiens	KRT76	GO:0070268 cornification;GO:0048733 sebaceous gland development;GO:0031424 keratinization	0.0	0.0	0.0	0.0	0.0	0.0	0.0	0.0	0.0	0.0	0.0	0.0	0.0	0.0	0.0	0.0	0.0	1.0	0.0	0.0
KRT78	196374	symbol	H. sapiens	196374	H. sapiens	KRT78	GO:0070268 cornification;GO:0031424 keratinization;GO:0030216 keratinocyte differentiation	0.0	0.0	0.0	0.0	0.0	0.0	0.0	0.0	0.0	0.0	0.0	0.0	0.0	0.0	0.0	0.0	0.0	1.0	0.0	0.0
KRT79	338785	symbol	H. sapiens	338785	H. sapiens	KRT79	GO:0070268 cornification;GO:0031424 keratinization;GO:0030216 keratinocyte differentiation	0.0	0.0	0.0	0.0	0.0	0.0	0.0	0.0	0.0	0.0	0.0	0.0	0.0	0.0	0.0	0.0	0.0	1.0	0.0	0.0
KRT8	3856	symbol	H. sapiens	3856	H. sapiens	KRT8	GO:0051599 response to hydrostatic pressure;GO:0070268 cornification;GO:0060706 cell differentiation involved in embryonic placenta development	0.0	1.0	0.0	0.0	0.0	0.0	0.0	0.0	0.0	0.0	0.0	0.0	0.0	0.0	0.0	0.0	0.0	1.0	0.0	0.0
KRT80	144501	symbol	H. sapiens	144501	H. sapiens	KRT80	GO:0070268 cornification;GO:0031424 keratinization;GO:0030216 keratinocyte differentiation	0.0	0.0	0.0	0.0	0.0	0.0	0.0	0.0	0.0	0.0	0.0	0.0	0.0	0.0	0.0	0.0	0.0	1.0	0.0	0.0
KRT82	3888	symbol	H. sapiens	3888	H. sapiens	KRT82	GO:0070268 cornification;GO:0031424 keratinization;GO:0030216 keratinocyte differentiation	0.0	0.0	0.0	0.0	0.0	0.0	0.0	0.0	0.0	0.0	0.0	0.0	0.0	0.0	0.0	0.0	0.0	1.0	0.0	0.0
KRT86	3892	symbol	H. sapiens	3892	H. sapiens	KRT86	GO:0070268 cornification;GO:0031424 keratinization;GO:0030216 keratinocyte differentiation	0.0	0.0	0.0	0.0	0.0	0.0	0.0	0.0	0.0	0.0	0.0	0.0	0.0	0.0	0.0	0.0	0.0	1.0	0.0	0.0
LACRT	90070	symbol	H. sapiens	90070	H. sapiens	LACRT	GO:0051281 positive regulation of release of sequestered calcium ion into cytosol;GO:0051279 regulation of release of sequestered calcium ion into cytosol;GO:0031665 negative regulation of lipopolysaccharide-mediated signaling pathway	0.0	0.0	0.0	0.0	0.0	0.0	0.0	0.0	0.0	0.0	0.0	0.0	0.0	0.0	0.0	0.0	0.0	0.0	0.0	0.0
LARP1	23367	symbol	H. sapiens	23367	H. sapiens	LARP1	GO:0072752 cellular response to rapamycin;GO:0045070 positive regulation of viral genome replication;GO:1901355 response to rapamycin	0.0	0.0	0.0	0.0	0.0	1.0	1.0	0.0	0.0	0.0	0.0	0.0	0.0	0.0	0.0	0.0	0.0	0.0	0.0	0.0
LARP4	113251	symbol	H. sapiens	113251	H. sapiens	LARP4	GO:0045727 positive regulation of translation;GO:0034250 positive regulation of cellular amide metabolic process;GO:0006417 regulation of translation	0.0	0.0	0.0	0.0	0.0	0.0	0.0	0.0	0.0	0.0	0.0	0.0	0.0	0.0	0.0	0.0	0.0	0.0	0.0	0.0
LARP4B	23185	symbol	H. sapiens	23185	H. sapiens	LARP4B	GO:0045727 positive regulation of translation;GO:0034250 positive regulation of cellular amide metabolic process;GO:0006417 regulation of translation	0.0	0.0	0.0	0.0	0.0	0.0	0.0	0.0	0.0	0.0	0.0	0.0	0.0	0.0	0.0	0.0	0.0	0.0	0.0	0.0
LARS	51520	gene_synonym	H. sapiens	51520	H. sapiens	LARS1	GO:0006425 glutaminyl-tRNA aminoacylation;GO:0006429 leucyl-tRNA aminoacylation;GO:1990253 cellular response to leucine starvation	0.0	0.0	0.0	0.0	0.0	1.0	1.0	0.0	0.0	0.0	0.0	0.0	0.0	0.0	0.0	0.0	0.0	0.0	0.0	0.0
LASP1	3927	symbol	H. sapiens	3927	H. sapiens	LASP1	GO:0034220 ion transmembrane transport;GO:0009967 positive regulation of signal transduction;GO:0023056 positive regulation of signaling	0.0	0.0	0.0	0.0	0.0	0.0	0.0	0.0	0.0	0.0	0.0	0.0	0.0	0.0	0.0	0.0	0.0	0.0	0.0	0.0
LDHD	197257	symbol	H. sapiens	197257	H. sapiens	LDHD	GO:1903457 lactate catabolic process;GO:0006089 lactate metabolic process;GO:0072329 monocarboxylic acid catabolic process	0.0	0.0	0.0	0.0	0.0	0.0	0.0	0.0	0.0	0.0	0.0	0.0	0.0	0.0	0.0	0.0	0.0	0.0	0.0	0.0
LEAP2	116842	symbol	H. sapiens	116842	H. sapiens	LEAP2	GO:0019730 antimicrobial humoral response;GO:0042742 defense response to bacterium;GO:0006959 humoral immune response	0.0	0.0	0.0	0.0	0.0	0.0	0.0	0.0	0.0	0.0	0.0	0.0	0.0	0.0	0.0	0.0	0.0	0.0	0.0	0.0
LETMD1	25875	symbol	H. sapiens	25875	H. sapiens	LETMD1		0.0	0.0	0.0	0.0	0.0	0.0	0.0	0.0	0.0	0.0	0.0	0.0	0.0	0.0	0.0	0.0	0.0	0.0	0.0	0.0
LGALS9	3965	symbol	H. sapiens	3965	H. sapiens	LGALS9	GO:0032834 positive regulation of CD4-positive, CD25-positive, alpha-beta regulatory T cell differentiation involved in immune response;GO:0032832 regulation of CD4-positive, CD25-positive, alpha-beta regulatory T cell differentiation involved in immune response;GO:0070241 positive regulation of activated T cell autonomous cell death	0.0	0.0	0.0	0.0	0.0	0.0	0.0	0.0	0.0	0.0	0.0	1.0	0.0	0.0	0.0	0.0	0.0	0.0	0.0	0.0
LHFPL2	10184	symbol	H. sapiens	10184	H. sapiens	LHFPL2	GO:1905516 positive regulation of fertilization;GO:0002576 platelet degranulation;GO:0080154 regulation of fertilization	0.0	0.0	0.0	0.0	0.0	0.0	0.0	0.0	0.0	0.0	0.0	0.0	0.0	0.0	0.0	0.0	0.0	0.0	0.0	0.0
LIMA1	51474	symbol	H. sapiens	51474	H. sapiens	LIMA1	GO:0030299 intestinal cholesterol absorption;GO:0030835 negative regulation of actin filament depolymerization;GO:0098856 intestinal lipid absorption	0.0	0.0	0.0	0.0	0.0	0.0	0.0	0.0	0.0	0.0	0.0	0.0	0.0	0.0	0.0	0.0	0.0	0.0	1.0	0.0
LIN7A	8825	symbol	H. sapiens	8825	H. sapiens	LIN7A	GO:0045199 maintenance of epithelial cell apical/basal polarity;GO:0035090 maintenance of apical/basal cell polarity;GO:1903361 protein localization to basolateral plasma membrane	0.0	0.0	0.0	0.0	0.0	0.0	0.0	0.0	0.0	0.0	0.0	0.0	0.0	1.0	0.0	0.0	0.0	0.0	0.0	0.0
LIX1	167410	symbol	H. sapiens	167410	H. sapiens	LIX1	GO:0097352 autophagosome maturation;GO:0016236 macroautophagy;GO:0032984 protein-containing complex disassembly	0.0	0.0	0.0	0.0	0.0	0.0	0.0	0.0	0.0	0.0	0.0	0.0	0.0	0.0	0.0	0.0	0.0	0.0	1.0	0.0
LMBR1L	55716	symbol	H. sapiens	55716	H. sapiens	LMBR1L	GO:0070231 T cell apoptotic process;GO:0060218 hematopoietic stem cell differentiation;GO:0090090 negative regulation of canonical Wnt signaling pathway	0.0	0.0	0.0	0.0	0.0	0.0	0.0	0.0	0.0	0.0	0.0	0.0	0.0	0.0	0.0	0.0	0.0	0.0	0.0	0.0
LMNB1	4001	symbol	H. sapiens	4001	H. sapiens	LMNB1	GO:0035722 interleukin-12-mediated signaling pathway;GO:0071349 cellular response to interleukin-12;GO:0070671 response to interleukin-12	0.0	0.0	0.0	0.0	0.0	0.0	0.0	0.0	0.0	0.0	0.0	0.0	0.0	0.0	0.0	0.0	0.0	0.0	0.0	0.0
LNPEP	4012	symbol	H. sapiens	4012	H. sapiens	LNPEP	GO:0002480 antigen processing and presentation of exogenous peptide antigen via MHC class I, TAP-independent;GO:0120163 negative regulation of cold-induced thermogenesis;GO:0042590 antigen processing and presentation of exogenous peptide antigen via MHC class I	0.0	0.0	0.0	0.0	0.0	0.0	0.0	0.0	0.0	0.0	0.0	1.0	0.0	0.0	0.0	0.0	0.0	0.0	0.0	0.0
LOX	4015	symbol	H. sapiens	4015	H. sapiens	LOX	GO:0035906 descending aorta development;GO:0035905 ascending aorta development;GO:2000586 regulation of platelet-derived growth factor receptor-beta signaling pathway	0.0	0.0	0.0	0.0	0.0	0.0	0.0	0.0	0.0	0.0	0.0	0.0	1.0	0.0	0.0	0.0	0.0	0.0	0.0	0.0
LRP1	4035	symbol	H. sapiens	4035	H. sapiens	LRP1	GO:0048694 positive regulation of collateral sprouting of injured axon;GO:0048693 regulation of collateral sprouting of injured axon;GO:0048691 positive regulation of axon extension involved in regeneration	0.0	0.0	0.0	0.0	0.0	1.0	0.0	0.0	0.0	0.0	0.0	0.0	1.0	0.0	0.0	0.0	0.0	0.0	1.0	0.0
LRRC70	100130733	symbol	H. sapiens	100130733	H. sapiens	LRRC70	GO:0060760 positive regulation of response to cytokine stimulus;GO:0060759 regulation of response to cytokine stimulus;GO:0034097 response to cytokine	0.0	0.0	0.0	0.0	0.0	0.0	0.0	0.0	0.0	0.0	0.0	0.0	0.0	0.0	0.0	0.0	0.0	0.0	0.0	0.0
LSM11	134353	symbol	H. sapiens	134353	H. sapiens	LSM11	GO:0006398 mRNA 3'-end processing by stem-loop binding and cleavage;GO:1900087 positive regulation of G1/S transition of mitotic cell cycle;GO:0006369 termination of RNA polymerase II transcription	0.0	0.0	0.0	0.0	0.0	0.0	0.0	0.0	0.0	0.0	0.0	0.0	0.0	0.0	0.0	0.0	0.0	0.0	0.0	0.0
LUC7L3	51747	symbol	H. sapiens	51747	H. sapiens	LUC7L3	GO:0006376 mRNA splice site selection;GO:0000245 spliceosomal complex assembly;GO:0000398 mRNA splicing, via spliceosome	0.0	0.0	0.0	0.0	0.0	0.0	0.0	0.0	0.0	0.0	0.0	0.0	0.0	0.0	0.0	0.0	0.0	0.0	0.0	0.0
LXN	56925	symbol	H. sapiens	56925	H. sapiens	LXN	GO:0050965 detection of temperature stimulus involved in sensory perception of pain;GO:0050961 detection of temperature stimulus involved in sensory perception;GO:0016048 detection of temperature stimulus	0.0	0.0	0.0	0.0	0.0	0.0	0.0	0.0	0.0	0.0	0.0	0.0	0.0	0.0	0.0	0.0	0.0	0.0	0.0	0.0
LYRM7	90624	symbol	H. sapiens	90624	H. sapiens	LYRM7	GO:0034551 mitochondrial respiratory chain complex III assembly;GO:0017062 respiratory chain complex III assembly;GO:0017004 cytochrome complex assembly	0.0	0.0	0.0	0.0	0.0	0.0	0.0	0.0	0.0	0.0	0.0	0.0	0.0	0.0	0.0	0.0	0.0	0.0	0.0	0.0
LYSMD3	116068	symbol	H. sapiens	116068	H. sapiens	LYSMD3	GO:0007030 Golgi organization;GO:0010256 endomembrane system organization;GO:0006996 organelle organization	0.0	0.0	0.0	0.0	0.0	0.0	0.0	0.0	0.0	0.0	0.0	0.0	0.0	0.0	0.0	0.0	0.0	0.0	0.0	0.0
MAN2A1	4124	symbol	H. sapiens	4124	H. sapiens	MAN2A1	GO:0006013 mannose metabolic process;GO:0060042 retina morphogenesis in camera-type eye;GO:0048286 lung alveolus development	0.0	1.0	0.0	0.0	0.0	0.0	0.0	0.0	0.0	0.0	0.0	0.0	0.0	1.0	0.0	0.0	0.0	0.0	0.0	0.0
MAP1B	4131	symbol	H. sapiens	4131	H. sapiens	MAP1B	GO:0051915 induction of synaptic plasticity by chemical substance;GO:0051914 positive regulation of synaptic plasticity by chemical substance;GO:0051913 regulation of synaptic plasticity by chemical substance	0.0	0.0	0.0	0.0	0.0	1.0	1.0	0.0	0.0	0.0	0.0	0.0	0.0	0.0	0.0	0.0	0.0	0.0	1.0	0.0
MAP1LC3B	81631	symbol	H. sapiens	81631	H. sapiens	MAP1LC3B	GO:0006995 cellular response to nitrogen starvation;GO:0043562 cellular response to nitrogen levels;GO:0097352 autophagosome maturation	0.0	0.0	0.0	0.0	0.0	0.0	1.0	0.0	0.0	0.0	0.0	0.0	0.0	0.0	0.0	0.0	0.0	0.0	1.0	0.0
MAP3K12	7786	symbol	H. sapiens	7786	H. sapiens	MAP3K12	GO:0007256 activation of JNKK activity;GO:2000672 negative regulation of motor neuron apoptotic process;GO:0007257 activation of JUN kinase activity	0.0	0.0	0.0	0.0	0.0	0.0	0.0	0.0	0.0	0.0	0.0	0.0	0.0	0.0	0.0	0.0	0.0	0.0	0.0	0.0
MAPK8IP3	23162	symbol	H. sapiens	23162	H. sapiens	MAPK8IP3	GO:0099641 anterograde axonal protein transport;GO:0007257 activation of JUN kinase activity;GO:0099640 axo-dendritic protein transport	0.0	0.0	0.0	0.0	0.0	0.0	0.0	0.0	0.0	0.0	0.0	0.0	0.0	0.0	0.0	0.0	0.0	0.0	0.0	0.0
MARVELD2	153562	symbol	H. sapiens	153562	H. sapiens	MARVELD2	GO:0061028 establishment of endothelial barrier;GO:0070830 bicellular tight junction assembly;GO:0120192 tight junction assembly	0.0	0.0	0.0	0.0	0.0	0.0	0.0	0.0	0.0	0.0	0.0	0.0	0.0	0.0	0.0	0.0	0.0	0.0	0.0	0.0
MARVELD3	91862	symbol	H. sapiens	91862	H. sapiens	MARVELD3	GO:0046329 negative regulation of JNK cascade;GO:0032873 negative regulation of stress-activated MAPK cascade;GO:0070830 bicellular tight junction assembly	0.0	0.0	0.0	0.0	0.0	0.0	0.0	0.0	0.0	0.0	0.0	0.0	0.0	0.0	0.0	0.0	0.0	0.0	0.0	0.0
MAST4	375449	symbol	H. sapiens	375449	H. sapiens	MAST4	GO:0018105 peptidyl-serine phosphorylation;GO:0018209 peptidyl-serine modification;GO:0018193 peptidyl-amino acid modification	0.0	0.0	0.0	0.0	0.0	0.0	0.0	0.0	0.0	0.0	0.0	0.0	0.0	0.0	0.0	0.0	0.0	0.0	0.0	0.0
MAT2B	27430	symbol	H. sapiens	27430	H. sapiens	MAT2B	GO:0006556 S-adenosylmethionine biosynthetic process;GO:0046500 S-adenosylmethionine metabolic process;GO:0006730 one-carbon metabolic process	0.0	0.0	0.0	0.0	0.0	0.0	0.0	0.0	0.0	0.0	0.0	0.0	0.0	0.0	0.0	0.0	0.0	0.0	0.0	0.0
MATR3	9782	symbol	H. sapiens	9782	H. sapiens	MATR3	GO:0003281 ventricular septum development;GO:0003170 heart valve development;GO:0003279 cardiac septum development	0.0	0.0	0.0	0.0	0.0	0.0	0.0	0.0	0.0	0.0	0.0	0.0	0.0	0.0	0.0	0.0	0.0	0.0	0.0	0.0
MBLAC2	153364	symbol	H. sapiens	153364	H. sapiens	MBLAC2	GO:0008150 biological_process	0.0	0.0	0.0	0.0	0.0	0.0	0.0	0.0	0.0	0.0	0.0	0.0	0.0	0.0	0.0	0.0	0.0	0.0	0.0	0.0
MBTPS1	8720	symbol	H. sapiens	8720	H. sapiens	MBTPS1	GO:0036500 ATF6-mediated unfolded protein response;GO:0045540 regulation of cholesterol biosynthetic process;GO:0106118 regulation of sterol biosynthetic process	0.0	0.0	0.0	0.0	0.0	0.0	0.0	0.0	0.0	0.0	0.0	0.0	0.0	0.0	0.0	0.0	0.0	0.0	0.0	0.0
MCC	4163	symbol	H. sapiens	4163	H. sapiens	MCC	GO:0010633 negative regulation of epithelial cell migration;GO:0090090 negative regulation of canonical Wnt signaling pathway;GO:0030178 negative regulation of Wnt signaling pathway	0.0	0.0	0.0	0.0	0.0	0.0	0.0	0.0	0.0	0.0	0.0	0.0	0.0	0.0	0.0	0.0	0.0	0.0	0.0	0.0
MCCC2	64087	symbol	H. sapiens	64087	H. sapiens	MCCC2	GO:0006552 leucine catabolic process;GO:0006768 biotin metabolic process;GO:0006551 leucine metabolic process	0.0	0.0	0.0	0.0	0.0	0.0	0.0	0.0	0.0	0.0	0.0	0.0	0.0	0.0	0.0	0.0	0.0	0.0	0.0	0.0
MCM10	55388	symbol	H. sapiens	55388	H. sapiens	MCM10	GO:0006270 DNA replication initiation;GO:0000082 G1/S transition of mitotic cell cycle;GO:0044843 cell cycle G1/S phase transition	0.0	0.0	0.0	0.0	0.0	0.0	0.0	0.0	0.0	0.0	0.0	0.0	0.0	0.0	1.0	0.0	0.0	0.0	0.0	0.0
MCRS1	10445	symbol	H. sapiens	10445	H. sapiens	MCRS1	GO:1904751 positive regulation of protein localization to nucleolus;GO:0043982 histone H4-K8 acetylation;GO:0043981 histone H4-K5 acetylation	0.0	0.0	0.0	0.0	0.0	0.0	0.0	0.0	0.0	0.0	0.0	0.0	0.0	0.0	0.0	0.0	0.0	0.0	0.0	0.0
MCTP1	79772	symbol	H. sapiens	79772	H. sapiens	MCTP1	GO:0048168 regulation of neuronal synaptic plasticity;GO:0046928 regulation of neurotransmitter secretion;GO:0045806 negative regulation of endocytosis	0.0	0.0	0.0	0.0	0.0	0.0	0.0	0.0	0.0	0.0	0.0	0.0	0.0	0.0	0.0	0.0	0.0	0.0	0.0	0.0
MED13	9969	symbol	H. sapiens	9969	H. sapiens	MED13	GO:0070328 triglyceride homeostasis;GO:0055090 acylglycerol homeostasis;GO:0042632 cholesterol homeostasis	0.0	0.0	0.0	0.0	0.0	0.0	0.0	0.0	0.0	0.0	0.0	0.0	0.0	0.0	0.0	0.0	0.0	0.0	0.0	0.0
MED24	9862	symbol	H. sapiens	9862	H. sapiens	MED24	GO:0006367 transcription initiation from RNA polymerase II promoter;GO:0006352 DNA-templated transcription, initiation;GO:0045893 positive regulation of transcription, DNA-templated	0.0	0.0	0.0	0.0	0.0	0.0	0.0	0.0	0.0	0.0	0.0	0.0	0.0	0.0	0.0	0.0	0.0	0.0	0.0	0.0
MED7	9443	symbol	H. sapiens	9443	H. sapiens	MED7	GO:0006367 transcription initiation from RNA polymerase II promoter;GO:0019827 stem cell population maintenance;GO:0006352 DNA-templated transcription, initiation	0.0	0.0	0.0	0.0	0.0	0.0	0.0	0.0	0.0	0.0	0.0	0.0	0.0	0.0	0.0	0.0	0.0	0.0	0.0	0.0
MEF2C	4208	symbol	H. sapiens	4208	H. sapiens	MEF2C	GO:0003185 sinoatrial valve morphogenesis;GO:0090073 positive regulation of protein homodimerization activity;GO:2000111 positive regulation of macrophage apoptotic process	0.0	1.0	0.0	0.0	0.0	1.0	0.0	1.0	0.0	0.0	1.0	0.0	0.0	0.0	0.0	0.0	0.0	0.0	0.0	0.0
MEFV	4210	symbol	H. sapiens	4210	H. sapiens	MEFV	GO:0071641 negative regulation of macrophage inflammatory protein 1 alpha production;GO:1900226 negative regulation of NLRP3 inflammasome complex assembly;GO:0071640 regulation of macrophage inflammatory protein 1 alpha production	0.0	0.0	0.0	0.0	0.0	0.0	0.0	0.0	0.0	0.0	0.0	0.0	0.0	0.0	0.0	0.0	0.0	0.0	0.0	0.0
MEGF10	84466	symbol	H. sapiens	84466	H. sapiens	MEGF10	GO:0014816 skeletal muscle satellite cell differentiation;GO:0043654 recognition of apoptotic cell;GO:0048627 myoblast development	0.0	0.0	0.0	0.0	0.0	0.0	0.0	0.0	0.0	0.0	0.0	0.0	0.0	0.0	0.0	0.0	0.0	0.0	0.0	0.0
METTL7A	25840	symbol	H. sapiens	25840	H. sapiens	METTL7A	GO:0043312 neutrophil degranulation;GO:0002283 neutrophil activation involved in immune response;GO:0042119 neutrophil activation	0.0	0.0	0.0	0.0	0.0	0.0	0.0	0.0	0.0	0.0	0.0	0.0	0.0	0.0	0.0	0.0	0.0	0.0	0.0	0.0
METTL7B	196410	symbol	H. sapiens	196410	H. sapiens	METTL7B	GO:0032259 methylation;GO:0008152 metabolic process;GO:0008150 biological_process	0.0	0.0	0.0	0.0	0.0	0.0	0.0	0.0	0.0	0.0	0.0	0.0	0.0	0.0	0.0	0.0	0.0	0.0	0.0	0.0
MFAP3	4238	symbol	H. sapiens	4238	H. sapiens	MFAP3		0.0	0.0	0.0	0.0	0.0	0.0	0.0	0.0	0.0	0.0	0.0	0.0	0.0	0.0	0.0	0.0	0.0	0.0	0.0	0.0
MFSD5	84975	symbol	H. sapiens	84975	H. sapiens	MFSD5	GO:0015689 molybdate ion transport;GO:0015698 inorganic anion transport;GO:0006820 anion transport	0.0	0.0	0.0	0.0	0.0	0.0	0.0	0.0	0.0	0.0	0.0	0.0	0.0	0.0	0.0	0.0	0.0	0.0	0.0	0.0
MIP	4284	symbol	H. sapiens	4284	H. sapiens	MIP	GO:1990349 gap junction-mediated intercellular transport;GO:0010496 intercellular transport;GO:0006833 water transport	0.0	0.0	0.0	0.0	0.0	0.0	0.0	0.0	0.0	0.0	0.0	0.0	0.0	1.0	0.0	0.0	0.0	0.0	0.0	0.0
MLF1	4291	symbol	H. sapiens	4291	H. sapiens	MLF1	GO:0002318 myeloid progenitor cell differentiation;GO:0002244 hematopoietic progenitor cell differentiation;GO:0007050 cell cycle arrest	0.0	0.0	0.0	0.0	0.0	0.0	0.0	0.0	0.0	0.0	0.0	0.0	0.0	0.0	0.0	0.0	0.0	0.0	0.0	0.0
MLKL	197259	symbol	H. sapiens	197259	H. sapiens	MLKL	GO:0070207 protein homotrimerization;GO:0070206 protein trimerization;GO:0070266 necroptotic process	0.0	0.0	0.0	0.0	0.0	0.0	0.0	0.0	0.0	0.0	0.0	0.0	0.0	0.0	0.0	0.0	0.0	0.0	0.0	0.0
MLLT6	4302	symbol	H. sapiens	4302	H. sapiens	MLLT6	GO:2001161 negative regulation of histone H3-K79 methylation;GO:2001160 regulation of histone H3-K79 methylation;GO:0034729 histone H3-K79 methylation	0.0	0.0	0.0	0.0	0.0	0.0	0.0	0.0	0.0	0.0	0.0	0.0	0.0	0.0	0.0	0.0	0.0	0.0	0.0	0.0
MLST8	64223	symbol	H. sapiens	64223	H. sapiens	MLST8	GO:0032148 activation of protein kinase B activity;GO:1900034 regulation of cellular response to heat;GO:0030838 positive regulation of actin filament polymerization	0.0	0.0	0.0	0.0	0.0	0.0	0.0	0.0	0.0	0.0	0.0	0.0	0.0	0.0	0.0	0.0	0.0	0.0	0.0	0.0
MLYCD	23417	symbol	H. sapiens	23417	H. sapiens	MLYCD	GO:2001294 malonyl-CoA catabolic process;GO:2001293 malonyl-CoA metabolic process;GO:0034031 ribonucleoside bisphosphate catabolic process	0.0	0.0	0.0	0.0	0.0	0.0	0.0	0.0	0.0	0.0	0.0	0.0	0.0	0.0	0.0	0.0	0.0	0.0	0.0	0.0
MME	4311	symbol	H. sapiens	4311	H. sapiens	MME	GO:0002003 angiotensin maturation;GO:0002002 regulation of angiotensin levels in blood;GO:0001991 regulation of systemic arterial blood pressure by circulatory renin-angiotensin	0.0	0.0	0.0	0.0	0.0	0.0	0.0	0.0	0.0	0.0	1.0	0.0	0.0	0.0	0.0	0.0	0.0	0.0	0.0	0.0
MMP19	4327	symbol	H. sapiens	4327	H. sapiens	MMP19	GO:0001554 luteolysis;GO:0001542 ovulation from ovarian follicle;GO:0001541 ovarian follicle development	0.0	0.0	0.0	0.0	0.0	0.0	0.0	0.0	0.0	0.0	0.0	0.0	1.0	0.0	0.0	0.0	0.0	0.0	1.0	0.0
MMP25	64386	symbol	H. sapiens	64386	H. sapiens	MMP25	GO:0060022 hard palate development;GO:0043312 neutrophil degranulation;GO:0062009 secondary palate development	0.0	0.0	0.0	0.0	0.0	0.0	0.0	0.0	0.0	0.0	0.0	0.0	1.0	0.0	0.0	0.0	0.0	0.0	0.0	0.0
MOCS2	4338	symbol	H. sapiens	4338	H. sapiens	MOCS2	GO:0032324 molybdopterin cofactor biosynthetic process;GO:0006777 Mo-molybdopterin cofactor biosynthetic process;GO:0046039 GTP metabolic process	0.0	0.0	0.0	0.0	0.0	0.0	0.0	0.0	0.0	0.0	0.0	0.0	0.0	0.0	0.0	0.0	0.0	0.0	0.0	0.0
MRPL22	29093	symbol	H. sapiens	29093	H. sapiens	MRPL22	GO:0070126 mitochondrial translational termination;GO:0070125 mitochondrial translational elongation;GO:0006415 translational termination	0.0	0.0	0.0	0.0	0.0	0.0	0.0	0.0	0.0	0.0	0.0	0.0	0.0	0.0	0.0	0.0	0.0	0.0	1.0	0.0
MRPL45	84311	symbol	H. sapiens	84311	H. sapiens	MRPL45	GO:0070126 mitochondrial translational termination;GO:0070125 mitochondrial translational elongation;GO:0006415 translational termination	0.0	0.0	0.0	0.0	0.0	0.0	0.0	0.0	0.0	0.0	0.0	0.0	0.0	0.0	0.0	0.0	0.0	0.0	1.0	0.0
MRPS27	23107	symbol	H. sapiens	23107	H. sapiens	MRPS27	GO:0070131 positive regulation of mitochondrial translation;GO:0070126 mitochondrial translational termination;GO:0070129 regulation of mitochondrial translation	0.0	0.0	0.0	0.0	0.0	0.0	0.0	0.0	0.0	0.0	0.0	0.0	0.0	0.0	0.0	0.0	0.0	0.0	1.0	0.0
MRPS36	92259	symbol	H. sapiens	92259	H. sapiens	MRPS36	GO:0070126 mitochondrial translational termination;GO:0006103 2-oxoglutarate metabolic process;GO:0070125 mitochondrial translational elongation	0.0	0.0	0.0	0.0	0.0	0.0	0.0	0.0	0.0	0.0	0.0	0.0	0.0	0.0	0.0	0.0	0.0	0.0	1.0	0.0
MSH3	4437	symbol	H. sapiens	4437	H. sapiens	MSH3	GO:0043111 replication fork arrest;GO:0000710 meiotic mismatch repair;GO:0051096 positive regulation of helicase activity	0.0	0.0	0.0	0.0	0.0	0.0	0.0	0.0	0.0	0.0	0.0	0.0	0.0	0.0	1.0	0.0	0.0	0.0	0.0	0.0
MSL1	339287	symbol	H. sapiens	339287	H. sapiens	MSL1	GO:0043984 histone H4-K16 acetylation;GO:0043967 histone H4 acetylation;GO:0016573 histone acetylation	0.0	0.0	0.0	0.0	0.0	0.0	0.0	0.0	0.0	0.0	0.0	0.0	0.0	0.0	0.0	0.0	0.0	0.0	0.0	0.0
MTHFSD	64779	symbol	H. sapiens	64779	H. sapiens	MTHFSD		0.0	0.0	0.0	0.0	0.0	0.0	0.0	0.0	0.0	0.0	0.0	0.0	0.0	0.0	0.0	0.0	0.0	0.0	0.0	0.0
MTX3	345778	symbol	H. sapiens	345778	H. sapiens	MTX3	GO:0015031 protein transport;GO:0015833 peptide transport;GO:0042886 amide transport	0.0	0.0	0.0	0.0	0.0	0.0	0.0	0.0	0.0	0.0	0.0	0.0	0.0	0.0	0.0	0.0	0.0	0.0	0.0	0.0
MUCL1	118430	symbol	H. sapiens	118430	H. sapiens	MUCL1	GO:0002223 stimulatory C-type lectin receptor signaling pathway;GO:0002220 innate immune response activating cell surface receptor signaling pathway;GO:0016266 O-glycan processing	0.0	0.0	0.0	0.0	0.0	0.0	0.0	0.0	0.0	0.0	0.0	0.0	0.0	0.0	0.0	0.0	0.0	0.0	0.0	0.0
MYF5	4617	symbol	H. sapiens	4617	H. sapiens	MYF5	GO:0048743 positive regulation of skeletal muscle fiber development;GO:0048742 regulation of skeletal muscle fiber development;GO:1901741 positive regulation of myoblast fusion	0.0	1.0	0.0	0.0	0.0	0.0	0.0	1.0	0.0	0.0	0.0	0.0	1.0	1.0	0.0	0.0	0.0	0.0	0.0	0.0
MYF6	4618	symbol	H. sapiens	4618	H. sapiens	MYF6	GO:0048743 positive regulation of skeletal muscle fiber development;GO:0048742 regulation of skeletal muscle fiber development;GO:1901741 positive regulation of myoblast fusion	0.0	1.0	0.0	0.0	0.0	0.0	0.0	0.0	0.0	0.0	0.0	0.0	0.0	0.0	0.0	0.0	0.0	0.0	0.0	0.0
MYL6	4637	symbol	H. sapiens	4637	H. sapiens	MYL6	GO:0030049 muscle filament sliding;GO:0033275 actin-myosin filament sliding;GO:0070252 actin-mediated cell contraction	0.0	0.0	0.0	0.0	0.0	0.0	0.0	0.0	0.0	0.0	0.0	0.0	0.0	0.0	0.0	0.0	0.0	0.0	0.0	0.0
MYL6B	140465	symbol	H. sapiens	140465	H. sapiens	MYL6B	GO:0030049 muscle filament sliding;GO:0033275 actin-myosin filament sliding;GO:0070252 actin-mediated cell contraction	0.0	0.0	0.0	0.0	0.0	0.0	0.0	0.0	0.0	0.0	0.0	0.0	0.0	0.0	0.0	0.0	0.0	0.0	0.0	0.0
MYO18A	399687	symbol	H. sapiens	399687	H. sapiens	MYO18A	GO:1903028 positive regulation of opsonization;GO:1903027 regulation of opsonization;GO:0090164 asymmetric Golgi ribbon formation	0.0	0.0	0.0	0.0	0.0	0.0	0.0	0.0	0.0	0.0	0.0	0.0	0.0	0.0	0.0	0.0	0.0	0.0	0.0	0.0
MYO1A	4640	symbol	H. sapiens	4640	H. sapiens	MYO1A	GO:0030050 vesicle transport along actin filament;GO:0030033 microvillus assembly;GO:0099515 actin filament-based transport	0.0	0.0	0.0	0.0	0.0	0.0	0.0	0.0	0.0	0.0	0.0	0.0	0.0	0.0	0.0	0.0	0.0	0.0	0.0	0.0
MYOT	9499	symbol	H. sapiens	9499	H. sapiens	MYOT	GO:0007411 axon guidance;GO:0097485 neuron projection guidance;GO:0007156 homophilic cell adhesion via plasma membrane adhesion molecules	1.0	0.0	0.0	0.0	0.0	0.0	0.0	0.0	0.0	0.0	0.0	0.0	0.0	0.0	0.0	0.0	0.0	0.0	0.0	0.0
MYOZ3	91977	symbol	H. sapiens	91977	H. sapiens	MYOZ3		0.0	0.0	0.0	0.0	0.0	0.0	0.0	0.0	0.0	0.0	0.0	0.0	0.0	0.0	0.0	0.0	0.0	0.0	0.0	0.0
NAB2	4665	symbol	H. sapiens	4665	H. sapiens	NAB2	GO:1902949 positive regulation of tau-protein kinase activity;GO:0016480 negative regulation of transcription by RNA polymerase III;GO:1902947 regulation of tau-protein kinase activity	0.0	0.0	0.0	0.0	0.0	0.0	0.0	0.0	0.0	0.0	0.0	0.0	0.0	0.0	0.0	0.0	0.0	0.0	0.0	0.0
NACA	4666	symbol	H. sapiens	4666	H. sapiens	NACA		0.0	0.0	0.0	0.0	0.0	0.0	0.0	0.0	0.0	0.0	0.0	0.0	0.0	0.0	0.0	0.0	0.0	0.0	0.0	0.0
NAGPA	51172	symbol	H. sapiens	51172	H. sapiens	NAGPA	GO:0006622 protein targeting to lysosome;GO:0033299 secretion of lysosomal enzymes;GO:0061462 protein localization to lysosome	0.0	0.0	0.0	0.0	0.0	0.0	0.0	0.0	0.0	0.0	0.0	0.0	0.0	0.0	0.0	0.0	0.0	0.0	0.0	0.0
NAP1L1	4673	symbol	H. sapiens	4673	H. sapiens	NAP1L1	GO:2000179 positive regulation of neural precursor cell proliferation;GO:0006334 nucleosome assembly;GO:2000177 regulation of neural precursor cell proliferation	0.0	0.0	0.0	0.0	0.0	0.0	0.0	0.0	0.0	0.0	0.0	0.0	0.0	0.0	1.0	0.0	0.0	0.0	0.0	0.0
NCKAP1L	3071	symbol	H. sapiens	3071	H. sapiens	NCKAP1L	GO:0043378 positive regulation of CD8-positive, alpha-beta T cell differentiation;GO:0045588 positive regulation of gamma-delta T cell differentiation;GO:0043376 regulation of CD8-positive, alpha-beta T cell differentiation	0.0	0.0	0.0	0.0	0.0	0.0	0.0	0.0	0.0	0.0	0.0	0.0	0.0	0.0	0.0	0.0	0.0	0.0	0.0	0.0
NCKAP5L	57701	symbol	H. sapiens	57701	H. sapiens	NCKAP5L	GO:0007019 microtubule depolymerization;GO:0051261 protein depolymerization;GO:0001578 microtubule bundle formation	0.0	0.0	0.0	0.0	0.0	0.0	0.0	0.0	0.0	0.0	0.0	0.0	0.0	0.0	0.0	0.0	0.0	0.0	1.0	0.0
NDFIP1	80762	symbol	H. sapiens	80762	H. sapiens	NDFIP1	GO:0048294 negative regulation of isotype switching to IgE isotypes;GO:0045829 negative regulation of isotype switching;GO:0048293 regulation of isotype switching to IgE isotypes	0.0	0.0	0.0	0.0	0.0	0.0	0.0	0.0	0.0	0.0	0.0	0.0	0.0	0.0	1.0	0.0	0.0	0.0	0.0	0.0
NDST1	3340	symbol	H. sapiens	3340	H. sapiens	NDST1	GO:0030210 heparin biosynthetic process;GO:0048702 embryonic neurocranium morphogenesis;GO:0015014 heparan sulfate proteoglycan biosynthetic process, polysaccharide chain biosynthetic process	0.0	1.0	0.0	1.0	0.0	0.0	0.0	1.0	0.0	0.0	0.0	0.0	0.0	0.0	0.0	0.0	0.0	0.0	0.0	0.0
NDUFA2	4695	symbol	H. sapiens	4695	H. sapiens	NDUFA2	GO:0006120 mitochondrial electron transport, NADH to ubiquinone;GO:0042775 mitochondrial ATP synthesis coupled electron transport;GO:0001835 blastocyst hatching	0.0	1.0	0.0	0.0	0.0	0.0	0.0	0.0	0.0	0.0	0.0	0.0	0.0	0.0	0.0	0.0	0.0	0.0	0.0	0.0
NDUFA4L2	56901	symbol	H. sapiens	56901	H. sapiens	NDUFA4L2	GO:1902600 proton transmembrane transport;GO:0022900 electron transport chain;GO:0015672 monovalent inorganic cation transport	0.0	0.0	0.0	0.0	0.0	0.0	0.0	0.0	0.0	0.0	0.0	0.0	0.0	0.0	0.0	0.0	0.0	0.0	0.0	0.0
NDUFAF2	91942	symbol	H. sapiens	91942	H. sapiens	NDUFAF2	GO:0061179 negative regulation of insulin secretion involved in cellular response to glucose stimulus;GO:0046676 negative regulation of insulin secretion;GO:0061178 regulation of insulin secretion involved in cellular response to glucose stimulus	0.0	0.0	0.0	0.0	0.0	0.0	0.0	0.0	0.0	0.0	0.0	0.0	0.0	0.0	0.0	0.0	0.0	0.0	0.0	0.0
NDUFS4	4724	symbol	H. sapiens	4724	H. sapiens	NDUFS4	GO:0006120 mitochondrial electron transport, NADH to ubiquinone;GO:0042775 mitochondrial ATP synthesis coupled electron transport;GO:0042773 ATP synthesis coupled electron transport	0.0	0.0	0.0	0.0	0.0	0.0	0.0	0.0	0.0	0.0	0.0	0.0	0.0	0.0	0.0	0.0	0.0	0.0	0.0	0.0
NECAB2	54550	symbol	H. sapiens	54550	H. sapiens	NECAB2	GO:1904021 negative regulation of G protein-coupled receptor internalization;GO:0060168 positive regulation of adenosine receptor signaling pathway;GO:1904020 regulation of G protein-coupled receptor internalization	0.0	0.0	0.0	0.0	0.0	0.0	0.0	0.0	0.0	0.0	0.0	0.0	0.0	0.0	0.0	0.0	0.0	0.0	0.0	0.0
NEK8	284086	symbol	H. sapiens	284086	H. sapiens	NEK8	GO:0035330 regulation of hippo signaling;GO:0035329 hippo signaling;GO:0007368 determination of left/right symmetry	0.0	1.0	0.0	0.0	0.0	0.0	0.0	0.0	0.0	0.0	0.0	0.0	0.0	0.0	0.0	0.0	0.0	0.0	0.0	0.0
NET1	10276	symbol	H. sapiens	10276	H. sapiens	NET1	GO:0051451 myoblast migration;GO:0035025 positive regulation of Rho protein signal transduction;GO:0046579 positive regulation of Ras protein signal transduction	0.0	0.0	0.0	0.0	0.0	0.0	0.0	0.0	0.0	0.0	0.0	0.0	0.0	0.0	0.0	0.0	0.0	0.0	0.0	0.0
NEUROD2	4761	symbol	H. sapiens	4761	H. sapiens	NEUROD2	GO:2000297 negative regulation of synapse maturation;GO:0031915 positive regulation of synaptic plasticity;GO:0090129 positive regulation of synapse maturation	0.0	0.0	0.0	0.0	0.0	0.0	0.0	0.0	0.0	0.0	1.0	0.0	0.0	0.0	0.0	0.0	0.0	0.0	0.0	0.0
NEUROD4	58158	symbol	H. sapiens	58158	H. sapiens	NEUROD4	GO:0035881 amacrine cell differentiation;GO:0003407 neural retina development;GO:0060041 retina development in camera-type eye	0.0	0.0	0.0	0.0	0.0	0.0	0.0	0.0	0.0	0.0	0.0	0.0	0.0	1.0	0.0	0.0	0.0	0.0	0.0	0.0
NEUROG1	4762	symbol	H. sapiens	4762	H. sapiens	NEUROG1	GO:0007356 thorax and anterior abdomen determination;GO:0021650 vestibulocochlear nerve formation;GO:1905747 negative regulation of saliva secretion	0.0	1.0	0.0	0.0	0.0	0.0	0.0	1.0	0.0	0.0	1.0	0.0	0.0	1.0	0.0	0.0	0.0	0.0	0.0	0.0
NFATC2	4773	symbol	H. sapiens	4773	H. sapiens	NFATC2	GO:1905064 negative regulation of vascular smooth muscle cell differentiation;GO:1901741 positive regulation of myoblast fusion;GO:0045589 regulation of regulatory T cell differentiation	0.0	0.0	0.0	0.0	0.0	0.0	0.0	0.0	0.0	0.0	0.0	0.0	0.0	0.0	0.0	0.0	0.0	0.0	0.0	0.0
NFE2	4778	symbol	H. sapiens	4778	H. sapiens	NFE2	GO:0006337 nucleosome disassembly;GO:0045652 regulation of megakaryocyte differentiation;GO:0031498 chromatin disassembly	0.0	0.0	0.0	0.0	0.0	0.0	0.0	0.0	0.0	0.0	0.0	0.0	0.0	0.0	0.0	0.0	0.0	0.0	1.0	0.0
NIPAL4	348938	symbol	H. sapiens	348938	H. sapiens	NIPAL4	GO:1903830 magnesium ion transmembrane transport;GO:0015693 magnesium ion transport;GO:0070838 divalent metal ion transport	0.0	0.0	0.0	0.0	0.0	0.0	0.0	0.0	0.0	0.0	0.0	0.0	0.0	0.0	0.0	0.0	0.0	0.0	0.0	0.0
NLK	51701	symbol	H. sapiens	51701	H. sapiens	NLK	GO:0007223 Wnt signaling pathway, calcium modulating pathway;GO:0042501 serine phosphorylation of STAT protein;GO:0035567 non-canonical Wnt signaling pathway	0.0	0.0	0.0	0.0	0.0	0.0	0.0	0.0	0.0	0.0	0.0	0.0	0.0	0.0	0.0	0.0	0.0	0.0	0.0	0.0
NLN	57486	symbol	H. sapiens	57486	H. sapiens	NLN	GO:1902809 regulation of skeletal muscle fiber differentiation;GO:0098528 skeletal muscle fiber differentiation;GO:2001014 regulation of skeletal muscle cell differentiation	0.0	0.0	0.0	0.0	0.0	0.0	0.0	0.0	0.0	0.0	0.0	0.0	0.0	0.0	0.0	0.0	0.0	0.0	0.0	0.0
NLRC3	197358	symbol	H. sapiens	197358	H. sapiens	NLRC3	GO:0032687 negative regulation of interferon-alpha production;GO:1900226 negative regulation of NLRP3 inflammasome complex assembly;GO:1900016 negative regulation of cytokine production involved in inflammatory response	0.0	0.0	0.0	0.0	0.0	0.0	0.0	0.0	0.0	0.0	0.0	0.0	0.0	0.0	0.0	0.0	0.0	0.0	0.0	0.0
NME5	8382	symbol	H. sapiens	8382	H. sapiens	NME5	GO:0006183 GTP biosynthetic process;GO:0006228 UTP biosynthetic process;GO:1902176 negative regulation of oxidative stress-induced intrinsic apoptotic signaling pathway	0.0	0.0	0.0	0.0	0.0	0.0	0.0	0.0	0.0	0.0	0.0	0.0	0.0	0.0	0.0	0.0	0.0	0.0	0.0	0.0
NMT2	9397	symbol	H. sapiens	9397	H. sapiens	NMT2	GO:0018008 N-terminal peptidyl-glycine N-myristoylation;GO:0022400 regulation of rhodopsin mediated signaling pathway;GO:0006499 N-terminal protein myristoylation	0.0	0.0	0.0	0.0	0.0	0.0	0.0	0.0	0.0	0.0	0.0	0.0	0.0	0.0	0.0	0.0	0.0	0.0	0.0	0.0
NMUR2	56923	symbol	H. sapiens	56923	H. sapiens	NMUR2	GO:0043006 activation of phospholipase A2 activity by calcium-mediated signaling;GO:0032431 activation of phospholipase A2 activity;GO:0032430 positive regulation of phospholipase A2 activity	0.0	0.0	0.0	0.0	0.0	0.0	1.0	0.0	0.0	0.0	1.0	0.0	0.0	0.0	0.0	0.0	0.0	0.0	0.0	0.0
NOS2	4843	symbol	H. sapiens	4843	H. sapiens	NOS2	GO:0031284 positive regulation of guanylate cyclase activity;GO:0032310 prostaglandin secretion;GO:0031282 regulation of guanylate cyclase activity	0.0	0.0	0.0	0.0	0.0	0.0	0.0	0.0	0.0	0.0	0.0	0.0	0.0	0.0	0.0	0.0	0.0	0.0	0.0	0.0
NPFF	8620	symbol	H. sapiens	8620	H. sapiens	NPFF	GO:0030103 vasopressin secretion;GO:0032099 negative regulation of appetite;GO:0010459 negative regulation of heart rate	0.0	0.0	0.0	0.0	0.0	0.0	1.0	0.0	0.0	0.0	0.0	1.0	0.0	0.0	0.0	0.0	0.0	0.0	0.0	0.0
NR1D1	9572	symbol	H. sapiens	9572	H. sapiens	NR1D1	GO:0034144 negative regulation of toll-like receptor 4 signaling pathway;GO:0061889 negative regulation of astrocyte activation;GO:0070859 positive regulation of bile acid biosynthetic process	0.0	0.0	0.0	0.0	0.0	1.0	0.0	0.0	0.0	0.0	1.0	0.0	0.0	0.0	0.0	0.0	0.0	0.0	0.0	0.0
NR2F1	7025	symbol	H. sapiens	7025	H. sapiens	NR2F1	GO:0010977 negative regulation of neuron projection development;GO:0045665 negative regulation of neuron differentiation;GO:0043401 steroid hormone mediated signaling pathway	0.0	0.0	0.0	0.0	0.0	1.0	0.0	0.0	0.0	0.0	0.0	0.0	0.0	0.0	0.0	0.0	0.0	0.0	0.0	0.0
NR3C1	2908	symbol	H. sapiens	2908	H. sapiens	NR3C1	GO:0043402 glucocorticoid mediated signaling pathway;GO:0042921 glucocorticoid receptor signaling pathway;GO:0031958 corticosteroid receptor signaling pathway	0.0	0.0	1.0	0.0	0.0	1.0	0.0	0.0	0.0	0.0	0.0	0.0	0.0	0.0	0.0	0.0	0.0	0.0	0.0	0.0
NR4A1	3164	symbol	H. sapiens	3164	H. sapiens	NR4A1	GO:0071376 cellular response to corticotropin-releasing hormone stimulus;GO:0043435 response to corticotropin-releasing hormone;GO:0002042 cell migration involved in sprouting angiogenesis	0.0	0.0	0.0	0.0	0.0	1.0	0.0	0.0	0.0	0.0	0.0	0.0	0.0	0.0	0.0	0.0	0.0	0.0	0.0	0.0
NSA2	10412	symbol	H. sapiens	10412	H. sapiens	NSA2	GO:0000470 maturation of LSU-rRNA;GO:0000460 maturation of 5.8S rRNA;GO:0042273 ribosomal large subunit biogenesis	0.0	0.0	0.0	0.0	0.0	0.0	0.0	0.0	0.0	0.0	0.0	0.0	0.0	0.0	0.0	0.0	0.0	0.0	0.0	0.0
NTHL1	4913	symbol	H. sapiens	4913	H. sapiens	NTHL1	GO:0045008 depyrimidination;GO:0009223 pyrimidine deoxyribonucleotide catabolic process;GO:0006244 pyrimidine nucleotide catabolic process	0.0	0.0	0.0	0.0	0.0	0.0	0.0	0.0	0.0	0.0	0.0	0.0	0.0	0.0	0.0	0.0	0.0	0.0	0.0	0.0
NUDCD2	134492	symbol	H. sapiens	134492	H. sapiens	NUDCD2	GO:0006457 protein folding;GO:0032502 developmental process;GO:0009987 cellular process	0.0	0.0	0.0	0.0	0.0	0.0	0.0	0.0	0.0	0.0	0.0	0.0	0.0	0.0	0.0	0.0	0.0	0.0	0.0	0.0
NUDT12	83594	symbol	H. sapiens	83594	H. sapiens	NUDT12	GO:0034356 NAD biosynthesis via nicotinamide riboside salvage pathway;GO:0006742 NADP catabolic process;GO:0019677 NAD catabolic process	0.0	0.0	0.0	0.0	0.0	0.0	0.0	0.0	0.0	0.0	0.0	0.0	0.0	0.0	0.0	0.0	0.0	0.0	0.0	0.0
NUDT5	11164	symbol	H. sapiens	11164	H. sapiens	NUDT5	GO:0019303 D-ribose catabolic process;GO:1990966 ATP generation from poly-ADP-D-ribose;GO:0009191 ribonucleoside diphosphate catabolic process	0.0	0.0	0.0	0.0	0.0	0.0	0.0	0.0	0.0	0.0	0.0	0.0	0.0	0.0	0.0	0.0	0.0	0.0	0.0	0.0
NUFIP2	57532	symbol	H. sapiens	57532	H. sapiens	NUFIP2		0.0	0.0	0.0	0.0	0.0	0.0	0.0	0.0	0.0	0.0	0.0	0.0	0.0	0.0	0.0	0.0	0.0	0.0	0.0	0.0
NXPH4	11247	symbol	H. sapiens	11247	H. sapiens	NXPH4	GO:0007218 neuropeptide signaling pathway;GO:0007186 G protein-coupled receptor signaling pathway;GO:0007165 signal transduction	0.0	0.0	0.0	0.0	0.0	0.0	0.0	0.0	0.0	0.0	0.0	0.0	0.0	0.0	0.0	0.0	0.0	0.0	0.0	0.0
OLAH	55301	symbol	H. sapiens	55301	H. sapiens	OLAH	GO:0051792 medium-chain fatty acid biosynthetic process;GO:0051791 medium-chain fatty acid metabolic process;GO:0006633 fatty acid biosynthetic process	0.0	0.0	0.0	0.0	0.0	0.0	0.0	0.0	0.0	0.0	0.0	0.0	0.0	0.0	0.0	0.0	0.0	0.0	0.0	0.0
OPTN	10133	symbol	H. sapiens	10133	H. sapiens	OPTN	GO:0061734 parkin-mediated stimulation of mitophagy in response to mitochondrial depolarization;GO:0098779 positive regulation of mitophagy in response to mitochondrial depolarization;GO:1904417 positive regulation of xenophagy	0.0	0.0	0.0	0.0	0.0	0.0	0.0	0.0	0.0	0.0	0.0	0.0	0.0	0.0	0.0	0.0	0.0	0.0	1.0	0.0
OR10P1	121130	symbol	H. sapiens	121130	H. sapiens	OR10P1	GO:0050911 detection of chemical stimulus involved in sensory perception of smell;GO:0050907 detection of chemical stimulus involved in sensory perception;GO:0050906 detection of stimulus involved in sensory perception	0.0	0.0	0.0	0.0	0.0	0.0	0.0	0.0	0.0	0.0	0.0	0.0	0.0	0.0	0.0	0.0	0.0	0.0	0.0	0.0
OR2C1	4993	symbol	H. sapiens	4993	H. sapiens	OR2C1	GO:0050911 detection of chemical stimulus involved in sensory perception of smell;GO:0050907 detection of chemical stimulus involved in sensory perception;GO:0050906 detection of stimulus involved in sensory perception	0.0	0.0	0.0	0.0	0.0	0.0	0.0	0.0	0.0	0.0	0.0	0.0	0.0	0.0	0.0	0.0	0.0	0.0	0.0	0.0
OR6C3	254786	symbol	H. sapiens	254786	H. sapiens	OR6C3	GO:0050911 detection of chemical stimulus involved in sensory perception of smell;GO:0050907 detection of chemical stimulus involved in sensory perception;GO:0050906 detection of stimulus involved in sensory perception	0.0	0.0	0.0	0.0	0.0	0.0	0.0	0.0	0.0	0.0	0.0	0.0	0.0	0.0	0.0	0.0	0.0	0.0	0.0	0.0
OR6C4	341418	symbol	H. sapiens	341418	H. sapiens	OR6C4	GO:0050911 detection of chemical stimulus involved in sensory perception of smell;GO:0050907 detection of chemical stimulus involved in sensory perception;GO:0050906 detection of stimulus involved in sensory perception	0.0	0.0	0.0	0.0	0.0	0.0	0.0	0.0	0.0	0.0	0.0	0.0	0.0	0.0	0.0	0.0	0.0	0.0	0.0	0.0
OR6C6	283365	symbol	H. sapiens	283365	H. sapiens	OR6C6	GO:0050911 detection of chemical stimulus involved in sensory perception of smell;GO:0050907 detection of chemical stimulus involved in sensory perception;GO:0050906 detection of stimulus involved in sensory perception	0.0	0.0	0.0	0.0	0.0	0.0	0.0	0.0	0.0	0.0	0.0	0.0	0.0	0.0	0.0	0.0	0.0	0.0	0.0	0.0
OR6C65	403282	symbol	H. sapiens	403282	H. sapiens	OR6C65	GO:0050911 detection of chemical stimulus involved in sensory perception of smell;GO:0050907 detection of chemical stimulus involved in sensory perception;GO:0050906 detection of stimulus involved in sensory perception	0.0	0.0	0.0	0.0	0.0	0.0	0.0	0.0	0.0	0.0	0.0	0.0	0.0	0.0	0.0	0.0	0.0	0.0	0.0	0.0
OR6C70	390327	symbol	H. sapiens	390327	H. sapiens	OR6C70	GO:0050911 detection of chemical stimulus involved in sensory perception of smell;GO:0050907 detection of chemical stimulus involved in sensory perception;GO:0050906 detection of stimulus involved in sensory perception	0.0	0.0	0.0	0.0	0.0	0.0	0.0	0.0	0.0	0.0	0.0	0.0	0.0	0.0	0.0	0.0	0.0	0.0	0.0	0.0
OR6C74	254783	symbol	H. sapiens	254783	H. sapiens	OR6C74	GO:0050911 detection of chemical stimulus involved in sensory perception of smell;GO:0050907 detection of chemical stimulus involved in sensory perception;GO:0050906 detection of stimulus involved in sensory perception	0.0	0.0	0.0	0.0	0.0	0.0	0.0	0.0	0.0	0.0	0.0	0.0	0.0	0.0	0.0	0.0	0.0	0.0	0.0	0.0
OR6C75	390323	symbol	H. sapiens	390323	H. sapiens	OR6C75	GO:0050911 detection of chemical stimulus involved in sensory perception of smell;GO:0050907 detection of chemical stimulus involved in sensory perception;GO:0050906 detection of stimulus involved in sensory perception	0.0	0.0	0.0	0.0	0.0	0.0	0.0	0.0	0.0	0.0	0.0	0.0	0.0	0.0	0.0	0.0	0.0	0.0	0.0	0.0
OR6C76	390326	symbol	H. sapiens	390326	H. sapiens	OR6C76	GO:0050911 detection of chemical stimulus involved in sensory perception of smell;GO:0050907 detection of chemical stimulus involved in sensory perception;GO:0050906 detection of stimulus involved in sensory perception	0.0	0.0	0.0	0.0	0.0	0.0	0.0	0.0	0.0	0.0	0.0	0.0	0.0	0.0	0.0	0.0	0.0	0.0	0.0	0.0
OR8S1	341568	symbol	H. sapiens	341568	H. sapiens	OR8S1	GO:0050911 detection of chemical stimulus involved in sensory perception of smell;GO:0050907 detection of chemical stimulus involved in sensory perception;GO:0050906 detection of stimulus involved in sensory perception	0.0	0.0	0.0	0.0	0.0	0.0	0.0	0.0	0.0	0.0	0.0	0.0	0.0	0.0	0.0	0.0	0.0	0.0	0.0	0.0
OR9K2	441639	symbol	H. sapiens	441639	H. sapiens	OR9K2	GO:0050911 detection of chemical stimulus involved in sensory perception of smell;GO:0050907 detection of chemical stimulus involved in sensory perception;GO:0050906 detection of stimulus involved in sensory perception	0.0	0.0	0.0	0.0	0.0	0.0	0.0	0.0	0.0	0.0	0.0	0.0	0.0	0.0	0.0	0.0	0.0	0.0	0.0	0.0
ORMDL2	29095	symbol	H. sapiens	29095	H. sapiens	ORMDL2	GO:1900060 negative regulation of ceramide biosynthetic process;GO:0090155 negative regulation of sphingolipid biosynthetic process;GO:2000303 regulation of ceramide biosynthetic process	0.0	0.0	0.0	0.0	0.0	0.0	0.0	0.0	0.0	0.0	0.0	0.0	0.0	0.0	0.0	0.0	0.0	0.0	0.0	0.0
ORMDL3	94103	symbol	H. sapiens	94103	H. sapiens	ORMDL3	GO:1900060 negative regulation of ceramide biosynthetic process;GO:0090155 negative regulation of sphingolipid biosynthetic process;GO:2000303 regulation of ceramide biosynthetic process	0.0	0.0	0.0	0.0	0.0	0.0	0.0	0.0	0.0	0.0	0.0	0.0	0.0	0.0	0.0	0.0	0.0	0.0	0.0	0.0
OSBPL8	114882	symbol	H. sapiens	114882	H. sapiens	OSBPL8	GO:0046326 positive regulation of glucose import;GO:0010891 negative regulation of sequestering of triglyceride;GO:0046628 positive regulation of insulin receptor signaling pathway	0.0	0.0	0.0	0.0	0.0	1.0	0.0	0.0	0.0	0.0	0.0	0.0	0.0	0.0	0.0	0.0	0.0	0.0	0.0	0.0
OTOL1	131149	symbol	H. sapiens	131149	H. sapiens	OTOL1	GO:0045299 otolith mineralization;GO:0048840 otolith development;GO:0048839 inner ear development	0.0	0.0	0.0	0.0	0.0	0.0	0.0	0.0	0.0	0.0	0.0	0.0	1.0	1.0	0.0	0.0	0.0	0.0	0.0	0.0
OTP	23440	symbol	H. sapiens	23440	H. sapiens	OTP	GO:0021985 neurohypophysis development;GO:0021979 hypothalamus cell differentiation;GO:0021854 hypothalamus development	0.0	0.0	0.0	0.0	0.0	0.0	0.0	0.0	0.0	0.0	0.0	0.0	0.0	0.0	0.0	1.0	0.0	0.0	0.0	0.0
P4HA2	8974	symbol	H. sapiens	8974	H. sapiens	P4HA2	GO:0018401 peptidyl-proline hydroxylation to 4-hydroxy-L-proline;GO:0019471 4-hydroxyproline metabolic process;GO:0019511 peptidyl-proline hydroxylation	0.0	0.0	0.0	0.0	0.0	0.0	0.0	0.0	0.0	0.0	0.0	0.0	0.0	0.0	0.0	0.0	0.0	0.0	0.0	0.0
PA2G4	5036	symbol	H. sapiens	5036	H. sapiens	PA2G4	GO:0043312 neutrophil degranulation;GO:0002283 neutrophil activation involved in immune response;GO:0042119 neutrophil activation	0.0	0.0	0.0	0.0	0.0	0.0	0.0	0.0	0.0	0.0	0.0	0.0	0.0	0.0	0.0	0.0	0.0	0.0	0.0	0.0
PAIP2	51247	symbol	H. sapiens	51247	H. sapiens	PAIP2	GO:1900271 regulation of long-term synaptic potentiation;GO:0045947 negative regulation of translational initiation;GO:0060291 long-term synaptic potentiation	0.0	0.0	0.0	0.0	0.0	0.0	0.0	0.0	0.0	0.0	1.0	0.0	0.0	0.0	0.0	0.0	0.0	0.0	0.0	0.0
PAM	5066	symbol	H. sapiens	5066	H. sapiens	PAM	GO:0001519 peptide amidation;GO:0018032 protein amidation;GO:0031179 peptide modification	0.0	0.0	0.0	0.0	0.0	0.0	0.0	0.0	0.0	1.0	0.0	1.0	0.0	0.0	0.0	0.0	0.0	0.0	0.0	0.0
PAN2	9924	symbol	H. sapiens	9924	H. sapiens	PAN2	GO:0010606 positive regulation of cytoplasmic mRNA processing body assembly;GO:0000289 nuclear-transcribed mRNA poly(A) tail shortening;GO:0010603 regulation of cytoplasmic mRNA processing body assembly	0.0	0.0	0.0	0.0	0.0	0.0	0.0	0.0	0.0	0.0	0.0	0.0	0.0	0.0	0.0	0.0	0.0	0.0	0.0	0.0
PAPD4	167153	gene_synonym	H. sapiens	167153	H. sapiens	TENT2	GO:1990603 dark adaptation;GO:2000626 negative regulation of miRNA catabolic process;GO:0071485 cellular response to absence of light	0.0	0.0	0.0	0.0	0.0	0.0	0.0	0.0	0.0	0.0	0.0	0.0	0.0	1.0	0.0	0.0	0.0	0.0	0.0	0.0
PART1	25859	symbol	H. sapiens	25859	H. sapiens	PART1		0.0	0.0	0.0	0.0	0.0	0.0	0.0	0.0	0.0	0.0	0.0	0.0	0.0	0.0	0.0	0.0	0.0	0.0	0.0	0.0
PCBD2	84105	symbol	H. sapiens	84105	H. sapiens	PCBD2	GO:0006729 tetrahydrobiopterin biosynthetic process;GO:0046146 tetrahydrobiopterin metabolic process;GO:0034312 diol biosynthetic process	0.0	0.0	0.0	0.0	0.0	0.0	0.0	0.0	0.0	0.0	0.0	0.0	0.0	0.0	0.0	0.0	0.0	0.0	0.0	0.0
PCBP2	5094	symbol	H. sapiens	5094	H. sapiens	PCBP2	GO:0075522 IRES-dependent viral translational initiation;GO:0019081 viral translation;GO:0050687 negative regulation of defense response to virus	0.0	0.0	0.0	0.0	0.0	0.0	0.0	0.0	0.0	0.0	0.0	0.0	0.0	0.0	0.0	0.0	0.0	0.0	0.0	0.0
PCDH1	5097	symbol	H. sapiens	5097	H. sapiens	PCDH1	GO:0007156 homophilic cell adhesion via plasma membrane adhesion molecules;GO:0098742 cell-cell adhesion via plasma-membrane adhesion molecules;GO:0098609 cell-cell adhesion	1.0	0.0	0.0	0.0	0.0	0.0	0.0	0.0	0.0	0.0	0.0	0.0	0.0	0.0	0.0	0.0	0.0	0.0	0.0	0.0
PCDH12	51294	symbol	H. sapiens	51294	H. sapiens	PCDH12	GO:0060711 labyrinthine layer development;GO:0016339 calcium-dependent cell-cell adhesion via plasma membrane cell adhesion molecules;GO:0005977 glycogen metabolic process	1.0	1.0	0.0	0.0	0.0	0.0	0.0	0.0	0.0	0.0	0.0	0.0	0.0	0.0	0.0	0.0	0.0	0.0	0.0	0.0
PCDHA1	56147	symbol	H. sapiens	56147	H. sapiens	PCDHA1	GO:0007156 homophilic cell adhesion via plasma membrane adhesion molecules;GO:0098742 cell-cell adhesion via plasma-membrane adhesion molecules;GO:0098609 cell-cell adhesion	1.0	0.0	0.0	0.0	0.0	0.0	0.0	0.0	0.0	0.0	0.0	0.0	0.0	0.0	0.0	0.0	0.0	0.0	0.0	0.0
PCDHA10	56139	symbol	H. sapiens	56139	H. sapiens	PCDHA10	GO:0007156 homophilic cell adhesion via plasma membrane adhesion molecules;GO:0098742 cell-cell adhesion via plasma-membrane adhesion molecules;GO:0098609 cell-cell adhesion	1.0	0.0	0.0	0.0	0.0	0.0	0.0	0.0	0.0	0.0	0.0	0.0	0.0	0.0	0.0	0.0	0.0	0.0	0.0	0.0
PCDHA11	56138	symbol	H. sapiens	56138	H. sapiens	PCDHA11	GO:0007156 homophilic cell adhesion via plasma membrane adhesion molecules;GO:0098742 cell-cell adhesion via plasma-membrane adhesion molecules;GO:0098609 cell-cell adhesion	1.0	0.0	0.0	0.0	0.0	0.0	0.0	0.0	0.0	0.0	0.0	0.0	0.0	0.0	0.0	0.0	0.0	0.0	0.0	0.0
PCDHA12	56137	symbol	H. sapiens	56137	H. sapiens	PCDHA12	GO:0007156 homophilic cell adhesion via plasma membrane adhesion molecules;GO:0098742 cell-cell adhesion via plasma-membrane adhesion molecules;GO:0098609 cell-cell adhesion	1.0	0.0	0.0	0.0	0.0	0.0	0.0	0.0	0.0	0.0	0.0	0.0	0.0	0.0	0.0	0.0	0.0	0.0	0.0	0.0
PCDHA13	56136	symbol	H. sapiens	56136	H. sapiens	PCDHA13	GO:0007156 homophilic cell adhesion via plasma membrane adhesion molecules;GO:0098742 cell-cell adhesion via plasma-membrane adhesion molecules;GO:0098609 cell-cell adhesion	1.0	0.0	0.0	0.0	0.0	0.0	0.0	0.0	0.0	0.0	0.0	0.0	0.0	0.0	0.0	0.0	0.0	0.0	0.0	0.0
PCDHA2	56146	symbol	H. sapiens	56146	H. sapiens	PCDHA2	GO:0007156 homophilic cell adhesion via plasma membrane adhesion molecules;GO:0098742 cell-cell adhesion via plasma-membrane adhesion molecules;GO:0098609 cell-cell adhesion	1.0	0.0	0.0	0.0	0.0	0.0	0.0	0.0	0.0	0.0	0.0	0.0	0.0	0.0	0.0	0.0	0.0	0.0	0.0	0.0
PCDHA3	56145	symbol	H. sapiens	56145	H. sapiens	PCDHA3	GO:0007156 homophilic cell adhesion via plasma membrane adhesion molecules;GO:0098742 cell-cell adhesion via plasma-membrane adhesion molecules;GO:0098609 cell-cell adhesion	1.0	0.0	0.0	0.0	0.0	0.0	0.0	0.0	0.0	0.0	0.0	0.0	0.0	0.0	0.0	0.0	0.0	0.0	0.0	0.0
PCDHA4	56144	symbol	H. sapiens	56144	H. sapiens	PCDHA4	GO:0007156 homophilic cell adhesion via plasma membrane adhesion molecules;GO:0098742 cell-cell adhesion via plasma-membrane adhesion molecules;GO:0098609 cell-cell adhesion	1.0	0.0	0.0	0.0	0.0	0.0	0.0	0.0	0.0	0.0	0.0	0.0	0.0	0.0	0.0	0.0	0.0	0.0	0.0	0.0
PCDHA5	56143	symbol	H. sapiens	56143	H. sapiens	PCDHA5	GO:0007156 homophilic cell adhesion via plasma membrane adhesion molecules;GO:0098742 cell-cell adhesion via plasma-membrane adhesion molecules;GO:0098609 cell-cell adhesion	1.0	0.0	0.0	0.0	0.0	0.0	0.0	0.0	0.0	0.0	0.0	0.0	0.0	0.0	0.0	0.0	0.0	0.0	0.0	0.0
PCDHA6	56142	symbol	H. sapiens	56142	H. sapiens	PCDHA6	GO:0007156 homophilic cell adhesion via plasma membrane adhesion molecules;GO:0098742 cell-cell adhesion via plasma-membrane adhesion molecules;GO:0098609 cell-cell adhesion	1.0	0.0	0.0	0.0	0.0	0.0	0.0	0.0	0.0	0.0	0.0	0.0	0.0	0.0	0.0	0.0	0.0	0.0	0.0	0.0
PCDHA7	56141	symbol	H. sapiens	56141	H. sapiens	PCDHA7	GO:0009988 cell-cell recognition;GO:0007156 homophilic cell adhesion via plasma membrane adhesion molecules;GO:0098742 cell-cell adhesion via plasma-membrane adhesion molecules	1.0	0.0	0.0	0.0	0.0	0.0	0.0	0.0	0.0	0.0	0.0	0.0	0.0	0.0	0.0	0.0	0.0	0.0	0.0	0.0
PCDHA8	56140	symbol	H. sapiens	56140	H. sapiens	PCDHA8	GO:0007156 homophilic cell adhesion via plasma membrane adhesion molecules;GO:0098742 cell-cell adhesion via plasma-membrane adhesion molecules;GO:0098609 cell-cell adhesion	1.0	0.0	0.0	0.0	0.0	0.0	0.0	0.0	0.0	0.0	0.0	0.0	0.0	0.0	0.0	0.0	0.0	0.0	0.0	0.0
PCDHA9	9752	symbol	H. sapiens	9752	H. sapiens	PCDHA9	GO:0007156 homophilic cell adhesion via plasma membrane adhesion molecules;GO:0098742 cell-cell adhesion via plasma-membrane adhesion molecules;GO:0098609 cell-cell adhesion	1.0	0.0	0.0	0.0	0.0	0.0	0.0	0.0	0.0	0.0	0.0	0.0	0.0	0.0	0.0	0.0	0.0	0.0	0.0	0.0
PCDHAC1	56135	symbol	H. sapiens	56135	H. sapiens	PCDHAC1	GO:0007156 homophilic cell adhesion via plasma membrane adhesion molecules;GO:0098742 cell-cell adhesion via plasma-membrane adhesion molecules;GO:0098609 cell-cell adhesion	1.0	0.0	0.0	0.0	0.0	0.0	0.0	0.0	0.0	0.0	0.0	0.0	0.0	0.0	0.0	0.0	0.0	0.0	0.0	0.0
PCDHAC2	56134	symbol	H. sapiens	56134	H. sapiens	PCDHAC2	GO:0007156 homophilic cell adhesion via plasma membrane adhesion molecules;GO:0098742 cell-cell adhesion via plasma-membrane adhesion molecules;GO:0098609 cell-cell adhesion	1.0	0.0	0.0	0.0	0.0	0.0	0.0	0.0	0.0	0.0	0.0	0.0	0.0	0.0	0.0	0.0	0.0	0.0	0.0	0.0
PCDHB1	29930	symbol	H. sapiens	29930	H. sapiens	PCDHB1	GO:0007156 homophilic cell adhesion via plasma membrane adhesion molecules;GO:0098742 cell-cell adhesion via plasma-membrane adhesion molecules;GO:0098609 cell-cell adhesion	1.0	0.0	0.0	0.0	0.0	0.0	0.0	0.0	0.0	0.0	0.0	0.0	0.0	0.0	0.0	0.0	0.0	0.0	0.0	0.0
PCDHB14	56122	symbol	H. sapiens	56122	H. sapiens	PCDHB14	GO:0016339 calcium-dependent cell-cell adhesion via plasma membrane cell adhesion molecules;GO:0007156 homophilic cell adhesion via plasma membrane adhesion molecules;GO:0098742 cell-cell adhesion via plasma-membrane adhesion molecules	1.0	0.0	0.0	0.0	0.0	0.0	0.0	0.0	0.0	0.0	0.0	0.0	0.0	0.0	0.0	0.0	0.0	0.0	0.0	0.0
PCDHB15	56121	symbol	H. sapiens	56121	H. sapiens	PCDHB15	GO:0007156 homophilic cell adhesion via plasma membrane adhesion molecules;GO:0098742 cell-cell adhesion via plasma-membrane adhesion molecules;GO:0098609 cell-cell adhesion	1.0	0.0	0.0	0.0	0.0	0.0	0.0	0.0	0.0	0.0	0.0	0.0	0.0	0.0	0.0	0.0	0.0	0.0	0.0	0.0
PCDHB16	57717	symbol	H. sapiens	57717	H. sapiens	PCDHB16	GO:0016339 calcium-dependent cell-cell adhesion via plasma membrane cell adhesion molecules;GO:0007156 homophilic cell adhesion via plasma membrane adhesion molecules;GO:0098742 cell-cell adhesion via plasma-membrane adhesion molecules	1.0	0.0	0.0	0.0	0.0	0.0	0.0	0.0	0.0	0.0	0.0	0.0	0.0	0.0	0.0	0.0	0.0	0.0	0.0	0.0
PCDHB2	56133	symbol	H. sapiens	56133	H. sapiens	PCDHB2	GO:0016339 calcium-dependent cell-cell adhesion via plasma membrane cell adhesion molecules;GO:0007156 homophilic cell adhesion via plasma membrane adhesion molecules;GO:0098742 cell-cell adhesion via plasma-membrane adhesion molecules	1.0	0.0	0.0	0.0	0.0	0.0	0.0	0.0	0.0	0.0	0.0	0.0	0.0	0.0	0.0	0.0	0.0	0.0	0.0	0.0
PCDHB3	56132	symbol	H. sapiens	56132	H. sapiens	PCDHB3	GO:0016339 calcium-dependent cell-cell adhesion via plasma membrane cell adhesion molecules;GO:0007156 homophilic cell adhesion via plasma membrane adhesion molecules;GO:0098742 cell-cell adhesion via plasma-membrane adhesion molecules	1.0	0.0	0.0	0.0	0.0	0.0	0.0	0.0	0.0	0.0	0.0	0.0	0.0	0.0	0.0	0.0	0.0	0.0	0.0	0.0
PCDHB7	56129	symbol	H. sapiens	56129	H. sapiens	PCDHB7	GO:0007156 homophilic cell adhesion via plasma membrane adhesion molecules;GO:0098742 cell-cell adhesion via plasma-membrane adhesion molecules;GO:0098609 cell-cell adhesion	1.0	0.0	0.0	0.0	0.0	0.0	0.0	0.0	0.0	0.0	0.0	0.0	0.0	0.0	0.0	0.0	0.0	0.0	0.0	0.0
PCDHGA1	56114	symbol	H. sapiens	56114	H. sapiens	PCDHGA1	GO:0007156 homophilic cell adhesion via plasma membrane adhesion molecules;GO:0098742 cell-cell adhesion via plasma-membrane adhesion molecules;GO:0098609 cell-cell adhesion	1.0	0.0	0.0	0.0	0.0	0.0	0.0	0.0	0.0	0.0	0.0	0.0	0.0	0.0	0.0	0.0	0.0	0.0	0.0	0.0
PCDHGA10	56106	symbol	H. sapiens	56106	H. sapiens	PCDHGA10	GO:0007156 homophilic cell adhesion via plasma membrane adhesion molecules;GO:0098742 cell-cell adhesion via plasma-membrane adhesion molecules;GO:0098609 cell-cell adhesion	1.0	0.0	0.0	0.0	0.0	0.0	0.0	0.0	0.0	0.0	0.0	0.0	0.0	0.0	0.0	0.0	0.0	0.0	0.0	0.0
PCDHGA11	56105	symbol	H. sapiens	56105	H. sapiens	PCDHGA11	GO:0007156 homophilic cell adhesion via plasma membrane adhesion molecules;GO:0098742 cell-cell adhesion via plasma-membrane adhesion molecules;GO:0098609 cell-cell adhesion	1.0	0.0	0.0	0.0	0.0	0.0	0.0	0.0	0.0	0.0	0.0	0.0	0.0	0.0	0.0	0.0	0.0	0.0	0.0	0.0
PCDHGA12	26025	symbol	H. sapiens	26025	H. sapiens	PCDHGA12	GO:0007156 homophilic cell adhesion via plasma membrane adhesion molecules;GO:0098742 cell-cell adhesion via plasma-membrane adhesion molecules;GO:0098609 cell-cell adhesion	1.0	0.0	0.0	0.0	0.0	0.0	0.0	0.0	0.0	0.0	0.0	0.0	0.0	0.0	0.0	0.0	0.0	0.0	0.0	0.0
PCDHGA2	56113	symbol	H. sapiens	56113	H. sapiens	PCDHGA2	GO:0007156 homophilic cell adhesion via plasma membrane adhesion molecules;GO:0098742 cell-cell adhesion via plasma-membrane adhesion molecules;GO:0098609 cell-cell adhesion	1.0	0.0	0.0	0.0	0.0	0.0	0.0	0.0	0.0	0.0	0.0	0.0	0.0	0.0	0.0	0.0	0.0	0.0	0.0	0.0
PCDHGA3	56112	symbol	H. sapiens	56112	H. sapiens	PCDHGA3	GO:0060989 lipid tube assembly involved in organelle fusion;GO:0060988 lipid tube assembly;GO:0065005 protein-lipid complex assembly	1.0	0.0	0.0	0.0	0.0	0.0	0.0	0.0	0.0	0.0	0.0	0.0	0.0	0.0	0.0	0.0	0.0	0.0	0.0	0.0
PCDHGA4	56111	symbol	H. sapiens	56111	H. sapiens	PCDHGA4	GO:0007156 homophilic cell adhesion via plasma membrane adhesion molecules;GO:0007283 spermatogenesis;GO:0098742 cell-cell adhesion via plasma-membrane adhesion molecules	1.0	0.0	0.0	0.0	0.0	0.0	0.0	0.0	0.0	0.0	0.0	0.0	0.0	0.0	0.0	0.0	0.0	0.0	0.0	0.0
PCDHGA5	56110	symbol	H. sapiens	56110	H. sapiens	PCDHGA5	GO:0007156 homophilic cell adhesion via plasma membrane adhesion molecules;GO:0098742 cell-cell adhesion via plasma-membrane adhesion molecules;GO:0098609 cell-cell adhesion	1.0	0.0	0.0	0.0	0.0	0.0	0.0	0.0	0.0	0.0	0.0	0.0	0.0	0.0	0.0	0.0	0.0	0.0	0.0	0.0
PCDHGA6	56109	symbol	H. sapiens	56109	H. sapiens	PCDHGA6	GO:0007156 homophilic cell adhesion via plasma membrane adhesion molecules;GO:0098742 cell-cell adhesion via plasma-membrane adhesion molecules;GO:0098609 cell-cell adhesion	1.0	0.0	0.0	0.0	0.0	0.0	0.0	0.0	0.0	0.0	0.0	0.0	0.0	0.0	0.0	0.0	0.0	0.0	0.0	0.0
PCDHGA7	56108	symbol	H. sapiens	56108	H. sapiens	PCDHGA7	GO:0007156 homophilic cell adhesion via plasma membrane adhesion molecules;GO:0098742 cell-cell adhesion via plasma-membrane adhesion molecules;GO:0098609 cell-cell adhesion	1.0	0.0	0.0	0.0	0.0	0.0	0.0	0.0	0.0	0.0	0.0	0.0	0.0	0.0	0.0	0.0	0.0	0.0	0.0	0.0
PCDHGA8	9708	symbol	H. sapiens	9708	H. sapiens	PCDHGA8	GO:0007156 homophilic cell adhesion via plasma membrane adhesion molecules;GO:0098742 cell-cell adhesion via plasma-membrane adhesion molecules;GO:0098609 cell-cell adhesion	1.0	0.0	0.0	0.0	0.0	0.0	0.0	0.0	0.0	0.0	0.0	0.0	0.0	0.0	0.0	0.0	0.0	0.0	0.0	0.0
PCDHGA9	56107	symbol	H. sapiens	56107	H. sapiens	PCDHGA9	GO:0007156 homophilic cell adhesion via plasma membrane adhesion molecules;GO:0098742 cell-cell adhesion via plasma-membrane adhesion molecules;GO:0098609 cell-cell adhesion	1.0	0.0	0.0	0.0	0.0	0.0	0.0	0.0	0.0	0.0	0.0	0.0	0.0	0.0	0.0	0.0	0.0	0.0	0.0	0.0
PCDHGB1	56104	symbol	H. sapiens	56104	H. sapiens	PCDHGB1	GO:0007156 homophilic cell adhesion via plasma membrane adhesion molecules;GO:0098742 cell-cell adhesion via plasma-membrane adhesion molecules;GO:0098609 cell-cell adhesion	1.0	0.0	0.0	0.0	0.0	0.0	0.0	0.0	0.0	0.0	0.0	0.0	0.0	0.0	0.0	0.0	0.0	0.0	0.0	0.0
PCDHGB2	56103	symbol	H. sapiens	56103	H. sapiens	PCDHGB2	GO:0007156 homophilic cell adhesion via plasma membrane adhesion molecules;GO:0098742 cell-cell adhesion via plasma-membrane adhesion molecules;GO:0098609 cell-cell adhesion	1.0	0.0	0.0	0.0	0.0	0.0	0.0	0.0	0.0	0.0	0.0	0.0	0.0	0.0	0.0	0.0	0.0	0.0	0.0	0.0
PCDHGB3	56102	symbol	H. sapiens	56102	H. sapiens	PCDHGB3	GO:0007156 homophilic cell adhesion via plasma membrane adhesion molecules;GO:0098742 cell-cell adhesion via plasma-membrane adhesion molecules;GO:0098609 cell-cell adhesion	1.0	0.0	0.0	0.0	0.0	0.0	0.0	0.0	0.0	0.0	0.0	0.0	0.0	0.0	0.0	0.0	0.0	0.0	0.0	0.0
PCDHGB4	8641	symbol	H. sapiens	8641	H. sapiens	PCDHGB4	GO:0016339 calcium-dependent cell-cell adhesion via plasma membrane cell adhesion molecules;GO:0007156 homophilic cell adhesion via plasma membrane adhesion molecules;GO:0098742 cell-cell adhesion via plasma-membrane adhesion molecules	1.0	0.0	0.0	0.0	0.0	0.0	0.0	0.0	0.0	0.0	0.0	0.0	0.0	0.0	0.0	0.0	0.0	0.0	0.0	0.0
PCDHGB5	56101	symbol	H. sapiens	56101	H. sapiens	PCDHGB5	GO:0007156 homophilic cell adhesion via plasma membrane adhesion molecules;GO:0098742 cell-cell adhesion via plasma-membrane adhesion molecules;GO:0098609 cell-cell adhesion	1.0	0.0	0.0	0.0	0.0	0.0	0.0	0.0	0.0	0.0	0.0	0.0	0.0	0.0	0.0	0.0	0.0	0.0	0.0	0.0
PCDHGB6	56100	symbol	H. sapiens	56100	H. sapiens	PCDHGB6	GO:0007156 homophilic cell adhesion via plasma membrane adhesion molecules;GO:0098742 cell-cell adhesion via plasma-membrane adhesion molecules;GO:0098609 cell-cell adhesion	1.0	0.0	0.0	0.0	0.0	0.0	0.0	0.0	0.0	0.0	0.0	0.0	0.0	0.0	0.0	0.0	0.0	0.0	0.0	0.0
PCDHGB7	56099	symbol	H. sapiens	56099	H. sapiens	PCDHGB7	GO:0007156 homophilic cell adhesion via plasma membrane adhesion molecules;GO:0098742 cell-cell adhesion via plasma-membrane adhesion molecules;GO:0098609 cell-cell adhesion	1.0	0.0	0.0	0.0	0.0	0.0	0.0	0.0	0.0	0.0	0.0	0.0	0.0	0.0	0.0	0.0	0.0	0.0	0.0	0.0
PCDHGC3	5098	symbol	H. sapiens	5098	H. sapiens	PCDHGC3	GO:0016339 calcium-dependent cell-cell adhesion via plasma membrane cell adhesion molecules;GO:0007156 homophilic cell adhesion via plasma membrane adhesion molecules;GO:0098742 cell-cell adhesion via plasma-membrane adhesion molecules	1.0	0.0	0.0	0.0	0.0	0.0	0.0	0.0	0.0	0.0	0.0	0.0	0.0	0.0	0.0	0.0	0.0	0.0	0.0	0.0
PCDHGC4	56098	symbol	H. sapiens	56098	H. sapiens	PCDHGC4	GO:0007156 homophilic cell adhesion via plasma membrane adhesion molecules;GO:0098742 cell-cell adhesion via plasma-membrane adhesion molecules;GO:0050808 synapse organization	1.0	0.0	0.0	0.0	0.0	0.0	0.0	0.0	0.0	0.0	0.0	0.0	0.0	0.0	0.0	0.0	0.0	0.0	0.0	0.0
PCDHGC5	56097	symbol	H. sapiens	56097	H. sapiens	PCDHGC5	GO:0007156 homophilic cell adhesion via plasma membrane adhesion molecules;GO:0098742 cell-cell adhesion via plasma-membrane adhesion molecules;GO:0050808 synapse organization	1.0	0.0	0.0	0.0	0.0	0.0	0.0	0.0	0.0	0.0	0.0	0.0	0.0	0.0	0.0	0.0	0.0	0.0	0.0	0.0
PCGF2	7703	symbol	H. sapiens	7703	H. sapiens	PCGF2	GO:0036353 histone H2A-K119 monoubiquitination;GO:0035518 histone H2A monoubiquitination;GO:0070317 negative regulation of G0 to G1 transition	0.0	1.0	0.0	0.0	0.0	0.0	0.0	1.0	0.0	0.0	0.0	0.0	0.0	0.0	0.0	0.0	0.0	0.0	0.0	0.0
PCSK1	5122	symbol	H. sapiens	5122	H. sapiens	PCSK1	GO:0016486 peptide hormone processing;GO:0042445 hormone metabolic process;GO:0016485 protein processing	0.0	0.0	0.0	0.0	0.0	0.0	0.0	0.0	0.0	0.0	0.0	0.0	0.0	0.0	0.0	0.0	0.0	0.0	0.0	0.0
PCYOX1L	78991	symbol	H. sapiens	78991	H. sapiens	PCYOX1L	GO:0030328 prenylcysteine catabolic process;GO:0030329 prenylcysteine metabolic process;GO:0030327 prenylated protein catabolic process	0.0	0.0	0.0	0.0	0.0	0.0	0.0	0.0	0.0	0.0	0.0	0.0	0.0	0.0	0.0	0.0	0.0	0.0	0.0	0.0
PDE1B	5153	symbol	H. sapiens	5153	H. sapiens	PDE1B	GO:0042053 regulation of dopamine metabolic process;GO:0042069 regulation of catecholamine metabolic process;GO:0030224 monocyte differentiation	0.0	0.0	0.0	0.0	0.0	0.0	0.0	0.0	0.0	0.0	1.0	0.0	0.0	0.0	0.0	0.0	0.0	0.0	0.0	0.0
PDE6A	5145	symbol	H. sapiens	5145	H. sapiens	PDE6A	GO:0022400 regulation of rhodopsin mediated signaling pathway;GO:0016056 rhodopsin mediated signaling pathway;GO:0007603 phototransduction, visible light	0.0	0.0	0.0	0.0	0.0	0.0	0.0	0.0	0.0	0.0	0.0	0.0	0.0	1.0	0.0	0.0	0.0	0.0	0.0	0.0
PDLIM4	8572	symbol	H. sapiens	8572	H. sapiens	PDLIM4	GO:0098976 excitatory chemical synaptic transmission;GO:0031532 actin cytoskeleton reorganization;GO:0007268 chemical synaptic transmission	0.0	0.0	0.0	0.0	0.0	0.0	0.0	0.0	0.0	0.0	0.0	0.0	0.0	0.0	0.0	0.0	0.0	0.0	0.0	0.0
PELO	53918	symbol	H. sapiens	53918	H. sapiens	PELO	GO:0070966 nuclear-transcribed mRNA catabolic process, no-go decay;GO:0001833 inner cell mass cell proliferation;GO:0070651 nonfunctional rRNA decay	0.0	1.0	1.0	0.0	0.0	0.0	0.0	0.0	0.0	0.0	0.0	0.0	0.0	0.0	0.0	0.0	0.0	0.0	1.0	0.0
PFDN5	5204	symbol	H. sapiens	5204	H. sapiens	PFDN5	GO:0090090 negative regulation of canonical Wnt signaling pathway;GO:0060041 retina development in camera-type eye;GO:0030178 negative regulation of Wnt signaling pathway	0.0	0.0	0.0	0.0	0.0	0.0	0.0	0.0	0.0	0.0	0.0	0.0	0.0	1.0	0.0	0.0	0.0	0.0	0.0	0.0
PFKFB3	5209	symbol	H. sapiens	5209	H. sapiens	PFKFB3	GO:0045821 positive regulation of glycolytic process;GO:2001171 positive regulation of ATP biosynthetic process;GO:0006110 regulation of glycolytic process	0.0	0.0	0.0	0.0	0.0	0.0	0.0	0.0	0.0	0.0	0.0	0.0	0.0	0.0	0.0	0.0	0.0	0.0	0.0	0.0
PGAP3	93210	symbol	H. sapiens	93210	H. sapiens	PGAP3	GO:0006506 GPI anchor biosynthetic process;GO:0006505 GPI anchor metabolic process;GO:0006661 phosphatidylinositol biosynthetic process	0.0	0.0	0.0	0.0	0.0	0.0	0.0	0.0	0.0	0.0	0.0	0.0	0.0	0.0	0.0	0.0	0.0	0.0	0.0	0.0
PGGT1B	5229	symbol	H. sapiens	5229	H. sapiens	PGGT1B	GO:0051771 negative regulation of nitric-oxide synthase biosynthetic process;GO:0018344 protein geranylgeranylation;GO:0051769 regulation of nitric-oxide synthase biosynthetic process	0.0	0.0	0.0	0.0	0.0	0.0	0.0	0.0	0.0	0.0	0.0	0.0	0.0	0.0	0.0	0.0	0.0	0.0	0.0	0.0
PGP	283871	symbol	H. sapiens	283871	H. sapiens	PGP	GO:0006114 glycerol biosynthetic process;GO:0045721 negative regulation of gluconeogenesis;GO:0019401 alditol biosynthetic process	0.0	0.0	0.0	0.0	0.0	0.0	0.0	0.0	0.0	0.0	0.0	0.0	0.0	0.0	0.0	0.0	0.0	0.0	0.0	0.0
PHAX	51808	symbol	H. sapiens	51808	H. sapiens	PHAX	GO:0006408 snRNA export from nucleus;GO:0051030 snRNA transport;GO:0097064 ncRNA export from nucleus	0.0	0.0	0.0	0.0	0.0	0.0	0.0	0.0	0.0	0.0	0.0	0.0	0.0	0.0	0.0	0.0	0.0	0.0	0.0	0.0
PHF12	57649	symbol	H. sapiens	57649	H. sapiens	PHF12	GO:0000122 negative regulation of transcription by RNA polymerase II;GO:0045892 negative regulation of transcription, DNA-templated;GO:1903507 negative regulation of nucleic acid-templated transcription	0.0	0.0	0.0	0.0	0.0	0.0	0.0	0.0	0.0	0.0	0.0	0.0	0.0	0.0	0.0	0.0	0.0	0.0	0.0	0.0
PHLPP2	23035	symbol	H. sapiens	23035	H. sapiens	PHLPP2	GO:0021766 hippocampus development;GO:0051898 negative regulation of protein kinase B signaling;GO:0021543 pallium development	0.0	0.0	0.0	0.0	0.0	0.0	0.0	0.0	0.0	0.0	0.0	0.0	0.0	0.0	0.0	0.0	0.0	0.0	0.0	0.0
PHYH	5264	symbol	H. sapiens	5264	H. sapiens	PHYH	GO:0019606 2-oxobutyrate catabolic process;GO:0046361 2-oxobutyrate metabolic process;GO:0097089 methyl-branched fatty acid metabolic process	0.0	0.0	0.0	0.0	0.0	0.0	0.0	0.0	0.0	0.0	0.0	0.0	0.0	0.0	0.0	0.0	0.0	0.0	0.0	0.0
PIGS	94005	symbol	H. sapiens	94005	H. sapiens	PIGS	GO:0016255 attachment of GPI anchor to protein;GO:0006506 GPI anchor biosynthetic process;GO:0006505 GPI anchor metabolic process	0.0	0.0	0.0	0.0	0.0	0.0	0.0	0.0	0.0	0.0	0.0	0.0	0.0	0.0	0.0	0.0	0.0	0.0	0.0	0.0
PIK3R1	5295	symbol	H. sapiens	5295	H. sapiens	PIK3R1	GO:0046326 positive regulation of glucose import;GO:1900103 positive regulation of endoplasmic reticulum unfolded protein response;GO:0045671 negative regulation of osteoclast differentiation	0.0	0.0	0.0	0.0	0.0	1.0	0.0	0.0	0.0	0.0	0.0	0.0	0.0	0.0	0.0	0.0	0.0	0.0	0.0	0.0
PIP4K2B	8396	symbol	H. sapiens	8396	H. sapiens	PIP4K2B	GO:2000786 positive regulation of autophagosome assembly;GO:2000785 regulation of autophagosome assembly;GO:0044090 positive regulation of vacuole organization	0.0	0.0	0.0	0.0	0.0	0.0	0.0	0.0	0.0	0.0	0.0	0.0	0.0	0.0	0.0	0.0	0.0	0.0	0.0	0.0
PIPOX	51268	symbol	H. sapiens	51268	H. sapiens	PIPOX	GO:0033514 L-lysine catabolic process to acetyl-CoA via L-pipecolate;GO:0019474 L-lysine catabolic process to acetyl-CoA;GO:0019477 L-lysine catabolic process	0.0	0.0	0.0	0.0	0.0	0.0	0.0	0.0	0.0	0.0	0.0	0.0	0.0	0.0	0.0	0.0	0.0	0.0	0.0	0.0
PITRM1	10531	symbol	H. sapiens	10531	H. sapiens	PITRM1	GO:0006626 protein targeting to mitochondrion;GO:0072655 establishment of protein localization to mitochondrion;GO:0070585 protein localization to mitochondrion	0.0	0.0	0.0	0.0	0.0	0.0	0.0	0.0	0.0	0.0	0.0	0.0	0.0	0.0	0.0	0.0	0.0	0.0	0.0	0.0
PITX1	5307	symbol	H. sapiens	5307	H. sapiens	PITX1	GO:0014707 branchiomeric skeletal muscle development;GO:0048625 myoblast fate commitment;GO:0035116 embryonic hindlimb morphogenesis	0.0	1.0	0.0	0.0	0.0	0.0	0.0	0.0	0.0	0.0	0.0	0.0	0.0	0.0	0.0	0.0	0.0	0.0	0.0	0.0
PJA2	9867	symbol	H. sapiens	9867	H. sapiens	PJA2	GO:0034137 positive regulation of toll-like receptor 2 signaling pathway;GO:0034135 regulation of toll-like receptor 2 signaling pathway;GO:0034123 positive regulation of toll-like receptor signaling pathway	0.0	0.0	0.0	0.0	0.0	0.0	0.0	0.0	0.0	0.0	1.0	0.0	0.0	0.0	0.0	0.0	0.0	0.0	0.0	0.0
PKD1L2	114780	symbol	H. sapiens	114780	H. sapiens	PKD1L2	GO:0050982 detection of mechanical stimulus;GO:0070588 calcium ion transmembrane transport;GO:0006816 calcium ion transport	0.0	0.0	0.0	0.0	0.0	0.0	0.0	0.0	0.0	0.0	0.0	0.0	0.0	0.0	0.0	0.0	0.0	0.0	0.0	0.0
PKD2L2	27039	symbol	H. sapiens	27039	H. sapiens	PKD2L2	GO:0050982 detection of mechanical stimulus;GO:0070588 calcium ion transmembrane transport;GO:0006816 calcium ion transport	0.0	0.0	0.0	0.0	0.0	0.0	0.0	0.0	0.0	0.0	0.0	0.0	0.0	0.0	0.0	0.0	0.0	0.0	0.0	0.0
PKMYT1	9088	symbol	H. sapiens	9088	H. sapiens	PKMYT1	GO:0000079 regulation of cyclin-dependent protein serine/threonine kinase activity;GO:0010923 negative regulation of phosphatase activity;GO:1904029 regulation of cyclin-dependent protein kinase activity	0.0	0.0	0.0	0.0	0.0	0.0	0.0	0.0	0.0	0.0	0.0	0.0	0.0	0.0	0.0	0.0	1.0	0.0	0.0	0.0
PLAC8L1	153770	symbol	H. sapiens	153770	H. sapiens	PLAC8L1		0.0	0.0	0.0	0.0	0.0	0.0	0.0	0.0	0.0	0.0	0.0	0.0	0.0	0.0	0.0	0.0	0.0	0.0	0.0	0.0
PLCH1	23007	symbol	H. sapiens	23007	H. sapiens	PLCH1	GO:0051209 release of sequestered calcium ion into cytosol;GO:0097553 calcium ion transmembrane import into cytosol;GO:0032959 inositol trisphosphate biosynthetic process	0.0	0.0	0.0	0.0	0.0	0.0	0.0	0.0	0.0	0.0	0.0	0.0	0.0	0.0	0.0	0.0	0.0	0.0	0.0	0.0
PLK2	10769	symbol	H. sapiens	10769	H. sapiens	PLK2	GO:0006977 DNA damage response, signal transduction by p53 class mediator resulting in cell cycle arrest;GO:0072431 signal transduction involved in mitotic G1 DNA damage checkpoint;GO:0090050 positive regulation of cell migration involved in sprouting angiogenesis	0.0	0.0	1.0	0.0	0.0	0.0	0.0	0.0	0.0	0.0	1.0	0.0	0.0	0.0	0.0	0.0	0.0	0.0	0.0	0.0
PLXDC1	57125	symbol	H. sapiens	57125	H. sapiens	PLXDC1	GO:0021510 spinal cord development;GO:0001525 angiogenesis;GO:0048514 blood vessel morphogenesis	0.0	0.0	0.0	0.0	0.0	0.0	0.0	0.0	0.0	0.0	0.0	0.0	0.0	0.0	0.0	0.0	0.0	0.0	0.0	0.0
PMFBP1	83449	symbol	H. sapiens	83449	H. sapiens	PMFBP1	GO:0007283 spermatogenesis;GO:0048232 male gamete generation;GO:0007276 gamete generation	0.0	0.0	0.0	0.0	0.0	0.0	0.0	0.0	0.0	0.0	0.0	0.0	0.0	0.0	0.0	0.0	0.0	0.0	0.0	0.0
PNMT	5409	symbol	H. sapiens	5409	H. sapiens	PNMT	GO:0042418 epinephrine biosynthetic process;GO:0042414 epinephrine metabolic process;GO:0042423 catecholamine biosynthetic process	0.0	0.0	0.0	0.0	0.0	0.0	0.0	0.0	0.0	0.0	0.0	0.0	0.0	0.0	0.0	0.0	0.0	0.0	0.0	0.0
POC5	134359	symbol	H. sapiens	134359	H. sapiens	POC5	GO:0007049 cell cycle;GO:0009987 cellular process;GO:0008150 biological_process	0.0	0.0	0.0	0.0	0.0	0.0	0.0	0.0	0.0	0.0	0.0	0.0	0.0	0.0	0.0	0.0	0.0	0.0	0.0	0.0
POLDIP2	26073	symbol	H. sapiens	26073	H. sapiens	POLDIP2	GO:0016242 negative regulation of macroautophagy;GO:0070584 mitochondrion morphogenesis;GO:0010507 negative regulation of autophagy	0.0	0.0	0.0	0.0	0.0	0.0	0.0	0.0	0.0	0.0	0.0	0.0	0.0	0.0	0.0	0.0	0.0	0.0	0.0	0.0
POLK	51426	symbol	H. sapiens	51426	H. sapiens	POLK	GO:0006296 nucleotide-excision repair, DNA incision, 5'-to lesion;GO:0042276 error-prone translesion synthesis;GO:0006297 nucleotide-excision repair, DNA gap filling	0.0	0.0	0.0	0.0	0.0	0.0	0.0	0.0	0.0	0.0	0.0	0.0	0.0	0.0	1.0	0.0	0.0	0.0	0.0	0.0
POLR3G	10622	symbol	H. sapiens	10622	H. sapiens	POLR3G	GO:0032728 positive regulation of interferon-beta production;GO:0006359 regulation of transcription by RNA polymerase III;GO:0032648 regulation of interferon-beta production	0.0	0.0	0.0	0.0	0.0	0.0	0.0	0.0	0.0	0.0	0.0	0.0	0.0	0.0	0.0	0.0	0.0	0.0	0.0	0.0
POU4F3	5459	symbol	H. sapiens	5459	H. sapiens	POU4F3	GO:0031290 retinal ganglion cell axon guidance;GO:0021562 vestibulocochlear nerve development;GO:0042491 inner ear auditory receptor cell differentiation	0.0	1.0	0.0	0.0	0.0	0.0	0.0	0.0	0.0	0.0	0.0	0.0	0.0	1.0	0.0	0.0	0.0	0.0	0.0	0.0
POU5F2	134187	symbol	H. sapiens	134187	H. sapiens	POU5F2	GO:0045944 positive regulation of transcription by RNA polymerase II;GO:0045893 positive regulation of transcription, DNA-templated;GO:1903508 positive regulation of nucleic acid-templated transcription	0.0	0.0	0.0	0.0	0.0	0.0	0.0	0.0	0.0	0.0	0.0	0.0	0.0	0.0	0.0	0.0	0.0	0.0	0.0	0.0
POU6F1	5463	symbol	H. sapiens	5463	H. sapiens	POU6F1	GO:0000122 negative regulation of transcription by RNA polymerase II;GO:0007517 muscle organ development;GO:0045944 positive regulation of transcription by RNA polymerase II	0.0	0.0	0.0	0.0	0.0	0.0	0.0	0.0	0.0	0.0	0.0	0.0	0.0	0.0	0.0	0.0	0.0	0.0	0.0	0.0
PPARGC1B	133522	symbol	H. sapiens	133522	H. sapiens	PPARGC1B	GO:0010694 positive regulation of alkaline phosphatase activity;GO:0045672 positive regulation of osteoclast differentiation;GO:0045780 positive regulation of bone resorption	0.0	0.0	0.0	0.0	0.0	1.0	0.0	0.0	1.0	0.0	0.0	0.0	0.0	0.0	0.0	0.0	0.0	0.0	0.0	0.0
PPIC	5480	symbol	H. sapiens	5480	H. sapiens	PPIC	GO:0000413 protein peptidyl-prolyl isomerization;GO:0042026 protein refolding;GO:0018208 peptidyl-proline modification	0.0	0.0	0.0	0.0	0.0	0.0	0.0	0.0	0.0	0.0	0.0	0.0	0.0	0.0	0.0	0.0	0.0	0.0	0.0	0.0
PPIP5K2	23262	symbol	H. sapiens	23262	H. sapiens	PPIP5K2	GO:0006020 inositol metabolic process;GO:0032958 inositol phosphate biosynthetic process;GO:0043647 inositol phosphate metabolic process	0.0	0.0	0.0	0.0	0.0	0.0	0.0	0.0	0.0	0.0	0.0	0.0	0.0	0.0	0.0	0.0	0.0	0.0	0.0	0.0
PPM1D	8493	symbol	H. sapiens	8493	H. sapiens	PPM1D	GO:0035970 peptidyl-threonine dephosphorylation;GO:0006306 DNA methylation;GO:0030330 DNA damage response, signal transduction by p53 class mediator	0.0	0.0	0.0	0.0	0.0	0.0	1.0	0.0	0.0	0.0	0.0	0.0	0.0	0.0	0.0	0.0	0.0	0.0	0.0	0.0
PPP1R1A	5502	symbol	H. sapiens	5502	H. sapiens	PPP1R1A	GO:0032515 negative regulation of phosphoprotein phosphatase activity;GO:0035308 negative regulation of protein dephosphorylation;GO:0010923 negative regulation of phosphatase activity	0.0	0.0	0.0	0.0	0.0	0.0	0.0	0.0	0.0	0.0	0.0	0.0	0.0	0.0	0.0	0.0	0.0	0.0	0.0	0.0
PPP1R1B	84152	symbol	H. sapiens	84152	H. sapiens	PPP1R1B	GO:0007621 negative regulation of female receptivity;GO:0045924 regulation of female receptivity;GO:0060180 female mating behavior	0.0	0.0	0.0	0.0	0.0	0.0	0.0	0.0	0.0	0.0	1.0	0.0	0.0	0.0	0.0	0.0	0.0	0.0	0.0	0.0
PPP1R9B	84687	symbol	H. sapiens	84687	H. sapiens	PPP1R9B	GO:1904372 positive regulation of protein localization to actin cortical patch;GO:1904370 regulation of protein localization to actin cortical patch;GO:0044379 protein localization to actin cortical patch	0.0	0.0	0.0	0.0	0.0	1.0	1.0	0.0	0.0	0.0	1.0	0.0	0.0	0.0	0.0	0.0	0.0	0.0	1.0	0.0
PPP2CA	5515	symbol	H. sapiens	5515	H. sapiens	PPP2CA	GO:0000188 inactivation of MAPK activity;GO:0042532 negative regulation of tyrosine phosphorylation of STAT protein;GO:1904528 positive regulation of microtubule binding	0.0	0.0	0.0	0.0	0.0	0.0	0.0	0.0	0.0	0.0	0.0	0.0	0.0	0.0	1.0	0.0	0.0	0.0	0.0	0.0
PPWD1	23398	symbol	H. sapiens	23398	H. sapiens	PPWD1	GO:0000413 protein peptidyl-prolyl isomerization;GO:0018208 peptidyl-proline modification;GO:0000398 mRNA splicing, via spliceosome	0.0	0.0	0.0	0.0	0.0	0.0	0.0	0.0	0.0	0.0	0.0	0.0	0.0	0.0	0.0	0.0	0.0	0.0	0.0	0.0
PRDM6	93166	symbol	H. sapiens	93166	H. sapiens	PRDM6	GO:0051574 positive regulation of histone H3-K9 methylation;GO:0051570 regulation of histone H3-K9 methylation;GO:0051151 negative regulation of smooth muscle cell differentiation	0.0	0.0	0.0	0.0	0.0	0.0	0.0	0.0	0.0	0.0	0.0	0.0	0.0	0.0	0.0	0.0	0.0	0.0	0.0	0.0
PRELID2	153768	symbol	H. sapiens	153768	H. sapiens	PRELID2	GO:0015914 phospholipid transport;GO:0015748 organophosphate ester transport;GO:0006869 lipid transport	0.0	0.0	0.0	0.0	0.0	0.0	0.0	0.0	0.0	0.0	0.0	0.0	0.0	0.0	0.0	0.0	0.0	0.0	0.0	0.0
PRIM1	5557	symbol	H. sapiens	5557	H. sapiens	PRIM1	GO:0032201 telomere maintenance via semi-conservative replication;GO:0006269 DNA replication, synthesis of RNA primer;GO:0033260 nuclear DNA replication	0.0	0.0	0.0	0.0	0.0	0.0	0.0	0.0	0.0	0.0	0.0	0.0	0.0	0.0	1.0	0.0	0.0	0.0	0.0	0.0
PRKAG1	5571	symbol	H. sapiens	5571	H. sapiens	PRKAG1	GO:0006110 regulation of glycolytic process;GO:2001169 regulation of ATP biosynthetic process;GO:2000479 regulation of cAMP-dependent protein kinase activity	0.0	0.0	0.0	0.0	0.0	0.0	0.0	0.0	0.0	0.0	0.0	0.0	0.0	0.0	0.0	0.0	0.0	0.0	0.0	0.0
PRKCQ	5588	symbol	H. sapiens	5588	H. sapiens	PRKCQ	GO:2000570 positive regulation of T-helper 2 cell activation;GO:2000569 regulation of T-helper 2 cell activation;GO:0035712 T-helper 2 cell activation	0.0	0.0	0.0	0.0	0.0	1.0	0.0	0.0	0.0	0.0	0.0	0.0	0.0	0.0	1.0	0.0	0.0	0.0	0.0	0.0
PROCA1	147011	symbol	H. sapiens	147011	H. sapiens	PROCA1	GO:0050482 arachidonic acid secretion;GO:1903963 arachidonate transport;GO:0015909 long-chain fatty acid transport	0.0	0.0	0.0	0.0	0.0	0.0	0.0	0.0	0.0	0.0	0.0	0.0	0.0	0.0	0.0	0.0	0.0	0.0	0.0	0.0
PRPF18	8559	symbol	H. sapiens	8559	H. sapiens	PRPF18	GO:0071048 nuclear retention of unspliced pre-mRNA at the site of transcription;GO:0071030 nuclear mRNA surveillance of spliceosomal pre-mRNA splicing;GO:0071033 nuclear retention of pre-mRNA at the site of transcription	0.0	0.0	0.0	0.0	0.0	0.0	0.0	0.0	0.0	0.0	0.0	0.0	0.0	0.0	0.0	0.0	0.0	0.0	0.0	0.0
PRPF40B	25766	symbol	H. sapiens	25766	H. sapiens	PRPF40B	GO:0045292 mRNA cis splicing, via spliceosome;GO:0000398 mRNA splicing, via spliceosome;GO:0000377 RNA splicing, via transesterification reactions with bulged adenosine as nucleophile	0.0	0.0	0.0	0.0	0.0	0.0	0.0	0.0	0.0	0.0	0.0	0.0	0.0	0.0	0.0	0.0	0.0	0.0	0.0	0.0
PRR13	54458	symbol	H. sapiens	54458	H. sapiens	PRR13		0.0	0.0	0.0	0.0	0.0	0.0	0.0	0.0	0.0	0.0	0.0	0.0	0.0	0.0	0.0	0.0	0.0	0.0	0.0	0.0
PRR16	51334	symbol	H. sapiens	51334	H. sapiens	PRR16	GO:0045793 positive regulation of cell size;GO:0045727 positive regulation of translation;GO:0034250 positive regulation of cellular amide metabolic process	0.0	0.0	0.0	0.0	0.0	0.0	0.0	0.0	0.0	0.0	0.0	0.0	0.0	0.0	0.0	0.0	0.0	0.0	0.0	0.0
PRRC1	133619	symbol	H. sapiens	133619	H. sapiens	PRRC1	GO:0034199 activation of protein kinase A activity;GO:0032147 activation of protein kinase activity;GO:0045860 positive regulation of protein kinase activity	0.0	0.0	0.0	0.0	0.0	0.0	0.0	0.0	0.0	0.0	0.0	0.0	0.0	0.0	0.0	0.0	0.0	0.0	0.0	0.0
PSMB3	5691	symbol	H. sapiens	5691	H. sapiens	PSMB3	GO:0002223 stimulatory C-type lectin receptor signaling pathway;GO:0002479 antigen processing and presentation of exogenous peptide antigen via MHC class I, TAP-dependent;GO:0002220 innate immune response activating cell surface receptor signaling pathway	0.0	0.0	0.0	0.0	0.0	0.0	0.0	0.0	0.0	0.0	0.0	0.0	0.0	0.0	0.0	0.0	0.0	0.0	0.0	0.0
PSMD12	5718	symbol	H. sapiens	5718	H. sapiens	PSMD12	GO:0002223 stimulatory C-type lectin receptor signaling pathway;GO:0002479 antigen processing and presentation of exogenous peptide antigen via MHC class I, TAP-dependent;GO:0002220 innate immune response activating cell surface receptor signaling pathway	0.0	0.0	0.0	0.0	0.0	0.0	0.0	0.0	0.0	0.0	0.0	0.0	0.0	0.0	0.0	0.0	0.0	0.0	0.0	0.0
PSMD3	5709	symbol	H. sapiens	5709	H. sapiens	PSMD3	GO:0002223 stimulatory C-type lectin receptor signaling pathway;GO:0002479 antigen processing and presentation of exogenous peptide antigen via MHC class I, TAP-dependent;GO:0002220 innate immune response activating cell surface receptor signaling pathway	0.0	0.0	0.0	0.0	0.0	0.0	0.0	0.0	0.0	0.0	0.0	0.0	0.0	0.0	0.0	0.0	0.0	0.0	0.0	0.0
PTCD2	79810	symbol	H. sapiens	79810	H. sapiens	PTCD2	GO:0055010 ventricular cardiac muscle tissue morphogenesis;GO:0055008 cardiac muscle tissue morphogenesis;GO:0003208 cardiac ventricle morphogenesis	0.0	0.0	0.0	0.0	0.0	0.0	0.0	0.0	0.0	0.0	0.0	0.0	0.0	0.0	0.0	0.0	0.0	0.0	0.0	0.0
PTER	9317	symbol	H. sapiens	9317	H. sapiens	PTER	GO:0030855 epithelial cell differentiation;GO:0060429 epithelium development;GO:0009888 tissue development	0.0	0.0	0.0	0.0	0.0	0.0	0.0	0.0	0.0	0.0	0.0	0.0	0.0	0.0	0.0	0.0	0.0	0.0	0.0	0.0
PTGES3	10728	symbol	H. sapiens	10728	H. sapiens	PTGES3	GO:0019371 cyclooxygenase pathway;GO:0001516 prostaglandin biosynthetic process;GO:0046457 prostanoid biosynthetic process	0.0	0.0	0.0	0.0	0.0	0.0	0.0	0.0	0.0	0.0	0.0	0.0	0.0	0.0	1.0	0.0	0.0	0.0	0.0	0.0
PTRH2	51651	symbol	H. sapiens	51651	H. sapiens	PTRH2	GO:2000210 positive regulation of anoikis;GO:2000811 negative regulation of anoikis;GO:2000209 regulation of anoikis	0.0	0.0	0.0	0.0	0.0	0.0	0.0	0.0	0.0	0.0	0.0	0.0	0.0	0.0	0.0	0.0	0.0	0.0	0.0	0.0
PTTG1	9232	symbol	H. sapiens	9232	H. sapiens	PTTG1	GO:2000816 negative regulation of mitotic sister chromatid separation;GO:0031145 anaphase-promoting complex-dependent catabolic process;GO:0033048 negative regulation of mitotic sister chromatid segregation	0.0	0.0	1.0	0.0	0.0	0.0	0.0	0.0	0.0	0.0	0.0	0.0	0.0	0.0	0.0	0.0	0.0	0.0	0.0	0.0
PTX3	5806	symbol	H. sapiens	5806	H. sapiens	PTX3	GO:0044869 negative regulation by host of viral exo-alpha-sialidase activity;GO:0044866 modulation by host of viral exo-alpha-sialidase activity;GO:0052403 negative regulation by host of symbiont catalytic activity	0.0	0.0	0.0	0.0	0.0	0.0	0.0	0.0	0.0	0.0	0.0	0.0	1.0	0.0	0.0	0.0	0.0	0.0	0.0	0.0
PWWP2A	114825	symbol	H. sapiens	114825	H. sapiens	PWWP2A		0.0	0.0	0.0	0.0	0.0	0.0	0.0	0.0	0.0	0.0	0.0	0.0	0.0	0.0	0.0	0.0	0.0	0.0	0.0	0.0
RAB34	83871	symbol	H. sapiens	83871	H. sapiens	RAB34	GO:0090385 phagosome-lysosome fusion;GO:0044351 macropinocytosis;GO:0001845 phagolysosome assembly	0.0	0.0	0.0	1.0	0.0	0.0	0.0	0.0	0.0	0.0	0.0	0.0	0.0	0.0	0.0	0.0	0.0	0.0	0.0	0.0
RAB3C	115827	symbol	H. sapiens	115827	H. sapiens	RAB3C	GO:0006904 vesicle docking involved in exocytosis;GO:0140029 exocytic process;GO:0048278 vesicle docking	0.0	0.0	0.0	0.0	0.0	0.0	0.0	0.0	0.0	0.0	0.0	0.0	0.0	0.0	0.0	0.0	0.0	0.0	0.0	0.0
RAB5B	5869	symbol	H. sapiens	5869	H. sapiens	RAB5B	GO:0048227 plasma membrane to endosome transport;GO:0043312 neutrophil degranulation;GO:0002283 neutrophil activation involved in immune response	0.0	0.0	0.0	0.0	0.0	0.0	0.0	0.0	0.0	0.0	0.0	0.0	0.0	0.0	0.0	0.0	0.0	0.0	0.0	0.0
RACGAP1	29127	symbol	H. sapiens	29127	H. sapiens	RACGAP1	GO:0051256 mitotic spindle midzone assembly;GO:0051255 spindle midzone assembly;GO:0000915 actomyosin contractile ring assembly	0.0	0.0	1.0	0.0	0.0	0.0	0.0	0.0	0.0	0.0	0.0	0.0	0.0	0.0	0.0	0.0	0.0	0.0	0.0	0.0
RAD17	5884	symbol	H. sapiens	5884	H. sapiens	RAD17	GO:0033314 mitotic DNA replication checkpoint;GO:0044818 mitotic G2/M transition checkpoint;GO:0000076 DNA replication checkpoint	0.0	0.0	0.0	0.0	0.0	0.0	0.0	0.0	0.0	0.0	0.0	0.0	0.0	0.0	1.0	0.0	0.0	0.0	0.0	0.0
RAD50	10111	symbol	H. sapiens	10111	H. sapiens	RAD50	GO:1904354 negative regulation of telomere capping;GO:0031860 telomeric 3' overhang formation;GO:0046940 nucleoside monophosphate phosphorylation	0.0	0.0	0.0	0.0	0.0	0.0	0.0	0.0	0.0	0.0	0.0	0.0	0.0	0.0	1.0	0.0	0.0	0.0	0.0	0.0
RAPGEF6	51735	symbol	H. sapiens	51735	H. sapiens	RAPGEF6	GO:0090557 establishment of endothelial intestinal barrier;GO:0061028 establishment of endothelial barrier;GO:0030033 microvillus assembly	0.0	0.0	0.0	0.0	0.0	0.0	0.0	0.0	0.0	0.0	0.0	0.0	0.0	0.0	0.0	0.0	0.0	0.0	0.0	0.0
RAPGEFL1	51195	symbol	H. sapiens	51195	H. sapiens	RAPGEFL1	GO:0007264 small GTPase mediated signal transduction;GO:0007186 G protein-coupled receptor signaling pathway;GO:0007399 nervous system development	0.0	0.0	0.0	0.0	0.0	0.0	0.0	0.0	0.0	0.0	0.0	0.0	0.0	0.0	0.0	0.0	0.0	0.0	0.0	0.0
RARA	5914	symbol	H. sapiens	5914	H. sapiens	RARA	GO:0045630 positive regulation of T-helper 2 cell differentiation;GO:0045628 regulation of T-helper 2 cell differentiation;GO:0045624 positive regulation of T-helper cell differentiation	0.0	1.0	0.0	0.0	0.0	1.0	1.0	0.0	0.0	0.0	0.0	1.0	0.0	1.0	0.0	0.0	0.0	0.0	0.0	0.0
RARG	5916	symbol	H. sapiens	5916	H. sapiens	RARG	GO:0003430 growth plate cartilage chondrocyte growth;GO:0003431 growth plate cartilage chondrocyte development;GO:0003415 chondrocyte hypertrophy	0.0	1.0	0.0	0.0	0.0	1.0	0.0	0.0	0.0	1.0	0.0	0.0	0.0	1.0	0.0	0.0	0.0	0.0	0.0	0.0
RARS	5917	gene_synonym	H. sapiens	5917	H. sapiens	RARS1	GO:0006420 arginyl-tRNA aminoacylation;GO:0006418 tRNA aminoacylation for protein translation;GO:0043039 tRNA aminoacylation	0.0	0.0	0.0	0.0	0.0	0.0	0.0	0.0	0.0	0.0	0.0	0.0	0.0	0.0	0.0	0.0	0.0	0.0	0.0	0.0
RASA1	5921	symbol	H. sapiens	5921	H. sapiens	RASA1	GO:0001953 negative regulation of cell-matrix adhesion;GO:0001570 vasculogenesis;GO:0046580 negative regulation of Ras protein signal transduction	0.0	0.0	1.0	0.0	0.0	0.0	0.0	0.0	0.0	0.0	0.0	0.0	0.0	0.0	0.0	0.0	0.0	0.0	0.0	0.0
RASGRF2	5924	symbol	H. sapiens	5924	H. sapiens	RASGRF2	GO:0035023 regulation of Rho protein signal transduction;GO:0007266 Rho protein signal transduction;GO:0046578 regulation of Ras protein signal transduction	0.0	0.0	0.0	0.0	0.0	0.0	0.0	0.0	0.0	0.0	0.0	0.0	0.0	0.0	0.0	0.0	0.0	0.0	0.0	0.0
RBM17	84991	symbol	H. sapiens	84991	H. sapiens	RBM17	GO:0000381 regulation of alternative mRNA splicing, via spliceosome;GO:0000380 alternative mRNA splicing, via spliceosome;GO:0048024 regulation of mRNA splicing, via spliceosome	0.0	0.0	0.0	0.0	0.0	0.0	0.0	0.0	0.0	0.0	0.0	0.0	0.0	0.0	0.0	0.0	0.0	0.0	0.0	0.0
RBM22	55696	symbol	H. sapiens	55696	H. sapiens	RBM22	GO:0046827 positive regulation of protein export from nucleus;GO:0042307 positive regulation of protein import into nucleus;GO:0046825 regulation of protein export from nucleus	0.0	0.0	0.0	0.0	0.0	0.0	0.0	0.0	0.0	0.0	0.0	0.0	0.0	0.0	0.0	0.0	0.0	0.0	0.0	0.0
RBM27	54439	symbol	H. sapiens	54439	H. sapiens	RBM27	GO:0046833 positive regulation of RNA export from nucleus;GO:0046831 regulation of RNA export from nucleus;GO:0032241 positive regulation of nucleobase-containing compound transport	0.0	0.0	0.0	0.0	0.0	0.0	0.0	0.0	0.0	0.0	0.0	0.0	0.0	0.0	0.0	0.0	0.0	0.0	0.0	0.0
RBMS2	5939	symbol	H. sapiens	5939	H. sapiens	RBMS2	GO:0006396 RNA processing;GO:0016070 RNA metabolic process;GO:0090304 nucleic acid metabolic process	0.0	0.0	0.0	0.0	0.0	0.0	0.0	0.0	0.0	0.0	0.0	0.0	0.0	0.0	0.0	0.0	0.0	0.0	0.0	0.0
RDH16	8608	symbol	H. sapiens	8608	H. sapiens	RDH16	GO:0042572 retinol metabolic process;GO:0001523 retinoid metabolic process;GO:0016101 diterpenoid metabolic process	0.0	0.0	0.0	0.0	0.0	0.0	0.0	0.0	0.0	0.0	0.0	0.0	0.0	0.0	0.0	0.0	0.0	0.0	0.0	0.0
RDH5	5959	symbol	H. sapiens	5959	H. sapiens	RDH5	GO:0042572 retinol metabolic process;GO:0001523 retinoid metabolic process;GO:0016101 diterpenoid metabolic process	0.0	0.0	0.0	0.0	0.0	0.0	0.0	0.0	0.0	0.0	0.0	0.0	0.0	0.0	0.0	0.0	0.0	0.0	0.0	0.0
REEP2	51308	symbol	H. sapiens	51308	H. sapiens	REEP2	GO:0032596 protein transport into membrane raft;GO:0050916 sensory perception of sweet taste;GO:1903044 protein localization to membrane raft	0.0	0.0	0.0	0.0	0.0	0.0	0.0	0.0	0.0	0.0	0.0	0.0	0.0	0.0	0.0	0.0	0.0	0.0	0.0	0.0
REEP5	7905	symbol	H. sapiens	7905	H. sapiens	REEP5	GO:0008150 biological_process	0.0	0.0	0.0	0.0	0.0	0.0	0.0	0.0	0.0	0.0	0.0	0.0	0.0	0.0	0.0	0.0	0.0	0.0	0.0	0.0
RELL2	285613	symbol	H. sapiens	285613	H. sapiens	RELL2	GO:1900745 positive regulation of p38MAPK cascade;GO:1900744 regulation of p38MAPK cascade;GO:0038066 p38MAPK cascade	0.0	0.0	0.0	0.0	0.0	0.0	0.0	0.0	0.0	0.0	0.0	0.0	0.0	0.0	0.0	0.0	0.0	0.0	0.0	0.0
RFESD	317671	symbol	H. sapiens	317671	H. sapiens	RFESD	GO:0055114 oxidation-reduction process;GO:0008152 metabolic process;GO:0008150 biological_process	0.0	0.0	0.0	0.0	0.0	0.0	0.0	0.0	0.0	0.0	0.0	0.0	0.0	0.0	0.0	0.0	0.0	0.0	0.0	0.0
RFWD3	55159	symbol	H. sapiens	55159	H. sapiens	RFWD3	GO:0031052 chromosome breakage;GO:0031571 mitotic G1 DNA damage checkpoint;GO:0031049 programmed DNA elimination	0.0	0.0	0.0	0.0	0.0	0.0	0.0	0.0	0.0	0.0	0.0	0.0	0.0	0.0	1.0	0.0	0.0	0.0	0.0	0.0
RGMB	285704	symbol	H. sapiens	285704	H. sapiens	RGMB	GO:0030509 BMP signaling pathway;GO:0071773 cellular response to BMP stimulus;GO:0071772 response to BMP	0.0	0.0	0.0	0.0	0.0	0.0	0.0	0.0	0.0	0.0	0.0	0.0	0.0	0.0	0.0	0.0	0.0	0.0	0.0	0.0
RGS7BP	401190	symbol	H. sapiens	401190	H. sapiens	RGS7BP	GO:0060078 regulation of postsynaptic membrane potential;GO:0042391 regulation of membrane potential;GO:0009968 negative regulation of signal transduction	0.0	0.0	0.0	0.0	0.0	0.0	0.0	0.0	0.0	0.0	0.0	0.0	0.0	0.0	0.0	0.0	0.0	0.0	0.0	0.0
RHEBL1	121268	symbol	H. sapiens	121268	H. sapiens	RHEBL1	GO:0051092 positive regulation of NF-kappaB transcription factor activity;GO:0051091 positive regulation of DNA-binding transcription factor activity;GO:0031929 TOR signaling	0.0	0.0	0.0	0.0	0.0	0.0	0.0	0.0	0.0	0.0	0.0	0.0	0.0	0.0	0.0	0.0	0.0	0.0	0.0	0.0
RHOBTB3	22836	symbol	H. sapiens	22836	H. sapiens	RHOBTB3	GO:0008045 motor neuron axon guidance;GO:0043652 engulfment of apoptotic cell;GO:0008584 male gonad development	0.0	0.0	0.0	0.0	0.0	0.0	0.0	0.0	0.0	0.0	0.0	0.0	0.0	0.0	0.0	0.0	0.0	0.0	0.0	0.0
RIOK2	55781	symbol	H. sapiens	55781	H. sapiens	RIOK2	GO:2000208 positive regulation of ribosomal small subunit export from nucleus;GO:2000202 positive regulation of ribosomal subunit export from nucleus;GO:2000206 regulation of ribosomal small subunit export from nucleus	0.0	0.0	0.0	0.0	0.0	0.0	0.0	0.0	0.0	0.0	0.0	0.0	0.0	0.0	0.0	0.0	0.0	0.0	0.0	0.0
RND1	27289	symbol	H. sapiens	27289	H. sapiens	RND1	GO:0016322 neuron remodeling;GO:0030950 establishment or maintenance of actin cytoskeleton polarity;GO:0042551 neuron maturation	0.0	0.0	1.0	0.0	0.0	0.0	0.0	0.0	0.0	0.0	0.0	0.0	0.0	0.0	0.0	0.0	0.0	0.0	0.0	0.0
RNF14	9604	symbol	H. sapiens	9604	H. sapiens	RNF14	GO:0060765 regulation of androgen receptor signaling pathway;GO:0032436 positive regulation of proteasomal ubiquitin-dependent protein catabolic process;GO:0030521 androgen receptor signaling pathway	0.0	0.0	0.0	0.0	0.0	1.0	0.0	0.0	0.0	0.0	0.0	0.0	0.0	0.0	0.0	0.0	0.0	0.0	0.0	0.0
RNF145	153830	symbol	H. sapiens	153830	H. sapiens	RNF145	GO:0016567 protein ubiquitination;GO:0032446 protein modification by small protein conjugation;GO:0070647 protein modification by small protein conjugation or removal	0.0	0.0	0.0	0.0	0.0	0.0	0.0	0.0	0.0	0.0	0.0	0.0	0.0	0.0	0.0	0.0	0.0	0.0	0.0	0.0
RNF180	285671	symbol	H. sapiens	285671	H. sapiens	RNF180	GO:0042415 norepinephrine metabolic process;GO:0032436 positive regulation of proteasomal ubiquitin-dependent protein catabolic process;GO:0042428 serotonin metabolic process	0.0	0.0	0.0	0.0	0.0	0.0	0.0	0.0	0.0	0.0	1.0	0.0	0.0	0.0	0.0	0.0	0.0	0.0	0.0	0.0
RNF41	10193	symbol	H. sapiens	10193	H. sapiens	RNF41	GO:1901525 negative regulation of mitophagy;GO:1903147 negative regulation of autophagy of mitochondrion;GO:1901524 regulation of mitophagy	0.0	0.0	0.0	0.0	0.0	0.0	0.0	0.0	0.0	0.0	0.0	0.0	0.0	0.0	0.0	0.0	0.0	0.0	1.0	0.0
RNFT1	51136	symbol	H. sapiens	51136	H. sapiens	RNFT1	GO:1904294 positive regulation of ERAD pathway;GO:1904292 regulation of ERAD pathway;GO:1901800 positive regulation of proteasomal protein catabolic process	0.0	0.0	0.0	0.0	0.0	0.0	0.0	0.0	0.0	0.0	0.0	0.0	0.0	0.0	0.0	0.0	0.0	0.0	0.0	0.0
RPL19	6143	symbol	H. sapiens	6143	H. sapiens	RPL19	GO:0006614 SRP-dependent cotranslational protein targeting to membrane;GO:0006613 cotranslational protein targeting to membrane;GO:0000184 nuclear-transcribed mRNA catabolic process, nonsense-mediated decay	0.0	0.0	0.0	0.0	0.0	0.0	0.0	0.0	0.0	0.0	0.0	0.0	0.0	0.0	0.0	0.0	0.0	0.0	0.0	0.0
RPL23	9349	symbol	H. sapiens	9349	H. sapiens	RPL23	GO:0006610 ribosomal protein import into nucleus;GO:1904667 negative regulation of ubiquitin protein ligase activity;GO:0072717 cellular response to actinomycin D	0.0	0.0	0.0	0.0	0.0	1.0	0.0	0.0	0.0	0.0	0.0	0.0	0.0	0.0	0.0	0.0	0.0	0.0	1.0	0.0
RPL23A	6147	symbol	H. sapiens	6147	H. sapiens	RPL23A	GO:0006614 SRP-dependent cotranslational protein targeting to membrane;GO:0006613 cotranslational protein targeting to membrane;GO:0000184 nuclear-transcribed mRNA catabolic process, nonsense-mediated decay	0.0	0.0	0.0	0.0	0.0	0.0	0.0	0.0	0.0	0.0	0.0	0.0	0.0	0.0	0.0	0.0	0.0	0.0	0.0	0.0
RPL41	6171	symbol	H. sapiens	6171	H. sapiens	RPL41	GO:0006614 SRP-dependent cotranslational protein targeting to membrane;GO:0006613 cotranslational protein targeting to membrane;GO:0000184 nuclear-transcribed mRNA catabolic process, nonsense-mediated decay	0.0	0.0	0.0	0.0	0.0	0.0	0.0	0.0	0.0	0.0	0.0	0.0	0.0	0.0	0.0	0.0	0.0	0.0	0.0	0.0
RPP38	10557	symbol	H. sapiens	10557	H. sapiens	RPP38	GO:0001682 tRNA 5'-leader removal;GO:0099116 tRNA 5'-end processing;GO:0034471 ncRNA 5'-end processing	0.0	0.0	0.0	0.0	0.0	0.0	0.0	0.0	0.0	0.0	0.0	0.0	0.0	0.0	0.0	0.0	0.0	0.0	0.0	0.0
RPS14	6208	symbol	H. sapiens	6208	H. sapiens	RPS14	GO:0006614 SRP-dependent cotranslational protein targeting to membrane;GO:0006613 cotranslational protein targeting to membrane;GO:0000184 nuclear-transcribed mRNA catabolic process, nonsense-mediated decay	0.0	0.0	0.0	0.0	0.0	0.0	0.0	0.0	0.0	0.0	0.0	0.0	0.0	0.0	0.0	0.0	0.0	0.0	0.0	0.0
RPS23	6228	symbol	H. sapiens	6228	H. sapiens	RPS23	GO:1990145 maintenance of translational fidelity;GO:0006614 SRP-dependent cotranslational protein targeting to membrane;GO:0006613 cotranslational protein targeting to membrane	0.0	0.0	0.0	0.0	0.0	0.0	0.0	0.0	0.0	0.0	0.0	0.0	0.0	0.0	0.0	0.0	0.0	0.0	0.0	0.0
RPS26	6231	symbol	H. sapiens	6231	H. sapiens	RPS26	GO:0006614 SRP-dependent cotranslational protein targeting to membrane;GO:0006613 cotranslational protein targeting to membrane;GO:0000184 nuclear-transcribed mRNA catabolic process, nonsense-mediated decay	0.0	0.0	0.0	0.0	0.0	0.0	0.0	0.0	0.0	0.0	0.0	0.0	0.0	0.0	0.0	0.0	0.0	0.0	0.0	0.0
RPS6KB1	6198	symbol	H. sapiens	6198	H. sapiens	RPS6KB1	GO:0044539 long-chain fatty acid import;GO:0046627 negative regulation of insulin receptor signaling pathway;GO:1900077 negative regulation of cellular response to insulin stimulus	0.0	0.0	0.0	0.0	0.0	1.0	1.0	0.0	0.0	0.0	0.0	0.0	0.0	0.0	0.0	0.0	0.0	0.0	0.0	0.0
RSRC1	51319	symbol	H. sapiens	51319	H. sapiens	RSRC1	GO:0000380 alternative mRNA splicing, via spliceosome;GO:0000398 mRNA splicing, via spliceosome;GO:0000377 RNA splicing, via transesterification reactions with bulged adenosine as nucleophile	0.0	0.0	0.0	0.0	0.0	0.0	0.0	0.0	0.0	0.0	0.0	0.0	0.0	0.0	0.0	0.0	0.0	0.0	0.0	0.0
S100Z	170591	symbol	H. sapiens	170591	H. sapiens	S100Z	GO:0008150 biological_process	0.0	0.0	0.0	0.0	0.0	0.0	0.0	0.0	0.0	0.0	0.0	0.0	0.0	0.0	0.0	0.0	0.0	0.0	0.0	0.0
SALL4	57167	symbol	H. sapiens	57167	H. sapiens	SALL4	GO:0001833 inner cell mass cell proliferation;GO:0001843 neural tube closure;GO:0001832 blastocyst growth	0.0	1.0	0.0	0.0	0.0	0.0	0.0	0.0	0.0	0.0	0.0	0.0	0.0	0.0	0.0	0.0	0.0	0.0	0.0	0.0
SAP30L	79685	symbol	H. sapiens	79685	H. sapiens	SAP30L	GO:0016575 histone deacetylation;GO:0006476 protein deacetylation;GO:0035601 protein deacylation	0.0	0.0	0.0	0.0	0.0	0.0	0.0	0.0	0.0	0.0	0.0	0.0	0.0	0.0	0.0	0.0	0.0	0.0	0.0	0.0
SAR1B	51128	symbol	H. sapiens	51128	H. sapiens	SAR1B	GO:0003400 regulation of COPII vesicle coating;GO:0048209 regulation of vesicle targeting, to, from or within Golgi;GO:0070863 positive regulation of protein exit from endoplasmic reticulum	0.0	0.0	0.0	0.0	0.0	0.0	0.0	0.0	0.0	0.0	0.0	0.0	0.0	0.0	0.0	0.0	0.0	0.0	0.0	0.0
SARM1	23098	symbol	H. sapiens	23098	H. sapiens	SARM1	GO:0034128 negative regulation of MyD88-independent toll-like receptor signaling pathway;GO:0034127 regulation of MyD88-independent toll-like receptor signaling pathway;GO:0034122 negative regulation of toll-like receptor signaling pathway	0.0	0.0	0.0	0.0	0.0	0.0	0.0	0.0	0.0	0.0	0.0	0.0	0.0	0.0	0.0	0.0	0.0	0.0	0.0	0.0
SARNP	84324	symbol	H. sapiens	84324	H. sapiens	SARNP	GO:0006406 mRNA export from nucleus;GO:0071427 mRNA-containing ribonucleoprotein complex export from nucleus;GO:0071426 ribonucleoprotein complex export from nucleus	0.0	0.0	0.0	0.0	0.0	0.0	0.0	0.0	0.0	0.0	0.0	0.0	0.0	0.0	0.0	0.0	0.0	0.0	0.0	0.0
SCAMP1	9522	symbol	H. sapiens	9522	H. sapiens	SCAMP1	GO:0043312 neutrophil degranulation;GO:0002283 neutrophil activation involved in immune response;GO:0042119 neutrophil activation	0.0	0.0	0.0	0.0	0.0	0.0	0.0	0.0	0.0	0.0	0.0	0.0	0.0	0.0	0.0	0.0	0.0	0.0	0.0	0.0
SCARNA20	677681	symbol	H. sapiens	677681	H. sapiens	SCARNA20		0.0	0.0	0.0	0.0	0.0	0.0	0.0	0.0	0.0	0.0	0.0	0.0	0.0	0.0	0.0	0.0	0.0	0.0	0.0	0.0
SCGB3A2	117156	symbol	H. sapiens	117156	H. sapiens	SCGB3A2	GO:0006898 receptor-mediated endocytosis;GO:0006897 endocytosis;GO:0098657 import into cell	0.0	0.0	0.0	0.0	0.0	0.0	0.0	0.0	0.0	0.0	0.0	0.0	0.0	0.0	0.0	0.0	0.0	0.0	0.0	0.0
SCHIP1	29970	symbol	H. sapiens	29970	H. sapiens	SCHIP1		0.0	0.0	0.0	0.0	0.0	0.0	0.0	0.0	0.0	0.0	0.0	0.0	0.0	0.0	0.0	0.0	0.0	0.0	0.0	0.0
SCN8A	6334	symbol	H. sapiens	6334	H. sapiens	SCN8A	GO:0086010 membrane depolarization during action potential;GO:0019228 neuronal action potential;GO:0042552 myelination	0.0	0.0	0.0	0.0	0.0	0.0	0.0	0.0	0.0	0.0	0.0	0.0	0.0	0.0	0.0	0.0	0.0	0.0	0.0	0.0
SDF2	6388	symbol	H. sapiens	6388	H. sapiens	SDF2	GO:0035269 protein O-linked mannosylation;GO:0035268 protein mannosylation;GO:0006493 protein O-linked glycosylation	0.0	0.0	0.0	0.0	0.0	0.0	0.0	0.0	0.0	0.0	0.0	0.0	0.0	0.0	0.0	0.0	0.0	0.0	0.0	0.0
SDR42E1	93517	symbol	H. sapiens	93517	H. sapiens	SDR42E1	GO:0006694 steroid biosynthetic process;GO:0008202 steroid metabolic process;GO:0008610 lipid biosynthetic process	0.0	0.0	0.0	0.0	0.0	0.0	0.0	0.0	0.0	0.0	0.0	0.0	0.0	0.0	0.0	0.0	0.0	0.0	0.0	0.0
SDR9C7	121214	symbol	H. sapiens	121214	H. sapiens	SDR9C7	GO:0055114 oxidation-reduction process;GO:0008152 metabolic process;GO:0008150 biological_process	0.0	0.0	0.0	0.0	0.0	0.0	0.0	0.0	0.0	0.0	0.0	0.0	0.0	0.0	0.0	0.0	0.0	0.0	0.0	0.0
SEC24A	10802	symbol	H. sapiens	10802	H. sapiens	SEC24A	GO:0045714 regulation of low-density lipoprotein particle receptor biosynthetic process;GO:0048208 COPII vesicle coating;GO:0090110 cargo loading into COPII-coated vesicle	0.0	0.0	0.0	0.0	0.0	0.0	0.0	0.0	0.0	0.0	0.0	0.0	0.0	0.0	0.0	0.0	0.0	0.0	0.0	0.0
SEC61A2	55176	symbol	H. sapiens	55176	H. sapiens	SEC61A2	GO:0006616 SRP-dependent cotranslational protein targeting to membrane, translocation;GO:0031204 posttranslational protein targeting to membrane, translocation;GO:0006620 posttranslational protein targeting to endoplasmic reticulum membrane	0.0	0.0	0.0	0.0	0.0	0.0	0.0	0.0	0.0	0.0	0.0	0.0	0.0	0.0	0.0	0.0	0.0	0.0	0.0	0.0
SEMA6A	57556	symbol	H. sapiens	57556	H. sapiens	SEMA6A	GO:0106089 negative regulation of cell adhesion involved in sprouting angiogenesis;GO:0106088 regulation of cell adhesion involved in sprouting angiogenesis;GO:0120078 cell adhesion involved in sprouting angiogenesis	0.0	0.0	0.0	0.0	0.0	0.0	0.0	0.0	0.0	0.0	0.0	0.0	0.0	0.0	0.0	0.0	0.0	0.0	0.0	0.0
SEPHS1	22929	symbol	H. sapiens	22929	H. sapiens	SEPHS1	GO:0016260 selenocysteine biosynthetic process;GO:0016259 selenocysteine metabolic process;GO:0009070 serine family amino acid biosynthetic process	0.0	0.0	0.0	0.0	0.0	0.0	0.0	0.0	0.0	0.0	0.0	0.0	0.0	0.0	0.0	0.0	0.0	0.0	0.0	0.0
SERINC5	256987	symbol	H. sapiens	256987	H. sapiens	SERINC5	GO:0006564 L-serine biosynthetic process;GO:1904219 positive regulation of CDP-diacylglycerol-serine O-phosphatidyltransferase activity;GO:1904222 positive regulation of serine C-palmitoyltransferase activity	0.0	0.0	0.0	0.0	0.0	0.0	0.0	0.0	0.0	0.0	0.0	0.0	0.0	0.0	0.0	0.0	0.0	0.0	0.0	0.0
SEZ6	124925	symbol	H. sapiens	124925	H. sapiens	SEZ6	GO:0021680 cerebellar Purkinje cell layer development;GO:0021695 cerebellar cortex development;GO:0090036 regulation of protein kinase C signaling	0.0	0.0	0.0	0.0	0.0	0.0	0.0	0.0	0.0	0.0	1.0	0.0	0.0	0.0	0.0	0.0	0.0	0.0	0.0	0.0
SF3B3	23450	symbol	H. sapiens	23450	H. sapiens	SF3B3	GO:0042177 negative regulation of protein catabolic process;GO:0000398 mRNA splicing, via spliceosome;GO:0000377 RNA splicing, via transesterification reactions with bulged adenosine as nucleophile	0.0	0.0	0.0	0.0	0.0	0.0	0.0	0.0	0.0	0.0	0.0	0.0	0.0	0.0	0.0	0.0	0.0	0.0	0.0	0.0
SFMBT2	57713	symbol	H. sapiens	57713	H. sapiens	SFMBT2	GO:1903507 negative regulation of nucleic acid-templated transcription;GO:1902679 negative regulation of RNA biosynthetic process;GO:0051253 negative regulation of RNA metabolic process	0.0	0.0	0.0	0.0	0.0	0.0	0.0	0.0	0.0	0.0	0.0	0.0	0.0	0.0	0.0	0.0	0.0	0.0	0.0	0.0
SFTA1P	207107	symbol	H. sapiens	207107	H. sapiens	SFTA1P		0.0	0.0	0.0	0.0	0.0	0.0	0.0	0.0	0.0	0.0	0.0	0.0	0.0	0.0	0.0	0.0	0.0	0.0	0.0	0.0
SGCA	6442	symbol	H. sapiens	6442	H. sapiens	SGCA	GO:0014894 response to denervation involved in regulation of muscle adaptation;GO:0014877 response to muscle inactivity involved in regulation of muscle adaptation;GO:0014874 response to stimulus involved in regulation of muscle adaptation	0.0	0.0	0.0	0.0	0.0	0.0	0.0	0.0	0.0	0.0	0.0	0.0	0.0	0.0	0.0	0.0	0.0	0.0	0.0	0.0
SGCD	6444	symbol	H. sapiens	6444	H. sapiens	SGCD	GO:0048739 cardiac muscle fiber development;GO:0060977 coronary vasculature morphogenesis;GO:0086003 cardiac muscle cell contraction	0.0	0.0	0.0	0.0	0.0	0.0	0.0	0.0	0.0	0.0	0.0	0.0	0.0	0.0	0.0	0.0	0.0	0.0	0.0	0.0
SGTB	54557	symbol	H. sapiens	54557	H. sapiens	SGTB	GO:1903646 positive regulation of chaperone-mediated protein folding;GO:0006620 posttranslational protein targeting to endoplasmic reticulum membrane;GO:1903644 regulation of chaperone-mediated protein folding	0.0	0.0	0.0	0.0	0.0	0.0	0.0	0.0	0.0	0.0	0.0	0.0	0.0	0.0	0.0	0.0	0.0	0.0	0.0	0.0
SH3RF2	153769	symbol	H. sapiens	153769	H. sapiens	SH3RF2	GO:0046329 negative regulation of JNK cascade;GO:0032436 positive regulation of proteasomal ubiquitin-dependent protein catabolic process;GO:0032873 negative regulation of stress-activated MAPK cascade	0.0	0.0	0.0	0.0	0.0	0.0	0.0	0.0	0.0	0.0	0.0	0.0	0.0	0.0	0.0	0.0	0.0	0.0	0.0	0.0
SH3TC2	79628	symbol	H. sapiens	79628	H. sapiens	SH3TC2	GO:0032287 peripheral nervous system myelin maintenance;GO:0022011 myelination in peripheral nervous system;GO:0043217 myelin maintenance	0.0	0.0	0.0	0.0	0.0	0.0	0.0	0.0	0.0	0.0	0.0	0.0	0.0	0.0	0.0	0.0	0.0	0.0	0.0	0.0
SHMT2	6472	symbol	H. sapiens	6472	H. sapiens	SHMT2	GO:0019264 glycine biosynthetic process from serine;GO:0006565 L-serine catabolic process;GO:0006564 L-serine biosynthetic process	0.0	0.0	0.0	0.0	0.0	1.0	0.0	0.0	0.0	0.0	0.0	0.0	0.0	0.0	0.0	0.0	0.0	0.0	0.0	0.0
SHOX2	6474	symbol	H. sapiens	6474	H. sapiens	SHOX2	GO:0048743 positive regulation of skeletal muscle fiber development;GO:0048742 regulation of skeletal muscle fiber development;GO:0060272 embryonic skeletal joint morphogenesis	0.0	1.0	0.0	1.0	1.0	0.0	0.0	1.0	0.0	0.0	0.0	0.0	0.0	0.0	0.0	0.0	0.0	0.0	0.0	0.0
SHROOM1	134549	symbol	H. sapiens	134549	H. sapiens	SHROOM1	GO:0051017 actin filament bundle assembly;GO:0061572 actin filament bundle organization;GO:0007015 actin filament organization	0.0	0.0	0.0	0.0	0.0	0.0	0.0	0.0	0.0	0.0	0.0	0.0	0.0	0.0	0.0	0.0	0.0	0.0	0.0	0.0
SIL1	64374	symbol	H. sapiens	64374	H. sapiens	SIL1	GO:0006457 protein folding;GO:0006886 intracellular protein transport;GO:0015031 protein transport	0.0	0.0	0.0	0.0	0.0	0.0	0.0	0.0	0.0	0.0	0.0	0.0	0.0	0.0	0.0	0.0	0.0	0.0	0.0	0.0
SKIV2L2	23517	gene_synonym	H. sapiens	23517	H. sapiens	MTREX	GO:0016076 snRNA catabolic process;GO:0034661 ncRNA catabolic process;GO:0000460 maturation of 5.8S rRNA	0.0	0.0	0.0	0.0	0.0	0.0	0.0	0.0	0.0	0.0	0.0	0.0	0.0	0.0	0.0	0.0	0.0	0.0	0.0	0.0
SKP1	6500	symbol	H. sapiens	6500	H. sapiens	SKP1	GO:0002223 stimulatory C-type lectin receptor signaling pathway;GO:0035518 histone H2A monoubiquitination;GO:0002220 innate immune response activating cell surface receptor signaling pathway	0.0	0.0	0.0	0.0	0.0	0.0	0.0	0.0	0.0	0.0	0.0	0.0	0.0	0.0	0.0	0.0	0.0	0.0	0.0	0.0
SLC11A2	4891	symbol	H. sapiens	4891	H. sapiens	SLC11A2	GO:0035444 nickel cation transmembrane transport;GO:0033212 iron assimilation;GO:0015675 nickel cation transport	0.0	0.0	0.0	0.0	0.0	0.0	0.0	0.0	0.0	0.0	1.0	0.0	0.0	0.0	0.0	0.0	0.0	0.0	0.0	0.0
SLC12A2	6558	symbol	H. sapiens	6558	H. sapiens	SLC12A2	GO:0045795 positive regulation of cell volume;GO:0070634 transepithelial ammonium transport;GO:0030321 transepithelial chloride transport	0.0	0.0	0.0	0.0	0.0	0.0	0.0	0.0	0.0	0.0	0.0	0.0	0.0	0.0	0.0	0.0	0.0	0.0	0.0	0.0
SLC13A2	9058	symbol	H. sapiens	9058	H. sapiens	SLC13A2	GO:0006835 dicarboxylic acid transport;GO:0006814 sodium ion transport;GO:0046942 carboxylic acid transport	0.0	0.0	0.0	0.0	0.0	0.0	0.0	0.0	0.0	0.0	0.0	0.0	0.0	0.0	0.0	0.0	0.0	0.0	0.0	0.0
SLC22A4	6583	symbol	H. sapiens	6583	H. sapiens	SLC22A4	GO:1902603 carnitine transmembrane transport;GO:0015879 carnitine transport;GO:0015838 amino-acid betaine transport	0.0	0.0	0.0	0.0	0.0	0.0	0.0	0.0	0.0	0.0	0.0	0.0	0.0	0.0	0.0	0.0	0.0	0.0	0.0	0.0
SLC22A5	6584	symbol	H. sapiens	6584	H. sapiens	SLC22A5	GO:0060731 positive regulation of intestinal epithelial structure maintenance;GO:0060730 regulation of intestinal epithelial structure maintenance;GO:1902603 carnitine transmembrane transport	0.0	0.0	0.0	0.0	0.0	0.0	0.0	0.0	0.0	0.0	0.0	0.0	0.0	0.0	0.0	0.0	0.0	0.0	0.0	0.0
SLC23A1	9963	symbol	H. sapiens	9963	H. sapiens	SLC23A1	GO:0015882 L-ascorbic acid transmembrane transport;GO:0070904 transepithelial L-ascorbic acid transport;GO:0070837 dehydroascorbic acid transport	0.0	0.0	0.0	0.0	0.0	0.0	0.0	0.0	0.0	0.0	0.0	0.0	0.0	0.0	0.0	0.0	0.0	0.0	0.0	0.0
SLC25A2	83884	symbol	H. sapiens	83884	H. sapiens	SLC25A2	GO:1990575 mitochondrial L-ornithine transmembrane transport;GO:1903352 L-ornithine transmembrane transport;GO:0015822 ornithine transport	0.0	0.0	0.0	0.0	0.0	0.0	0.0	0.0	0.0	0.0	0.0	0.0	0.0	0.0	0.0	0.0	0.0	0.0	0.0	0.0
SLC25A46	91137	symbol	H. sapiens	91137	H. sapiens	SLC25A46	GO:0021702 cerebellar Purkinje cell differentiation;GO:0021694 cerebellar Purkinje cell layer formation;GO:0021692 cerebellar Purkinje cell layer morphogenesis	0.0	0.0	0.0	0.0	0.0	0.0	0.0	0.0	0.0	0.0	1.0	0.0	0.0	0.0	0.0	1.0	0.0	0.0	1.0	0.0
SLC26A2	1836	symbol	H. sapiens	1836	H. sapiens	SLC26A2	GO:0050428 3'-phosphoadenosine 5'-phosphosulfate biosynthetic process;GO:0034036 purine ribonucleoside bisphosphate biosynthetic process;GO:0050427 3'-phosphoadenosine 5'-phosphosulfate metabolic process	0.0	0.0	0.0	0.0	0.0	0.0	0.0	0.0	0.0	0.0	0.0	0.0	0.0	0.0	0.0	0.0	0.0	0.0	0.0	0.0
SLC27A6	28965	symbol	H. sapiens	28965	H. sapiens	SLC27A6	GO:0015909 long-chain fatty acid transport;GO:0000038 very long-chain fatty acid metabolic process;GO:0015908 fatty acid transport	0.0	0.0	0.0	0.0	0.0	0.0	0.0	0.0	0.0	0.0	0.0	0.0	0.0	0.0	0.0	0.0	0.0	0.0	0.0	0.0
SLC30A5	64924	symbol	H. sapiens	64924	H. sapiens	SLC30A5	GO:0006824 cobalt ion transport;GO:0006882 cellular zinc ion homeostasis;GO:0010155 regulation of proton transport	0.0	0.0	0.0	0.0	0.0	0.0	0.0	0.0	0.0	0.0	0.0	0.0	0.0	0.0	0.0	0.0	0.0	0.0	0.0	0.0
SLC35A4	113829	symbol	H. sapiens	113829	H. sapiens	SLC35A4	GO:0090481 pyrimidine nucleotide-sugar transmembrane transport;GO:0015780 nucleotide-sugar transmembrane transport;GO:1901264 carbohydrate derivative transport	0.0	0.0	0.0	0.0	0.0	0.0	0.0	0.0	0.0	0.0	0.0	0.0	0.0	0.0	0.0	0.0	0.0	0.0	0.0	0.0
SLC36A1	206358	symbol	H. sapiens	206358	H. sapiens	SLC36A1	GO:0015808 L-alanine transport;GO:0035524 proline transmembrane transport;GO:0032328 alanine transport	0.0	0.0	0.0	0.0	0.0	0.0	0.0	0.0	0.0	0.0	0.0	0.0	0.0	0.0	0.0	0.0	0.0	0.0	0.0	0.0
SLC36A2	153201	symbol	H. sapiens	153201	H. sapiens	SLC36A2	GO:0015808 L-alanine transport;GO:0035524 proline transmembrane transport;GO:0032328 alanine transport	0.0	0.0	0.0	0.0	0.0	0.0	0.0	0.0	0.0	0.0	0.0	0.0	0.0	0.0	0.0	0.0	0.0	0.0	0.0	0.0
SLC36A3	285641	symbol	H. sapiens	285641	H. sapiens	SLC36A3	GO:0015808 L-alanine transport;GO:0035524 proline transmembrane transport;GO:0032328 alanine transport	0.0	0.0	0.0	0.0	0.0	0.0	0.0	0.0	0.0	0.0	0.0	0.0	0.0	0.0	0.0	0.0	0.0	0.0	0.0	0.0
SLC39A5	283375	symbol	H. sapiens	283375	H. sapiens	SLC39A5	GO:0034224 cellular response to zinc ion starvation;GO:0120127 response to zinc ion starvation;GO:0071578 zinc ion import across plasma membrane	0.0	0.0	0.0	0.0	0.0	0.0	1.0	0.0	0.0	0.0	0.0	0.0	0.0	1.0	0.0	0.0	0.0	0.0	0.0	0.0
SLC46A1	113235	symbol	H. sapiens	113235	H. sapiens	SLC46A1	GO:0098829 intestinal folate absorption;GO:1904447 folate import across plasma membrane;GO:0098838 folate transmembrane transport	0.0	0.0	0.0	0.0	0.0	0.0	0.0	0.0	0.0	0.0	0.0	0.0	0.0	0.0	0.0	0.0	0.0	0.0	0.0	0.0
SLC4A8	9498	symbol	H. sapiens	9498	H. sapiens	SLC4A8	GO:2000302 positive regulation of synaptic vesicle exocytosis;GO:1902805 positive regulation of synaptic vesicle transport;GO:0045956 positive regulation of calcium ion-dependent exocytosis	0.0	0.0	0.0	0.0	0.0	0.0	0.0	0.0	0.0	0.0	0.0	0.0	0.0	0.0	0.0	0.0	0.0	0.0	0.0	0.0
SLC6A7	6534	symbol	H. sapiens	6534	H. sapiens	SLC6A7	GO:0035524 proline transmembrane transport;GO:0015824 proline transport;GO:0015804 neutral amino acid transport	0.0	0.0	0.0	0.0	0.0	0.0	0.0	0.0	0.0	0.0	0.0	0.0	0.0	0.0	0.0	0.0	0.0	0.0	0.0	0.0
SLC7A5	8140	symbol	H. sapiens	8140	H. sapiens	SLC7A5	GO:1904556 L-tryptophan transmembrane transport;GO:0015827 tryptophan transport;GO:0015803 branched-chain amino acid transport	0.0	0.0	0.0	0.0	0.0	0.0	0.0	0.0	0.0	0.0	0.0	0.0	0.0	0.0	0.0	0.0	0.0	0.0	0.0	0.0
SLC9A3R2	9351	symbol	H. sapiens	9351	H. sapiens	SLC9A3R2	GO:0065003 protein-containing complex assembly;GO:0043933 protein-containing complex subunit organization;GO:0022607 cellular component assembly	0.0	0.0	0.0	0.0	0.0	0.0	0.0	0.0	0.0	0.0	0.0	0.0	0.0	0.0	0.0	0.0	0.0	0.0	0.0	0.0
SLCO4C1	353189	symbol	H. sapiens	353189	H. sapiens	SLCO4C1	GO:0043252 sodium-independent organic anion transport;GO:0043312 neutrophil degranulation;GO:0002283 neutrophil activation involved in immune response	0.0	0.0	0.0	0.0	0.0	0.0	0.0	0.0	0.0	0.0	0.0	0.0	0.0	0.0	0.0	0.0	0.0	0.0	0.0	0.0
SLCO6A1	133482	symbol	H. sapiens	133482	H. sapiens	SLCO6A1	GO:0043252 sodium-independent organic anion transport;GO:0015711 organic anion transport;GO:0006820 anion transport	0.0	0.0	0.0	0.0	0.0	0.0	0.0	0.0	0.0	0.0	0.0	0.0	0.0	0.0	0.0	0.0	0.0	0.0	0.0	0.0
SLU7	10569	symbol	H. sapiens	10569	H. sapiens	SLU7	GO:0000389 mRNA 3'-splice site recognition;GO:0006406 mRNA export from nucleus;GO:0006376 mRNA splice site selection	0.0	0.0	0.0	0.0	0.0	0.0	0.0	0.0	0.0	0.0	0.0	0.0	0.0	0.0	0.0	0.0	0.0	0.0	0.0	0.0
SMAGP	57228	symbol	H. sapiens	57228	H. sapiens	SMAGP		0.0	0.0	0.0	0.0	0.0	0.0	0.0	0.0	0.0	0.0	0.0	0.0	0.0	0.0	0.0	0.0	0.0	0.0	0.0	0.0
SMARCC2	6601	symbol	H. sapiens	6601	H. sapiens	SMARCC2	GO:0006337 nucleosome disassembly;GO:0031498 chromatin disassembly;GO:0032986 protein-DNA complex disassembly	0.0	0.0	0.0	0.0	0.0	0.0	0.0	0.0	0.0	0.0	0.0	0.0	0.0	0.0	0.0	0.0	0.0	0.0	1.0	0.0
SMARCD1	6602	symbol	H. sapiens	6602	H. sapiens	SMARCD1	GO:0048096 chromatin-mediated maintenance of transcription;GO:0006337 nucleosome disassembly;GO:0031498 chromatin disassembly	0.0	0.0	0.0	0.0	0.0	0.0	0.0	0.0	0.0	0.0	0.0	0.0	0.0	0.0	0.0	0.0	0.0	0.0	1.0	0.0
SMARCE1	6605	symbol	H. sapiens	6605	H. sapiens	SMARCE1	GO:0006337 nucleosome disassembly;GO:0031498 chromatin disassembly;GO:0032986 protein-DNA complex disassembly	0.0	0.0	0.0	0.0	0.0	0.0	0.0	0.0	0.0	0.0	0.0	0.0	0.0	0.0	0.0	0.0	0.0	0.0	1.0	0.0
SMUG1	23583	symbol	H. sapiens	23583	H. sapiens	SMUG1	GO:0045008 depyrimidination;GO:0009223 pyrimidine deoxyribonucleotide catabolic process;GO:0006244 pyrimidine nucleotide catabolic process	0.0	0.0	0.0	0.0	0.0	0.0	0.0	0.0	0.0	0.0	0.0	0.0	0.0	0.0	0.0	0.0	0.0	0.0	0.0	0.0
SNCAIP	9627	symbol	H. sapiens	9627	H. sapiens	SNCAIP	GO:0042417 dopamine metabolic process;GO:0090083 regulation of inclusion body assembly;GO:0006584 catecholamine metabolic process	0.0	0.0	0.0	0.0	0.0	0.0	0.0	0.0	0.0	0.0	0.0	0.0	0.0	0.0	0.0	0.0	0.0	0.0	0.0	0.0
SNHG4	724102	symbol	H. sapiens	724102	H. sapiens	SNHG4		0.0	0.0	0.0	0.0	0.0	0.0	0.0	0.0	0.0	0.0	0.0	0.0	0.0	0.0	0.0	0.0	0.0	0.0	0.0	0.0
SNORA13	654322	symbol	H. sapiens	654322	H. sapiens	SNORA13		0.0	0.0	0.0	0.0	0.0	0.0	0.0	0.0	0.0	0.0	0.0	0.0	0.0	0.0	0.0	0.0	0.0	0.0	0.0	0.0
SNORA21	619505	symbol	H. sapiens	619505	H. sapiens	SNORA21		0.0	0.0	0.0	0.0	0.0	0.0	0.0	0.0	0.0	0.0	0.0	0.0	0.0	0.0	0.0	0.0	0.0	0.0	0.0	0.0
SNORA2A	677793	symbol	H. sapiens	677793	H. sapiens	SNORA2A		0.0	0.0	0.0	0.0	0.0	0.0	0.0	0.0	0.0	0.0	0.0	0.0	0.0	0.0	0.0	0.0	0.0	0.0	0.0	0.0
SNORA2B	677794	symbol	H. sapiens	677794	H. sapiens	SNORA2B		0.0	0.0	0.0	0.0	0.0	0.0	0.0	0.0	0.0	0.0	0.0	0.0	0.0	0.0	0.0	0.0	0.0	0.0	0.0	0.0
SNORA34	677815	gene_synonym	H. sapiens	677815	H. sapiens	SNORA2C		0.0	0.0	0.0	0.0	0.0	0.0	0.0	0.0	0.0	0.0	0.0	0.0	0.0	0.0	0.0	0.0	0.0	0.0	0.0	0.0
SNORA42	677823	gene_synonym	H. sapiens	677823	H. sapiens	SNORA80E		0.0	0.0	0.0	0.0	0.0	0.0	0.0	0.0	0.0	0.0	0.0	0.0	0.0	0.0	0.0	0.0	0.0	0.0	0.0	0.0
SNORA74A	26821	symbol	H. sapiens	26821	H. sapiens	SNORA74A		0.0	0.0	0.0	0.0	0.0	0.0	0.0	0.0	0.0	0.0	0.0	0.0	0.0	0.0	0.0	0.0	0.0	0.0	0.0	0.0
SNORD124	101340251	symbol	H. sapiens	101340251	H. sapiens	SNORD124		0.0	0.0	0.0	0.0	0.0	0.0	0.0	0.0	0.0	0.0	0.0	0.0	0.0	0.0	0.0	0.0	0.0	0.0	0.0	0.0
SNORD59A	26789	symbol	H. sapiens	26789	H. sapiens	SNORD59A		0.0	0.0	0.0	0.0	0.0	0.0	0.0	0.0	0.0	0.0	0.0	0.0	0.0	0.0	0.0	0.0	0.0	0.0	0.0	0.0
SNORD71	692111	symbol	H. sapiens	692111	H. sapiens	SNORD71		0.0	0.0	0.0	0.0	0.0	0.0	0.0	0.0	0.0	0.0	0.0	0.0	0.0	0.0	0.0	0.0	0.0	0.0	0.0	0.0
SNX18	112574	symbol	H. sapiens	112574	H. sapiens	SNX18	GO:0036089 cleavage furrow formation;GO:0032506 cytokinetic process;GO:0000281 mitotic cytokinesis	0.0	0.0	1.0	0.0	0.0	0.0	0.0	0.0	0.0	0.0	0.0	0.0	0.0	0.0	0.0	0.0	0.0	0.0	0.0	0.0
SNX2	6643	symbol	H. sapiens	6643	H. sapiens	SNX2	GO:0034498 early endosome to Golgi transport;GO:0072673 lamellipodium morphogenesis;GO:0042147 retrograde transport, endosome to Golgi	0.0	0.0	0.0	0.0	0.0	0.0	0.0	0.0	0.0	0.0	0.0	0.0	0.0	0.0	0.0	0.0	0.0	0.0	0.0	0.0
SNX24	28966	symbol	H. sapiens	28966	H. sapiens	SNX24	GO:0015031 protein transport;GO:0015833 peptide transport;GO:0042886 amide transport	0.0	0.0	0.0	0.0	0.0	0.0	0.0	0.0	0.0	0.0	0.0	0.0	0.0	0.0	0.0	0.0	0.0	0.0	0.0	0.0
SOCS7	30837	symbol	H. sapiens	30837	H. sapiens	SOCS7	GO:0043551 regulation of phosphatidylinositol 3-kinase activity;GO:0046854 phosphatidylinositol phosphorylation;GO:0043550 regulation of lipid kinase activity	0.0	0.0	0.0	0.0	0.0	0.0	0.0	0.0	0.0	0.0	0.0	0.0	0.0	0.0	0.0	0.0	0.0	0.0	0.0	0.0
SOX30	11063	symbol	H. sapiens	11063	H. sapiens	SOX30	GO:0007286 spermatid development;GO:0048515 spermatid differentiation;GO:0030178 negative regulation of Wnt signaling pathway	0.0	0.0	0.0	0.0	0.0	0.0	0.0	0.0	0.0	0.0	0.0	0.0	0.0	0.0	0.0	0.0	0.0	0.0	0.0	0.0
SP1	6667	symbol	H. sapiens	6667	H. sapiens	SP1	GO:1904828 positive regulation of hydrogen sulfide biosynthetic process;GO:1904826 regulation of hydrogen sulfide biosynthetic process;GO:0043923 positive regulation by host of viral transcription	0.0	0.0	0.0	0.0	0.0	1.0	0.0	0.0	0.0	0.0	0.0	0.0	0.0	0.0	0.0	0.0	0.0	0.0	0.0	0.0
SP7	121340	symbol	H. sapiens	121340	H. sapiens	SP7	GO:2000738 positive regulation of stem cell differentiation;GO:0060218 hematopoietic stem cell differentiation;GO:2000736 regulation of stem cell differentiation	0.0	0.0	0.0	0.0	0.0	0.0	0.0	0.0	0.0	0.0	0.0	0.0	0.0	0.0	0.0	0.0	0.0	0.0	0.0	0.0
SPAG5	10615	symbol	H. sapiens	10615	H. sapiens	SPAG5	GO:1905832 positive regulation of spindle assembly;GO:0090235 regulation of metaphase plate congression;GO:0071539 protein localization to centrosome	0.0	0.0	1.0	0.0	0.0	0.0	0.0	0.0	0.0	0.0	0.0	0.0	0.0	0.0	0.0	0.0	0.0	0.0	0.0	0.0
SPARC	6678	symbol	H. sapiens	6678	H. sapiens	SPARC	GO:0033591 response to L-ascorbic acid;GO:0016525 negative regulation of angiogenesis;GO:0010595 positive regulation of endothelial cell migration	0.0	0.0	0.0	0.0	0.0	1.0	1.0	0.0	0.0	0.0	0.0	0.0	1.0	1.0	0.0	0.0	0.0	0.0	0.0	0.0
SPATA16	83893	symbol	H. sapiens	83893	H. sapiens	SPATA16	GO:0007283 spermatogenesis;GO:0048232 male gamete generation;GO:0007276 gamete generation	0.0	0.0	0.0	0.0	0.0	0.0	0.0	0.0	0.0	0.0	0.0	0.0	0.0	0.0	0.0	0.0	0.0	0.0	0.0	0.0
SPATA24	202051	symbol	H. sapiens	202051	H. sapiens	SPATA24	GO:0007283 spermatogenesis;GO:0048232 male gamete generation;GO:0007276 gamete generation	0.0	0.0	0.0	0.0	0.0	0.0	0.0	0.0	0.0	0.0	0.0	0.0	0.0	0.0	0.0	0.0	0.0	0.0	0.0	0.0
SPATA9	83890	symbol	H. sapiens	83890	H. sapiens	SPATA9	GO:0007283 spermatogenesis;GO:0048232 male gamete generation;GO:0007276 gamete generation	0.0	0.0	0.0	0.0	0.0	0.0	0.0	0.0	0.0	0.0	0.0	0.0	0.0	0.0	0.0	0.0	0.0	0.0	0.0	0.0
SPATS2	65244	symbol	H. sapiens	65244	H. sapiens	SPATS2		0.0	0.0	0.0	0.0	0.0	0.0	0.0	0.0	0.0	0.0	0.0	0.0	0.0	0.0	0.0	0.0	0.0	0.0	0.0	0.0
SPINK1	6690	symbol	H. sapiens	6690	H. sapiens	SPINK1	GO:0010751 negative regulation of nitric oxide mediated signal transduction;GO:1900004 negative regulation of serine-type endopeptidase activity;GO:0090281 negative regulation of calcium ion import	0.0	0.0	0.0	0.0	0.0	0.0	0.0	0.0	0.0	0.0	0.0	0.0	0.0	0.0	0.0	0.0	0.0	0.0	0.0	0.0
SPINK13	153218	symbol	H. sapiens	153218	H. sapiens	SPINK13	GO:1902225 negative regulation of acrosome reaction;GO:0060467 negative regulation of fertilization;GO:0060046 regulation of acrosome reaction	0.0	0.0	0.0	0.0	0.0	0.0	0.0	0.0	0.0	0.0	0.0	0.0	0.0	0.0	0.0	0.0	0.0	0.0	0.0	0.0
SPINK14	408187	symbol	H. sapiens	408187	H. sapiens	SPINK14	GO:0010951 negative regulation of endopeptidase activity;GO:0010466 negative regulation of peptidase activity;GO:0045861 negative regulation of proteolysis	0.0	0.0	0.0	0.0	0.0	0.0	0.0	0.0	0.0	0.0	0.0	0.0	0.0	0.0	0.0	0.0	0.0	0.0	0.0	0.0
SPINK5	11005	symbol	H. sapiens	11005	H. sapiens	SPINK5	GO:0002787 negative regulation of antibacterial peptide production;GO:0051884 regulation of timing of anagen;GO:0002785 negative regulation of antimicrobial peptide production	0.0	0.0	0.0	0.0	0.0	0.0	0.0	0.0	0.0	0.0	0.0	0.0	1.0	0.0	0.0	0.0	0.0	1.0	0.0	0.0
SPINK6	404203	symbol	H. sapiens	404203	H. sapiens	SPINK6	GO:1900004 negative regulation of serine-type endopeptidase activity;GO:1902572 negative regulation of serine-type peptidase activity;GO:1900003 regulation of serine-type endopeptidase activity	0.0	0.0	0.0	0.0	0.0	0.0	0.0	0.0	0.0	0.0	0.0	0.0	0.0	0.0	0.0	0.0	0.0	1.0	0.0	0.0
SPINK7	84651	symbol	H. sapiens	84651	H. sapiens	SPINK7	GO:0010951 negative regulation of endopeptidase activity;GO:0010466 negative regulation of peptidase activity;GO:0045861 negative regulation of proteolysis	0.0	0.0	0.0	0.0	0.0	0.0	0.0	0.0	0.0	0.0	0.0	0.0	0.0	0.0	0.0	0.0	0.0	0.0	0.0	0.0
SPINK9	643394	symbol	H. sapiens	643394	H. sapiens	SPINK9	GO:0070268 cornification;GO:0031424 keratinization;GO:0010951 negative regulation of endopeptidase activity	0.0	0.0	0.0	0.0	0.0	0.0	0.0	0.0	0.0	0.0	0.0	0.0	0.0	0.0	0.0	0.0	0.0	1.0	0.0	0.0
SPOCK1	6695	symbol	H. sapiens	6695	H. sapiens	SPOCK1	GO:0010812 negative regulation of cell-substrate adhesion;GO:0010977 negative regulation of neuron projection development;GO:0010951 negative regulation of endopeptidase activity	0.0	0.0	0.0	0.0	0.0	0.0	0.0	0.0	0.0	0.0	0.0	0.0	0.0	0.0	0.0	1.0	0.0	0.0	0.0	0.0
SPRY4	81848	symbol	H. sapiens	81848	H. sapiens	SPRY4	GO:0040037 negative regulation of fibroblast growth factor receptor signaling pathway;GO:0043407 negative regulation of MAP kinase activity;GO:0040036 regulation of fibroblast growth factor receptor signaling pathway	0.0	0.0	0.0	0.0	0.0	0.0	0.0	0.0	0.0	0.0	0.0	0.0	0.0	0.0	0.0	0.0	0.0	0.0	0.0	0.0
SPRYD4	283377	symbol	H. sapiens	283377	H. sapiens	SPRYD4	GO:0008150 biological_process	0.0	0.0	0.0	0.0	0.0	0.0	0.0	0.0	0.0	0.0	0.0	0.0	0.0	0.0	0.0	0.0	0.0	0.0	0.0	0.0
SPZ1	84654	symbol	H. sapiens	84654	H. sapiens	SPZ1	GO:0006355 regulation of transcription, DNA-templated;GO:1903506 regulation of nucleic acid-templated transcription;GO:0006351 transcription, DNA-templated	0.0	0.0	0.0	0.0	0.0	0.0	0.0	0.0	0.0	0.0	0.0	0.0	0.0	0.0	0.0	0.0	0.0	0.0	0.0	0.0
SRA1	10011	symbol	H. sapiens	10011	H. sapiens	SRA1	GO:0045662 negative regulation of myoblast differentiation;GO:0071391 cellular response to estrogen stimulus;GO:0045661 regulation of myoblast differentiation	0.0	0.0	0.0	0.0	0.0	0.0	0.0	0.0	0.0	0.0	0.0	0.0	0.0	0.0	0.0	0.0	0.0	0.0	0.0	0.0
SRCIN1	80725	symbol	H. sapiens	80725	H. sapiens	SRCIN1	GO:0061001 regulation of dendritic spine morphogenesis;GO:0061099 negative regulation of protein tyrosine kinase activity;GO:0060997 dendritic spine morphogenesis	0.0	0.0	0.0	0.0	0.0	0.0	0.0	0.0	0.0	0.0	0.0	0.0	0.0	0.0	0.0	0.0	0.0	0.0	0.0	0.0
SRFBP1	153443	symbol	H. sapiens	153443	H. sapiens	SRFBP1	GO:0030490 maturation of SSU-rRNA;GO:0042274 ribosomal small subunit biogenesis;GO:0006364 rRNA processing	0.0	0.0	0.0	0.0	0.0	0.0	0.0	0.0	0.0	0.0	0.0	0.0	0.0	0.0	0.0	0.0	0.0	0.0	0.0	0.0
SRP19	6728	symbol	H. sapiens	6728	H. sapiens	SRP19	GO:0006617 SRP-dependent cotranslational protein targeting to membrane, signal sequence recognition;GO:0006614 SRP-dependent cotranslational protein targeting to membrane;GO:0006613 cotranslational protein targeting to membrane	0.0	0.0	0.0	0.0	0.0	0.0	0.0	0.0	0.0	0.0	0.0	0.0	0.0	0.0	0.0	0.0	0.0	0.0	0.0	0.0
SSBP2	23635	symbol	H. sapiens	23635	H. sapiens	SSBP2	GO:0045944 positive regulation of transcription by RNA polymerase II;GO:0045893 positive regulation of transcription, DNA-templated;GO:1903508 positive regulation of nucleic acid-templated transcription	0.0	0.0	0.0	0.0	0.0	0.0	0.0	0.0	0.0	0.0	0.0	0.0	0.0	0.0	0.0	0.0	0.0	0.0	0.0	0.0
SSH2	85464	symbol	H. sapiens	85464	H. sapiens	SSH2	GO:0030837 negative regulation of actin filament polymerization;GO:0032272 negative regulation of protein polymerization;GO:0030833 regulation of actin filament polymerization	0.0	0.0	0.0	0.0	0.0	0.0	0.0	0.0	0.0	0.0	0.0	0.0	0.0	0.0	0.0	0.0	0.0	0.0	0.0	0.0
ST8SIA4	7903	symbol	H. sapiens	7903	H. sapiens	ST8SIA4	GO:0001574 ganglioside biosynthetic process;GO:0001573 ganglioside metabolic process;GO:0006688 glycosphingolipid biosynthetic process	0.0	0.0	0.0	0.0	0.0	0.0	0.0	0.0	0.0	0.0	0.0	0.0	0.0	0.0	0.0	0.0	0.0	0.0	0.0	0.0
ST8SIA6	338596	symbol	H. sapiens	338596	H. sapiens	ST8SIA6	GO:0001574 ganglioside biosynthetic process;GO:0001573 ganglioside metabolic process;GO:0006688 glycosphingolipid biosynthetic process	0.0	1.0	0.0	0.0	0.0	0.0	0.0	0.0	0.0	0.0	0.0	0.0	0.0	0.0	0.0	0.0	0.0	0.0	0.0	0.0
STAC2	342667	symbol	H. sapiens	342667	H. sapiens	STAC2	GO:1901387 positive regulation of voltage-gated calcium channel activity;GO:1901021 positive regulation of calcium ion transmembrane transporter activity;GO:1901385 regulation of voltage-gated calcium channel activity	0.0	0.0	0.0	0.0	0.0	0.0	0.0	0.0	0.0	0.0	0.0	0.0	0.0	0.0	0.0	0.0	0.0	0.0	0.0	0.0
STAC3	246329	symbol	H. sapiens	246329	H. sapiens	STAC3	GO:1901387 positive regulation of voltage-gated calcium channel activity;GO:1901021 positive regulation of calcium ion transmembrane transporter activity;GO:1901385 regulation of voltage-gated calcium channel activity	0.0	0.0	0.0	0.0	0.0	0.0	0.0	0.0	0.0	0.0	0.0	0.0	0.0	0.0	0.0	0.0	0.0	0.0	0.0	0.0
STAM	8027	symbol	H. sapiens	8027	H. sapiens	STAM	GO:1903551 regulation of extracellular exosome assembly;GO:1903543 positive regulation of exosomal secretion;GO:0071971 extracellular exosome assembly	0.0	0.0	0.0	0.0	0.0	0.0	0.0	0.0	0.0	0.0	0.0	0.0	1.0	0.0	0.0	0.0	0.0	0.0	0.0	0.0
STARD3	10948	symbol	H. sapiens	10948	H. sapiens	STARD3	GO:0099044 vesicle tethering to endoplasmic reticulum;GO:0006701 progesterone biosynthetic process;GO:0042448 progesterone metabolic process	0.0	0.0	0.0	0.0	0.0	0.0	0.0	0.0	0.0	0.0	0.0	0.0	0.0	0.0	0.0	0.0	0.0	0.0	0.0	0.0
STARD4	134429	symbol	H. sapiens	134429	H. sapiens	STARD4	GO:0070859 positive regulation of bile acid biosynthetic process;GO:0010873 positive regulation of cholesterol esterification;GO:0010879 cholesterol transport involved in cholesterol storage	0.0	0.0	0.0	0.0	0.0	0.0	0.0	0.0	0.0	0.0	0.0	0.0	0.0	0.0	0.0	0.0	0.0	0.0	0.0	0.0
STAT2	6773	symbol	H. sapiens	6773	H. sapiens	STAT2	GO:0060337 type I interferon signaling pathway;GO:0090140 regulation of mitochondrial fission;GO:0071357 cellular response to type I interferon	0.0	0.0	0.0	0.0	0.0	1.0	0.0	0.0	0.0	0.0	0.0	0.0	0.0	0.0	0.0	0.0	0.0	0.0	0.0	0.0
STAT6	6778	symbol	H. sapiens	6778	H. sapiens	STAT6	GO:0048295 positive regulation of isotype switching to IgE isotypes;GO:0002296 T-helper 1 cell lineage commitment;GO:0048293 regulation of isotype switching to IgE isotypes	0.0	0.0	0.0	0.0	0.0	1.0	0.0	0.0	0.0	1.0	0.0	0.0	0.0	0.0	1.0	0.0	0.0	0.0	0.0	0.0
STK32A	202374	symbol	H. sapiens	202374	H. sapiens	STK32A	GO:0018105 peptidyl-serine phosphorylation;GO:0018209 peptidyl-serine modification;GO:0018193 peptidyl-amino acid modification	0.0	0.0	0.0	0.0	0.0	0.0	0.0	0.0	0.0	0.0	0.0	0.0	0.0	0.0	0.0	0.0	0.0	0.0	0.0	0.0
SUOX	6821	symbol	H. sapiens	6821	H. sapiens	SUOX	GO:0070221 sulfide oxidation, using sulfide:quinone oxidoreductase;GO:0019418 sulfide oxidation;GO:0042128 nitrate assimilation	0.0	0.0	0.0	0.0	0.0	0.0	0.0	0.0	0.0	0.0	0.0	0.0	0.0	0.0	0.0	0.0	0.0	0.0	0.0	0.0
SUPT6H	6830	symbol	H. sapiens	6830	H. sapiens	SUPT6H	GO:0061086 negative regulation of histone H3-K27 methylation;GO:0010793 regulation of mRNA export from nucleus;GO:0045191 regulation of isotype switching	0.0	1.0	0.0	0.0	0.0	0.0	0.0	0.0	0.0	0.0	0.0	0.0	0.0	0.0	1.0	0.0	0.0	0.0	0.0	0.0
SUV39H2	79723	symbol	H. sapiens	79723	H. sapiens	SUV39H2	GO:0036123 histone H3-K9 dimethylation;GO:0036124 histone H3-K9 trimethylation;GO:0051567 histone H3-K9 methylation	0.0	0.0	0.0	0.0	0.0	0.0	0.0	0.0	0.0	0.0	0.0	0.0	0.0	0.0	0.0	0.0	0.0	0.0	0.0	0.0
SYNPO	11346	symbol	H. sapiens	11346	H. sapiens	SYNPO	GO:0099588 positive regulation of postsynaptic cytosolic calcium concentration;GO:0098886 modification of dendritic spine;GO:0099566 regulation of postsynaptic cytosolic calcium ion concentration	0.0	0.0	0.0	0.0	0.0	0.0	0.0	0.0	0.0	0.0	1.0	0.0	0.0	0.0	0.0	0.0	0.0	0.0	0.0	0.0
TAC3	6866	symbol	H. sapiens	6866	H. sapiens	TAC3	GO:0007217 tachykinin receptor signaling pathway;GO:0045777 positive regulation of blood pressure;GO:0008217 regulation of blood pressure	0.0	0.0	0.0	0.0	0.0	0.0	0.0	0.0	0.0	0.0	0.0	1.0	0.0	0.0	0.0	0.0	0.0	0.0	0.0	0.0
TAF3	83860	symbol	H. sapiens	83860	H. sapiens	TAF3	GO:0051457 maintenance of protein location in nucleus;GO:0072595 maintenance of protein localization in organelle;GO:0032507 maintenance of protein location in cell	0.0	0.0	0.0	0.0	0.0	0.0	0.0	0.0	0.0	0.0	0.0	0.0	0.0	0.0	0.0	0.0	0.0	0.0	0.0	0.0
TAF7	6879	symbol	H. sapiens	6879	H. sapiens	TAF7	GO:0090241 negative regulation of histone H4 acetylation;GO:0045344 negative regulation of MHC class I biosynthetic process;GO:0090239 regulation of histone H4 acetylation	0.0	0.0	0.0	0.0	0.0	1.0	0.0	0.0	0.0	0.0	0.0	0.0	0.0	0.0	0.0	0.0	0.0	0.0	0.0	0.0
TAF9	6880	symbol	H. sapiens	6880	H. sapiens	TAF9	GO:1902166 negative regulation of intrinsic apoptotic signaling pathway in response to DNA damage by p53 class mediator;GO:0032435 negative regulation of proteasomal ubiquitin-dependent protein catabolic process;GO:1902165 regulation of intrinsic apoptotic signaling pathway in response to DNA damage by p53 class mediator	0.0	0.0	0.0	0.0	0.0	0.0	0.0	0.0	0.0	0.0	0.0	0.0	0.0	0.0	0.0	0.0	0.0	0.0	0.0	0.0
TANC2	26115	symbol	H. sapiens	26115	H. sapiens	TANC2	GO:0099519 dense core granule cytoskeletal transport;GO:0061001 regulation of dendritic spine morphogenesis;GO:1901950 dense core granule transport	0.0	1.0	0.0	0.0	0.0	0.0	0.0	0.0	0.0	0.0	0.0	0.0	0.0	0.0	0.0	0.0	0.0	0.0	0.0	0.0
TAOK1	57551	symbol	H. sapiens	57551	H. sapiens	TAOK1	GO:0007257 activation of JUN kinase activity;GO:0007095 mitotic G2 DNA damage checkpoint;GO:0007026 negative regulation of microtubule depolymerization	0.0	0.0	0.0	0.0	0.0	0.0	0.0	0.0	0.0	0.0	0.0	0.0	0.0	0.0	0.0	0.0	0.0	0.0	1.0	0.0
TARBP2	6895	symbol	H. sapiens	6895	H. sapiens	TARBP2	GO:0050689 negative regulation of defense response to virus by host;GO:0090065 regulation of production of siRNA involved in RNA interference;GO:0035087 siRNA loading onto RISC involved in RNA interference	0.0	0.0	0.0	0.0	0.0	0.0	0.0	0.0	0.0	0.0	0.0	0.0	0.0	0.0	0.0	0.0	0.0	0.0	0.0	0.0
TBCA	6902	symbol	H. sapiens	6902	H. sapiens	TBCA	GO:0007023 post-chaperonin tubulin folding pathway;GO:0007021 tubulin complex assembly;GO:0006457 protein folding	0.0	0.0	0.0	0.0	0.0	0.0	0.0	0.0	0.0	0.0	0.0	0.0	0.0	0.0	0.0	0.0	0.0	0.0	0.0	0.0
TBX2	6909	symbol	H. sapiens	6909	H. sapiens	TBX2	GO:1901208 negative regulation of heart looping;GO:1901211 negative regulation of cardiac chamber formation;GO:1901210 regulation of cardiac chamber formation	0.0	1.0	0.0	0.0	1.0	0.0	0.0	0.0	0.0	1.0	0.0	0.0	0.0	1.0	0.0	0.0	0.0	0.0	0.0	0.0
TBX4	9496	symbol	H. sapiens	9496	H. sapiens	TBX4	GO:0030326 embryonic limb morphogenesis;GO:0035113 embryonic appendage morphogenesis;GO:0035108 limb morphogenesis	0.0	1.0	0.0	0.0	0.0	0.0	0.0	0.0	0.0	0.0	0.0	0.0	0.0	0.0	0.0	0.0	0.0	0.0	0.0	0.0
TCAP	8557	symbol	H. sapiens	8557	H. sapiens	TCAP	GO:0030241 skeletal muscle myosin thick filament assembly;GO:0048769 sarcomerogenesis;GO:0030916 otic vesicle formation	0.0	1.0	0.0	0.0	0.0	0.0	0.0	0.0	0.0	0.0	0.0	0.0	0.0	1.0	0.0	0.0	0.0	0.0	0.0	0.0
TCERG1	10915	symbol	H. sapiens	10915	H. sapiens	TCERG1	GO:0000122 negative regulation of transcription by RNA polymerase II;GO:0045892 negative regulation of transcription, DNA-templated;GO:1903507 negative regulation of nucleic acid-templated transcription	0.0	0.0	0.0	0.0	0.0	0.0	0.0	0.0	0.0	0.0	0.0	0.0	0.0	0.0	0.0	0.0	0.0	0.0	0.0	0.0
TCF7	6932	symbol	H. sapiens	6932	H. sapiens	TCF7	GO:0033153 T cell receptor V(D)J recombination;GO:0002681 somatic recombination of T cell receptor gene segments;GO:0002568 somatic diversification of T cell receptor genes	0.0	1.0	0.0	0.0	1.0	0.0	0.0	0.0	0.0	0.0	0.0	0.0	0.0	0.0	0.0	0.0	0.0	0.0	0.0	0.0
TCOF1	6949	symbol	H. sapiens	6949	H. sapiens	TCOF1	GO:0014029 neural crest formation;GO:0042790 nucleolar large rRNA transcription by RNA polymerase I;GO:0009303 rRNA transcription	0.0	1.0	0.0	0.0	0.0	0.0	0.0	0.0	0.0	0.0	0.0	0.0	0.0	0.0	0.0	0.0	0.0	0.0	0.0	0.0
TERF2IP	54386	symbol	H. sapiens	54386	H. sapiens	TERF2IP	GO:0048239 negative regulation of DNA recombination at telomere;GO:0072695 regulation of DNA recombination at telomere;GO:0031848 protection from non-homologous end joining at telomere	0.0	0.0	0.0	0.0	0.0	0.0	0.0	0.0	0.0	0.0	0.0	0.0	0.0	0.0	1.0	0.0	0.0	0.0	0.0	0.0
TFCP2	7024	symbol	H. sapiens	7024	H. sapiens	TFCP2	GO:0042789 mRNA transcription by RNA polymerase II;GO:0009299 mRNA transcription;GO:0045944 positive regulation of transcription by RNA polymerase II	0.0	0.0	0.0	0.0	0.0	0.0	0.0	0.0	0.0	0.0	0.0	0.0	0.0	0.0	0.0	0.0	0.0	0.0	0.0	0.0
THBS4	7060	symbol	H. sapiens	7060	H. sapiens	THBS4	GO:0090023 positive regulation of neutrophil chemotaxis;GO:0071624 positive regulation of granulocyte chemotaxis;GO:0071603 endothelial cell-cell adhesion	0.0	0.0	1.0	0.0	0.0	0.0	0.0	0.0	0.0	0.0	1.0	0.0	0.0	0.0	0.0	0.0	0.0	0.0	0.0	0.0
THG1L	54974	symbol	H. sapiens	54974	H. sapiens	THG1L	GO:0099116 tRNA 5'-end processing;GO:0034471 ncRNA 5'-end processing;GO:0051289 protein homotetramerization	0.0	0.0	0.0	0.0	0.0	0.0	0.0	0.0	0.0	0.0	0.0	0.0	0.0	0.0	0.0	0.0	0.0	0.0	0.0	0.0
THRA	7067	symbol	H. sapiens	7067	H. sapiens	THRA	GO:0017055 negative regulation of RNA polymerase II transcriptional preinitiation complex assembly;GO:0045925 positive regulation of female receptivity;GO:0008050 female courtship behavior	0.0	0.0	0.0	0.0	0.0	1.0	0.0	0.0	0.0	0.0	1.0	0.0	0.0	0.0	0.0	0.0	0.0	0.0	0.0	0.0
TIAF1	9220	symbol	H. sapiens	9220	H. sapiens	TIAF1	GO:0007249 I-kappaB kinase/NF-kappaB signaling;GO:0043066 negative regulation of apoptotic process;GO:0043069 negative regulation of programmed cell death	0.0	0.0	0.0	0.0	0.0	0.0	0.0	0.0	0.0	0.0	0.0	0.0	0.0	0.0	0.0	0.0	0.0	0.0	0.0	0.0
TICAM2	353376	symbol	H. sapiens	353376	H. sapiens	TICAM2	GO:0035669 TRAM-dependent toll-like receptor 4 signaling pathway;GO:0034128 negative regulation of MyD88-independent toll-like receptor signaling pathway;GO:2000494 positive regulation of interleukin-18-mediated signaling pathway	0.0	0.0	0.0	0.0	0.0	0.0	0.0	0.0	0.0	0.0	0.0	0.0	0.0	0.0	0.0	0.0	0.0	0.0	0.0	0.0
TIFAB	497189	symbol	H. sapiens	497189	H. sapiens	TIFAB	GO:0007356 thorax and anterior abdomen determination;GO:0021650 vestibulocochlear nerve formation;GO:1905747 negative regulation of saliva secretion	0.0	1.0	0.0	0.0	0.0	0.0	0.0	1.0	0.0	0.0	1.0	0.0	0.0	1.0	0.0	0.0	0.0	0.0	0.0	0.0
TIGD6	81789	symbol	H. sapiens	81789	H. sapiens	TIGD6		0.0	0.0	0.0	0.0	0.0	0.0	0.0	0.0	0.0	0.0	0.0	0.0	0.0	0.0	0.0	0.0	0.0	0.0	0.0	0.0
TIGD7	91151	symbol	H. sapiens	91151	H. sapiens	TIGD7		0.0	0.0	0.0	0.0	0.0	0.0	0.0	0.0	0.0	0.0	0.0	0.0	0.0	0.0	0.0	0.0	0.0	0.0	0.0	0.0
TIMD4	91937	symbol	H. sapiens	91937	H. sapiens	TIMD4		0.0	0.0	0.0	0.0	0.0	0.0	0.0	0.0	0.0	0.0	0.0	0.0	0.0	0.0	0.0	0.0	0.0	0.0	0.0	0.0
TIMELESS	8914	symbol	H. sapiens	8914	H. sapiens	TIMELESS	GO:1904976 cellular response to bleomycin;GO:1905168 positive regulation of double-strand break repair via homologous recombination;GO:0043111 replication fork arrest	0.0	0.0	1.0	0.0	0.0	1.0	0.0	0.0	0.0	0.0	0.0	0.0	0.0	0.0	1.0	0.0	0.0	0.0	0.0	0.0
TLCD1	116238	symbol	H. sapiens	116238	H. sapiens	TLCD1	GO:0055091 phospholipid homeostasis;GO:0071709 membrane assembly;GO:0055081 anion homeostasis	0.0	0.0	0.0	0.0	0.0	0.0	0.0	0.0	0.0	0.0	0.0	0.0	0.0	0.0	0.0	0.0	0.0	0.0	0.0	0.0
TMBIM6	7009	symbol	H. sapiens	7009	H. sapiens	TMBIM6	GO:0010523 negative regulation of calcium ion transport into cytosol;GO:0060702 negative regulation of endoribonuclease activity;GO:1903298 negative regulation of hypoxia-induced intrinsic apoptotic signaling pathway	0.0	0.0	0.0	0.0	0.0	0.0	1.0	0.0	0.0	0.0	0.0	0.0	0.0	0.0	0.0	0.0	0.0	0.0	0.0	0.0
TMCO6	55374	symbol	H. sapiens	55374	H. sapiens	TMCO6	GO:0006606 protein import into nucleus;GO:0051170 import into nucleus;GO:0017038 protein import	0.0	0.0	0.0	0.0	0.0	0.0	0.0	0.0	0.0	0.0	0.0	0.0	0.0	0.0	0.0	0.0	0.0	0.0	0.0	0.0
TMED7	51014	symbol	H. sapiens	51014	H. sapiens	TMED7	GO:0006890 retrograde vesicle-mediated transport, Golgi to ER;GO:0007030 Golgi organization;GO:0006888 ER to Golgi vesicle-mediated transport	0.0	0.0	0.0	0.0	0.0	0.0	0.0	0.0	0.0	0.0	0.0	0.0	0.0	0.0	0.0	0.0	0.0	0.0	0.0	0.0
TMED7.TICAM2						None	None	nan	nan	nan	nan	nan	nan	nan	nan	nan	nan	nan	nan	nan	nan	nan	nan	nan	nan	nan	nan
TMEM167A	153339	symbol	H. sapiens	153339	H. sapiens	TMEM167A	GO:0009306 protein secretion;GO:0002790 peptide secretion;GO:0032940 secretion by cell	0.0	0.0	0.0	0.0	0.0	0.0	0.0	0.0	0.0	0.0	0.0	0.0	0.0	0.0	0.0	0.0	0.0	0.0	0.0	0.0
TMEM170A	124491	symbol	H. sapiens	124491	H. sapiens	TMEM170A	GO:0051292 nuclear pore complex assembly;GO:0071786 endoplasmic reticulum tubular network organization;GO:0046931 pore complex assembly	0.0	0.0	0.0	0.0	0.0	0.0	0.0	0.0	0.0	0.0	0.0	0.0	0.0	0.0	0.0	0.0	0.0	0.0	0.0	0.0
TMEM171	134285	symbol	H. sapiens	134285	H. sapiens	TMEM171		0.0	0.0	0.0	0.0	0.0	0.0	0.0	0.0	0.0	0.0	0.0	0.0	0.0	0.0	0.0	0.0	0.0	0.0	0.0	0.0
TMEM174	134288	symbol	H. sapiens	134288	H. sapiens	TMEM174		0.0	0.0	0.0	0.0	0.0	0.0	0.0	0.0	0.0	0.0	0.0	0.0	0.0	0.0	0.0	0.0	0.0	0.0	0.0	0.0
TMEM199	147007	symbol	H. sapiens	147007	H. sapiens	TMEM199	GO:0007042 lysosomal lumen acidification;GO:0035751 regulation of lysosomal lumen pH;GO:0007035 vacuolar acidification	0.0	0.0	0.0	0.0	0.0	0.0	0.0	0.0	0.0	0.0	0.0	0.0	0.0	0.0	0.0	0.0	0.0	0.0	0.0	0.0
TMEM204	79652	symbol	H. sapiens	79652	H. sapiens	TMEM204	GO:0030947 regulation of vascular endothelial growth factor receptor signaling pathway;GO:0001945 lymph vessel development;GO:0048010 vascular endothelial growth factor receptor signaling pathway	0.0	0.0	0.0	0.0	0.0	0.0	0.0	0.0	0.0	0.0	0.0	0.0	0.0	0.0	0.0	0.0	0.0	0.0	0.0	0.0
TMEM231	79583	symbol	H. sapiens	79583	H. sapiens	TMEM231	GO:0042733 embryonic digit morphogenesis;GO:0060563 neuroepithelial cell differentiation;GO:0030326 embryonic limb morphogenesis	0.0	1.0	0.0	1.0	0.0	0.0	0.0	0.0	0.0	0.0	0.0	0.0	0.0	1.0	0.0	0.0	0.0	0.0	0.0	0.0
TMEM232	642987	symbol	H. sapiens	642987	H. sapiens	TMEM232		0.0	0.0	0.0	0.0	0.0	0.0	0.0	0.0	0.0	0.0	0.0	0.0	0.0	0.0	0.0	0.0	0.0	0.0	0.0	0.0
TMEM97	27346	symbol	H. sapiens	27346	H. sapiens	TMEM97	GO:0042632 cholesterol homeostasis;GO:0055092 sterol homeostasis;GO:0055088 lipid homeostasis	0.0	0.0	0.0	0.0	0.0	0.0	0.0	0.0	0.0	0.0	0.0	0.0	0.0	0.0	0.0	0.0	0.0	0.0	0.0	0.0
TMPRSS12	283471	symbol	H. sapiens	283471	H. sapiens	TMPRSS12	GO:0006508 proteolysis;GO:0019538 protein metabolic process;GO:1901564 organonitrogen compound metabolic process	0.0	0.0	0.0	0.0	0.0	0.0	0.0	0.0	0.0	0.0	0.0	0.0	0.0	0.0	0.0	0.0	0.0	0.0	0.0	0.0
TNFAIP1	7126	symbol	H. sapiens	7126	H. sapiens	TNFAIP1	GO:0035024 negative regulation of Rho protein signal transduction;GO:0043149 stress fiber assembly;GO:0046580 negative regulation of Ras protein signal transduction	0.0	0.0	0.0	0.0	0.0	0.0	0.0	0.0	0.0	0.0	0.0	0.0	0.0	0.0	1.0	0.0	0.0	0.0	0.0	0.0
TNFAIP8	25816	symbol	H. sapiens	25816	H. sapiens	TNFAIP8	GO:0043154 negative regulation of cysteine-type endopeptidase activity involved in apoptotic process;GO:2000117 negative regulation of cysteine-type endopeptidase activity;GO:0043281 regulation of cysteine-type endopeptidase activity involved in apoptotic process	0.0	0.0	0.0	0.0	0.0	0.0	0.0	0.0	0.0	0.0	0.0	0.0	0.0	0.0	0.0	0.0	0.0	0.0	0.0	0.0
TNIP1	10318	symbol	H. sapiens	10318	H. sapiens	TNIP1	GO:0085032 modulation by symbiont of host I-kappaB kinase/NF-kappaB cascade;GO:0052027 modulation by symbiont of host signal transduction pathway;GO:0052250 modulation of signal transduction in other organism involved in symbiotic interaction	0.0	0.0	0.0	0.0	0.0	0.0	0.0	0.0	0.0	0.0	0.0	0.0	0.0	0.0	0.0	0.0	0.0	0.0	0.0	0.0
TNS4	84951	symbol	H. sapiens	84951	H. sapiens	TNS4	GO:0006915 apoptotic process;GO:0012501 programmed cell death;GO:0008219 cell death	0.0	0.0	0.0	0.0	0.0	0.0	0.0	0.0	0.0	0.0	0.0	0.0	0.0	0.0	0.0	0.0	0.0	0.0	0.0	0.0
TOP2A	7153	symbol	H. sapiens	7153	H. sapiens	TOP2A	GO:0045870 positive regulation of single stranded viral RNA replication via double stranded DNA intermediate;GO:0045091 regulation of single stranded viral RNA replication via double stranded DNA intermediate;GO:1905463 negative regulation of DNA duplex unwinding	0.0	0.0	1.0	0.0	0.0	0.0	0.0	0.0	0.0	0.0	0.0	0.0	0.0	0.0	0.0	0.0	0.0	0.0	1.0	0.0
TRAF4	9618	symbol	H. sapiens	9618	H. sapiens	TRAF4	GO:0007250 activation of NF-kappaB-inducing kinase activity;GO:0046330 positive regulation of JNK cascade;GO:0070534 protein K63-linked ubiquitination	0.0	0.0	0.0	0.0	0.0	0.0	0.0	0.0	0.0	0.0	0.0	0.0	0.0	0.0	0.0	0.0	0.0	0.0	0.0	0.0
TRAP1	10131	symbol	H. sapiens	10131	H. sapiens	TRAP1	GO:1903751 negative regulation of intrinsic apoptotic signaling pathway in response to hydrogen peroxide;GO:1903750 regulation of intrinsic apoptotic signaling pathway in response to hydrogen peroxide;GO:1901299 negative regulation of hydrogen peroxide-mediated programmed cell death	0.0	0.0	0.0	0.0	0.0	0.0	0.0	0.0	0.0	0.0	0.0	0.0	0.0	0.0	0.0	0.0	0.0	0.0	0.0	0.0
TRDMT1	1787	symbol	H. sapiens	1787	H. sapiens	TRDMT1	GO:0036416 tRNA stabilization;GO:1902371 negative regulation of tRNA catabolic process;GO:0036415 regulation of tRNA stability	0.0	0.0	0.0	0.0	0.0	0.0	0.0	0.0	0.0	0.0	0.0	0.0	0.0	0.0	0.0	0.0	0.0	0.0	0.0	0.0
TRIM23	373	symbol	H. sapiens	373	H. sapiens	TRIM23	GO:0016032 viral process;GO:0044403 symbiont process;GO:0016567 protein ubiquitination	0.0	0.0	0.0	0.0	0.0	0.0	0.0	0.0	0.0	0.0	0.0	0.0	0.0	0.0	0.0	0.0	0.0	0.0	0.0	0.0
TRIM36	55521	symbol	H. sapiens	55521	H. sapiens	TRIM36	GO:0007340 acrosome reaction;GO:0007338 single fertilization;GO:0000281 mitotic cytokinesis	0.0	0.0	1.0	0.0	0.0	0.0	0.0	0.0	0.0	0.0	0.0	0.0	0.0	0.0	0.0	0.0	0.0	0.0	0.0	0.0
TSLP	85480	symbol	H. sapiens	85480	H. sapiens	TSLP	GO:0071654 positive regulation of chemokine (C-C motif) ligand 1 production;GO:2000664 positive regulation of interleukin-5 secretion;GO:0071657 positive regulation of granulocyte colony-stimulating factor production	0.0	0.0	0.0	0.0	0.0	0.0	0.0	0.0	0.0	0.0	0.0	0.0	0.0	0.0	0.0	0.0	0.0	0.0	0.0	0.0
TSSK1B	83942	symbol	H. sapiens	83942	H. sapiens	TSSK1B	GO:0007286 spermatid development;GO:0048515 spermatid differentiation;GO:0007283 spermatogenesis	0.0	0.0	0.0	0.0	0.0	0.0	0.0	0.0	0.0	0.0	0.0	0.0	0.0	0.0	0.0	0.0	0.0	0.0	0.0	0.0
TTC1	7265	symbol	H. sapiens	7265	H. sapiens	TTC1	GO:0006457 protein folding;GO:0009987 cellular process;GO:0008150 biological_process	0.0	0.0	0.0	0.0	0.0	0.0	0.0	0.0	0.0	0.0	0.0	0.0	0.0	0.0	0.0	0.0	0.0	0.0	0.0	0.0
TTC37	9652	symbol	H. sapiens	9652	H. sapiens	TTC37	GO:0043928 exonucleolytic nuclear-transcribed mRNA catabolic process involved in deadenylation-dependent decay;GO:0000291 nuclear-transcribed mRNA catabolic process, exonucleolytic;GO:0000288 nuclear-transcribed mRNA catabolic process, deadenylation-dependent decay	0.0	0.0	0.0	0.0	0.0	0.0	0.0	0.0	0.0	0.0	0.0	0.0	0.0	0.0	0.0	0.0	0.0	0.0	0.0	0.0
TUBA1A	7846	symbol	H. sapiens	7846	H. sapiens	TUBA1A	GO:0097711 ciliary basal body-plasma membrane docking;GO:0010389 regulation of G2/M transition of mitotic cell cycle;GO:1902749 regulation of cell cycle G2/M phase transition	0.0	0.0	1.0	0.0	0.0	0.0	0.0	0.0	0.0	0.0	0.0	0.0	0.0	0.0	0.0	0.0	0.0	0.0	0.0	0.0
TUBA1B	10376	symbol	H. sapiens	10376	H. sapiens	TUBA1B	GO:0071353 cellular response to interleukin-4;GO:0070670 response to interleukin-4;GO:0030705 cytoskeleton-dependent intracellular transport	0.0	0.0	1.0	0.0	0.0	0.0	0.0	0.0	0.0	0.0	0.0	0.0	0.0	0.0	0.0	0.0	0.0	0.0	0.0	0.0
TUBAL3	79861	symbol	H. sapiens	79861	H. sapiens	TUBAL3	GO:0000226 microtubule cytoskeleton organization;GO:0007017 microtubule-based process;GO:0000278 mitotic cell cycle	0.0	0.0	0.0	0.0	0.0	0.0	0.0	0.0	0.0	0.0	0.0	0.0	0.0	0.0	0.0	0.0	0.0	0.0	0.0	0.0
TUBD1	51174	symbol	H. sapiens	51174	H. sapiens	TUBD1	GO:0045880 positive regulation of smoothened signaling pathway;GO:0008589 regulation of smoothened signaling pathway;GO:0007224 smoothened signaling pathway	0.0	0.0	0.0	1.0	0.0	0.0	0.0	0.0	0.0	0.0	0.0	0.0	0.0	0.0	0.0	0.0	0.0	0.0	0.0	0.0
TXNDC15	79770	symbol	H. sapiens	79770	H. sapiens	TXNDC15	GO:0045880 positive regulation of smoothened signaling pathway;GO:0008589 regulation of smoothened signaling pathway;GO:0045454 cell redox homeostasis	0.0	0.0	0.0	1.0	0.0	0.0	0.0	0.0	0.0	0.0	0.0	0.0	0.0	0.0	0.0	0.0	0.0	0.0	0.0	0.0
UBE2B	7320	symbol	H. sapiens	7320	H. sapiens	UBE2B	GO:0010845 positive regulation of reciprocal meiotic recombination;GO:0033128 negative regulation of histone phosphorylation;GO:0051026 chiasma assembly	0.0	1.0	0.0	0.0	0.0	0.0	0.0	0.0	0.0	0.0	0.0	0.0	0.0	0.0	1.0	0.0	0.0	0.0	0.0	0.0
UBE2D2	7322	symbol	H. sapiens	7322	H. sapiens	UBE2D2	GO:0035666 TRIF-dependent toll-like receptor signaling pathway;GO:0002756 MyD88-independent toll-like receptor signaling pathway;GO:0002224 toll-like receptor signaling pathway	0.0	0.0	0.0	0.0	0.0	0.0	0.0	0.0	0.0	0.0	0.0	0.0	0.0	0.0	0.0	0.0	0.0	0.0	0.0	0.0
UBLCP1	134510	symbol	H. sapiens	134510	H. sapiens	UBLCP1	GO:0006470 protein dephosphorylation;GO:0016311 dephosphorylation;GO:0006796 phosphate-containing compound metabolic process	0.0	0.0	0.0	0.0	0.0	0.0	0.0	0.0	0.0	0.0	0.0	0.0	0.0	0.0	0.0	0.0	0.0	0.0	0.0	0.0
UCMA	221044	symbol	H. sapiens	221044	H. sapiens	UCMA	GO:0045668 negative regulation of osteoblast differentiation;GO:0030279 negative regulation of ossification;GO:0045667 regulation of osteoblast differentiation	0.0	1.0	0.0	0.0	0.0	0.0	0.0	1.0	0.0	0.0	0.0	0.0	0.0	0.0	0.0	0.0	0.0	0.0	0.0	0.0
UCN3	114131	symbol	H. sapiens	114131	H. sapiens	UCN3	GO:0032024 positive regulation of insulin secretion;GO:0051412 response to corticosterone;GO:0090277 positive regulation of peptide hormone secretion	0.0	0.0	0.0	0.0	0.0	1.0	1.0	0.0	0.0	0.0	0.0	0.0	0.0	0.0	0.0	0.0	0.0	0.0	0.0	0.0
UNC119	9094	symbol	H. sapiens	9094	H. sapiens	UNC119	GO:2001287 negative regulation of caveolin-mediated endocytosis;GO:1900186 negative regulation of clathrin-dependent endocytosis;GO:2001286 regulation of caveolin-mediated endocytosis	0.0	0.0	1.0	0.0	0.0	0.0	0.0	0.0	0.0	0.0	0.0	0.0	0.0	0.0	0.0	0.0	0.0	0.0	0.0	0.0
UNKL	64718	symbol	H. sapiens	64718	H. sapiens	UNKL	GO:0000209 protein polyubiquitination;GO:0016567 protein ubiquitination;GO:0032446 protein modification by small protein conjugation	0.0	0.0	0.0	0.0	0.0	0.0	0.0	0.0	0.0	0.0	0.0	0.0	0.0	0.0	0.0	0.0	0.0	0.0	0.0	0.0
UPF2	26019	symbol	H. sapiens	26019	H. sapiens	UPF2	GO:0006406 mRNA export from nucleus;GO:0071427 mRNA-containing ribonucleoprotein complex export from nucleus;GO:0000184 nuclear-transcribed mRNA catabolic process, nonsense-mediated decay	0.0	0.0	0.0	0.0	0.0	0.0	0.0	0.0	0.0	0.0	0.0	0.0	0.0	0.0	0.0	0.0	0.0	0.0	0.0	0.0
UQCRQ	27089	symbol	H. sapiens	27089	H. sapiens	UQCRQ	GO:0021860 pyramidal neuron development;GO:0021539 subthalamus development;GO:0006122 mitochondrial electron transport, ubiquinol to cytochrome c	0.0	0.0	0.0	0.0	0.0	0.0	0.0	0.0	0.0	0.0	0.0	0.0	0.0	0.0	0.0	1.0	0.0	0.0	0.0	0.0
USP32	84669	symbol	H. sapiens	84669	H. sapiens	USP32	GO:0016579 protein deubiquitination;GO:0070646 protein modification by small protein removal;GO:0006511 ubiquitin-dependent protein catabolic process	0.0	0.0	0.0	0.0	0.0	0.0	0.0	0.0	0.0	0.0	0.0	0.0	0.0	0.0	0.0	0.0	0.0	0.0	0.0	0.0
USP6NL	9712	symbol	H. sapiens	9712	H. sapiens	USP6NL	GO:0035526 retrograde transport, plasma membrane to Golgi;GO:0019068 virion assembly;GO:0048227 plasma membrane to endosome transport	0.0	0.0	0.0	0.0	0.0	0.0	0.0	0.0	0.0	0.0	0.0	0.0	0.0	0.0	0.0	0.0	0.0	0.0	0.0	0.0
UTP15	84135	symbol	H. sapiens	84135	H. sapiens	UTP15	GO:2000234 positive regulation of rRNA processing;GO:0090070 positive regulation of ribosome biogenesis;GO:2000232 regulation of rRNA processing	0.0	0.0	0.0	0.0	0.0	0.0	0.0	0.0	0.0	0.0	0.0	0.0	0.0	0.0	0.0	0.0	0.0	0.0	0.0	0.0
VCAN	1462	symbol	H. sapiens	1462	H. sapiens	VCAN	GO:0030208 dermatan sulfate biosynthetic process;GO:0030207 chondroitin sulfate catabolic process;GO:0030205 dermatan sulfate metabolic process	0.0	0.0	0.0	0.0	0.0	0.0	0.0	0.0	0.0	0.0	0.0	0.0	1.0	0.0	0.0	0.0	0.0	0.0	0.0	0.0
VDAC1	7416	symbol	H. sapiens	7416	H. sapiens	VDAC1	GO:0006851 mitochondrial calcium ion transmembrane transport;GO:0007270 neuron-neuron synaptic transmission;GO:1903146 regulation of autophagy of mitochondrion	0.0	0.0	0.0	0.0	0.0	0.0	0.0	0.0	0.0	0.0	1.0	0.0	0.0	0.0	0.0	0.0	0.0	0.0	1.0	0.0
VEPH1	79674	symbol	H. sapiens	79674	H. sapiens	VEPH1	GO:0060392 negative regulation of SMAD protein signal transduction;GO:0030512 negative regulation of transforming growth factor beta receptor signaling pathway;GO:0060390 regulation of SMAD protein signal transduction	0.0	0.0	0.0	0.0	0.0	0.0	0.0	0.0	0.0	0.0	0.0	0.0	0.0	0.0	0.0	0.0	0.0	0.0	0.0	0.0
VIM	7431	symbol	H. sapiens	7431	H. sapiens	VIM	GO:0070307 lens fiber cell development;GO:0060020 Bergmann glial cell differentiation;GO:0071225 cellular response to muramyl dipeptide	0.0	0.0	0.0	0.0	0.0	1.0	0.0	0.0	0.0	0.0	0.0	0.0	0.0	1.0	0.0	0.0	0.0	0.0	0.0	0.0
VTN	7448	symbol	H. sapiens	7448	H. sapiens	VTN	GO:0061302 smooth muscle cell-matrix adhesion;GO:0030949 positive regulation of vascular endothelial growth factor receptor signaling pathway;GO:0014911 positive regulation of smooth muscle cell migration	0.0	1.0	0.0	0.0	0.0	0.0	0.0	0.0	0.0	0.0	0.0	0.0	1.0	0.0	0.0	0.0	0.0	0.0	0.0	0.0
VTRNA1.1						None	None	nan	nan	nan	nan	nan	nan	nan	nan	nan	nan	nan	nan	nan	nan	nan	nan	nan	nan	nan	nan
VTRNA1.3						None	None	nan	nan	nan	nan	nan	nan	nan	nan	nan	nan	nan	nan	nan	nan	nan	nan	nan	nan	nan	nan
WDR36	134430	symbol	H. sapiens	134430	H. sapiens	WDR36	GO:0030516 regulation of axon extension;GO:0048675 axon extension;GO:0050770 regulation of axonogenesis	0.0	0.0	0.0	0.0	0.0	0.0	0.0	0.0	0.0	0.0	0.0	0.0	0.0	0.0	0.0	0.0	0.0	0.0	0.0	0.0
WDR41	55255	symbol	H. sapiens	55255	H. sapiens	WDR41	GO:0010506 regulation of autophagy;GO:0006914 autophagy;GO:0031329 regulation of cellular catabolic process	0.0	0.0	0.0	0.0	0.0	0.0	0.0	0.0	0.0	0.0	0.0	0.0	0.0	0.0	0.0	0.0	0.0	0.0	0.0	0.0
WDR55	54853	symbol	H. sapiens	54853	H. sapiens	WDR55	GO:0006364 rRNA processing;GO:0016072 rRNA metabolic process;GO:0042254 ribosome biogenesis	0.0	0.0	0.0	0.0	0.0	0.0	0.0	0.0	0.0	0.0	0.0	0.0	0.0	0.0	0.0	0.0	0.0	0.0	0.0	0.0
WDR59	79726	symbol	H. sapiens	79726	H. sapiens	WDR59	GO:0034198 cellular response to amino acid starvation;GO:1990928 response to amino acid starvation;GO:0032008 positive regulation of TOR signaling	0.0	0.0	0.0	0.0	0.0	0.0	1.0	0.0	0.0	0.0	0.0	0.0	0.0	0.0	0.0	0.0	0.0	0.0	0.0	0.0
WIPF2	147179	symbol	H. sapiens	147179	H. sapiens	WIPF2	GO:0051127 positive regulation of actin nucleation;GO:0051125 regulation of actin nucleation;GO:0038096 Fc-gamma receptor signaling pathway involved in phagocytosis	0.0	0.0	0.0	0.0	0.0	0.0	0.0	0.0	0.0	0.0	0.0	0.0	0.0	0.0	0.0	0.0	0.0	0.0	0.0	0.0
WNT10B	7480	symbol	H. sapiens	7480	H. sapiens	WNT10B	GO:0051885 positive regulation of timing of anagen;GO:0051884 regulation of timing of anagen;GO:0048818 positive regulation of hair follicle maturation	0.0	0.0	0.0	1.0	0.0	1.0	0.0	0.0	1.0	0.0	0.0	0.0	0.0	1.0	0.0	0.0	0.0	0.0	0.0	0.0
WNT8A	7478	symbol	H. sapiens	7478	H. sapiens	WNT8A	GO:0061317 canonical Wnt signaling pathway involved in cardiac muscle cell fate commitment;GO:0044335 canonical Wnt signaling pathway involved in neural crest cell differentiation;GO:0044324 regulation of transcription involved in anterior/posterior axis specification	0.0	1.0	0.0	0.0	0.0	0.0	0.0	0.0	0.0	0.0	0.0	0.0	0.0	0.0	0.0	0.0	0.0	0.0	1.0	0.0
WWC1	23286	symbol	H. sapiens	23286	H. sapiens	WWC1	GO:0007221 positive regulation of transcription of Notch receptor target;GO:0035331 negative regulation of hippo signaling;GO:0035330 regulation of hippo signaling	0.0	0.0	0.0	0.0	0.0	0.0	0.0	0.0	0.0	0.0	0.0	0.0	0.0	0.0	0.0	0.0	0.0	0.0	0.0	0.0
XRCC4	7518	symbol	H. sapiens	7518	H. sapiens	XRCC4	GO:0075713 establishment of integrated proviral latency;GO:0033152 immunoglobulin V(D)J recombination;GO:0019043 establishment of viral latency	0.0	0.0	0.0	0.0	0.0	0.0	0.0	0.0	0.0	0.0	0.0	0.0	0.0	0.0	0.0	0.0	0.0	0.0	0.0	0.0
YIPF5	81555	symbol	H. sapiens	81555	H. sapiens	YIPF5	GO:0060628 regulation of ER to Golgi vesicle-mediated transport;GO:0006888 ER to Golgi vesicle-mediated transport;GO:0032386 regulation of intracellular transport	0.0	0.0	0.0	0.0	0.0	0.0	0.0	0.0	0.0	0.0	0.0	0.0	0.0	0.0	0.0	0.0	0.0	0.0	0.0	0.0
YTHDC2	64848	symbol	H. sapiens	64848	H. sapiens	YTHDC2	GO:0044829 positive regulation by host of viral genome replication;GO:0051729 germline cell cycle switching, mitotic to meiotic cell cycle;GO:0044827 modulation by host of viral genome replication	0.0	0.0	0.0	0.0	0.0	0.0	0.0	0.0	0.0	0.0	0.0	0.0	0.0	0.0	0.0	0.0	0.0	0.0	0.0	0.0
ZBTB39	9880	symbol	H. sapiens	9880	H. sapiens	ZBTB39		0.0	0.0	0.0	0.0	0.0	0.0	0.0	0.0	0.0	0.0	0.0	0.0	0.0	0.0	0.0	0.0	0.0	0.0	0.0	0.0
ZC3H10	84872	symbol	H. sapiens	84872	H. sapiens	ZC3H10	GO:1903799 negative regulation of production of miRNAs involved in gene silencing by miRNA;GO:0060965 negative regulation of gene silencing by miRNA;GO:1903798 regulation of production of miRNAs involved in gene silencing by miRNA	0.0	0.0	0.0	0.0	0.0	0.0	0.0	0.0	0.0	0.0	0.0	0.0	0.0	0.0	0.0	0.0	0.0	0.0	0.0	0.0
ZCCHC10	54819	symbol	H. sapiens	54819	H. sapiens	ZCCHC10		0.0	0.0	0.0	0.0	0.0	0.0	0.0	0.0	0.0	0.0	0.0	0.0	0.0	0.0	0.0	0.0	0.0	0.0	0.0	0.0
ZCCHC14	23174	symbol	H. sapiens	23174	H. sapiens	ZCCHC14		0.0	0.0	0.0	0.0	0.0	0.0	0.0	0.0	0.0	0.0	0.0	0.0	0.0	0.0	0.0	0.0	0.0	0.0	0.0	0.0
ZCCHC9	84240	symbol	H. sapiens	84240	H. sapiens	ZCCHC9	GO:0010923 negative regulation of phosphatase activity;GO:0035305 negative regulation of dephosphorylation;GO:0010921 regulation of phosphatase activity	0.0	0.0	0.0	0.0	0.0	0.0	0.0	0.0	0.0	0.0	0.0	0.0	0.0	0.0	0.0	0.0	0.0	0.0	0.0	0.0
ZDHHC17	23390	symbol	H. sapiens	23390	H. sapiens	ZDHHC17	GO:1903830 magnesium ion transmembrane transport;GO:0042953 lipoprotein transport;GO:0015693 magnesium ion transport	0.0	0.0	0.0	0.0	0.0	0.0	0.0	0.0	0.0	0.0	0.0	0.0	0.0	0.0	0.0	0.0	0.0	0.0	0.0	0.0
ZDHHC7	55625	symbol	H. sapiens	55625	H. sapiens	ZDHHC7	GO:0018230 peptidyl-L-cysteine S-palmitoylation;GO:0018345 protein palmitoylation;GO:0018231 peptidyl-S-diacylglycerol-L-cysteine biosynthetic process from peptidyl-cysteine	0.0	0.0	0.0	0.0	0.0	0.0	0.0	0.0	0.0	0.0	0.0	0.0	0.0	0.0	0.0	0.0	0.0	0.0	0.0	0.0
ZFP1	162239	symbol	H. sapiens	162239	H. sapiens	ZFP1	GO:0006355 regulation of transcription, DNA-templated;GO:1903506 regulation of nucleic acid-templated transcription;GO:0006351 transcription, DNA-templated	0.0	0.0	0.0	0.0	0.0	0.0	0.0	0.0	0.0	0.0	0.0	0.0	0.0	0.0	0.0	0.0	0.0	0.0	0.0	0.0
ZFP64	55734	symbol	H. sapiens	55734	H. sapiens	ZFP64		0.0	0.0	0.0	0.0	0.0	0.0	0.0	0.0	0.0	0.0	0.0	0.0	0.0	0.0	0.0	0.0	0.0	0.0	0.0	0.0
ZFPM1	161882	symbol	H. sapiens	161882	H. sapiens	ZFPM1	GO:0060377 negative regulation of mast cell differentiation;GO:0002295 T-helper cell lineage commitment;GO:0003195 tricuspid valve formation	0.0	1.0	0.0	0.0	0.0	0.0	0.0	0.0	0.0	0.0	0.0	0.0	0.0	0.0	0.0	0.0	0.0	0.0	0.0	0.0
ZFYVE16	9765	symbol	H. sapiens	9765	H. sapiens	ZFYVE16	GO:0006622 protein targeting to lysosome;GO:0061462 protein localization to lysosome;GO:0006623 protein targeting to vacuole	0.0	0.0	0.0	0.0	0.0	0.0	0.0	0.0	0.0	0.0	0.0	0.0	0.0	0.0	0.0	0.0	0.0	0.0	0.0	0.0
ZMAT2	153527	symbol	H. sapiens	153527	H. sapiens	ZMAT2	GO:0000398 mRNA splicing, via spliceosome;GO:0000377 RNA splicing, via transesterification reactions with bulged adenosine as nucleophile;GO:0000375 RNA splicing, via transesterification reactions	0.0	0.0	0.0	0.0	0.0	0.0	0.0	0.0	0.0	0.0	0.0	0.0	0.0	0.0	0.0	0.0	0.0	0.0	0.0	0.0
ZNF174	7727	symbol	H. sapiens	7727	H. sapiens	ZNF174	GO:0000122 negative regulation of transcription by RNA polymerase II;GO:0045892 negative regulation of transcription, DNA-templated;GO:1903507 negative regulation of nucleic acid-templated transcription	0.0	0.0	0.0	0.0	0.0	0.0	0.0	0.0	0.0	0.0	0.0	0.0	0.0	0.0	0.0	0.0	0.0	0.0	0.0	0.0
ZNF205	7755	symbol	H. sapiens	7755	H. sapiens	ZNF205	GO:1901030 positive regulation of mitochondrial outer membrane permeabilization involved in apoptotic signaling pathway;GO:1901028 regulation of mitochondrial outer membrane permeabilization involved in apoptotic signaling pathway;GO:0010729 positive regulation of hydrogen peroxide biosynthetic process	0.0	0.0	0.0	0.0	0.0	0.0	0.0	0.0	0.0	0.0	0.0	0.0	0.0	0.0	0.0	0.0	0.0	0.0	0.0	0.0
ZNF213	7760	symbol	H. sapiens	7760	H. sapiens	ZNF213	GO:0006355 regulation of transcription, DNA-templated;GO:1903506 regulation of nucleic acid-templated transcription;GO:0006351 transcription, DNA-templated	0.0	0.0	0.0	0.0	0.0	0.0	0.0	0.0	0.0	0.0	0.0	0.0	0.0	0.0	0.0	0.0	0.0	0.0	0.0	0.0
ZNF217	7764	symbol	H. sapiens	7764	H. sapiens	ZNF217	GO:0000122 negative regulation of transcription by RNA polymerase II;GO:0045892 negative regulation of transcription, DNA-templated;GO:1903507 negative regulation of nucleic acid-templated transcription	0.0	0.0	0.0	0.0	0.0	0.0	0.0	0.0	0.0	0.0	0.0	0.0	0.0	0.0	0.0	0.0	0.0	0.0	0.0	0.0
ZNF23	7571	symbol	H. sapiens	7571	H. sapiens	ZNF23	GO:0006355 regulation of transcription, DNA-templated;GO:1903506 regulation of nucleic acid-templated transcription;GO:0006351 transcription, DNA-templated	0.0	0.0	0.0	0.0	0.0	0.0	0.0	0.0	0.0	0.0	0.0	0.0	0.0	0.0	0.0	0.0	0.0	0.0	0.0	0.0
ZNF263	10127	symbol	H. sapiens	10127	H. sapiens	ZNF263	GO:0000122 negative regulation of transcription by RNA polymerase II;GO:0045892 negative regulation of transcription, DNA-templated;GO:1903507 negative regulation of nucleic acid-templated transcription	0.0	0.0	0.0	0.0	0.0	0.0	0.0	0.0	0.0	0.0	0.0	0.0	0.0	0.0	0.0	0.0	0.0	0.0	0.0	0.0
ZNF300	91975	symbol	H. sapiens	91975	H. sapiens	ZNF300	GO:0045944 positive regulation of transcription by RNA polymerase II;GO:0045893 positive regulation of transcription, DNA-templated;GO:1903508 positive regulation of nucleic acid-templated transcription	0.0	0.0	0.0	0.0	0.0	0.0	0.0	0.0	0.0	0.0	0.0	0.0	0.0	0.0	0.0	0.0	0.0	0.0	0.0	0.0
ZNF366	167465	symbol	H. sapiens	167465	H. sapiens	ZNF366	GO:0033147 negative regulation of intracellular estrogen receptor signaling pathway;GO:0033146 regulation of intracellular estrogen receptor signaling pathway;GO:0033144 negative regulation of intracellular steroid hormone receptor signaling pathway	0.0	0.0	0.0	0.0	0.0	1.0	0.0	0.0	0.0	0.0	0.0	0.0	0.0	0.0	0.0	0.0	0.0	0.0	0.0	0.0
ZNF385A	25946	symbol	H. sapiens	25946	H. sapiens	ZNF385A	GO:1902164 positive regulation of DNA damage response, signal transduction by p53 class mediator resulting in transcription of p21 class mediator;GO:0006977 DNA damage response, signal transduction by p53 class mediator resulting in cell cycle arrest;GO:0072431 signal transduction involved in mitotic G1 DNA damage checkpoint	0.0	0.0	0.0	0.0	0.0	0.0	0.0	0.0	0.0	0.0	1.0	0.0	0.0	0.0	0.0	0.0	0.0	0.0	0.0	0.0
ZNF469	84627	symbol	H. sapiens	84627	H. sapiens	ZNF469		0.0	0.0	0.0	0.0	0.0	0.0	0.0	0.0	0.0	0.0	0.0	0.0	0.0	0.0	0.0	0.0	0.0	0.0	0.0	0.0
ZNF474	133923	symbol	H. sapiens	133923	H. sapiens	ZNF474		0.0	0.0	0.0	0.0	0.0	0.0	0.0	0.0	0.0	0.0	0.0	0.0	0.0	0.0	0.0	0.0	0.0	0.0	0.0	0.0
ZNF597	146434	symbol	H. sapiens	146434	H. sapiens	ZNF597	GO:0010468 regulation of gene expression;GO:0060255 regulation of macromolecule metabolic process;GO:0019222 regulation of metabolic process	0.0	0.0	0.0	0.0	0.0	0.0	0.0	0.0	0.0	0.0	0.0	0.0	0.0	0.0	0.0	0.0	0.0	0.0	0.0	0.0
ZNF608	57507	symbol	H. sapiens	57507	H. sapiens	ZNF608	GO:0000122 negative regulation of transcription by RNA polymerase II;GO:0045892 negative regulation of transcription, DNA-templated;GO:1903507 negative regulation of nucleic acid-templated transcription	0.0	0.0	0.0	0.0	0.0	0.0	0.0	0.0	0.0	0.0	0.0	0.0	0.0	0.0	0.0	0.0	0.0	0.0	0.0	0.0
ZNF641	121274	symbol	H. sapiens	121274	H. sapiens	ZNF641	GO:0006355 regulation of transcription, DNA-templated;GO:1903506 regulation of nucleic acid-templated transcription;GO:0006351 transcription, DNA-templated	0.0	0.0	0.0	0.0	0.0	0.0	0.0	0.0	0.0	0.0	0.0	0.0	0.0	0.0	0.0	0.0	0.0	0.0	0.0	0.0
ZNF740	283337	symbol	H. sapiens	283337	H. sapiens	ZNF740	GO:0045944 positive regulation of transcription by RNA polymerase II;GO:0045893 positive regulation of transcription, DNA-templated;GO:1903508 positive regulation of nucleic acid-templated transcription	0.0	0.0	0.0	0.0	0.0	0.0	0.0	0.0	0.0	0.0	0.0	0.0	0.0	0.0	0.0	0.0	0.0	0.0	0.0	0.0
ZNF75A	7627	symbol	H. sapiens	7627	H. sapiens	ZNF75A	GO:0006355 regulation of transcription, DNA-templated;GO:1903506 regulation of nucleic acid-templated transcription;GO:0006351 transcription, DNA-templated	0.0	0.0	0.0	0.0	0.0	0.0	0.0	0.0	0.0	0.0	0.0	0.0	0.0	0.0	0.0	0.0	0.0	0.0	0.0	0.0
ZNF778	197320	symbol	H. sapiens	197320	H. sapiens	ZNF778	GO:0006355 regulation of transcription, DNA-templated;GO:1903506 regulation of nucleic acid-templated transcription;GO:0006351 transcription, DNA-templated	0.0	0.0	0.0	0.0	0.0	0.0	0.0	0.0	0.0	0.0	0.0	0.0	0.0	0.0	0.0	0.0	0.0	0.0	0.0	0.0
ZNRF1	84937	symbol	H. sapiens	84937	H. sapiens	ZNRF1	GO:0070936 protein K48-linked ubiquitination;GO:0043161 proteasome-mediated ubiquitin-dependent protein catabolic process;GO:0000209 protein polyubiquitination	0.0	0.0	0.0	0.0	0.0	0.0	0.0	0.0	0.0	0.0	0.0	0.0	0.0	0.0	0.0	0.0	0.0	0.0	0.0	0.0
ZPBP2	124626	symbol	H. sapiens	124626	H. sapiens	ZPBP2	GO:0001675 acrosome assembly;GO:0002638 negative regulation of immunoglobulin production;GO:0007339 binding of sperm to zona pellucida	0.0	0.0	0.0	0.0	0.0	0.0	0.0	0.0	0.0	0.0	0.0	0.0	0.0	0.0	0.0	0.0	0.0	0.0	0.0	0.0
ZSCAN10	84891	symbol	H. sapiens	84891	H. sapiens	ZSCAN10	GO:0035019 somatic stem cell population maintenance;GO:0019827 stem cell population maintenance;GO:0098727 maintenance of cell number	0.0	0.0	0.0	0.0	0.0	0.0	0.0	0.0	0.0	0.0	0.0	0.0	0.0	0.0	0.0	0.0	0.0	0.0	0.0	0.0
ZSWIM6	57688	symbol	H. sapiens	57688	H. sapiens	ZSWIM6	GO:0021773 striatal medium spiny neuron differentiation;GO:0021756 striatum development;GO:1902667 regulation of axon guidance	0.0	0.0	0.0	0.0	0.0	0.0	0.0	0.0	0.0	0.0	0.0	0.0	0.0	0.0	0.0	1.0	0.0	0.0	0.0	0.0
ABAT	18	symbol	H. sapiens	18	H. sapiens	ABAT	GO:1904450 positive regulation of aspartate secretion;GO:1904448 regulation of aspartate secretion;GO:0014053 negative regulation of gamma-aminobutyric acid secretion	0.0	0.0	0.0	0.0	0.0	0.0	0.0	0.0	0.0	0.0	1.0	0.0	0.0	0.0	0.0	0.0	0.0	0.0	0.0	0.0
ABCA2	20	symbol	H. sapiens	20	H. sapiens	ABCA2	GO:1905601 negative regulation of receptor-mediated endocytosis involved in cholesterol transport;GO:0032384 negative regulation of intracellular cholesterol transport;GO:1905600 regulation of receptor-mediated endocytosis involved in cholesterol transport	0.0	0.0	0.0	0.0	0.0	0.0	0.0	0.0	0.0	0.0	1.0	0.0	0.0	0.0	0.0	0.0	0.0	0.0	0.0	0.0
ABCD3	5825	symbol	H. sapiens	5825	H. sapiens	ABCD3	GO:0015910 peroxisomal long-chain fatty acid import;GO:0042760 very long-chain fatty acid catabolic process;GO:0015909 long-chain fatty acid transport	0.0	0.0	0.0	0.0	0.0	0.0	0.0	0.0	0.0	0.0	0.0	0.0	0.0	0.0	0.0	0.0	0.0	0.0	0.0	0.0
ABCF1	23	symbol	H. sapiens	23	H. sapiens	ABCF1	GO:0006954 inflammatory response;GO:0006412 translation;GO:0043043 peptide biosynthetic process	0.0	0.0	0.0	0.0	0.0	0.0	0.0	0.0	0.0	0.0	0.0	0.0	0.0	0.0	0.0	0.0	0.0	0.0	0.0	0.0
ABCG1	9619	symbol	H. sapiens	9619	H. sapiens	ABCG1	GO:0045542 positive regulation of cholesterol biosynthetic process;GO:0010875 positive regulation of cholesterol efflux;GO:0010872 regulation of cholesterol esterification	0.0	0.0	0.0	0.0	0.0	0.0	0.0	0.0	0.0	0.0	0.0	0.0	1.0	0.0	0.0	0.0	0.0	0.0	0.0	0.0
ABHD1	84696	symbol	H. sapiens	84696	H. sapiens	ABHD1	GO:0044255 cellular lipid metabolic process;GO:0006629 lipid metabolic process;GO:0044238 primary metabolic process	0.0	0.0	0.0	0.0	0.0	0.0	0.0	0.0	0.0	0.0	0.0	0.0	0.0	0.0	0.0	0.0	0.0	0.0	0.0	0.0
ABT1	29777	symbol	H. sapiens	29777	H. sapiens	ABT1	GO:0034462 small-subunit processome assembly;GO:0000472 endonucleolytic cleavage to generate mature 5'-end of SSU-rRNA from (SSU-rRNA, 5.8S rRNA, LSU-rRNA);GO:0000480 endonucleolytic cleavage in 5'-ETS of tricistronic rRNA transcript (SSU-rRNA, 5.8S rRNA, LSU-rRNA)	0.0	0.0	0.0	0.0	0.0	0.0	0.0	0.0	0.0	0.0	0.0	0.0	0.0	0.0	0.0	1.0	0.0	0.0	0.0	0.0
ABTB2	25841	symbol	H. sapiens	25841	H. sapiens	ABTB2	GO:0097237 cellular response to toxic substance;GO:0009636 response to toxic substance;GO:0070887 cellular response to chemical stimulus	0.0	0.0	0.0	0.0	0.0	0.0	0.0	0.0	0.0	0.0	0.0	0.0	0.0	0.0	0.0	0.0	0.0	0.0	0.0	0.0
ACADSB	36	symbol	H. sapiens	36	H. sapiens	ACADSB	GO:0009083 branched-chain amino acid catabolic process;GO:0009081 branched-chain amino acid metabolic process;GO:0009063 cellular amino acid catabolic process	0.0	0.0	0.0	0.0	0.0	0.0	0.0	0.0	0.0	0.0	0.0	0.0	0.0	0.0	0.0	0.0	0.0	0.0	0.0	0.0
ACBD4	79777	symbol	H. sapiens	79777	H. sapiens	ACBD4		0.0	0.0	0.0	0.0	0.0	0.0	0.0	0.0	0.0	0.0	0.0	0.0	0.0	0.0	0.0	0.0	0.0	0.0	0.0	0.0
ACOX2	8309	symbol	H. sapiens	8309	H. sapiens	ACOX2	GO:0033540 fatty acid beta-oxidation using acyl-CoA oxidase;GO:0006699 bile acid biosynthetic process;GO:0006625 protein targeting to peroxisome	0.0	0.0	0.0	0.0	0.0	0.0	0.0	0.0	0.0	0.0	0.0	0.0	0.0	0.0	0.0	0.0	0.0	0.0	0.0	0.0
ACTL6A	86	symbol	H. sapiens	86	H. sapiens	ACTL6A	GO:0043968 histone H2A acetylation;GO:0043967 histone H4 acetylation;GO:0001825 blastocyst formation	0.0	1.0	0.0	0.0	0.0	0.0	0.0	0.0	0.0	0.0	0.0	0.0	0.0	1.0	0.0	0.0	0.0	0.0	0.0	0.0
ACTR3B	57180	symbol	H. sapiens	57180	H. sapiens	ACTR3B	GO:0034314 Arp2/3 complex-mediated actin nucleation;GO:0045010 actin nucleation;GO:0030838 positive regulation of actin filament polymerization	0.0	0.0	0.0	0.0	0.0	0.0	0.0	0.0	0.0	0.0	0.0	0.0	0.0	0.0	0.0	0.0	0.0	0.0	0.0	0.0
ADCY1	107	symbol	H. sapiens	107	H. sapiens	ADCY1	GO:1900273 positive regulation of long-term synaptic potentiation;GO:0034199 activation of protein kinase A activity;GO:0006171 cAMP biosynthetic process	0.0	0.0	0.0	0.0	0.0	1.0	0.0	0.0	0.0	0.0	1.0	0.0	0.0	0.0	0.0	0.0	0.0	0.0	0.0	0.0
ADCY9	115	symbol	H. sapiens	115	H. sapiens	ADCY9	GO:0034199 activation of protein kinase A activity;GO:0006171 cAMP biosynthetic process;GO:0071377 cellular response to glucagon stimulus	0.0	1.0	0.0	0.0	0.0	1.0	0.0	0.0	0.0	0.0	0.0	0.0	0.0	0.0	0.0	0.0	0.0	0.0	0.0	0.0
ADM	133	symbol	H. sapiens	133	H. sapiens	ADM	GO:2000184 positive regulation of progesterone biosynthetic process;GO:2000182 regulation of progesterone biosynthetic process;GO:0045906 negative regulation of vasoconstriction	0.0	1.0	0.0	0.0	0.0	1.0	1.0	0.0	0.0	0.0	0.0	1.0	0.0	0.0	0.0	0.0	0.0	0.0	0.0	0.0
ADSL	158	symbol	H. sapiens	158	H. sapiens	ADSL	GO:0044208 'de novo' AMP biosynthetic process;GO:0006189 'de novo' IMP biosynthetic process;GO:0006167 AMP biosynthetic process	0.0	0.0	0.0	0.0	0.0	0.0	1.0	0.0	0.0	0.0	0.0	0.0	0.0	0.0	0.0	0.0	0.0	0.0	0.0	0.0
AFF3	3899	symbol	H. sapiens	3899	H. sapiens	AFF3	GO:0035116 embryonic hindlimb morphogenesis;GO:0035137 hindlimb morphogenesis;GO:0030326 embryonic limb morphogenesis	0.0	1.0	0.0	0.0	0.0	0.0	0.0	0.0	0.0	0.0	0.0	0.0	0.0	0.0	0.0	0.0	0.0	0.0	0.0	0.0
AIF1L	83543	symbol	H. sapiens	83543	H. sapiens	AIF1L	GO:0097178 ruffle assembly;GO:0031529 ruffle organization;GO:0051017 actin filament bundle assembly	0.0	0.0	0.0	0.0	0.0	0.0	0.0	0.0	0.0	0.0	0.0	0.0	0.0	0.0	0.0	0.0	0.0	0.0	0.0	0.0
AK2	204	symbol	H. sapiens	204	H. sapiens	AK2	GO:0006172 ADP biosynthetic process;GO:0009180 purine ribonucleoside diphosphate biosynthetic process;GO:0009136 purine nucleoside diphosphate biosynthetic process	0.0	0.0	0.0	0.0	0.0	0.0	0.0	0.0	0.0	0.0	0.0	0.0	0.0	0.0	0.0	0.0	0.0	0.0	0.0	0.0
AKR7A3	22977	symbol	H. sapiens	22977	H. sapiens	AKR7A3	GO:0046223 aflatoxin catabolic process;GO:0043387 mycotoxin catabolic process;GO:0046222 aflatoxin metabolic process	0.0	0.0	0.0	0.0	0.0	0.0	0.0	0.0	0.0	0.0	0.0	0.0	0.0	0.0	0.0	0.0	0.0	0.0	0.0	0.0
AKR7L	246181	symbol	H. sapiens	246181	H. sapiens	AKR7L	GO:0006805 xenobiotic metabolic process;GO:0071466 cellular response to xenobiotic stimulus;GO:0009410 response to xenobiotic stimulus	0.0	0.0	0.0	0.0	0.0	0.0	0.0	0.0	0.0	0.0	0.0	0.0	0.0	0.0	0.0	0.0	0.0	0.0	0.0	0.0
ALAD	210	symbol	H. sapiens	210	H. sapiens	ALAD	GO:0010266 response to vitamin B1;GO:0071284 cellular response to lead ion;GO:0070541 response to platinum ion	0.0	0.0	0.0	0.0	0.0	0.0	1.0	0.0	0.0	0.0	0.0	0.0	0.0	0.0	0.0	0.0	0.0	0.0	0.0	0.0
ALG3	10195	symbol	H. sapiens	10195	H. sapiens	ALG3	GO:0006488 dolichol-linked oligosaccharide biosynthetic process;GO:0006490 oligosaccharide-lipid intermediate biosynthetic process;GO:0006487 protein N-linked glycosylation	0.0	0.0	0.0	0.0	0.0	0.0	0.0	0.0	0.0	0.0	0.0	0.0	0.0	0.0	0.0	0.0	0.0	0.0	0.0	0.0
AMD1	262	symbol	H. sapiens	262	H. sapiens	AMD1	GO:0006557 S-adenosylmethioninamine biosynthetic process;GO:0006597 spermine biosynthetic process;GO:0046499 S-adenosylmethioninamine metabolic process	0.0	0.0	0.0	0.0	0.0	0.0	0.0	0.0	0.0	0.0	0.0	0.0	0.0	0.0	0.0	0.0	0.0	0.0	0.0	0.0
AMFR	267	symbol	H. sapiens	267	H. sapiens	AMFR	GO:1904380 endoplasmic reticulum mannose trimming;GO:0036508 protein alpha-1,2-demannosylation;GO:0036507 protein demannosylation	0.0	0.0	0.0	0.0	0.0	0.0	0.0	0.0	0.0	0.0	1.0	0.0	0.0	0.0	0.0	0.0	0.0	0.0	0.0	0.0
ANKMY1	51281	symbol	H. sapiens	51281	H. sapiens	ANKMY1		0.0	0.0	0.0	0.0	0.0	0.0	0.0	0.0	0.0	0.0	0.0	0.0	0.0	0.0	0.0	0.0	0.0	0.0	0.0	0.0
ANKRD24	170961	symbol	H. sapiens	170961	H. sapiens	ANKRD24		0.0	0.0	0.0	0.0	0.0	0.0	0.0	0.0	0.0	0.0	0.0	0.0	0.0	0.0	0.0	0.0	0.0	0.0	0.0	0.0
ANKRD42	338699	symbol	H. sapiens	338699	H. sapiens	ANKRD42		0.0	0.0	0.0	0.0	0.0	0.0	0.0	0.0	0.0	0.0	0.0	0.0	0.0	0.0	0.0	0.0	0.0	0.0	0.0	0.0
ANKS6	203286	symbol	H. sapiens	203286	H. sapiens	ANKS6		0.0	0.0	0.0	0.0	0.0	0.0	0.0	0.0	0.0	0.0	0.0	0.0	0.0	0.0	0.0	0.0	0.0	0.0	0.0	0.0
ANP32B	10541	symbol	H. sapiens	10541	H. sapiens	ANP32B	GO:0046827 positive regulation of protein export from nucleus;GO:0006919 activation of cysteine-type endopeptidase activity involved in apoptotic process;GO:0046825 regulation of protein export from nucleus	0.0	0.0	0.0	0.0	0.0	0.0	0.0	0.0	0.0	0.0	0.0	0.0	0.0	1.0	0.0	0.0	0.0	0.0	0.0	0.0
ANXA9	8416	symbol	H. sapiens	8416	H. sapiens	ANXA9	GO:0007271 synaptic transmission, cholinergic;GO:0051480 regulation of cytosolic calcium ion concentration;GO:0070588 calcium ion transmembrane transport	0.0	0.0	0.0	0.0	0.0	0.0	0.0	0.0	0.0	0.0	0.0	0.0	0.0	0.0	0.0	0.0	0.0	0.0	0.0	0.0
AP1G2	8906	symbol	H. sapiens	8906	H. sapiens	AP1G2	GO:0016032 viral process;GO:0044403 symbiont process;GO:0006886 intracellular protein transport	0.0	0.0	0.0	0.0	0.0	0.0	0.0	0.0	0.0	0.0	0.0	0.0	0.0	0.0	0.0	0.0	0.0	0.0	0.0	0.0
APBB2	323	symbol	H. sapiens	323	H. sapiens	APBB2	GO:0007411 axon guidance;GO:0097485 neuron projection guidance;GO:0007409 axonogenesis	0.0	0.0	0.0	0.0	0.0	0.0	0.0	0.0	0.0	0.0	0.0	0.0	1.0	0.0	0.0	0.0	0.0	0.0	0.0	0.0
APPL2	55198	symbol	H. sapiens	55198	H. sapiens	APPL2	GO:1905451 positive regulation of Fc-gamma receptor signaling pathway involved in phagocytosis;GO:1905303 positive regulation of macropinocytosis;GO:1905449 regulation of Fc-gamma receptor signaling pathway involved in phagocytosis	0.0	0.0	0.0	0.0	0.0	1.0	1.0	0.0	0.0	0.0	0.0	0.0	0.0	0.0	0.0	0.0	0.0	0.0	0.0	0.0
ARFIP2	23647	symbol	H. sapiens	23647	H. sapiens	ARFIP2	GO:0034315 regulation of Arp2/3 complex-mediated actin nucleation;GO:0051125 regulation of actin nucleation;GO:0034314 Arp2/3 complex-mediated actin nucleation	0.0	0.0	0.0	0.0	0.0	0.0	0.0	0.0	0.0	0.0	0.0	0.0	0.0	0.0	0.0	0.0	0.0	0.0	0.0	0.0
ARHGAP21	57584	symbol	H. sapiens	57584	H. sapiens	ARHGAP21	GO:0051684 maintenance of Golgi location;GO:0051683 establishment of Golgi localization;GO:0051657 maintenance of organelle location	0.0	0.0	0.0	0.0	0.0	0.0	0.0	0.0	0.0	0.0	0.0	0.0	0.0	0.0	0.0	0.0	0.0	0.0	0.0	0.0
ARID2	196528	symbol	H. sapiens	196528	H. sapiens	ARID2	GO:0060982 coronary artery morphogenesis;GO:1905168 positive regulation of double-strand break repair via homologous recombination;GO:0060977 coronary vasculature morphogenesis	0.0	1.0	0.0	0.0	0.0	0.0	0.0	0.0	0.0	0.0	0.0	0.0	0.0	0.0	1.0	0.0	0.0	0.0	1.0	0.0
ARID4A	5926	symbol	H. sapiens	5926	H. sapiens	ARID4A	GO:0097368 establishment of Sertoli cell barrier;GO:0034773 histone H4-K20 trimethylation;GO:0060009 Sertoli cell development	0.0	0.0	0.0	0.0	0.0	0.0	0.0	0.0	0.0	0.0	0.0	0.0	0.0	0.0	0.0	0.0	0.0	0.0	0.0	0.0
ARSG	22901	symbol	H. sapiens	22901	H. sapiens	ARSG	GO:0006790 sulfur compound metabolic process;GO:0044237 cellular metabolic process;GO:0008152 metabolic process	0.0	0.0	0.0	0.0	0.0	0.0	0.0	0.0	0.0	0.0	0.0	0.0	0.0	0.0	0.0	0.0	0.0	0.0	0.0	0.0
ASB8	140461	symbol	H. sapiens	140461	H. sapiens	ASB8	GO:0043687 post-translational protein modification;GO:0016567 protein ubiquitination;GO:0032446 protein modification by small protein conjugation	0.0	0.0	0.0	0.0	0.0	0.0	0.0	0.0	0.0	0.0	0.0	0.0	0.0	0.0	0.0	0.0	0.0	0.0	0.0	0.0
ASNS	440	symbol	H. sapiens	440	H. sapiens	ASNS	GO:0070981 L-asparagine biosynthetic process;GO:0070982 L-asparagine metabolic process;GO:0006529 asparagine biosynthetic process	0.0	0.0	0.0	0.0	0.0	1.0	1.0	0.0	0.0	0.0	0.0	0.0	0.0	0.0	0.0	0.0	0.0	0.0	0.0	0.0
ASS1	445	symbol	H. sapiens	445	H. sapiens	ASS1	GO:0071400 cellular response to oleic acid;GO:0000053 argininosuccinate metabolic process;GO:0006526 arginine biosynthetic process	0.0	0.0	0.0	0.0	1.0	1.0	1.0	0.0	0.0	0.0	0.0	0.0	0.0	0.0	0.0	0.0	0.0	0.0	0.0	0.0
ASTN2	23245	symbol	H. sapiens	23245	H. sapiens	ASTN2	GO:0048105 establishment of body hair planar orientation;GO:0048104 establishment of body hair or bristle planar orientation;GO:2000009 negative regulation of protein localization to cell surface	0.0	0.0	0.0	0.0	0.0	0.0	0.0	0.0	0.0	0.0	0.0	0.0	0.0	0.0	0.0	0.0	0.0	0.0	0.0	0.0
ATG16L1	55054	symbol	H. sapiens	55054	H. sapiens	ATG16L1	GO:0039689 negative stranded viral RNA replication;GO:0039694 viral RNA genome replication;GO:0019079 viral genome replication	0.0	0.0	0.0	0.0	0.0	0.0	0.0	0.0	0.0	0.0	0.0	0.0	0.0	0.0	0.0	0.0	0.0	0.0	0.0	0.0
ATL2	64225	symbol	H. sapiens	64225	H. sapiens	ATL2	GO:1990809 endoplasmic reticulum tubular network membrane organization;GO:0090158 endoplasmic reticulum membrane organization;GO:0071786 endoplasmic reticulum tubular network organization	0.0	0.0	0.0	0.0	0.0	0.0	0.0	0.0	0.0	0.0	0.0	0.0	0.0	0.0	0.0	0.0	0.0	0.0	0.0	0.0
ATP11C	286410	symbol	H. sapiens	286410	H. sapiens	ATP11C	GO:0002329 pre-B cell differentiation;GO:0045579 positive regulation of B cell differentiation;GO:0002327 immature B cell differentiation	0.0	0.0	0.0	0.0	0.0	0.0	0.0	0.0	0.0	0.0	0.0	0.0	0.0	0.0	0.0	0.0	0.0	0.0	0.0	0.0
ATP6V1C2	245973	symbol	H. sapiens	245973	H. sapiens	ATP6V1C2	GO:0090383 phagosome acidification;GO:0033572 transferrin transport;GO:0051452 intracellular pH reduction	0.0	0.0	0.0	0.0	0.0	1.0	0.0	0.0	0.0	0.0	0.0	0.0	0.0	0.0	0.0	0.0	0.0	0.0	0.0	0.0
ATP6V1E2	90423	symbol	H. sapiens	90423	H. sapiens	ATP6V1E2	GO:0090383 phagosome acidification;GO:0033572 transferrin transport;GO:0051452 intracellular pH reduction	0.0	0.0	0.0	0.0	0.0	1.0	0.0	0.0	0.0	0.0	0.0	0.0	0.0	0.0	0.0	0.0	0.0	0.0	0.0	0.0
ATP7B	540	symbol	H. sapiens	540	H. sapiens	ATP7B	GO:0060003 copper ion export;GO:0015677 copper ion import;GO:0006878 cellular copper ion homeostasis	0.0	0.0	0.0	0.0	0.0	0.0	0.0	0.0	0.0	1.0	0.0	0.0	0.0	0.0	0.0	0.0	0.0	0.0	0.0	0.0
ATP8B1	5205	symbol	H. sapiens	5205	H. sapiens	ATP8B1	GO:0021650 vestibulocochlear nerve formation;GO:0021648 vestibulocochlear nerve morphogenesis;GO:0032534 regulation of microvillus assembly	0.0	0.0	0.0	0.0	0.0	0.0	0.0	0.0	0.0	0.0	0.0	0.0	0.0	1.0	0.0	0.0	0.0	0.0	0.0	0.0
ATRIP	84126	symbol	H. sapiens	84126	H. sapiens	ATRIP	GO:0036297 interstrand cross-link repair;GO:0000077 DNA damage checkpoint;GO:1901796 regulation of signal transduction by p53 class mediator	0.0	0.0	0.0	0.0	0.0	0.0	0.0	0.0	0.0	0.0	0.0	0.0	0.0	0.0	1.0	0.0	0.0	0.0	0.0	0.0
AURKA	6790	symbol	H. sapiens	6790	H. sapiens	AURKA	GO:1900195 positive regulation of oocyte maturation;GO:0006977 DNA damage response, signal transduction by p53 class mediator resulting in cell cycle arrest;GO:0007057 spindle assembly involved in female meiosis I	0.0	1.0	1.0	0.0	0.0	0.0	0.0	0.0	0.0	0.0	0.0	0.0	0.0	0.0	0.0	0.0	0.0	0.0	0.0	0.0
AURKB	9212	symbol	H. sapiens	9212	H. sapiens	AURKB	GO:1905116 positive regulation of lateral attachment of mitotic spindle microtubules to kinetochore;GO:1905115 regulation of lateral attachment of mitotic spindle microtubules to kinetochore;GO:1902425 positive regulation of attachment of mitotic spindle microtubules to kinetochore	0.0	0.0	1.0	0.0	0.0	0.0	0.0	0.0	0.0	0.0	0.0	0.0	0.0	0.0	1.0	0.0	0.0	0.0	0.0	0.0
B3GNT5	84002	symbol	H. sapiens	84002	H. sapiens	B3GNT5	GO:0030311 poly-N-acetyllactosamine biosynthetic process;GO:0016266 O-glycan processing;GO:0030309 poly-N-acetyllactosamine metabolic process	0.0	0.0	0.0	0.0	0.0	0.0	0.0	0.0	0.0	0.0	0.0	0.0	0.0	0.0	0.0	0.0	0.0	0.0	0.0	0.0
BAG2	9532	symbol	H. sapiens	9532	H. sapiens	BAG2	GO:1904667 negative regulation of ubiquitin protein ligase activity;GO:0051444 negative regulation of ubiquitin-protein transferase activity;GO:1904666 regulation of ubiquitin protein ligase activity	0.0	0.0	0.0	0.0	0.0	0.0	0.0	0.0	0.0	0.0	0.0	0.0	0.0	0.0	0.0	0.0	0.0	0.0	0.0	0.0
BAI2	576	gene_synonym	H. sapiens	576	H. sapiens	ADGRB2	GO:0016525 negative regulation of angiogenesis;GO:0033173 calcineurin-NFAT signaling cascade;GO:2000181 negative regulation of blood vessel morphogenesis	0.0	0.0	0.0	0.0	0.0	0.0	0.0	0.0	0.0	0.0	0.0	0.0	0.0	0.0	0.0	0.0	0.0	0.0	0.0	0.0
BBS1	582	symbol	H. sapiens	582	H. sapiens	BBS1	GO:0043001 Golgi to plasma membrane protein transport;GO:0045494 photoreceptor cell maintenance;GO:1905515 non-motile cilium assembly	0.0	0.0	0.0	0.0	0.0	0.0	0.0	0.0	0.0	0.0	0.0	0.0	0.0	0.0	0.0	0.0	0.0	0.0	0.0	0.0
BBS4	585	symbol	H. sapiens	585	H. sapiens	BBS4	GO:0038108 negative regulation of appetite by leptin-mediated signaling pathway;GO:0060296 regulation of cilium beat frequency involved in ciliary motility;GO:0032099 negative regulation of appetite	0.0	1.0	1.0	0.0	0.0	1.0	1.0	0.0	0.0	0.0	1.0	0.0	0.0	1.0	0.0	0.0	0.0	0.0	0.0	0.0
BCL2	596	symbol	H. sapiens	596	H. sapiens	BCL2	GO:0032848 negative regulation of cellular pH reduction;GO:1900740 positive regulation of protein insertion into mitochondrial membrane involved in apoptotic signaling pathway;GO:0043375 CD8-positive, alpha-beta T cell lineage commitment	0.0	0.0	0.0	0.0	1.0	0.0	1.0	0.0	0.0	1.0	1.0	1.0	0.0	1.0	0.0	0.0	0.0	0.0	0.0	0.0
BEND3	57673	symbol	H. sapiens	57673	H. sapiens	BEND3	GO:0034773 histone H4-K20 trimethylation;GO:0098532 histone H3-K27 trimethylation;GO:0036124 histone H3-K9 trimethylation	0.0	0.0	0.0	0.0	0.0	0.0	0.0	0.0	0.0	0.0	0.0	0.0	0.0	0.0	0.0	0.0	0.0	0.0	0.0	0.0
BNIPL	149428	symbol	H. sapiens	149428	H. sapiens	BNIPL	GO:0006798 polyphosphate catabolic process;GO:0006797 polyphosphate metabolic process;GO:0040009 regulation of growth rate	0.0	0.0	0.0	0.0	0.0	0.0	0.0	0.0	0.0	0.0	0.0	0.0	0.0	0.0	0.0	0.0	0.0	0.0	0.0	0.0
BRI3	25798	symbol	H. sapiens	25798	H. sapiens	BRI3	GO:0043312 neutrophil degranulation;GO:0002283 neutrophil activation involved in immune response;GO:0042119 neutrophil activation	0.0	0.0	0.0	0.0	0.0	0.0	0.0	0.0	0.0	0.0	0.0	0.0	0.0	0.0	0.0	0.0	0.0	0.0	0.0	0.0
BTG2	7832	symbol	H. sapiens	7832	H. sapiens	BTG2	GO:0006977 DNA damage response, signal transduction by p53 class mediator resulting in cell cycle arrest;GO:0060213 positive regulation of nuclear-transcribed mRNA poly(A) tail shortening;GO:0072431 signal transduction involved in mitotic G1 DNA damage checkpoint	0.0	1.0	0.0	0.0	0.0	1.0	0.0	0.0	0.0	0.0	1.0	0.0	0.0	0.0	0.0	1.0	0.0	0.0	0.0	0.0
BTRC	8945	symbol	H. sapiens	8945	H. sapiens	BTRC	GO:0002223 stimulatory C-type lectin receptor signaling pathway;GO:0060444 branching involved in mammary gland duct morphogenesis;GO:0002220 innate immune response activating cell surface receptor signaling pathway	0.0	0.0	0.0	1.0	0.0	0.0	0.0	0.0	0.0	1.0	0.0	0.0	0.0	0.0	0.0	0.0	0.0	0.0	0.0	0.0
BYSL	705	symbol	H. sapiens	705	H. sapiens	BYSL	GO:0001829 trophectodermal cell differentiation;GO:1904749 regulation of protein localization to nucleolus;GO:1902570 protein localization to nucleolus	0.0	1.0	0.0	0.0	0.0	0.0	0.0	0.0	0.0	0.0	0.0	0.0	0.0	0.0	0.0	0.0	0.0	0.0	0.0	0.0
C10orf116	10974	gene_synonym	H. sapiens	10974	H. sapiens	ADIRF	GO:0072719 cellular response to cisplatin;GO:0072718 response to cisplatin;GO:0045600 positive regulation of fat cell differentiation	0.0	0.0	0.0	0.0	0.0	0.0	0.0	0.0	0.0	0.0	0.0	0.0	0.0	0.0	0.0	0.0	0.0	0.0	0.0	0.0
C10orf32	119032	gene_synonym	H. sapiens	119032	H. sapiens	BORCS7		0.0	0.0	0.0	0.0	0.0	0.0	0.0	0.0	0.0	0.0	0.0	0.0	0.0	0.0	0.0	0.0	0.0	0.0	0.0	0.0
C10orf79	80217	gene_synonym	H. sapiens	80217	H. sapiens	CFAP43	GO:1905419 sperm flagellum movement involved in flagellated sperm motility;GO:0097724 sperm flagellum movement;GO:0007288 sperm axoneme assembly	0.0	0.0	0.0	0.0	0.0	0.0	0.0	0.0	0.0	0.0	0.0	0.0	0.0	0.0	0.0	0.0	0.0	0.0	0.0	0.0
C11orf75	56935	gene_synonym	H. sapiens	56935	H. sapiens	SMCO4	GO:0008150 biological_process	0.0	0.0	0.0	0.0	0.0	0.0	0.0	0.0	0.0	0.0	0.0	0.0	0.0	0.0	0.0	0.0	0.0	0.0	0.0	0.0
C12orf11	55726	gene_synonym	H. sapiens	55726	H. sapiens	INTS13	GO:0042795 snRNA transcription by RNA polymerase II;GO:0090435 protein localization to nuclear envelope;GO:0009301 snRNA transcription	0.0	0.0	1.0	0.0	0.0	0.0	0.0	0.0	0.0	0.0	0.0	0.0	0.0	0.0	0.0	0.0	0.0	0.0	0.0	0.0
C12orf51	283450	gene_synonym	H. sapiens	283450	H. sapiens	HECTD4	GO:0006006 glucose metabolic process;GO:0042593 glucose homeostasis;GO:0019318 hexose metabolic process	0.0	0.0	0.0	0.0	0.0	0.0	0.0	0.0	0.0	0.0	0.0	0.0	0.0	0.0	0.0	0.0	0.0	0.0	0.0	0.0
C12orf72	254013	gene_synonym	H. sapiens	254013	H. sapiens	ETFBKMT	GO:1904736 negative regulation of fatty acid beta-oxidation using acyl-CoA dehydrogenase;GO:1904735 regulation of fatty acid beta-oxidation using acyl-CoA dehydrogenase;GO:0031999 negative regulation of fatty acid beta-oxidation	0.0	0.0	0.0	0.0	0.0	0.0	0.0	0.0	0.0	0.0	0.0	0.0	0.0	0.0	0.0	0.0	0.0	0.0	0.0	0.0
C13orf27	93081	gene_synonym	H. sapiens	93081	H. sapiens	TEX30		0.0	0.0	0.0	0.0	0.0	0.0	0.0	0.0	0.0	0.0	0.0	0.0	0.0	0.0	0.0	0.0	0.0	0.0	0.0	0.0
C13orf34	79866	gene_synonym	H. sapiens	79866	H. sapiens	BORA	GO:0060236 regulation of mitotic spindle organization;GO:0090224 regulation of spindle organization;GO:0032147 activation of protein kinase activity	0.0	0.0	1.0	0.0	0.0	0.0	0.0	0.0	0.0	0.0	0.0	0.0	0.0	0.0	0.0	0.0	0.0	0.0	0.0	0.0
C14orf174	161394	gene_synonym	H. sapiens	161394	H. sapiens	SAMD15		0.0	0.0	0.0	0.0	0.0	0.0	0.0	0.0	0.0	0.0	0.0	0.0	0.0	0.0	0.0	0.0	0.0	0.0	0.0	0.0
C14orf45	80127	gene_synonym	H. sapiens	80127	H. sapiens	BBOF1	GO:0044458 motile cilium assembly;GO:0060271 cilium assembly;GO:0044782 cilium organization	0.0	0.0	0.0	0.0	0.0	0.0	0.0	0.0	0.0	0.0	0.0	0.0	0.0	0.0	0.0	0.0	0.0	0.0	0.0	0.0
C14orf79	122616	gene_synonym	H. sapiens	122616	H. sapiens	CLBA1	GO:0046907 intracellular transport;GO:0051649 establishment of localization in cell;GO:0051641 cellular localization	0.0	0.0	0.0	0.0	0.0	0.0	0.0	0.0	0.0	0.0	0.0	0.0	0.0	0.0	0.0	0.0	0.0	0.0	0.0	0.0
C15orf23	90417	gene_synonym	H. sapiens	90417	H. sapiens	KNSTRN	GO:0051988 regulation of attachment of spindle microtubules to kinetochore;GO:0008608 attachment of spindle microtubules to kinetochore;GO:0000070 mitotic sister chromatid segregation	0.0	0.0	1.0	0.0	0.0	0.0	0.0	0.0	0.0	0.0	0.0	0.0	0.0	0.0	0.0	0.0	0.0	0.0	0.0	0.0
C15orf42	90381	gene_synonym	H. sapiens	90381	H. sapiens	TICRR	GO:0033314 mitotic DNA replication checkpoint;GO:0044818 mitotic G2/M transition checkpoint;GO:0030174 regulation of DNA-dependent DNA replication initiation	0.0	0.0	0.0	0.0	0.0	0.0	0.0	0.0	0.0	0.0	0.0	0.0	0.0	0.0	1.0	0.0	0.0	0.0	0.0	0.0
C15orf52	388115	gene_synonym	H. sapiens	388115	H. sapiens	CCDC9B		0.0	0.0	0.0	0.0	0.0	0.0	0.0	0.0	0.0	0.0	0.0	0.0	0.0	0.0	0.0	0.0	0.0	0.0	0.0	0.0
C16orf45	89927	gene_synonym	H. sapiens	89927	H. sapiens	BMERB1	GO:0021822 negative regulation of cell motility involved in cerebral cortex radial glia guided migration;GO:0021814 cell motility involved in cerebral cortex radial glia guided migration;GO:0021819 layer formation in cerebral cortex	0.0	0.0	0.0	0.0	0.0	0.0	0.0	0.0	0.0	0.0	0.0	0.0	0.0	0.0	0.0	0.0	0.0	0.0	1.0	0.0
C16orf57	79650	gene_synonym	H. sapiens	79650	H. sapiens	USB1	GO:0034477 U6 snRNA 3'-end processing;GO:0034472 snRNA 3'-end processing;GO:0016180 snRNA processing	0.0	0.0	0.0	0.0	0.0	0.0	0.0	0.0	0.0	0.0	0.0	0.0	0.0	0.0	0.0	0.0	0.0	0.0	0.0	0.0
C16orf61	56942	gene_synonym	H. sapiens	56942	H. sapiens	CMC2		0.0	0.0	0.0	0.0	0.0	0.0	0.0	0.0	0.0	0.0	0.0	0.0	0.0	0.0	0.0	0.0	0.0	0.0	0.0	0.0
C16orf71	146562	symbol	H. sapiens	146562	H. sapiens	C16orf71		0.0	0.0	0.0	0.0	0.0	0.0	0.0	0.0	0.0	0.0	0.0	0.0	0.0	0.0	0.0	0.0	0.0	0.0	0.0	0.0
C16orf80	29105	gene_synonym	H. sapiens	29105	H. sapiens	CFAP20	GO:0060296 regulation of cilium beat frequency involved in ciliary motility;GO:0060295 regulation of cilium movement involved in cell motility;GO:1902019 regulation of cilium-dependent cell motility	0.0	0.0	0.0	0.0	0.0	0.0	0.0	0.0	0.0	0.0	1.0	0.0	0.0	0.0	0.0	0.0	0.0	0.0	0.0	0.0
C17orf28	283987	gene_synonym	H. sapiens	283987	H. sapiens	HID1		0.0	0.0	0.0	0.0	0.0	0.0	0.0	0.0	0.0	0.0	0.0	0.0	0.0	0.0	0.0	0.0	0.0	0.0	0.0	0.0
C17orf37	84299	gene_synonym	H. sapiens	84299	H. sapiens	MIEN1	GO:0051491 positive regulation of filopodium assembly;GO:0051489 regulation of filopodium assembly;GO:0120034 positive regulation of plasma membrane bounded cell projection assembly	0.0	0.0	0.0	0.0	0.0	0.0	0.0	0.0	0.0	0.0	0.0	0.0	0.0	0.0	0.0	0.0	0.0	0.0	0.0	0.0
C17orf58	284018	symbol	H. sapiens	284018	H. sapiens	C17orf58		0.0	0.0	0.0	0.0	0.0	0.0	0.0	0.0	0.0	0.0	0.0	0.0	0.0	0.0	0.0	0.0	0.0	0.0	0.0	0.0
C1GALT1	56913	symbol	H. sapiens	56913	H. sapiens	C1GALT1	GO:0016267 O-glycan processing, core 1;GO:0060576 intestinal epithelial cell development;GO:0016266 O-glycan processing	0.0	0.0	0.0	0.0	1.0	0.0	0.0	0.0	0.0	0.0	0.0	0.0	0.0	0.0	0.0	0.0	0.0	0.0	0.0	0.0
C1orf106	55765	gene_synonym	H. sapiens	55765	H. sapiens	INAVA	GO:0070431 nucleotide-binding oligomerization domain containing 2 signaling pathway;GO:0070423 nucleotide-binding oligomerization domain containing signaling pathway;GO:0060729 intestinal epithelial structure maintenance	0.0	0.0	0.0	0.0	0.0	1.0	0.0	0.0	0.0	0.0	0.0	0.0	0.0	0.0	0.0	0.0	0.0	0.0	0.0	0.0
C1orf163	65260	gene_synonym	H. sapiens	65260	H. sapiens	COA7		0.0	0.0	0.0	0.0	0.0	0.0	0.0	0.0	0.0	0.0	0.0	0.0	0.0	0.0	0.0	0.0	0.0	0.0	0.0	0.0
C1orf198	84886	symbol	H. sapiens	84886	H. sapiens	C1orf198		0.0	0.0	0.0	0.0	0.0	0.0	0.0	0.0	0.0	0.0	0.0	0.0	0.0	0.0	0.0	0.0	0.0	0.0	0.0	0.0
C1orf27	54953	gene_synonym	H. sapiens	54953	H. sapiens	ODR4	GO:0008104 protein localization;GO:0033036 macromolecule localization;GO:0051179 localization	0.0	0.0	0.0	0.0	0.0	0.0	0.0	0.0	0.0	0.0	0.0	0.0	0.0	0.0	0.0	0.0	0.0	0.0	0.0	0.0
C21orf45	54069	gene_synonym	H. sapiens	54069	H. sapiens	MIS18A	GO:0034080 CENP-A containing nucleosome assembly;GO:0044030 regulation of DNA methylation;GO:0006336 DNA replication-independent nucleosome assembly	0.0	0.0	1.0	0.0	0.0	0.0	0.0	0.0	0.0	0.0	0.0	0.0	0.0	0.0	1.0	0.0	0.0	0.0	0.0	0.0
C2orf55	343990	gene_synonym	H. sapiens	343990	H. sapiens	CRACDL		0.0	0.0	0.0	0.0	0.0	0.0	0.0	0.0	0.0	0.0	0.0	0.0	0.0	0.0	0.0	0.0	0.0	0.0	0.0	0.0
C2orf77	129881	gene_synonym	H. sapiens	129881	H. sapiens	CCDC173		0.0	0.0	0.0	0.0	0.0	0.0	0.0	0.0	0.0	0.0	0.0	0.0	0.0	0.0	0.0	0.0	0.0	0.0	0.0	0.0
C3orf18	51161	symbol	H. sapiens	51161	H. sapiens	C3orf18		0.0	0.0	0.0	0.0	0.0	0.0	0.0	0.0	0.0	0.0	0.0	0.0	0.0	0.0	0.0	0.0	0.0	0.0	0.0	0.0
C4A	720	symbol	H. sapiens	720	H. sapiens	C4A	GO:2000427 positive regulation of apoptotic cell clearance;GO:2000425 regulation of apoptotic cell clearance;GO:0006958 complement activation, classical pathway	0.0	0.0	0.0	0.0	0.0	0.0	0.0	0.0	0.0	0.0	0.0	0.0	0.0	0.0	0.0	0.0	0.0	0.0	0.0	0.0
C4orf32	132720	gene_synonym	H. sapiens	132720	H. sapiens	FAM241A		0.0	0.0	0.0	0.0	0.0	0.0	0.0	0.0	0.0	0.0	0.0	0.0	0.0	0.0	0.0	0.0	0.0	0.0	0.0	0.0
C4orf34	201895	gene_synonym	H. sapiens	201895	H. sapiens	SMIM14	GO:0001835 blastocyst hatching;GO:0035188 hatching;GO:0001824 blastocyst development	0.0	1.0	0.0	0.0	0.0	0.0	0.0	0.0	0.0	0.0	0.0	0.0	0.0	0.0	0.0	0.0	0.0	0.0	0.0	0.0
C5orf36	285600	gene_synonym	H. sapiens	285600	H. sapiens	KIAA0825		0.0	0.0	0.0	0.0	0.0	0.0	0.0	0.0	0.0	0.0	0.0	0.0	0.0	0.0	0.0	0.0	0.0	0.0	0.0	0.0
C5orf44	80006	gene_synonym	H. sapiens	80006	H. sapiens	TRAPPC13		0.0	0.0	0.0	0.0	0.0	0.0	0.0	0.0	0.0	0.0	0.0	0.0	0.0	0.0	0.0	0.0	0.0	0.0	0.0	0.0
C6orf106	64771	gene_synonym	H. sapiens	64771	H. sapiens	ILRUN	GO:0050687 negative regulation of defense response to virus;GO:1900181 negative regulation of protein localization to nucleus;GO:0032480 negative regulation of type I interferon production	0.0	0.0	0.0	0.0	0.0	0.0	0.0	0.0	0.0	0.0	0.0	0.0	0.0	0.0	0.0	0.0	0.0	0.0	0.0	0.0
C6orf153	88745	gene_synonym	H. sapiens	88745	H. sapiens	RRP36	GO:0000462 maturation of SSU-rRNA from tricistronic rRNA transcript (SSU-rRNA, 5.8S rRNA, LSU-rRNA);GO:0000469 cleavage involved in rRNA processing;GO:0030490 maturation of SSU-rRNA	0.0	0.0	0.0	0.0	0.0	0.0	0.0	0.0	0.0	0.0	0.0	0.0	0.0	0.0	0.0	0.0	0.0	0.0	0.0	0.0
C6orf211	79624	gene_synonym	H. sapiens	79624	H. sapiens	ARMT1	GO:2001020 regulation of response to DNA damage stimulus;GO:0006479 protein methylation;GO:0008213 protein alkylation	0.0	0.0	0.0	0.0	0.0	0.0	0.0	0.0	0.0	0.0	0.0	0.0	0.0	0.0	0.0	0.0	0.0	0.0	0.0	0.0
C6orf97	80129	gene_synonym	H. sapiens	80129	H. sapiens	CCDC170		0.0	0.0	0.0	0.0	0.0	0.0	0.0	0.0	0.0	0.0	0.0	0.0	0.0	0.0	0.0	0.0	0.0	0.0	0.0	0.0
C9orf116	138162	symbol	H. sapiens	138162	H. sapiens	C9orf116	GO:0071494 cellular response to UV-C;GO:0010225 response to UV-C;GO:0034644 cellular response to UV	0.0	1.0	0.0	0.0	0.0	0.0	0.0	0.0	0.0	0.0	0.0	0.0	0.0	0.0	0.0	0.0	0.0	0.0	0.0	0.0
C9orf152	401546	symbol	H. sapiens	401546	H. sapiens	C9orf152		0.0	0.0	0.0	0.0	0.0	0.0	0.0	0.0	0.0	0.0	0.0	0.0	0.0	0.0	0.0	0.0	0.0	0.0	0.0	0.0
C9orf40	55071	symbol	H. sapiens	55071	H. sapiens	C9orf40		0.0	0.0	0.0	0.0	0.0	0.0	0.0	0.0	0.0	0.0	0.0	0.0	0.0	0.0	0.0	0.0	0.0	0.0	0.0	0.0
C9orf68	55064	gene_synonym	H. sapiens	55064	H. sapiens	SPATA6L	GO:0007283 spermatogenesis;GO:0048232 male gamete generation;GO:0007276 gamete generation	0.0	0.0	0.0	0.0	0.0	0.0	0.0	0.0	0.0	0.0	0.0	0.0	0.0	0.0	0.0	0.0	0.0	0.0	0.0	0.0
CA12	771	symbol	H. sapiens	771	H. sapiens	CA12	GO:0055064 chloride ion homeostasis;GO:0055083 monovalent inorganic anion homeostasis;GO:0015701 bicarbonate transport	0.0	0.0	0.0	0.0	0.0	0.0	0.0	0.0	0.0	0.0	0.0	0.0	0.0	0.0	0.0	0.0	0.0	0.0	0.0	0.0
CA5BP	340591	gene_synonym	H. sapiens	340591	H. sapiens	CA5BP1		0.0	0.0	0.0	0.0	0.0	0.0	0.0	0.0	0.0	0.0	0.0	0.0	0.0	0.0	0.0	0.0	0.0	0.0	0.0	0.0
CACNA1D	776	symbol	H. sapiens	776	H. sapiens	CACNA1D	GO:0086046 membrane depolarization during SA node cell action potential;GO:0099703 induction of synaptic vesicle exocytosis by positive regulation of presynaptic cytosolic calcium ion concentration;GO:0086015 SA node cell action potential	0.0	0.0	0.0	0.0	0.0	0.0	0.0	0.0	0.0	0.0	0.0	0.0	0.0	0.0	0.0	0.0	0.0	0.0	0.0	0.0
CACNA1H	8912	symbol	H. sapiens	8912	H. sapiens	CACNA1H	GO:2000344 positive regulation of acrosome reaction;GO:0032342 aldosterone biosynthetic process;GO:0034651 cortisol biosynthetic process	0.0	0.0	0.0	0.0	0.0	1.0	0.0	0.0	0.0	0.0	0.0	0.0	0.0	0.0	0.0	0.0	0.0	0.0	0.0	0.0
CACNA2D2	9254	symbol	H. sapiens	9254	H. sapiens	CACNA2D2	GO:0060024 rhythmic synaptic transmission;GO:0061337 cardiac conduction;GO:0050796 regulation of insulin secretion	0.0	0.0	0.0	0.0	0.0	0.0	0.0	0.0	0.0	0.0	0.0	0.0	0.0	0.0	0.0	0.0	0.0	0.0	0.0	0.0
CALR	811	symbol	H. sapiens	811	H. sapiens	CALR	GO:0002502 peptide antigen assembly with MHC class I protein complex;GO:1901164 negative regulation of trophoblast cell migration;GO:2000510 positive regulation of dendritic cell chemotaxis	0.0	0.0	0.0	0.0	0.0	1.0	0.0	0.0	0.0	0.0	0.0	1.0	0.0	0.0	0.0	0.0	0.0	0.0	0.0	0.0
CAMK2N1	55450	symbol	H. sapiens	55450	H. sapiens	CAMK2N1	GO:1904030 negative regulation of cyclin-dependent protein kinase activity;GO:0070373 negative regulation of ERK1 and ERK2 cascade;GO:0043409 negative regulation of MAPK cascade	0.0	0.0	0.0	0.0	0.0	0.0	0.0	0.0	0.0	0.0	0.0	0.0	0.0	0.0	0.0	0.0	1.0	0.0	0.0	0.0
CASD1	64921	symbol	H. sapiens	64921	H. sapiens	CASD1	GO:0005975 carbohydrate metabolic process;GO:0044238 primary metabolic process;GO:0071704 organic substance metabolic process	0.0	0.0	0.0	0.0	0.0	0.0	0.0	0.0	0.0	0.0	0.0	0.0	0.0	0.0	0.0	0.0	0.0	0.0	0.0	0.0
CBX2	84733	symbol	H. sapiens	84733	H. sapiens	CBX2	GO:0045137 development of primary sexual characteristics;GO:0000122 negative regulation of transcription by RNA polymerase II;GO:0007548 sex differentiation	0.0	0.0	0.0	0.0	0.0	0.0	0.0	0.0	0.0	0.0	0.0	0.0	0.0	0.0	0.0	0.0	0.0	0.0	0.0	0.0
CBX7	23492	symbol	H. sapiens	23492	H. sapiens	CBX7	GO:0000122 negative regulation of transcription by RNA polymerase II;GO:0045892 negative regulation of transcription, DNA-templated;GO:1903507 negative regulation of nucleic acid-templated transcription	0.0	0.0	0.0	0.0	0.0	0.0	0.0	0.0	0.0	0.0	0.0	0.0	0.0	0.0	0.0	0.0	0.0	0.0	0.0	0.0
CCDC103	388389	symbol	H. sapiens	388389	H. sapiens	CCDC103	GO:0036159 inner dynein arm assembly;GO:0036158 outer dynein arm assembly;GO:0071907 determination of digestive tract left/right asymmetry	0.0	1.0	0.0	0.0	1.0	0.0	0.0	0.0	0.0	0.0	0.0	0.0	0.0	0.0	0.0	0.0	0.0	0.0	0.0	0.0
CCDC24	149473	symbol	H. sapiens	149473	H. sapiens	CCDC24	GO:0001835 blastocyst hatching;GO:0035188 hatching;GO:0001824 blastocyst development	0.0	1.0	0.0	0.0	0.0	0.0	0.0	0.0	0.0	0.0	0.0	0.0	0.0	0.0	0.0	0.0	0.0	0.0	0.0	0.0
CCDC30	728621	symbol	H. sapiens	728621	H. sapiens	CCDC30		0.0	0.0	0.0	0.0	0.0	0.0	0.0	0.0	0.0	0.0	0.0	0.0	0.0	0.0	0.0	0.0	0.0	0.0	0.0	0.0
CCDC40	55036	symbol	H. sapiens	55036	H. sapiens	CCDC40	GO:0036159 inner dynein arm assembly;GO:0035469 determination of pancreatic left/right asymmetry;GO:0071910 determination of liver left/right asymmetry	0.0	1.0	0.0	0.0	1.0	0.0	0.0	0.0	0.0	0.0	0.0	0.0	0.0	0.0	0.0	0.0	0.0	0.0	0.0	0.0
CCDC48	79825	gene_synonym	H. sapiens	79825	H. sapiens	EFCC1		0.0	0.0	0.0	0.0	0.0	0.0	0.0	0.0	0.0	0.0	0.0	0.0	0.0	0.0	0.0	0.0	0.0	0.0	0.0	0.0
CCDC74B	91409	symbol	H. sapiens	91409	H. sapiens	CCDC74B		0.0	0.0	0.0	0.0	0.0	0.0	0.0	0.0	0.0	0.0	0.0	0.0	0.0	0.0	0.0	0.0	0.0	0.0	0.0	0.0
CCDC77	84318	symbol	H. sapiens	84318	H. sapiens	CCDC77		0.0	0.0	0.0	0.0	0.0	0.0	0.0	0.0	0.0	0.0	0.0	0.0	0.0	0.0	0.0	0.0	0.0	0.0	0.0	0.0
CCDC82	79780	symbol	H. sapiens	79780	H. sapiens	CCDC82		0.0	0.0	0.0	0.0	0.0	0.0	0.0	0.0	0.0	0.0	0.0	0.0	0.0	0.0	0.0	0.0	0.0	0.0	0.0	0.0
CCDC90A	63933	gene_synonym	H. sapiens	63933	H. sapiens	MCUR1	GO:0051561 positive regulation of mitochondrial calcium ion concentration;GO:0036444 calcium import into the mitochondrion;GO:0051560 mitochondrial calcium ion homeostasis	0.0	0.0	0.0	0.0	0.0	0.0	0.0	0.0	0.0	0.0	0.0	0.0	0.0	0.0	0.0	0.0	0.0	0.0	0.0	0.0
CCDC96	257236	symbol	H. sapiens	257236	H. sapiens	CCDC96		0.0	0.0	0.0	0.0	0.0	0.0	0.0	0.0	0.0	0.0	0.0	0.0	0.0	0.0	0.0	0.0	0.0	0.0	0.0	0.0
CCDC99	54908	gene_synonym	H. sapiens	54908	H. sapiens	SPDL1	GO:0007094 mitotic spindle assembly checkpoint;GO:0071174 mitotic spindle checkpoint;GO:0045841 negative regulation of mitotic metaphase/anaphase transition	0.0	0.0	1.0	0.0	0.0	0.0	0.0	0.0	0.0	0.0	0.0	0.0	0.0	0.0	0.0	0.0	0.0	0.0	0.0	0.0
CCNA2	890	symbol	H. sapiens	890	H. sapiens	CCNA2	GO:0071373 cellular response to luteinizing hormone stimulus;GO:0071314 cellular response to cocaine;GO:0034699 response to luteinizing hormone	0.0	0.0	1.0	0.0	0.0	1.0	0.0	0.0	0.0	0.0	0.0	0.0	0.0	1.0	1.0	0.0	1.0	0.0	0.0	0.0
CCNB2	9133	symbol	H. sapiens	9133	H. sapiens	CCNB2	GO:0007077 mitotic nuclear envelope disassembly;GO:0051081 nuclear envelope disassembly;GO:0043029 T cell homeostasis	0.0	1.0	1.0	0.0	0.0	0.0	0.0	0.0	0.0	0.0	0.0	0.0	0.0	0.0	0.0	0.0	1.0	0.0	1.0	0.0
CCNE1	898	symbol	H. sapiens	898	H. sapiens	CCNE1	GO:0030521 androgen receptor signaling pathway;GO:1900087 positive regulation of G1/S transition of mitotic cell cycle;GO:0007129 synapsis	0.0	0.0	1.0	0.0	0.0	1.0	0.0	0.0	0.0	0.0	0.0	0.0	0.0	0.0	1.0	0.0	1.0	0.0	0.0	1.0
CCNG2	901	symbol	H. sapiens	901	H. sapiens	CCNG2	GO:0000079 regulation of cyclin-dependent protein serine/threonine kinase activity;GO:1904029 regulation of cyclin-dependent protein kinase activity;GO:0071900 regulation of protein serine/threonine kinase activity	0.0	0.0	1.0	0.0	0.0	0.0	0.0	0.0	0.0	0.0	0.0	0.0	0.0	0.0	0.0	0.0	1.0	0.0	0.0	0.0
CCT4	10575	symbol	H. sapiens	10575	H. sapiens	CCT4	GO:1904871 positive regulation of protein localization to Cajal body;GO:1904869 regulation of protein localization to Cajal body;GO:1904874 positive regulation of telomerase RNA localization to Cajal body	0.0	0.0	0.0	0.0	0.0	0.0	0.0	0.0	0.0	0.0	0.0	0.0	0.0	0.0	1.0	0.0	0.0	0.0	0.0	0.0
CCT5	22948	symbol	H. sapiens	22948	H. sapiens	CCT5	GO:1904871 positive regulation of protein localization to Cajal body;GO:1904869 regulation of protein localization to Cajal body;GO:1904874 positive regulation of telomerase RNA localization to Cajal body	0.0	0.0	0.0	0.0	0.0	0.0	0.0	0.0	0.0	0.0	0.0	0.0	0.0	0.0	1.0	0.0	0.0	0.0	0.0	0.0
CCT6A	908	symbol	H. sapiens	908	H. sapiens	CCT6A	GO:1904871 positive regulation of protein localization to Cajal body;GO:1904869 regulation of protein localization to Cajal body;GO:1904874 positive regulation of telomerase RNA localization to Cajal body	0.0	0.0	0.0	0.0	0.0	0.0	0.0	0.0	0.0	0.0	0.0	0.0	0.0	0.0	1.0	0.0	0.0	0.0	0.0	0.0
CD46	4179	symbol	H. sapiens	4179	H. sapiens	CD46	GO:0043382 positive regulation of memory T cell differentiation;GO:0043380 regulation of memory T cell differentiation;GO:0045591 positive regulation of regulatory T cell differentiation	0.0	0.0	0.0	0.0	0.0	0.0	0.0	0.0	0.0	0.0	0.0	0.0	0.0	0.0	0.0	0.0	0.0	0.0	0.0	0.0
CDC20	991	symbol	H. sapiens	991	H. sapiens	CDC20	GO:0007094 mitotic spindle assembly checkpoint;GO:0071174 mitotic spindle checkpoint;GO:1904668 positive regulation of ubiquitin protein ligase activity	0.0	0.0	1.0	0.0	0.0	0.0	0.0	0.0	0.0	0.0	0.0	0.0	0.0	0.0	0.0	0.0	0.0	0.0	0.0	0.0
CDC25A	993	symbol	H. sapiens	993	H. sapiens	CDC25A	GO:0110032 positive regulation of G2/MI transition of meiotic cell cycle;GO:0110030 regulation of G2/MI transition of meiotic cell cycle;GO:1901995 positive regulation of meiotic cell cycle phase transition	0.0	0.0	1.0	0.0	0.0	0.0	0.0	0.0	0.0	0.0	0.0	0.0	0.0	0.0	0.0	0.0	1.0	0.0	0.0	0.0
CDC25B	994	symbol	H. sapiens	994	H. sapiens	CDC25B	GO:0110032 positive regulation of G2/MI transition of meiotic cell cycle;GO:0110030 regulation of G2/MI transition of meiotic cell cycle;GO:1901995 positive regulation of meiotic cell cycle phase transition	0.0	0.0	1.0	0.0	0.0	0.0	0.0	0.0	0.0	0.0	0.0	0.0	0.0	0.0	0.0	0.0	0.0	0.0	0.0	0.0
CDC6	990	symbol	H. sapiens	990	H. sapiens	CDC6	GO:1904117 cellular response to vasopressin;GO:0007089 traversing start control point of mitotic cell cycle;GO:0033314 mitotic DNA replication checkpoint	0.0	0.0	1.0	0.0	0.0	1.0	0.0	0.0	0.0	0.0	0.0	0.0	0.0	0.0	1.0	0.0	1.0	0.0	0.0	1.0
CDC7	8317	symbol	H. sapiens	8317	H. sapiens	CDC7	GO:0010571 positive regulation of nuclear cell cycle DNA replication;GO:0033262 regulation of nuclear cell cycle DNA replication;GO:0070317 negative regulation of G0 to G1 transition	0.0	0.0	1.0	0.0	0.0	0.0	0.0	0.0	0.0	0.0	0.0	0.0	0.0	0.0	1.0	0.0	0.0	0.0	0.0	0.0
CDCA2	157313	symbol	H. sapiens	157313	H. sapiens	CDCA2	GO:0035307 positive regulation of protein dephosphorylation;GO:0035306 positive regulation of dephosphorylation;GO:0035304 regulation of protein dephosphorylation	0.0	0.0	1.0	0.0	0.0	0.0	0.0	0.0	0.0	0.0	0.0	0.0	0.0	0.0	0.0	0.0	0.0	0.0	0.0	0.0
CDCA3	83461	symbol	H. sapiens	83461	H. sapiens	CDCA3	GO:0016567 protein ubiquitination;GO:0032446 protein modification by small protein conjugation;GO:0051301 cell division	0.0	0.0	1.0	0.0	0.0	0.0	0.0	0.0	0.0	0.0	0.0	0.0	0.0	0.0	0.0	0.0	0.0	0.0	0.0	0.0
CDCA5	113130	symbol	H. sapiens	113130	H. sapiens	CDCA5	GO:0071922 regulation of cohesin loading;GO:0031536 positive regulation of exit from mitosis;GO:0071921 cohesin loading	0.0	0.0	1.0	0.0	0.0	0.0	0.0	0.0	0.0	0.0	0.0	0.0	0.0	0.0	0.0	0.0	0.0	0.0	0.0	0.0
CDCA7	83879	symbol	H. sapiens	83879	H. sapiens	CDCA7	GO:0006915 apoptotic process;GO:0042127 regulation of cell proliferation;GO:0012501 programmed cell death	0.0	0.0	0.0	0.0	0.0	0.0	0.0	0.0	0.0	0.0	0.0	0.0	0.0	0.0	0.0	0.0	0.0	0.0	0.0	0.0
CDCA8	55143	symbol	H. sapiens	55143	H. sapiens	CDCA8	GO:0007080 mitotic metaphase plate congression;GO:0051310 metaphase plate congression;GO:0051303 establishment of chromosome localization	0.0	0.0	1.0	0.0	0.0	0.0	0.0	0.0	0.0	0.0	0.0	0.0	0.0	0.0	0.0	0.0	0.0	0.0	0.0	0.0
CDK16	5127	symbol	H. sapiens	5127	H. sapiens	CDK16	GO:0061178 regulation of insulin secretion involved in cellular response to glucose stimulus;GO:0030252 growth hormone secretion;GO:0035773 insulin secretion involved in cellular response to glucose stimulus	0.0	0.0	0.0	0.0	0.0	0.0	0.0	0.0	0.0	0.0	0.0	0.0	0.0	0.0	0.0	0.0	0.0	0.0	0.0	0.0
CDK17	5128	symbol	H. sapiens	5128	H. sapiens	CDK17	GO:0051726 regulation of cell cycle;GO:0006468 protein phosphorylation;GO:0016310 phosphorylation	0.0	0.0	0.0	0.0	0.0	0.0	0.0	0.0	0.0	0.0	0.0	0.0	0.0	0.0	0.0	0.0	0.0	0.0	0.0	0.0
CDK2AP1	8099	symbol	H. sapiens	8099	H. sapiens	CDK2AP1	GO:0006261 DNA-dependent DNA replication;GO:0006260 DNA replication;GO:0001934 positive regulation of protein phosphorylation	0.0	0.0	0.0	0.0	0.0	0.0	0.0	0.0	0.0	0.0	0.0	0.0	0.0	0.0	1.0	0.0	0.0	0.0	0.0	0.0
CDKN2A	1029	symbol	H. sapiens	1029	H. sapiens	CDKN2A	GO:2000111 positive regulation of macrophage apoptotic process;GO:0035986 senescence-associated heterochromatin focus assembly;GO:0045736 negative regulation of cyclin-dependent protein serine/threonine kinase activity	0.0	0.0	0.0	0.0	0.0	0.0	0.0	0.0	0.0	0.0	0.0	0.0	0.0	0.0	0.0	0.0	1.0	0.0	0.0	0.0
CDT1	81620	symbol	H. sapiens	81620	H. sapiens	CDT1	GO:1902426 deactivation of mitotic spindle assembly checkpoint;GO:0090266 regulation of mitotic cell cycle spindle assembly checkpoint;GO:1903504 regulation of mitotic spindle checkpoint	0.0	0.0	1.0	0.0	0.0	0.0	0.0	0.0	0.0	0.0	0.0	0.0	0.0	0.0	1.0	0.0	0.0	0.0	0.0	1.0
CEACAM19	56971	symbol	H. sapiens	56971	H. sapiens	CEACAM19		0.0	0.0	0.0	0.0	0.0	0.0	0.0	0.0	0.0	0.0	0.0	0.0	0.0	0.0	0.0	0.0	0.0	0.0	0.0	0.0
CEBPB	1051	symbol	H. sapiens	1051	H. sapiens	CEBPB	GO:2000120 positive regulation of sodium-dependent phosphate transport;GO:1901329 regulation of odontoblast differentiation;GO:2000118 regulation of sodium-dependent phosphate transport	0.0	1.0	0.0	0.0	0.0	1.0	0.0	0.0	0.0	1.0	1.0	0.0	0.0	0.0	0.0	0.0	0.0	0.0	0.0	0.0
CEBPG	1054	symbol	H. sapiens	1054	H. sapiens	CEBPG	GO:0043353 enucleate erythrocyte differentiation;GO:0045078 positive regulation of interferon-gamma biosynthetic process;GO:0045072 regulation of interferon-gamma biosynthetic process	0.0	0.0	0.0	0.0	0.0	0.0	0.0	0.0	0.0	0.0	0.0	0.0	0.0	0.0	1.0	0.0	0.0	0.0	0.0	0.0
CELSR1	9620	symbol	H. sapiens	9620	H. sapiens	CELSR1	GO:0090179 planar cell polarity pathway involved in neural tube closure;GO:0090178 regulation of establishment of planar polarity involved in neural tube closure;GO:0060488 orthogonal dichotomous subdivision of terminal units involved in lung branching morphogenesis	1.0	1.0	0.0	0.0	0.0	0.0	0.0	0.0	0.0	0.0	1.0	0.0	0.0	1.0	0.0	0.0	0.0	0.0	0.0	0.0
CENPA	1058	symbol	H. sapiens	1058	H. sapiens	CENPA	GO:0034080 CENP-A containing nucleosome assembly;GO:0006336 DNA replication-independent nucleosome assembly;GO:0051382 kinetochore assembly	0.0	0.0	1.0	0.0	0.0	0.0	0.0	0.0	0.0	0.0	0.0	0.0	0.0	0.0	0.0	0.0	0.0	0.0	0.0	0.0
CENPL	91687	symbol	H. sapiens	91687	H. sapiens	CENPL	GO:0034080 CENP-A containing nucleosome assembly;GO:0006336 DNA replication-independent nucleosome assembly;GO:0031055 chromatin remodeling at centromere	0.0	0.0	0.0	0.0	0.0	0.0	0.0	0.0	0.0	0.0	0.0	0.0	0.0	0.0	0.0	0.0	0.0	0.0	0.0	0.0
CENPO	79172	symbol	H. sapiens	79172	H. sapiens	CENPO	GO:0034080 CENP-A containing nucleosome assembly;GO:0006336 DNA replication-independent nucleosome assembly;GO:0031055 chromatin remodeling at centromere	0.0	0.0	0.0	0.0	0.0	0.0	0.0	0.0	0.0	0.0	0.0	0.0	0.0	0.0	0.0	0.0	0.0	0.0	0.0	0.0
CENPW	387103	symbol	H. sapiens	387103	H. sapiens	CENPW	GO:0034080 CENP-A containing nucleosome assembly;GO:0006336 DNA replication-independent nucleosome assembly;GO:0051382 kinetochore assembly	0.0	0.0	1.0	0.0	0.0	0.0	0.0	0.0	0.0	0.0	0.0	0.0	0.0	0.0	0.0	0.0	0.0	0.0	0.0	0.0
CHAC1	79094	symbol	H. sapiens	79094	H. sapiens	CHAC1	GO:0006750 glutathione biosynthetic process;GO:0006751 glutathione catabolic process;GO:0010955 negative regulation of protein processing	0.0	0.0	0.0	0.0	0.0	0.0	0.0	0.0	0.0	0.0	0.0	0.0	0.0	0.0	0.0	0.0	0.0	0.0	0.0	0.0
CHAC2	494143	symbol	H. sapiens	494143	H. sapiens	CHAC2	GO:0006750 glutathione biosynthetic process;GO:0006751 glutathione catabolic process;GO:0019184 nonribosomal peptide biosynthetic process	0.0	0.0	0.0	0.0	0.0	0.0	0.0	0.0	0.0	0.0	0.0	0.0	0.0	0.0	0.0	0.0	0.0	0.0	0.0	0.0
CHAF1B	8208	symbol	H. sapiens	8208	H. sapiens	CHAF1B	GO:0006335 DNA replication-dependent nucleosome assembly;GO:0034723 DNA replication-dependent nucleosome organization;GO:0006334 nucleosome assembly	0.0	0.0	0.0	0.0	0.0	0.0	0.0	0.0	0.0	0.0	0.0	0.0	0.0	0.0	1.0	0.0	0.0	0.0	0.0	0.0
CHEK1	1111	symbol	H. sapiens	1111	H. sapiens	CHEK1	GO:0035407 histone H3-T11 phosphorylation;GO:2000615 regulation of histone H3-K9 acetylation;GO:0010767 regulation of transcription from RNA polymerase II promoter in response to UV-induced DNA damage	0.0	0.0	0.0	0.0	0.0	0.0	1.0	0.0	0.0	0.0	0.0	0.0	0.0	0.0	1.0	0.0	0.0	0.0	0.0	0.0
CHI3L2	1117	symbol	H. sapiens	1117	H. sapiens	CHI3L2	GO:0006032 chitin catabolic process;GO:1901072 glucosamine-containing compound catabolic process;GO:0046348 amino sugar catabolic process	0.0	0.0	0.0	0.0	0.0	0.0	0.0	0.0	0.0	0.0	0.0	0.0	0.0	0.0	0.0	0.0	0.0	0.0	0.0	0.0
CHRD	8646	symbol	H. sapiens	8646	H. sapiens	CHRD	GO:0021919 BMP signaling pathway involved in spinal cord dorsal/ventral patterning;GO:0021914 negative regulation of smoothened signaling pathway involved in ventral spinal cord patterning;GO:0033504 floor plate development	0.0	1.0	0.0	1.0	0.0	0.0	0.0	0.0	0.0	0.0	0.0	0.0	0.0	0.0	0.0	0.0	0.0	0.0	0.0	0.0
CHRNA5	1138	symbol	H. sapiens	1138	H. sapiens	CHRNA5	GO:0035095 behavioral response to nicotine;GO:2000300 regulation of synaptic vesicle exocytosis;GO:1902803 regulation of synaptic vesicle transport	0.0	0.0	0.0	0.0	0.0	0.0	0.0	0.0	0.0	0.0	1.0	0.0	0.0	0.0	0.0	0.0	0.0	0.0	0.0	0.0
CHST15	51363	symbol	H. sapiens	51363	H. sapiens	CHST15	GO:0030206 chondroitin sulfate biosynthetic process;GO:0030204 chondroitin sulfate metabolic process;GO:0050650 chondroitin sulfate proteoglycan biosynthetic process	0.0	0.0	0.0	0.0	0.0	0.0	0.0	0.0	0.0	0.0	0.0	0.0	0.0	0.0	0.0	0.0	0.0	0.0	0.0	0.0
CHST2	9435	symbol	H. sapiens	9435	H. sapiens	CHST2	GO:0018146 keratan sulfate biosynthetic process;GO:0042339 keratan sulfate metabolic process;GO:0006044 N-acetylglucosamine metabolic process	0.0	0.0	0.0	0.0	0.0	0.0	0.0	0.0	0.0	0.0	0.0	0.0	0.0	0.0	0.0	0.0	0.0	0.0	0.0	0.0
CHURC1	91612	symbol	H. sapiens	91612	H. sapiens	CHURC1	GO:0045893 positive regulation of transcription, DNA-templated;GO:1903508 positive regulation of nucleic acid-templated transcription;GO:1902680 positive regulation of RNA biosynthetic process	0.0	0.0	0.0	0.0	0.0	0.0	0.0	0.0	0.0	0.0	0.0	0.0	0.0	0.0	0.0	0.0	0.0	0.0	0.0	0.0
CIAPIN1	57019	symbol	H. sapiens	57019	H. sapiens	CIAPIN1	GO:0016226 iron-sulfur cluster assembly;GO:0031163 metallo-sulfur cluster assembly;GO:0022900 electron transport chain	0.0	0.0	0.0	0.0	0.0	0.0	0.0	0.0	0.0	0.0	0.0	0.0	0.0	0.0	0.0	0.0	0.0	0.0	0.0	0.0
CIRBP	1153	symbol	H. sapiens	1153	H. sapiens	CIRBP	GO:0048255 mRNA stabilization;GO:0048026 positive regulation of mRNA splicing, via spliceosome;GO:1902373 negative regulation of mRNA catabolic process	0.0	0.0	0.0	0.0	0.0	0.0	0.0	0.0	0.0	0.0	0.0	0.0	0.0	0.0	0.0	0.0	0.0	0.0	0.0	0.0
CIRH1A	84916	gene_synonym	H. sapiens	84916	H. sapiens	UTP4	GO:0000462 maturation of SSU-rRNA from tricistronic rRNA transcript (SSU-rRNA, 5.8S rRNA, LSU-rRNA);GO:0030490 maturation of SSU-rRNA;GO:0042274 ribosomal small subunit biogenesis	0.0	0.0	0.0	0.0	0.0	0.0	0.0	0.0	0.0	0.0	0.0	0.0	0.0	0.0	0.0	0.0	0.0	0.0	0.0	0.0
CISH	1154	symbol	H. sapiens	1154	H. sapiens	CISH	GO:0038111 interleukin-7-mediated signaling pathway;GO:0098761 cellular response to interleukin-7;GO:0043551 regulation of phosphatidylinositol 3-kinase activity	0.0	0.0	0.0	0.0	0.0	0.0	0.0	0.0	0.0	0.0	0.0	0.0	0.0	0.0	0.0	0.0	0.0	0.0	0.0	0.0
CKS1B	1163	symbol	H. sapiens	1163	H. sapiens	CKS1B	GO:0045737 positive regulation of cyclin-dependent protein serine/threonine kinase activity;GO:1904031 positive regulation of cyclin-dependent protein kinase activity;GO:0000079 regulation of cyclin-dependent protein serine/threonine kinase activity	0.0	0.0	1.0	0.0	0.0	0.0	0.0	0.0	0.0	0.0	0.0	0.0	0.0	0.0	0.0	0.0	1.0	0.0	0.0	0.0
CKS2	1164	symbol	H. sapiens	1164	H. sapiens	CKS2	GO:0045737 positive regulation of cyclin-dependent protein serine/threonine kinase activity;GO:1904031 positive regulation of cyclin-dependent protein kinase activity;GO:0000079 regulation of cyclin-dependent protein serine/threonine kinase activity	0.0	0.0	1.0	0.0	0.0	0.0	0.0	0.0	0.0	0.0	0.0	0.0	0.0	0.0	0.0	0.0	1.0	0.0	0.0	0.0
CLCN4	1183	symbol	H. sapiens	1183	H. sapiens	CLCN4	GO:1902476 chloride transmembrane transport;GO:0006821 chloride transport;GO:0098661 inorganic anion transmembrane transport	0.0	0.0	0.0	0.0	0.0	0.0	0.0	0.0	0.0	0.0	0.0	0.0	0.0	0.0	0.0	0.0	0.0	0.0	0.0	0.0
CLSTN2	64084	symbol	H. sapiens	64084	H. sapiens	CLSTN2	GO:0051965 positive regulation of synapse assembly;GO:0050806 positive regulation of synaptic transmission;GO:0007156 homophilic cell adhesion via plasma membrane adhesion molecules	1.0	0.0	0.0	0.0	0.0	0.0	0.0	0.0	0.0	0.0	0.0	0.0	0.0	0.0	0.0	0.0	0.0	0.0	0.0	0.0
CMBL	134147	symbol	H. sapiens	134147	H. sapiens	CMBL	GO:0006805 xenobiotic metabolic process;GO:0071466 cellular response to xenobiotic stimulus;GO:0009410 response to xenobiotic stimulus	0.0	0.0	0.0	0.0	0.0	0.0	0.0	0.0	0.0	0.0	0.0	0.0	0.0	0.0	0.0	0.0	0.0	0.0	0.0	0.0
CMTM7	112616	symbol	H. sapiens	112616	H. sapiens	CMTM7	GO:0002337 B-1a B cell differentiation;GO:0001923 B-1 B cell differentiation;GO:0002335 mature B cell differentiation	0.0	0.0	0.0	0.0	0.0	0.0	0.0	0.0	0.0	0.0	0.0	0.0	0.0	0.0	0.0	0.0	0.0	0.0	0.0	0.0
CNTD1	124817	symbol	H. sapiens	124817	H. sapiens	CNTD1	GO:0007131 reciprocal meiotic recombination;GO:0007127 meiosis I;GO:0035825 homologous recombination	0.0	0.0	0.0	0.0	0.0	0.0	0.0	0.0	0.0	0.0	0.0	0.0	0.0	0.0	0.0	0.0	0.0	0.0	0.0	0.0
COG7	91949	symbol	H. sapiens	91949	H. sapiens	COG7	GO:0034067 protein localization to Golgi apparatus;GO:0006890 retrograde vesicle-mediated transport, Golgi to ER;GO:0050821 protein stabilization	0.0	0.0	0.0	0.0	0.0	0.0	0.0	0.0	0.0	0.0	0.0	0.0	0.0	0.0	0.0	0.0	0.0	0.0	0.0	0.0
COMMD2	51122	symbol	H. sapiens	51122	H. sapiens	COMMD2		0.0	0.0	0.0	0.0	0.0	0.0	0.0	0.0	0.0	0.0	0.0	0.0	0.0	0.0	0.0	0.0	0.0	0.0	0.0	0.0
COQ7	10229	symbol	H. sapiens	10229	H. sapiens	COQ7	GO:0006744 ubiquinone biosynthetic process;GO:0006743 ubiquinone metabolic process;GO:1901663 quinone biosynthetic process	0.0	0.0	0.0	0.0	0.0	0.0	0.0	0.0	0.0	0.0	0.0	0.0	0.0	0.0	0.0	0.0	0.0	0.0	0.0	0.0
CORO2A	7464	symbol	H. sapiens	7464	H. sapiens	CORO2A	GO:0035556 intracellular signal transduction;GO:0007165 signal transduction;GO:0023052 signaling	0.0	0.0	0.0	0.0	0.0	0.0	0.0	0.0	0.0	0.0	0.0	0.0	0.0	0.0	0.0	0.0	0.0	0.0	0.0	0.0
COTL1	23406	symbol	H. sapiens	23406	H. sapiens	COTL1	GO:0043312 neutrophil degranulation;GO:0002283 neutrophil activation involved in immune response;GO:0030833 regulation of actin filament polymerization	0.0	0.0	0.0	0.0	0.0	0.0	0.0	0.0	0.0	0.0	0.0	0.0	0.0	0.0	0.0	0.0	0.0	0.0	0.0	0.0
COX4NB	10328	gene_synonym	H. sapiens	10328	H. sapiens	EMC8		0.0	0.0	0.0	0.0	0.0	0.0	0.0	0.0	0.0	0.0	0.0	0.0	0.0	0.0	0.0	0.0	0.0	0.0	0.0	0.0
COX6C	1345	symbol	H. sapiens	1345	H. sapiens	COX6C	GO:0006123 mitochondrial electron transport, cytochrome c to oxygen;GO:0042775 mitochondrial ATP synthesis coupled electron transport;GO:0042773 ATP synthesis coupled electron transport	0.0	0.0	0.0	0.0	0.0	0.0	0.0	0.0	0.0	0.0	0.0	0.0	0.0	0.0	0.0	0.0	0.0	0.0	0.0	0.0
CPEB3	22849	symbol	H. sapiens	22849	H. sapiens	CPEB3	GO:1900248 negative regulation of cytoplasmic translational elongation;GO:0060213 positive regulation of nuclear-transcribed mRNA poly(A) tail shortening;GO:1900365 positive regulation of mRNA polyadenylation	0.0	0.0	0.0	0.0	0.0	1.0	0.0	0.0	0.0	0.0	1.0	0.0	0.0	0.0	0.0	0.0	0.0	0.0	0.0	0.0
CPLX1	10815	symbol	H. sapiens	10815	H. sapiens	CPLX1	GO:0098967 exocytic insertion of neurotransmitter receptor to postsynaptic membrane;GO:0098881 exocytic insertion of neurotransmitter receptor to plasma membrane;GO:0031630 regulation of synaptic vesicle fusion to presynaptic active zone membrane	0.0	0.0	0.0	0.0	0.0	0.0	0.0	0.0	0.0	0.0	0.0	0.0	0.0	0.0	0.0	0.0	0.0	0.0	0.0	0.0
CPSF3	51692	symbol	H. sapiens	51692	H. sapiens	CPSF3	GO:0006398 mRNA 3'-end processing by stem-loop binding and cleavage;GO:0006406 mRNA export from nucleus;GO:0071427 mRNA-containing ribonucleoprotein complex export from nucleus	0.0	0.0	0.0	0.0	0.0	0.0	0.0	0.0	0.0	0.0	0.0	0.0	0.0	0.0	0.0	0.0	0.0	0.0	0.0	0.0
CREB3L4	148327	symbol	H. sapiens	148327	H. sapiens	CREB3L4	GO:0030968 endoplasmic reticulum unfolded protein response;GO:0034620 cellular response to unfolded protein;GO:0007283 spermatogenesis	0.0	0.0	0.0	0.0	0.0	0.0	0.0	0.0	0.0	0.0	0.0	0.0	0.0	0.0	0.0	0.0	0.0	0.0	0.0	0.0
CREBL2	1389	symbol	H. sapiens	1389	H. sapiens	CREBL2	GO:0046326 positive regulation of glucose import;GO:0010828 positive regulation of glucose transmembrane transport;GO:0046324 regulation of glucose import	0.0	0.0	0.0	0.0	0.0	0.0	0.0	0.0	0.0	0.0	0.0	0.0	0.0	0.0	0.0	0.0	0.0	0.0	0.0	0.0
CRIP1	1396	symbol	H. sapiens	1396	H. sapiens	CRIP1	GO:0060741 prostate gland stromal morphogenesis;GO:0071493 cellular response to UV-B;GO:0060512 prostate gland morphogenesis	0.0	0.0	0.0	0.0	0.0	0.0	0.0	0.0	0.0	1.0	0.0	0.0	0.0	0.0	0.0	0.0	0.0	0.0	0.0	0.0
CRY2	1408	symbol	H. sapiens	1408	H. sapiens	CRY2	GO:2000323 negative regulation of glucocorticoid receptor signaling pathway;GO:2000322 regulation of glucocorticoid receptor signaling pathway;GO:2000118 regulation of sodium-dependent phosphate transport	0.0	0.0	0.0	0.0	0.0	1.0	0.0	0.0	0.0	0.0	0.0	0.0	0.0	0.0	0.0	0.0	0.0	0.0	0.0	0.0
CRYAB	1410	symbol	H. sapiens	1410	H. sapiens	CRYAB	GO:1905907 negative regulation of amyloid fibril formation;GO:1905906 regulation of amyloid fibril formation;GO:0043154 negative regulation of cysteine-type endopeptidase activity involved in apoptotic process	0.0	0.0	0.0	0.0	0.0	0.0	0.0	0.0	0.0	0.0	0.0	0.0	0.0	1.0	0.0	0.0	0.0	0.0	0.0	0.0
CSNK2A2	1459	symbol	H. sapiens	1459	H. sapiens	CSNK2A2	GO:1903955 positive regulation of protein targeting to mitochondrion;GO:1903214 regulation of protein targeting to mitochondrion;GO:1903749 positive regulation of establishment of protein localization to mitochondrion	0.0	0.0	0.0	0.0	0.0	0.0	0.0	0.0	0.0	0.0	0.0	0.0	0.0	0.0	0.0	0.0	0.0	0.0	1.0	0.0
CST3	1471	symbol	H. sapiens	1471	H. sapiens	CST3	GO:0060311 negative regulation of elastin catabolic process;GO:0010711 negative regulation of collagen catabolic process;GO:0060310 regulation of elastin catabolic process	0.0	0.0	0.0	0.0	0.0	0.0	1.0	0.0	0.0	0.0	1.0	1.0	1.0	1.0	1.0	0.0	0.0	0.0	1.0	0.0
CSTB	1476	symbol	H. sapiens	1476	H. sapiens	CSTB	GO:0043312 neutrophil degranulation;GO:0002283 neutrophil activation involved in immune response;GO:0010951 negative regulation of endopeptidase activity	0.0	0.0	0.0	0.0	0.0	0.0	0.0	0.0	0.0	0.0	1.0	0.0	0.0	0.0	0.0	0.0	0.0	0.0	0.0	0.0
CTPS	1503	gene_synonym	H. sapiens	1503	H. sapiens	CTPS1	GO:0044210 'de novo' CTP biosynthetic process;GO:0006241 CTP biosynthetic process;GO:0046036 CTP metabolic process	0.0	0.0	0.0	0.0	0.0	0.0	0.0	0.0	0.0	0.0	0.0	0.0	0.0	0.0	0.0	0.0	0.0	0.0	0.0	0.0
CTSL2	1515	gene_synonym	H. sapiens	1515	H. sapiens	CTSV	GO:0060008 Sertoli cell differentiation;GO:0046697 decidualization;GO:0045616 regulation of keratinocyte differentiation	0.0	0.0	0.0	0.0	0.0	0.0	1.0	0.0	0.0	0.0	0.0	1.0	1.0	0.0	0.0	0.0	0.0	0.0	1.0	0.0
CXXC5	51523	symbol	H. sapiens	51523	H. sapiens	CXXC5	GO:0043123 positive regulation of I-kappaB kinase/NF-kappaB signaling;GO:0043122 regulation of I-kappaB kinase/NF-kappaB signaling;GO:0000122 negative regulation of transcription by RNA polymerase II	0.0	0.0	0.0	0.0	0.0	0.0	0.0	0.0	0.0	0.0	0.0	0.0	0.0	0.0	0.0	0.0	0.0	0.0	0.0	0.0
CYB5D2	124936	symbol	H. sapiens	124936	H. sapiens	CYB5D2	GO:0045666 positive regulation of neuron differentiation;GO:0050769 positive regulation of neurogenesis;GO:0045664 regulation of neuron differentiation	0.0	0.0	0.0	0.0	0.0	0.0	0.0	0.0	0.0	0.0	0.0	0.0	0.0	0.0	0.0	0.0	0.0	0.0	0.0	0.0
CYBRD1	79901	symbol	H. sapiens	79901	H. sapiens	CYBRD1	GO:0006879 cellular iron ion homeostasis;GO:0055072 iron ion homeostasis;GO:0046916 cellular transition metal ion homeostasis	0.0	0.0	0.0	0.0	0.0	0.0	0.0	0.0	0.0	0.0	0.0	0.0	0.0	0.0	0.0	0.0	0.0	0.0	0.0	0.0
DACH1	1602	symbol	H. sapiens	1602	H. sapiens	DACH1	GO:0010944 negative regulation of transcription by competitive promoter binding;GO:0060244 negative regulation of cell proliferation involved in contact inhibition;GO:0033262 regulation of nuclear cell cycle DNA replication	0.0	0.0	0.0	0.0	0.0	0.0	0.0	0.0	0.0	0.0	1.0	0.0	0.0	0.0	1.0	0.0	0.0	0.0	0.0	0.0
DALRD3	55152	symbol	H. sapiens	55152	H. sapiens	DALRD3	GO:0006420 arginyl-tRNA aminoacylation;GO:0006418 tRNA aminoacylation for protein translation;GO:0043039 tRNA aminoacylation	0.0	0.0	0.0	0.0	0.0	0.0	0.0	0.0	0.0	0.0	0.0	0.0	0.0	0.0	0.0	0.0	0.0	0.0	0.0	0.0
DAPK1	1612	symbol	H. sapiens	1612	H. sapiens	DAPK1	GO:0071447 cellular response to hydroperoxide;GO:2000310 regulation of NMDA receptor activity;GO:0043280 positive regulation of cysteine-type endopeptidase activity involved in apoptotic process	0.0	0.0	0.0	0.0	0.0	0.0	0.0	0.0	0.0	0.0	0.0	0.0	0.0	0.0	0.0	0.0	0.0	0.0	0.0	0.0
DBF4	10926	symbol	H. sapiens	10926	H. sapiens	DBF4	GO:0010571 positive regulation of nuclear cell cycle DNA replication;GO:0033262 regulation of nuclear cell cycle DNA replication;GO:2000105 positive regulation of DNA-dependent DNA replication	0.0	0.0	0.0	0.0	0.0	0.0	0.0	0.0	0.0	0.0	0.0	0.0	0.0	0.0	1.0	0.0	0.0	0.0	0.0	0.0
DBNDD2	55861	symbol	H. sapiens	55861	H. sapiens	DBNDD2	GO:0006469 negative regulation of protein kinase activity;GO:0033673 negative regulation of kinase activity;GO:0001933 negative regulation of protein phosphorylation	0.0	0.0	0.0	0.0	0.0	0.0	0.0	0.0	0.0	0.0	0.0	0.0	0.0	0.0	0.0	0.0	0.0	0.0	0.0	0.0
DCAF10	79269	symbol	H. sapiens	79269	H. sapiens	DCAF10	GO:0043687 post-translational protein modification;GO:0016567 protein ubiquitination;GO:0032446 protein modification by small protein conjugation	0.0	0.0	0.0	0.0	0.0	0.0	0.0	0.0	0.0	0.0	0.0	0.0	0.0	0.0	0.0	0.0	0.0	0.0	0.0	0.0
DCAF4	26094	symbol	H. sapiens	26094	H. sapiens	DCAF4	GO:0043687 post-translational protein modification;GO:0016567 protein ubiquitination;GO:0032446 protein modification by small protein conjugation	0.0	0.0	0.0	0.0	0.0	0.0	0.0	0.0	0.0	0.0	0.0	0.0	0.0	0.0	0.0	0.0	0.0	0.0	0.0	0.0
DCAF5	8816	symbol	H. sapiens	8816	H. sapiens	DCAF5	GO:0043687 post-translational protein modification;GO:0016567 protein ubiquitination;GO:0032446 protein modification by small protein conjugation	0.0	0.0	0.0	0.0	0.0	0.0	0.0	0.0	0.0	0.0	0.0	0.0	0.0	0.0	0.0	0.0	0.0	0.0	0.0	0.0
DCLRE1B	64858	symbol	H. sapiens	64858	H. sapiens	DCLRE1B	GO:0031860 telomeric 3' overhang formation;GO:0031627 telomeric loop formation;GO:0031848 protection from non-homologous end joining at telomere	0.0	0.0	0.0	0.0	0.0	0.0	0.0	0.0	0.0	0.0	0.0	0.0	0.0	0.0	0.0	0.0	0.0	0.0	0.0	0.0
DCPS	28960	symbol	H. sapiens	28960	H. sapiens	DCPS	GO:0036245 cellular response to menadione;GO:0000290 deadenylation-dependent decapping of nuclear-transcribed mRNA;GO:0043928 exonucleolytic nuclear-transcribed mRNA catabolic process involved in deadenylation-dependent decay	0.0	0.0	0.0	0.0	0.0	0.0	0.0	0.0	0.0	0.0	0.0	0.0	0.0	0.0	0.0	0.0	0.0	0.0	0.0	0.0
DDX39	10212	gene_synonym	H. sapiens	10212	H. sapiens	DDX39A	GO:0006406 mRNA export from nucleus;GO:0071427 mRNA-containing ribonucleoprotein complex export from nucleus;GO:0071426 ribonucleoprotein complex export from nucleus	0.0	0.0	0.0	0.0	0.0	0.0	0.0	0.0	0.0	0.0	0.0	0.0	0.0	0.0	0.0	0.0	0.0	0.0	0.0	0.0
DEGS2	123099	symbol	H. sapiens	123099	H. sapiens	DEGS2	GO:0006667 sphinganine metabolic process;GO:0046519 sphingoid metabolic process;GO:0034311 diol metabolic process	0.0	0.0	0.0	0.0	0.0	0.0	0.0	0.0	0.0	0.0	0.0	0.0	0.0	0.0	0.0	0.0	0.0	0.0	0.0	0.0
DEK	7913	symbol	H. sapiens	7913	H. sapiens	DEK	GO:2001032 regulation of double-strand break repair via nonhomologous end joining;GO:2000779 regulation of double-strand break repair;GO:0019079 viral genome replication	0.0	0.0	0.0	0.0	0.0	0.0	0.0	0.0	0.0	0.0	0.0	0.0	0.0	0.0	1.0	0.0	0.0	0.0	0.0	0.0
DEPDC1	55635	symbol	H. sapiens	55635	H. sapiens	DEPDC1	GO:0043547 positive regulation of GTPase activity;GO:0043087 regulation of GTPase activity;GO:0045892 negative regulation of transcription, DNA-templated	0.0	0.0	0.0	0.0	0.0	0.0	0.0	0.0	0.0	0.0	0.0	0.0	0.0	0.0	0.0	0.0	0.0	0.0	0.0	0.0
DHCR7	1717	symbol	H. sapiens	1717	H. sapiens	DHCR7	GO:0033489 cholesterol biosynthetic process via desmosterol;GO:0033490 cholesterol biosynthetic process via lathosterol;GO:0016132 brassinosteroid biosynthetic process	0.0	0.0	0.0	0.0	0.0	0.0	0.0	0.0	0.0	0.0	0.0	0.0	0.0	0.0	0.0	0.0	0.0	0.0	0.0	0.0
DKC1	1736	symbol	H. sapiens	1736	H. sapiens	DKC1	GO:1904871 positive regulation of protein localization to Cajal body;GO:1904869 regulation of protein localization to Cajal body;GO:1904874 positive regulation of telomerase RNA localization to Cajal body	0.0	0.0	0.0	0.0	0.0	0.0	0.0	0.0	0.0	0.0	0.0	0.0	0.0	0.0	1.0	0.0	0.0	0.0	0.0	0.0
DNAJB11	51726	symbol	H. sapiens	51726	H. sapiens	DNAJB11	GO:0036498 IRE1-mediated unfolded protein response;GO:0032781 positive regulation of ATPase activity;GO:0030968 endoplasmic reticulum unfolded protein response	0.0	0.0	0.0	0.0	0.0	0.0	0.0	0.0	0.0	0.0	0.0	0.0	0.0	0.0	0.0	0.0	0.0	0.0	0.0	0.0
DNAJC12	56521	symbol	H. sapiens	56521	H. sapiens	DNAJC12		0.0	0.0	0.0	0.0	0.0	0.0	0.0	0.0	0.0	0.0	0.0	0.0	0.0	0.0	0.0	0.0	0.0	0.0	0.0	0.0
DNAJC16	23341	symbol	H. sapiens	23341	H. sapiens	DNAJC16	GO:0045454 cell redox homeostasis;GO:0019725 cellular homeostasis;GO:0042592 homeostatic process	0.0	0.0	0.0	0.0	0.0	0.0	0.0	0.0	0.0	0.0	0.0	0.0	0.0	0.0	0.0	0.0	0.0	0.0	0.0	0.0
DNAJC2	27000	symbol	H. sapiens	27000	H. sapiens	DNAJC2	GO:0051083 'de novo' cotranslational protein folding;GO:1900034 regulation of cellular response to heat;GO:2000279 negative regulation of DNA biosynthetic process	0.0	0.0	0.0	0.0	0.0	0.0	0.0	0.0	0.0	0.0	0.0	0.0	0.0	0.0	1.0	0.0	0.0	0.0	0.0	0.0
DNAJC9	23234	symbol	H. sapiens	23234	H. sapiens	DNAJC9	GO:0032781 positive regulation of ATPase activity;GO:0043462 regulation of ATPase activity;GO:0051345 positive regulation of hydrolase activity	0.0	0.0	0.0	0.0	0.0	0.0	0.0	0.0	0.0	0.0	0.0	0.0	0.0	0.0	0.0	0.0	0.0	0.0	0.0	0.0
DNAL1	83544	symbol	H. sapiens	83544	H. sapiens	DNAL1	GO:0036158 outer dynein arm assembly;GO:0070286 axonemal dynein complex assembly;GO:0035082 axoneme assembly	0.0	0.0	0.0	0.0	0.0	0.0	0.0	0.0	0.0	0.0	0.0	0.0	0.0	0.0	0.0	0.0	0.0	0.0	0.0	0.0
DNALI1	7802	symbol	H. sapiens	7802	H. sapiens	DNALI1		0.0	0.0	0.0	0.0	0.0	0.0	0.0	0.0	0.0	0.0	0.0	0.0	0.0	0.0	0.0	0.0	0.0	0.0	0.0	0.0
DNMBP	23268	symbol	H. sapiens	23268	H. sapiens	DNMBP	GO:0008360 regulation of cell shape;GO:0022604 regulation of cell morphogenesis;GO:0007568 aging	0.0	0.0	0.0	0.0	0.0	0.0	0.0	0.0	0.0	0.0	0.0	0.0	0.0	0.0	0.0	0.0	0.0	0.0	0.0	0.0
DNMT3A	1788	symbol	H. sapiens	1788	H. sapiens	DNMT3A	GO:0090116 C-5 methylation of cytosine;GO:0043045 DNA methylation involved in embryo development;GO:0032776 DNA methylation on cytosine	0.0	0.0	0.0	0.0	0.0	1.0	1.0	0.0	0.0	0.0	0.0	0.0	0.0	0.0	0.0	0.0	0.0	0.0	0.0	0.0
DNMT3B	1789	symbol	H. sapiens	1789	H. sapiens	DNMT3B	GO:0051573 negative regulation of histone H3-K9 methylation;GO:0090116 C-5 methylation of cytosine;GO:0051571 positive regulation of histone H3-K4 methylation	0.0	0.0	0.0	0.0	0.0	1.0	1.0	0.0	0.0	0.0	0.0	0.0	0.0	0.0	0.0	0.0	0.0	0.0	0.0	0.0
DONSON	29980	symbol	H. sapiens	29980	H. sapiens	DONSON	GO:0007095 mitotic G2 DNA damage checkpoint;GO:0048478 replication fork protection;GO:0044818 mitotic G2/M transition checkpoint	0.0	0.0	0.0	0.0	0.0	0.0	0.0	0.0	0.0	0.0	0.0	0.0	0.0	0.0	1.0	0.0	0.0	0.0	0.0	0.0
DSC2	1824	symbol	H. sapiens	1824	H. sapiens	DSC2	GO:0086073 bundle of His cell-Purkinje myocyte adhesion involved in cell communication;GO:0098911 regulation of ventricular cardiac muscle cell action potential;GO:0086069 bundle of His cell to Purkinje myocyte communication	1.0	0.0	0.0	0.0	0.0	0.0	1.0	0.0	0.0	0.0	0.0	0.0	0.0	0.0	0.0	0.0	0.0	1.0	0.0	0.0
DSCC1	79075	symbol	H. sapiens	79075	H. sapiens	DSCC1	GO:1900264 positive regulation of DNA-directed DNA polymerase activity;GO:0034088 maintenance of mitotic sister chromatid cohesion;GO:0034421 post-translational protein acetylation	0.0	0.0	0.0	0.0	0.0	0.0	0.0	0.0	0.0	0.0	0.0	0.0	0.0	0.0	1.0	0.0	0.0	0.0	0.0	0.0
DUSP4	1846	symbol	H. sapiens	1846	H. sapiens	DUSP4	GO:0000188 inactivation of MAPK activity;GO:0043407 negative regulation of MAP kinase activity;GO:0070373 negative regulation of ERK1 and ERK2 cascade	0.0	1.0	0.0	0.0	0.0	0.0	0.0	0.0	0.0	0.0	0.0	0.0	0.0	0.0	0.0	0.0	0.0	0.0	0.0	0.0
DUSP5	1847	symbol	H. sapiens	1847	H. sapiens	DUSP5	GO:0000188 inactivation of MAPK activity;GO:0043407 negative regulation of MAP kinase activity;GO:0000187 activation of MAPK activity	0.0	1.0	0.0	0.0	0.0	0.0	0.0	0.0	0.0	0.0	0.0	0.0	0.0	0.0	0.0	0.0	0.0	0.0	0.0	0.0
DUSP7	1849	symbol	H. sapiens	1849	H. sapiens	DUSP7	GO:0000188 inactivation of MAPK activity;GO:0043407 negative regulation of MAP kinase activity;GO:0000187 activation of MAPK activity	0.0	0.0	0.0	0.0	0.0	0.0	0.0	0.0	0.0	0.0	0.0	0.0	0.0	0.0	0.0	0.0	0.0	0.0	0.0	0.0
E2F2	1870	symbol	H. sapiens	1870	H. sapiens	E2F2	GO:1903671 negative regulation of sprouting angiogenesis;GO:1990086 lens fiber cell apoptotic process;GO:1903670 regulation of sprouting angiogenesis	0.0	0.0	0.0	0.0	0.0	0.0	0.0	0.0	0.0	0.0	0.0	0.0	0.0	0.0	0.0	0.0	0.0	0.0	0.0	0.0
E2F3	1871	symbol	H. sapiens	1871	H. sapiens	E2F3	GO:1905461 positive regulation of vascular associated smooth muscle cell apoptotic process;GO:1905459 regulation of vascular associated smooth muscle cell apoptotic process;GO:0034393 positive regulation of smooth muscle cell apoptotic process	0.0	0.0	0.0	0.0	0.0	0.0	0.0	0.0	0.0	0.0	0.0	0.0	0.0	0.0	0.0	0.0	0.0	0.0	0.0	0.0
E2F4	1874	symbol	H. sapiens	1874	H. sapiens	E2F4	GO:0006977 DNA damage response, signal transduction by p53 class mediator resulting in cell cycle arrest;GO:0072431 signal transduction involved in mitotic G1 DNA damage checkpoint;GO:0031571 mitotic G1 DNA damage checkpoint	0.0	0.0	0.0	0.0	0.0	0.0	0.0	0.0	0.0	0.0	0.0	0.0	0.0	0.0	0.0	0.0	0.0	0.0	0.0	1.0
EAPP	55837	symbol	H. sapiens	55837	H. sapiens	EAPP	GO:0034244 negative regulation of transcription elongation from RNA polymerase II promoter;GO:0032785 negative regulation of DNA-templated transcription, elongation;GO:0032968 positive regulation of transcription elongation from RNA polymerase II promoter	0.0	0.0	0.0	0.0	0.0	0.0	0.0	0.0	0.0	0.0	0.0	0.0	0.0	0.0	0.0	0.0	0.0	0.0	0.0	0.0
ECE2	9718	symbol	H. sapiens	9718	H. sapiens	ECE2	GO:0016486 peptide hormone processing;GO:0042445 hormone metabolic process;GO:0016485 protein processing	0.0	0.0	0.0	0.0	0.0	0.0	0.0	0.0	0.0	0.0	0.0	0.0	0.0	0.0	0.0	0.0	0.0	0.0	0.0	0.0
EED	8726	symbol	H. sapiens	8726	H. sapiens	EED	GO:0061087 positive regulation of histone H3-K27 methylation;GO:2000011 regulation of adaxial/abaxial pattern formation;GO:0061085 regulation of histone H3-K27 methylation	0.0	1.0	0.0	0.0	0.0	0.0	0.0	0.0	0.0	0.0	0.0	0.0	0.0	0.0	0.0	0.0	0.0	0.0	0.0	0.0
EEF1A2	1917	symbol	H. sapiens	1917	H. sapiens	EEF1A2	GO:1904714 regulation of chaperone-mediated autophagy;GO:0090218 positive regulation of lipid kinase activity;GO:0061684 chaperone-mediated autophagy	0.0	0.0	0.0	0.0	0.0	0.0	0.0	0.0	0.0	0.0	0.0	0.0	0.0	0.0	0.0	0.0	0.0	0.0	0.0	0.0
EIF2C2	27161	gene_synonym	H. sapiens	27161	H. sapiens	AGO2	GO:1905618 positive regulation of miRNA mediated inhibition of translation;GO:1905616 regulation of miRNA mediated inhibition of translation;GO:0060213 positive regulation of nuclear-transcribed mRNA poly(A) tail shortening	0.0	0.0	0.0	0.0	0.0	0.0	0.0	0.0	0.0	0.0	0.0	1.0	0.0	0.0	0.0	0.0	0.0	0.0	0.0	0.0
EIF5A	1984	symbol	H. sapiens	1984	H. sapiens	EIF5A	GO:0045905 positive regulation of translational termination;GO:0045901 positive regulation of translational elongation;GO:0006452 translational frameshifting	0.0	0.0	0.0	0.0	0.0	0.0	0.0	0.0	0.0	0.0	0.0	0.0	0.0	0.0	0.0	0.0	0.0	0.0	1.0	0.0
ELOVL5	60481	symbol	H. sapiens	60481	H. sapiens	ELOVL5	GO:0035338 long-chain fatty-acyl-CoA biosynthetic process;GO:0034626 fatty acid elongation, polyunsaturated fatty acid;GO:0034625 fatty acid elongation, monounsaturated fatty acid	0.0	0.0	0.0	0.0	0.0	0.0	0.0	0.0	0.0	0.0	0.0	0.0	0.0	0.0	0.0	0.0	0.0	0.0	0.0	0.0
ELP2	55250	symbol	H. sapiens	55250	H. sapiens	ELP2	GO:0002098 tRNA wobble uridine modification;GO:0002097 tRNA wobble base modification;GO:0006368 transcription elongation from RNA polymerase II promoter	0.0	0.0	0.0	0.0	0.0	0.0	0.0	0.0	0.0	0.0	0.0	0.0	0.0	0.0	0.0	0.0	0.0	0.0	0.0	0.0
EML2	24139	symbol	H. sapiens	24139	H. sapiens	EML2	GO:0010968 regulation of microtubule nucleation;GO:0031115 negative regulation of microtubule polymerization;GO:0007020 microtubule nucleation	0.0	0.0	0.0	0.0	0.0	0.0	0.0	0.0	0.0	0.0	0.0	0.0	0.0	0.0	0.0	0.0	0.0	0.0	0.0	0.0
EML4	27436	symbol	H. sapiens	27436	H. sapiens	EML4	GO:0000226 microtubule cytoskeleton organization;GO:0007017 microtubule-based process;GO:0000278 mitotic cell cycle	0.0	0.0	0.0	0.0	0.0	0.0	0.0	0.0	0.0	0.0	0.0	0.0	0.0	0.0	0.0	0.0	0.0	0.0	0.0	0.0
EN1	2019	symbol	H. sapiens	2019	H. sapiens	EN1	GO:0061743 motor learning;GO:0030917 midbrain-hindbrain boundary development;GO:0021903 rostrocaudal neural tube patterning	0.0	1.0	0.0	0.0	0.0	0.0	0.0	0.0	0.0	0.0	1.0	0.0	0.0	0.0	0.0	0.0	0.0	0.0	0.0	0.0
ENO1	2023	symbol	H. sapiens	2023	H. sapiens	ENO1	GO:0061621 canonical glycolysis;GO:0061620 glycolytic process through glucose-6-phosphate;GO:1903298 negative regulation of hypoxia-induced intrinsic apoptotic signaling pathway	0.0	0.0	0.0	0.0	0.0	0.0	0.0	0.0	0.0	0.0	0.0	0.0	0.0	0.0	0.0	0.0	0.0	0.0	0.0	0.0
ENPP1	5167	symbol	H. sapiens	5167	H. sapiens	ENPP1	GO:0046325 negative regulation of glucose import;GO:0045719 negative regulation of glycogen biosynthetic process;GO:1990787 negative regulation of hh target transcription factor activity	0.0	0.0	0.0	1.0	0.0	1.0	0.0	0.0	0.0	0.0	0.0	0.0	0.0	0.0	0.0	0.0	0.0	0.0	0.0	0.0
ENY2	56943	symbol	H. sapiens	56943	H. sapiens	ENY2	GO:0061179 negative regulation of insulin secretion involved in cellular response to glucose stimulus;GO:0016973 poly(A)+ mRNA export from nucleus;GO:0046676 negative regulation of insulin secretion	0.0	0.0	0.0	0.0	0.0	0.0	0.0	0.0	0.0	0.0	0.0	0.0	0.0	0.0	0.0	0.0	0.0	0.0	0.0	0.0
EPB41L5	57669	symbol	H. sapiens	57669	H. sapiens	EPB41L5	GO:0051894 positive regulation of focal adhesion assembly;GO:0007509 mesoderm migration involved in gastrulation;GO:0048617 embryonic foregut morphogenesis	0.0	1.0	0.0	0.0	1.0	0.0	0.0	0.0	0.0	0.0	0.0	0.0	0.0	0.0	0.0	0.0	0.0	0.0	0.0	0.0
EPHB3	2049	symbol	H. sapiens	2049	H. sapiens	EPHB3	GO:0021952 central nervous system projection neuron axonogenesis;GO:0031290 retinal ganglion cell axon guidance;GO:0007413 axonal fasciculation	0.0	0.0	0.0	0.0	1.0	0.0	0.0	0.0	0.0	0.0	0.0	0.0	0.0	0.0	0.0	1.0	0.0	0.0	0.0	0.0
EPHB6	2051	symbol	H. sapiens	2051	H. sapiens	EPHB6	GO:0048013 ephrin receptor signaling pathway;GO:0018108 peptidyl-tyrosine phosphorylation;GO:0033674 positive regulation of kinase activity	0.0	0.0	0.0	0.0	0.0	0.0	0.0	0.0	0.0	0.0	0.0	0.0	0.0	0.0	0.0	0.0	0.0	0.0	0.0	0.0
ERGIC1	57222	symbol	H. sapiens	57222	H. sapiens	ERGIC1	GO:0006890 retrograde vesicle-mediated transport, Golgi to ER;GO:0006888 ER to Golgi vesicle-mediated transport;GO:0048193 Golgi vesicle transport	0.0	0.0	0.0	0.0	0.0	0.0	0.0	0.0	0.0	0.0	0.0	0.0	0.0	0.0	0.0	0.0	0.0	0.0	0.0	0.0
ERI2	112479	symbol	H. sapiens	112479	H. sapiens	ERI2	GO:0090503 RNA phosphodiester bond hydrolysis, exonucleolytic;GO:0090501 RNA phosphodiester bond hydrolysis;GO:0090305 nucleic acid phosphodiester bond hydrolysis	0.0	0.0	0.0	0.0	0.0	0.0	0.0	0.0	0.0	0.0	0.0	0.0	0.0	0.0	0.0	0.0	0.0	0.0	0.0	0.0
ESR1	2099	symbol	H. sapiens	2099	H. sapiens	ESR1	GO:0060750 epithelial cell proliferation involved in mammary gland duct elongation;GO:0060523 prostate epithelial cord elongation;GO:0060687 regulation of branching involved in prostate gland morphogenesis	0.0	0.0	0.0	0.0	0.0	1.0	0.0	0.0	0.0	1.0	0.0	1.0	0.0	0.0	0.0	0.0	0.0	0.0	0.0	0.0
ETV6	2120	symbol	H. sapiens	2120	H. sapiens	ETV6	GO:0007296 vitellogenesis;GO:0097152 mesenchymal cell apoptotic process;GO:0071425 hematopoietic stem cell proliferation	0.0	0.0	0.0	0.0	0.0	0.0	0.0	0.0	0.0	0.0	0.0	0.0	0.0	0.0	0.0	0.0	0.0	0.0	0.0	0.0
EVL	51466	symbol	H. sapiens	51466	H. sapiens	EVL	GO:1900028 negative regulation of ruffle assembly;GO:0051496 positive regulation of stress fiber assembly;GO:0045010 actin nucleation	0.0	0.0	0.0	0.0	0.0	0.0	0.0	0.0	0.0	0.0	0.0	0.0	0.0	0.0	0.0	0.0	0.0	0.0	0.0	0.0
EXOC6	54536	symbol	H. sapiens	54536	H. sapiens	EXOC6	GO:0006904 vesicle docking involved in exocytosis;GO:0006893 Golgi to plasma membrane transport;GO:0140029 exocytic process	0.0	0.0	0.0	0.0	0.0	0.0	0.0	0.0	0.0	0.0	0.0	0.0	0.0	0.0	0.0	0.0	0.0	0.0	0.0	0.0
EZH1	2145	symbol	H. sapiens	2145	H. sapiens	EZH1	GO:0006343 establishment of chromatin silencing;GO:0070734 histone H3-K27 methylation;GO:0006348 chromatin silencing at telomere	0.0	0.0	0.0	0.0	0.0	0.0	0.0	0.0	0.0	0.0	0.0	0.0	0.0	0.0	0.0	0.0	0.0	0.0	0.0	0.0
FABP5	2171	symbol	H. sapiens	2171	H. sapiens	FABP5	GO:0099178 regulation of retrograde trans-synaptic signaling by endocanabinoid;GO:0031392 regulation of prostaglandin biosynthetic process;GO:0010829 negative regulation of glucose transmembrane transport	0.0	0.0	0.0	0.0	0.0	0.0	0.0	0.0	0.0	0.0	0.0	0.0	0.0	0.0	0.0	0.0	0.0	0.0	0.0	0.0
FAF1	11124	symbol	H. sapiens	11124	H. sapiens	FAF1	GO:0007253 cytoplasmic sequestering of NF-kappaB;GO:1902043 positive regulation of extrinsic apoptotic signaling pathway via death domain receptors;GO:0042994 cytoplasmic sequestering of transcription factor	0.0	0.0	0.0	0.0	0.0	0.0	0.0	0.0	0.0	0.0	0.0	0.0	0.0	0.0	1.0	0.0	0.0	0.0	0.0	0.0
FAM100B	283991	gene_synonym	H. sapiens	283991	H. sapiens	UBALD2		0.0	0.0	0.0	0.0	0.0	0.0	0.0	0.0	0.0	0.0	0.0	0.0	0.0	0.0	0.0	0.0	0.0	0.0	0.0	0.0
FAM102A	399665	symbol	H. sapiens	399665	H. sapiens	FAM102A		0.0	0.0	0.0	0.0	0.0	0.0	0.0	0.0	0.0	0.0	0.0	0.0	0.0	0.0	0.0	0.0	0.0	0.0	0.0	0.0
FAM105B	90268	gene_synonym	H. sapiens	90268	H. sapiens	OTULIN	GO:0070431 nucleotide-binding oligomerization domain containing 2 signaling pathway;GO:0070423 nucleotide-binding oligomerization domain containing signaling pathway;GO:1990108 protein linear deubiquitination	0.0	0.0	0.0	0.0	0.0	0.0	0.0	0.0	0.0	0.0	0.0	0.0	0.0	0.0	0.0	0.0	0.0	0.0	0.0	0.0
FAM120AOS	158293	symbol	H. sapiens	158293	H. sapiens	FAM120AOS		0.0	0.0	0.0	0.0	0.0	0.0	0.0	0.0	0.0	0.0	0.0	0.0	0.0	0.0	0.0	0.0	0.0	0.0	0.0	0.0
FAM120A	23196	symbol	H. sapiens	23196	H. sapiens	FAM120A		0.0	0.0	0.0	0.0	0.0	0.0	0.0	0.0	0.0	0.0	0.0	0.0	0.0	0.0	0.0	0.0	0.0	0.0	0.0	0.0
FAM123B	139285	gene_synonym	H. sapiens	139285	H. sapiens	AMER1	GO:0072161 mesenchymal cell differentiation involved in kidney development;GO:1904885 beta-catenin destruction complex assembly;GO:1904886 beta-catenin destruction complex disassembly	0.0	0.0	0.0	0.0	0.0	0.0	0.0	0.0	0.0	0.0	0.0	0.0	0.0	0.0	0.0	0.0	0.0	0.0	1.0	0.0
FAM134B	54463	gene_synonym	H. sapiens	54463	H. sapiens	RETREG1	GO:0061709 reticulophagy;GO:0061912 selective autophagy;GO:0043524 negative regulation of neuron apoptotic process	0.0	0.0	0.0	0.0	0.0	0.0	0.0	0.0	0.0	0.0	0.0	0.0	0.0	0.0	0.0	0.0	0.0	0.0	1.0	0.0
FAM136A	84908	symbol	H. sapiens	84908	H. sapiens	FAM136A		0.0	0.0	0.0	0.0	0.0	0.0	0.0	0.0	0.0	0.0	0.0	0.0	0.0	0.0	0.0	0.0	0.0	0.0	0.0	0.0
FAM174A	345757	symbol	H. sapiens	345757	H. sapiens	FAM174A		0.0	0.0	0.0	0.0	0.0	0.0	0.0	0.0	0.0	0.0	0.0	0.0	0.0	0.0	0.0	0.0	0.0	0.0	0.0	0.0
FAM174B	400451	symbol	H. sapiens	400451	H. sapiens	FAM174B	GO:0007030 Golgi organization;GO:0010256 endomembrane system organization;GO:0006996 organelle organization	0.0	0.0	0.0	0.0	0.0	0.0	0.0	0.0	0.0	0.0	0.0	0.0	0.0	0.0	0.0	0.0	0.0	0.0	0.0	0.0
FAM47E	100129583	symbol	H. sapiens	100129583	H. sapiens	FAM47E	GO:0008150 biological_process	0.0	0.0	0.0	0.0	0.0	0.0	0.0	0.0	0.0	0.0	0.0	0.0	0.0	0.0	0.0	0.0	0.0	0.0	0.0	0.0
FAM58A	92002	gene_synonym	H. sapiens	92002	H. sapiens	CCNQ	GO:0000079 regulation of cyclin-dependent protein serine/threonine kinase activity;GO:1904029 regulation of cyclin-dependent protein kinase activity;GO:0071900 regulation of protein serine/threonine kinase activity	0.0	0.0	0.0	0.0	0.0	0.0	0.0	0.0	0.0	0.0	0.0	0.0	0.0	0.0	0.0	0.0	1.0	0.0	0.0	0.0
FAM63A	55793	gene_synonym	H. sapiens	55793	H. sapiens	MINDY1	GO:0071108 protein K48-linked deubiquitination;GO:0016579 protein deubiquitination;GO:0070646 protein modification by small protein removal	0.0	0.0	0.0	0.0	0.0	0.0	0.0	0.0	0.0	0.0	0.0	0.0	0.0	0.0	0.0	0.0	0.0	0.0	0.0	0.0
FAM64A	54478	gene_synonym	H. sapiens	54478	H. sapiens	PIMREG	GO:0051301 cell division;GO:0007049 cell cycle;GO:0009987 cellular process	0.0	0.0	1.0	0.0	0.0	0.0	0.0	0.0	0.0	0.0	0.0	0.0	0.0	0.0	0.0	0.0	0.0	0.0	0.0	0.0
FAM83D	81610	symbol	H. sapiens	81610	H. sapiens	FAM83D	GO:1902480 protein localization to mitotic spindle;GO:1902808 positive regulation of cell cycle G1/S phase transition;GO:0072698 protein localization to microtubule cytoskeleton	0.0	0.0	1.0	0.0	0.0	0.0	0.0	0.0	0.0	0.0	0.0	0.0	0.0	0.0	0.0	0.0	0.0	0.0	0.0	0.0
FANCA	2175	symbol	H. sapiens	2175	H. sapiens	FANCA	GO:0045589 regulation of regulatory T cell differentiation;GO:0045066 regulatory T cell differentiation;GO:2000348 regulation of CD40 signaling pathway	0.0	0.0	0.0	0.0	0.0	0.0	0.0	0.0	0.0	0.0	0.0	0.0	0.0	0.0	0.0	0.0	0.0	0.0	0.0	0.0
FANCB	2187	symbol	H. sapiens	2187	H. sapiens	FANCB	GO:1905168 positive regulation of double-strand break repair via homologous recombination;GO:2000042 negative regulation of double-strand break repair via homologous recombination;GO:1990414 replication-born double-strand break repair via sister chromatid exchange	0.0	0.0	0.0	0.0	0.0	0.0	0.0	0.0	0.0	0.0	0.0	0.0	0.0	0.0	1.0	0.0	0.0	0.0	0.0	0.0
FANCE	2178	symbol	H. sapiens	2178	H. sapiens	FANCE	GO:0036297 interstrand cross-link repair;GO:0006281 DNA repair;GO:0006974 cellular response to DNA damage stimulus	0.0	0.0	0.0	0.0	0.0	0.0	0.0	0.0	0.0	0.0	0.0	0.0	0.0	0.0	0.0	0.0	0.0	0.0	0.0	0.0
FBL	2091	symbol	H. sapiens	2091	H. sapiens	FBL	GO:0000494 box C/D snoRNA 3'-end processing;GO:1990258 histone glutamine methylation;GO:0034963 box C/D snoRNA processing	0.0	0.0	0.0	0.0	0.0	0.0	0.0	0.0	0.0	0.0	0.0	0.0	0.0	0.0	0.0	0.0	0.0	0.0	0.0	0.0
FBP1	2203	symbol	H. sapiens	2203	H. sapiens	FBP1	GO:0045820 negative regulation of glycolytic process;GO:2001170 negative regulation of ATP biosynthetic process;GO:0006110 regulation of glycolytic process	0.0	0.0	0.0	0.0	0.0	0.0	0.0	0.0	0.0	0.0	0.0	0.0	0.0	0.0	0.0	0.0	0.0	0.0	0.0	0.0
FBXL5	26234	symbol	H. sapiens	26234	H. sapiens	FBXL5	GO:0006879 cellular iron ion homeostasis;GO:0031146 SCF-dependent proteasomal ubiquitin-dependent protein catabolic process;GO:0055072 iron ion homeostasis	0.0	0.0	0.0	0.0	0.0	0.0	0.0	0.0	0.0	0.0	0.0	0.0	0.0	0.0	0.0	0.0	0.0	0.0	0.0	0.0
FBXO36	130888	symbol	H. sapiens	130888	H. sapiens	FBXO36		0.0	0.0	0.0	0.0	0.0	0.0	0.0	0.0	0.0	0.0	0.0	0.0	0.0	0.0	0.0	0.0	0.0	0.0	0.0	0.0
FBXO5	26271	symbol	H. sapiens	26271	H. sapiens	FBXO5	GO:0007057 spindle assembly involved in female meiosis I;GO:0032876 negative regulation of DNA endoreduplication;GO:1905322 positive regulation of mesenchymal stem cell migration	0.0	0.0	1.0	0.0	0.0	0.0	0.0	0.0	0.0	0.0	0.0	0.0	0.0	0.0	1.0	0.0	0.0	0.0	0.0	1.0
FDPS	2224	symbol	H. sapiens	2224	H. sapiens	FDPS	GO:0033384 geranyl diphosphate biosynthetic process;GO:0045337 farnesyl diphosphate biosynthetic process;GO:0033383 geranyl diphosphate metabolic process	0.0	0.0	0.0	0.0	0.0	0.0	0.0	0.0	0.0	0.0	0.0	0.0	0.0	0.0	0.0	0.0	0.0	0.0	0.0	0.0
FEN1	2237	symbol	H. sapiens	2237	H. sapiens	FEN1	GO:0043137 DNA replication, removal of RNA primer;GO:0032201 telomere maintenance via semi-conservative replication;GO:0045876 positive regulation of sister chromatid cohesion	0.0	0.0	0.0	0.0	0.0	0.0	0.0	0.0	0.0	0.0	1.0	0.0	0.0	0.0	1.0	0.0	0.0	0.0	0.0	0.0
FGD3	89846	symbol	H. sapiens	89846	H. sapiens	FGD3	GO:0046847 filopodium assembly;GO:0008360 regulation of cell shape;GO:0051056 regulation of small GTPase mediated signal transduction	0.0	0.0	0.0	0.0	0.0	0.0	0.0	0.0	0.0	0.0	0.0	0.0	0.0	0.0	0.0	0.0	0.0	0.0	0.0	0.0
FLJ36031						None	None	nan	nan	nan	nan	nan	nan	nan	nan	nan	nan	nan	nan	nan	nan	nan	nan	nan	nan	nan	nan
FLJ39653						None	None	nan	nan	nan	nan	nan	nan	nan	nan	nan	nan	nan	nan	nan	nan	nan	nan	nan	nan	nan	nan
FMNL2	114793	symbol	H. sapiens	114793	H. sapiens	FMNL2	GO:0030866 cortical actin cytoskeleton organization;GO:0008360 regulation of cell shape;GO:0030865 cortical cytoskeleton organization	0.0	0.0	0.0	0.0	0.0	0.0	0.0	0.0	0.0	0.0	0.0	0.0	0.0	0.0	0.0	0.0	0.0	0.0	0.0	0.0
FMO5	2330	symbol	H. sapiens	2330	H. sapiens	FMO5	GO:0055114 oxidation-reduction process;GO:0008152 metabolic process;GO:0008150 biological_process	0.0	0.0	0.0	0.0	0.0	0.0	0.0	0.0	0.0	0.0	0.0	0.0	0.0	0.0	0.0	0.0	0.0	0.0	0.0	0.0
FOSL1	8061	symbol	H. sapiens	8061	H. sapiens	FOSL1	GO:0007296 vitellogenesis;GO:0051412 response to corticosterone;GO:0060674 placenta blood vessel development	0.0	1.0	0.0	0.0	0.0	0.0	1.0	0.0	0.0	0.0	1.0	1.0	0.0	0.0	0.0	0.0	0.0	0.0	0.0	0.0
FOXA1	3169	symbol	H. sapiens	3169	H. sapiens	FOXA1	GO:0061144 alveolar secondary septum development;GO:0033148 positive regulation of intracellular estrogen receptor signaling pathway;GO:0060741 prostate gland stromal morphogenesis	0.0	1.0	0.0	1.0	0.0	1.0	0.0	0.0	0.0	1.0	0.0	0.0	0.0	0.0	0.0	0.0	0.0	0.0	0.0	0.0
FOXC1	2296	symbol	H. sapiens	2296	H. sapiens	FOXC1	GO:1902257 negative regulation of apoptotic process involved in outflow tract morphogenesis;GO:1901491 negative regulation of lymphangiogenesis;GO:1902256 regulation of apoptotic process involved in outflow tract morphogenesis	0.0	1.0	0.0	0.0	0.0	0.0	0.0	0.0	0.0	0.0	0.0	0.0	1.0	1.0	0.0	0.0	0.0	0.0	0.0	0.0
FOXM1	2305	symbol	H. sapiens	2305	H. sapiens	FOXM1	GO:0006978 DNA damage response, signal transduction by p53 class mediator resulting in transcription of p21 class mediator;GO:2000781 positive regulation of double-strand break repair;GO:0032873 negative regulation of stress-activated MAPK cascade	0.0	0.0	0.0	0.0	0.0	0.0	0.0	0.0	0.0	0.0	0.0	0.0	0.0	0.0	1.0	0.0	0.0	0.0	0.0	0.0
FRS2	10818	symbol	H. sapiens	10818	H. sapiens	FRS2	GO:0046619 optic placode formation involved in camera-type eye formation;GO:0060527 prostate epithelial cord arborization involved in prostate glandular acinus morphogenesis;GO:0060526 prostate glandular acinus morphogenesis	0.0	1.0	0.0	0.0	0.0	0.0	0.0	0.0	0.0	1.0	0.0	0.0	0.0	1.0	0.0	0.0	0.0	0.0	0.0	0.0
FRY	10129	symbol	H. sapiens	10129	H. sapiens	FRY	GO:1904428 negative regulation of tubulin deacetylation;GO:0090043 regulation of tubulin deacetylation;GO:0090042 tubulin deacetylation	0.0	0.0	0.0	0.0	0.0	0.0	0.0	0.0	0.0	0.0	0.0	0.0	0.0	0.0	0.0	0.0	0.0	0.0	0.0	0.0
FSCN1	6624	symbol	H. sapiens	6624	H. sapiens	FSCN1	GO:0090091 positive regulation of extracellular matrix disassembly;GO:0032534 regulation of microvillus assembly;GO:0030035 microspike assembly	0.0	0.0	0.0	0.0	0.0	0.0	0.0	0.0	0.0	0.0	0.0	0.0	1.0	0.0	0.0	0.0	0.0	0.0	1.0	0.0
FUT8	2530	symbol	H. sapiens	2530	H. sapiens	FUT8	GO:0042355 L-fucose catabolic process;GO:0019317 fucose catabolic process;GO:0042354 L-fucose metabolic process	0.0	1.0	0.0	0.0	0.0	0.0	0.0	0.0	0.0	0.0	0.0	0.0	0.0	0.0	0.0	0.0	0.0	0.0	0.0	0.0
G6PC3	92579	symbol	H. sapiens	92579	H. sapiens	G6PC3	GO:0015760 glucose-6-phosphate transport;GO:0015712 hexose phosphate transport;GO:0006094 gluconeogenesis	0.0	0.0	0.0	0.0	0.0	0.0	0.0	0.0	0.0	0.0	0.0	0.0	0.0	0.0	0.0	0.0	0.0	0.0	0.0	0.0
GABRE	2564	symbol	H. sapiens	2564	H. sapiens	GABRE	GO:2001226 negative regulation of chloride transport;GO:2001225 regulation of chloride transport;GO:1903792 negative regulation of anion transport	0.0	0.0	0.0	0.0	0.0	0.0	0.0	0.0	0.0	0.0	0.0	0.0	0.0	0.0	0.0	0.0	0.0	0.0	0.0	0.0
GABRP	2568	symbol	H. sapiens	2568	H. sapiens	GABRP	GO:1902476 chloride transmembrane transport;GO:0006821 chloride transport;GO:0098661 inorganic anion transmembrane transport	0.0	0.0	0.0	0.0	0.0	0.0	0.0	0.0	0.0	0.0	0.0	0.0	0.0	0.0	0.0	0.0	0.0	0.0	0.0	0.0
GALNT4	8693	symbol	H. sapiens	8693	H. sapiens	GALNT4	GO:0018243 protein O-linked glycosylation via threonine;GO:0018242 protein O-linked glycosylation via serine;GO:0016266 O-glycan processing	0.0	0.0	0.0	0.0	0.0	0.0	0.0	0.0	0.0	0.0	0.0	0.0	0.0	0.0	0.0	0.0	0.0	0.0	0.0	0.0
GALNT7	51809	symbol	H. sapiens	51809	H. sapiens	GALNT7	GO:0016266 O-glycan processing;GO:0006493 protein O-linked glycosylation;GO:0006486 protein glycosylation	0.0	0.0	0.0	0.0	0.0	0.0	0.0	0.0	0.0	0.0	0.0	0.0	0.0	0.0	0.0	0.0	0.0	0.0	0.0	0.0
GAMT	2593	symbol	H. sapiens	2593	H. sapiens	GAMT	GO:0006601 creatine biosynthetic process;GO:0006600 creatine metabolic process;GO:1901607 alpha-amino acid biosynthetic process	0.0	0.0	0.0	0.0	0.0	0.0	0.0	0.0	0.0	0.0	0.0	0.0	0.0	0.0	0.0	0.0	0.0	0.0	0.0	0.0
GAPDH	2597	symbol	H. sapiens	2597	H. sapiens	GAPDH	GO:0052501 positive regulation by organism of apoptotic process in other organism involved in symbiotic interaction;GO:0061621 canonical glycolysis;GO:0052042 positive regulation by symbiont of host programmed cell death	0.0	0.0	0.0	0.0	0.0	0.0	0.0	0.0	0.0	0.0	0.0	0.0	0.0	0.0	0.0	0.0	0.0	0.0	0.0	0.0
GARS	2617	gene_synonym	H. sapiens	2617	H. sapiens	GARS1	GO:0070150 mitochondrial glycyl-tRNA aminoacylation;GO:0006426 glycyl-tRNA aminoacylation;GO:0015966 diadenosine tetraphosphate biosynthetic process	0.0	0.0	0.0	0.0	0.0	0.0	0.0	0.0	0.0	0.0	0.0	0.0	0.0	0.0	0.0	0.0	0.0	0.0	0.0	0.0
GART	2618	symbol	H. sapiens	2618	H. sapiens	GART	GO:0006189 'de novo' IMP biosynthetic process;GO:0046084 adenine biosynthetic process;GO:0006188 IMP biosynthetic process	0.0	0.0	0.0	0.0	0.0	0.0	0.0	0.0	0.0	0.0	0.0	0.0	0.0	0.0	0.0	0.0	0.0	0.0	0.0	0.0
GATA2	2624	symbol	H. sapiens	2624	H. sapiens	GATA2	GO:0035854 eosinophil fate commitment;GO:1903589 positive regulation of blood vessel endothelial cell proliferation involved in sprouting angiogenesis;GO:0010725 regulation of primitive erythrocyte differentiation	0.0	1.0	0.0	0.0	0.0	0.0	0.0	0.0	0.0	0.0	0.0	0.0	0.0	1.0	0.0	1.0	0.0	0.0	0.0	0.0
GATAD1	57798	symbol	H. sapiens	57798	H. sapiens	GATAD1	GO:0031497 chromatin assembly;GO:0006333 chromatin assembly or disassembly;GO:0006323 DNA packaging	0.0	0.0	0.0	0.0	0.0	0.0	0.0	0.0	0.0	0.0	0.0	0.0	0.0	0.0	0.0	0.0	0.0	0.0	0.0	0.0
GATAD2A	54815	symbol	H. sapiens	54815	H. sapiens	GATAD2A	GO:0006306 DNA methylation;GO:0006305 DNA alkylation;GO:0044728 DNA methylation or demethylation	0.0	0.0	0.0	0.0	0.0	0.0	0.0	0.0	0.0	0.0	0.0	0.0	0.0	0.0	0.0	0.0	0.0	0.0	0.0	0.0
GBP1	2633	symbol	H. sapiens	2633	H. sapiens	GBP1	GO:1900041 negative regulation of interleukin-2 secretion;GO:0050860 negative regulation of T cell receptor signaling pathway;GO:0050858 negative regulation of antigen receptor-mediated signaling pathway	0.0	0.0	0.0	0.0	0.0	0.0	0.0	0.0	0.0	0.0	0.0	0.0	0.0	0.0	0.0	0.0	0.0	0.0	0.0	0.0
GCNT2	2651	symbol	H. sapiens	2651	H. sapiens	GCNT2	GO:0036438 maintenance of lens transparency;GO:0034116 positive regulation of heterotypic cell-cell adhesion;GO:0010718 positive regulation of epithelial to mesenchymal transition	0.0	0.0	0.0	0.0	0.0	0.0	0.0	0.0	0.0	0.0	0.0	0.0	0.0	0.0	0.0	0.0	0.0	0.0	0.0	0.0
GDF15	9518	symbol	H. sapiens	9518	H. sapiens	GDF15	GO:0060400 negative regulation of growth hormone receptor signaling pathway;GO:0060398 regulation of growth hormone receptor signaling pathway;GO:1901741 positive regulation of myoblast fusion	0.0	0.0	0.0	0.0	0.0	1.0	1.0	0.0	0.0	0.0	1.0	0.0	0.0	0.0	0.0	0.0	0.0	0.0	0.0	0.0
GINS3	64785	symbol	H. sapiens	64785	H. sapiens	GINS3	GO:0006271 DNA strand elongation involved in DNA replication;GO:0022616 DNA strand elongation;GO:0006261 DNA-dependent DNA replication	0.0	0.0	0.0	0.0	0.0	0.0	0.0	0.0	0.0	0.0	0.0	0.0	0.0	0.0	1.0	0.0	0.0	0.0	0.0	0.0
GINS4	84296	symbol	H. sapiens	84296	H. sapiens	GINS4	GO:0001833 inner cell mass cell proliferation;GO:0001832 blastocyst growth;GO:0000727 double-strand break repair via break-induced replication	0.0	1.0	0.0	0.0	0.0	0.0	0.0	0.0	0.0	0.0	0.0	0.0	0.0	0.0	1.0	0.0	0.0	0.0	0.0	0.0
GLCCI1	113263	symbol	H. sapiens	113263	H. sapiens	GLCCI1		0.0	0.0	0.0	0.0	0.0	0.0	0.0	0.0	0.0	0.0	0.0	0.0	0.0	0.0	0.0	0.0	0.0	0.0	0.0	0.0
GLT25D1	79709	gene_synonym	H. sapiens	79709	H. sapiens	COLGALT1	GO:1904028 positive regulation of collagen fibril organization;GO:1904026 regulation of collagen fibril organization;GO:1903055 positive regulation of extracellular matrix organization	0.0	0.0	0.0	0.0	0.0	0.0	0.0	0.0	0.0	0.0	0.0	0.0	1.0	0.0	0.0	0.0	0.0	0.0	0.0	0.0
GMNN	51053	symbol	H. sapiens	51053	H. sapiens	GMNN	GO:0071163 DNA replication preinitiation complex assembly;GO:0035563 positive regulation of chromatin binding;GO:2000104 negative regulation of DNA-dependent DNA replication	0.0	0.0	0.0	0.0	0.0	0.0	0.0	0.0	0.0	0.0	0.0	0.0	0.0	0.0	1.0	0.0	0.0	0.0	0.0	0.0
GMPS	8833	symbol	H. sapiens	8833	H. sapiens	GMPS	GO:0006177 GMP biosynthetic process;GO:0046037 GMP metabolic process;GO:1901070 guanosine-containing compound biosynthetic process	0.0	0.0	0.0	0.0	0.0	0.0	0.0	0.0	0.0	0.0	0.0	0.0	0.0	0.0	0.0	0.0	0.0	0.0	0.0	0.0
GNL2	29889	symbol	H. sapiens	29889	H. sapiens	GNL2	GO:0042254 ribosome biogenesis;GO:0022613 ribonucleoprotein complex biogenesis;GO:0044085 cellular component biogenesis	0.0	0.0	0.0	0.0	0.0	0.0	0.0	0.0	0.0	0.0	0.0	0.0	0.0	0.0	0.0	0.0	0.0	0.0	0.0	0.0
GOLGA1	2800	symbol	H. sapiens	2800	H. sapiens	GOLGA1		0.0	0.0	0.0	0.0	0.0	0.0	0.0	0.0	0.0	0.0	0.0	0.0	0.0	0.0	0.0	0.0	0.0	0.0	0.0	0.0
GPC2	221914	symbol	H. sapiens	221914	H. sapiens	GPC2	GO:0001523 retinoid metabolic process;GO:0006027 glycosaminoglycan catabolic process;GO:0016101 diterpenoid metabolic process	0.0	0.0	0.0	1.0	0.0	0.0	0.0	0.0	0.0	0.0	0.0	0.0	0.0	0.0	0.0	0.0	0.0	0.0	0.0	0.0
GPD1L	23171	symbol	H. sapiens	23171	H. sapiens	GPD1L	GO:0006116 NADH oxidation;GO:0086005 ventricular cardiac muscle cell action potential;GO:0090038 negative regulation of protein kinase C signaling	0.0	0.0	0.0	0.0	0.0	0.0	0.0	0.0	0.0	0.0	0.0	0.0	0.0	0.0	0.0	0.0	0.0	0.0	0.0	0.0
GPI	2821	symbol	H. sapiens	2821	H. sapiens	GPI	GO:0061621 canonical glycolysis;GO:0061620 glycolytic process through glucose-6-phosphate;GO:0061615 glycolytic process through fructose-6-phosphate	0.0	0.0	0.0	0.0	0.0	0.0	0.0	0.0	0.0	0.0	0.0	0.0	0.0	0.0	0.0	0.0	0.0	0.0	0.0	0.0
GPM6B	2824	symbol	H. sapiens	2824	H. sapiens	GPM6B	GO:0051612 negative regulation of serotonin uptake;GO:0051611 regulation of serotonin uptake;GO:0051581 negative regulation of neurotransmitter uptake	0.0	0.0	0.0	0.0	0.0	0.0	0.0	0.0	0.0	0.0	0.0	0.0	1.0	0.0	0.0	0.0	0.0	0.0	0.0	0.0
GPN1	11321	symbol	H. sapiens	11321	H. sapiens	GPN1		0.0	0.0	0.0	0.0	0.0	0.0	0.0	0.0	0.0	0.0	0.0	0.0	0.0	0.0	0.0	0.0	0.0	0.0	0.0	0.0
GPR160	26996	symbol	H. sapiens	26996	H. sapiens	GPR160	GO:0007186 G protein-coupled receptor signaling pathway;GO:0007165 signal transduction;GO:0023052 signaling	0.0	0.0	0.0	0.0	0.0	0.0	0.0	0.0	0.0	0.0	0.0	0.0	0.0	0.0	0.0	0.0	0.0	0.0	0.0	0.0
GPR161	23432	symbol	H. sapiens	23432	H. sapiens	GPR161	GO:1901621 negative regulation of smoothened signaling pathway involved in dorsal/ventral neural tube patterning;GO:1901620 regulation of smoothened signaling pathway involved in dorsal/ventral neural tube patterning;GO:0060831 smoothened signaling pathway involved in dorsal/ventral neural tube patterning	0.0	1.0	0.0	1.0	0.0	0.0	0.0	0.0	0.0	0.0	0.0	0.0	0.0	0.0	0.0	0.0	0.0	0.0	0.0	0.0
GPR19	2842	symbol	H. sapiens	2842	H. sapiens	GPR19	GO:0007186 G protein-coupled receptor signaling pathway;GO:0007165 signal transduction;GO:0023052 signaling	0.0	0.0	0.0	0.0	0.0	0.0	0.0	0.0	0.0	0.0	0.0	0.0	0.0	0.0	0.0	0.0	0.0	0.0	0.0	0.0
GPRC5B	51704	symbol	H. sapiens	51704	H. sapiens	GPRC5B	GO:0060907 positive regulation of macrophage cytokine production;GO:0010935 regulation of macrophage cytokine production;GO:0061081 positive regulation of myeloid leukocyte cytokine production involved in immune response	0.0	0.0	0.0	0.0	0.0	0.0	0.0	0.0	0.0	0.0	0.0	0.0	0.0	0.0	0.0	0.0	0.0	0.0	0.0	0.0
GPSM2	29899	symbol	H. sapiens	29899	H. sapiens	GPSM2	GO:1905832 positive regulation of spindle assembly;GO:1904778 positive regulation of protein localization to cell cortex;GO:0051661 maintenance of centrosome location	0.0	0.0	1.0	0.0	0.0	0.0	0.0	0.0	0.0	0.0	0.0	0.0	0.0	0.0	0.0	0.0	0.0	0.0	0.0	0.0
GREB1	9687	symbol	H. sapiens	9687	H. sapiens	GREB1		0.0	0.0	0.0	0.0	0.0	0.0	0.0	0.0	0.0	0.0	0.0	0.0	0.0	0.0	0.0	0.0	0.0	0.0	0.0	0.0
GSG2	83903	gene_synonym	H. sapiens	83903	H. sapiens	HASPIN	GO:2000751 histone H3-T3 phosphorylation involved in chromosome passenger complex localization to kinetochore;GO:0072356 chromosome passenger complex localization to kinetochore;GO:0072355 histone H3-T3 phosphorylation	0.0	0.0	0.0	0.0	0.0	0.0	0.0	0.0	0.0	0.0	0.0	0.0	0.0	0.0	0.0	0.0	0.0	0.0	0.0	0.0
GSTM3	2947	symbol	H. sapiens	2947	H. sapiens	GSTM3	GO:0008065 establishment of blood-nerve barrier;GO:0070458 cellular detoxification of nitrogen compound;GO:0018916 nitrobenzene metabolic process	0.0	0.0	0.0	0.0	0.0	0.0	0.0	0.0	0.0	0.0	0.0	0.0	0.0	0.0	0.0	0.0	0.0	0.0	0.0	0.0
GSTP1	2950	symbol	H. sapiens	2950	H. sapiens	GSTP1	GO:0035732 nitric oxide storage;GO:0071672 negative regulation of smooth muscle cell chemotaxis;GO:0043508 negative regulation of JUN kinase activity	0.0	0.0	0.0	0.0	0.0	1.0	1.0	0.0	0.0	0.0	0.0	0.0	0.0	0.0	0.0	0.0	0.0	0.0	0.0	0.0
GTF2H4	2968	symbol	H. sapiens	2968	H. sapiens	GTF2H4	GO:0006295 nucleotide-excision repair, DNA incision, 3'-to lesion;GO:0000717 nucleotide-excision repair, DNA duplex unwinding;GO:0006293 nucleotide-excision repair, preincision complex stabilization	0.0	0.0	0.0	0.0	0.0	0.0	0.0	0.0	0.0	0.0	0.0	0.0	0.0	0.0	0.0	0.0	0.0	0.0	0.0	0.0
GUSBL2	375513	gene_synonym	H. sapiens	375513	H. sapiens	GUSBP4		0.0	0.0	0.0	0.0	0.0	0.0	0.0	0.0	0.0	0.0	0.0	0.0	0.0	0.0	0.0	0.0	0.0	0.0	0.0	0.0
GUSBP3	653188	symbol	H. sapiens	653188	H. sapiens	GUSBP3	GO:0001501 skeletal system development;GO:0007399 nervous system development;GO:0048731 system development	0.0	0.0	0.0	0.0	0.0	0.0	0.0	0.0	0.0	0.0	0.0	0.0	0.0	0.0	0.0	0.0	0.0	0.0	0.0	0.0
H2AFZ	3015	gene_synonym	H. sapiens	3015	H. sapiens	H2AZ1	GO:0071392 cellular response to estradiol stimulus;GO:0006342 chromatin silencing;GO:0032355 response to estradiol	0.0	0.0	0.0	0.0	0.0	1.0	0.0	0.0	0.0	0.0	0.0	0.0	0.0	0.0	0.0	0.0	0.0	0.0	0.0	0.0
HAPLN3	145864	symbol	H. sapiens	145864	H. sapiens	HAPLN3	GO:0001501 skeletal system development;GO:0007417 central nervous system development;GO:0007155 cell adhesion	0.0	0.0	0.0	0.0	0.0	0.0	0.0	0.0	0.0	0.0	0.0	0.0	0.0	0.0	0.0	0.0	0.0	0.0	0.0	0.0
HAUS8	93323	symbol	H. sapiens	93323	H. sapiens	HAUS8	GO:0097711 ciliary basal body-plasma membrane docking;GO:0010389 regulation of G2/M transition of mitotic cell cycle;GO:0007098 centrosome cycle	0.0	0.0	1.0	0.0	0.0	0.0	0.0	0.0	0.0	0.0	0.0	0.0	0.0	0.0	0.0	0.0	0.0	0.0	0.0	0.0
HDGF	3068	symbol	H. sapiens	3068	H. sapiens	HDGF	GO:0098761 cellular response to interleukin-7;GO:0036498 IRE1-mediated unfolded protein response;GO:0098760 response to interleukin-7	0.0	0.0	0.0	0.0	0.0	0.0	0.0	0.0	0.0	0.0	0.0	0.0	0.0	0.0	0.0	0.0	0.0	0.0	0.0	0.0
HEBP2	23593	symbol	H. sapiens	23593	H. sapiens	HEBP2	GO:0010940 positive regulation of necrotic cell death;GO:0010917 negative regulation of mitochondrial membrane potential;GO:0035794 positive regulation of mitochondrial membrane permeability	0.0	0.0	0.0	0.0	0.0	0.0	0.0	0.0	0.0	0.0	0.0	0.0	0.0	0.0	0.0	0.0	0.0	0.0	0.0	0.0
HEXIM1	10614	symbol	H. sapiens	10614	H. sapiens	HEXIM1	GO:0045736 negative regulation of cyclin-dependent protein serine/threonine kinase activity;GO:1904030 negative regulation of cyclin-dependent protein kinase activity;GO:1901798 positive regulation of signal transduction by p53 class mediator	0.0	0.0	0.0	0.0	0.0	0.0	0.0	0.0	0.0	0.0	0.0	0.0	0.0	0.0	0.0	0.0	1.0	0.0	0.0	0.0
HHAT	55733	symbol	H. sapiens	55733	H. sapiens	HHAT	GO:0018345 protein palmitoylation;GO:0006497 protein lipidation;GO:0042158 lipoprotein biosynthetic process	0.0	0.0	0.0	1.0	0.0	0.0	0.0	0.0	0.0	0.0	0.0	0.0	0.0	0.0	0.0	0.0	0.0	0.0	0.0	0.0
HJURP	55355	symbol	H. sapiens	55355	H. sapiens	HJURP	GO:0034080 CENP-A containing nucleosome assembly;GO:0006336 DNA replication-independent nucleosome assembly;GO:0031055 chromatin remodeling at centromere	0.0	0.0	0.0	0.0	0.0	0.0	0.0	0.0	0.0	0.0	0.0	0.0	0.0	0.0	0.0	0.0	0.0	0.0	0.0	0.0
HMGA1	3159	symbol	H. sapiens	3159	H. sapiens	HMGA1	GO:0075713 establishment of integrated proviral latency;GO:0035986 senescence-associated heterochromatin focus assembly;GO:0090402 oncogene-induced cell senescence	0.0	0.0	0.0	0.0	0.0	0.0	0.0	0.0	0.0	0.0	0.0	0.0	0.0	0.0	1.0	0.0	0.0	0.0	1.0	0.0
HN1	4851	gene_synonym	H. sapiens	4851	H. sapiens	NOTCH1	GO:0003270 Notch signaling pathway involved in regulation of secondary heart field cardioblast proliferation;GO:0072144 glomerular mesangial cell development;GO:0003252 negative regulation of cell proliferation involved in heart valve morphogenesis	0.0	1.0	1.0	0.0	1.0	1.0	0.0	0.0	0.0	1.0	0.0	0.0	1.0	1.0	0.0	0.0	0.0	0.0	0.0	0.0
HNRNPH2	3188	symbol	H. sapiens	3188	H. sapiens	HNRNPH2	GO:0000398 mRNA splicing, via spliceosome;GO:0000377 RNA splicing, via transesterification reactions with bulged adenosine as nucleophile;GO:0000375 RNA splicing, via transesterification reactions	0.0	0.0	0.0	0.0	0.0	0.0	0.0	0.0	0.0	0.0	0.0	0.0	0.0	0.0	0.0	0.0	0.0	0.0	0.0	0.0
HPDL	84842	symbol	H. sapiens	84842	H. sapiens	HPDL	GO:0009072 aromatic amino acid family metabolic process;GO:0006520 cellular amino acid metabolic process;GO:0019752 carboxylic acid metabolic process	0.0	0.0	0.0	0.0	0.0	0.0	0.0	0.0	0.0	0.0	0.0	0.0	0.0	0.0	0.0	0.0	0.0	0.0	0.0	0.0
HPX	3263	symbol	H. sapiens	3263	H. sapiens	HPX	GO:0002925 positive regulation of humoral immune response mediated by circulating immunoglobulin;GO:0060335 positive regulation of interferon-gamma-mediated signaling pathway;GO:0002923 regulation of humoral immune response mediated by circulating immunoglobulin	0.0	0.0	0.0	0.0	0.0	0.0	0.0	0.0	0.0	0.0	0.0	0.0	0.0	0.0	0.0	0.0	0.0	0.0	0.0	0.0
HR	55806	symbol	H. sapiens	55806	H. sapiens	HR	GO:0033169 histone H3-K9 demethylation;GO:0070076 histone lysine demethylation;GO:0016577 histone demethylation	0.0	0.0	0.0	0.0	0.0	0.0	0.0	0.0	0.0	0.0	0.0	0.0	0.0	0.0	0.0	0.0	0.0	0.0	0.0	0.0
IBTK	25998	symbol	H. sapiens	25998	H. sapiens	IBTK	GO:0051209 release of sequestered calcium ion into cytosol;GO:0097553 calcium ion transmembrane import into cytosol;GO:0061099 negative regulation of protein tyrosine kinase activity	0.0	0.0	0.0	0.0	0.0	0.0	0.0	0.0	0.0	0.0	0.0	0.0	0.0	0.0	0.0	0.0	0.0	0.0	0.0	0.0
IDI1	3422	symbol	H. sapiens	3422	H. sapiens	IDI1	GO:0050992 dimethylallyl diphosphate biosynthetic process;GO:0050993 dimethylallyl diphosphate metabolic process;GO:0045540 regulation of cholesterol biosynthetic process	0.0	0.0	0.0	0.0	0.0	0.0	0.0	0.0	0.0	0.0	0.0	0.0	0.0	0.0	0.0	0.0	0.0	0.0	0.0	0.0
IFRD1	3475	symbol	H. sapiens	3475	H. sapiens	IFRD1	GO:0048671 negative regulation of collateral sprouting;GO:0007518 myoblast fate determination;GO:0048670 regulation of collateral sprouting	0.0	0.0	0.0	0.0	0.0	0.0	0.0	0.0	0.0	0.0	0.0	0.0	0.0	0.0	0.0	0.0	0.0	0.0	0.0	0.0
IFT88	8100	symbol	H. sapiens	8100	H. sapiens	IFT88	GO:0060122 inner ear receptor cell stereocilium organization;GO:0035735 intraciliary transport involved in cilium assembly;GO:2000785 regulation of autophagosome assembly	0.0	0.0	0.0	0.0	0.0	0.0	0.0	0.0	0.0	0.0	0.0	0.0	0.0	1.0	0.0	0.0	0.0	0.0	0.0	0.0
IGF1R	3480	symbol	H. sapiens	3480	H. sapiens	IGF1R	GO:0051389 inactivation of MAPKK activity;GO:0097062 dendritic spine maintenance;GO:0014068 positive regulation of phosphatidylinositol 3-kinase signaling	0.0	0.0	0.0	0.0	0.0	1.0	0.0	0.0	0.0	0.0	0.0	0.0	0.0	0.0	0.0	0.0	0.0	0.0	1.0	0.0
IGF2BP2	10644	symbol	H. sapiens	10644	H. sapiens	IGF2BP2	GO:0043488 regulation of mRNA stability;GO:0061013 regulation of mRNA catabolic process;GO:0042035 regulation of cytokine biosynthetic process	0.0	0.0	0.0	0.0	0.0	0.0	0.0	0.0	0.0	0.0	0.0	0.0	0.0	0.0	0.0	0.0	0.0	0.0	0.0	0.0
IL34	146433	symbol	H. sapiens	146433	H. sapiens	IL34	GO:0045657 positive regulation of monocyte differentiation;GO:0045651 positive regulation of macrophage differentiation;GO:0045655 regulation of monocyte differentiation	0.0	0.0	0.0	0.0	0.0	0.0	0.0	0.0	0.0	0.0	0.0	0.0	0.0	0.0	0.0	0.0	0.0	0.0	0.0	0.0
ILF2	3608	symbol	H. sapiens	3608	H. sapiens	ILF2	GO:0043312 neutrophil degranulation;GO:0002283 neutrophil activation involved in immune response;GO:0042119 neutrophil activation	0.0	0.0	0.0	0.0	0.0	0.0	0.0	0.0	0.0	0.0	0.0	0.0	0.0	0.0	0.0	0.0	0.0	0.0	0.0	0.0
IMPA2	3613	symbol	H. sapiens	3613	H. sapiens	IMPA2	GO:0006021 inositol biosynthetic process;GO:0046855 inositol phosphate dephosphorylation;GO:0071545 inositol phosphate catabolic process	0.0	0.0	0.0	0.0	0.0	0.0	0.0	0.0	0.0	0.0	0.0	0.0	0.0	0.0	0.0	0.0	0.0	0.0	0.0	0.0
INCENP	3619	symbol	H. sapiens	3619	H. sapiens	INCENP	GO:0051257 meiotic spindle midzone assembly;GO:0010032 meiotic chromosome condensation;GO:0051255 spindle midzone assembly	0.0	0.0	1.0	0.0	0.0	0.0	0.0	0.0	0.0	0.0	0.0	0.0	0.0	0.0	0.0	0.0	0.0	0.0	0.0	0.0
INPP4B	8821	symbol	H. sapiens	8821	H. sapiens	INPP4B	GO:0036092 phosphatidylinositol-3-phosphate biosynthetic process;GO:0006661 phosphatidylinositol biosynthetic process;GO:0043647 inositol phosphate metabolic process	0.0	0.0	0.0	0.0	0.0	0.0	0.0	0.0	0.0	0.0	0.0	0.0	0.0	0.0	0.0	0.0	0.0	0.0	0.0	0.0
INPP5J	27124	symbol	H. sapiens	27124	H. sapiens	INPP5J	GO:0031115 negative regulation of microtubule polymerization;GO:0046855 inositol phosphate dephosphorylation;GO:0071545 inositol phosphate catabolic process	0.0	0.0	0.0	0.0	0.0	0.0	0.0	0.0	0.0	0.0	0.0	0.0	0.0	0.0	0.0	0.0	0.0	0.0	0.0	0.0
INTS10	55174	symbol	H. sapiens	55174	H. sapiens	INTS10	GO:0042795 snRNA transcription by RNA polymerase II;GO:0009301 snRNA transcription;GO:0016180 snRNA processing	0.0	0.0	0.0	0.0	0.0	0.0	0.0	0.0	0.0	0.0	0.0	0.0	0.0	0.0	0.0	0.0	0.0	0.0	0.0	0.0
IQCD	115811	symbol	H. sapiens	115811	H. sapiens	IQCD		0.0	0.0	0.0	0.0	0.0	0.0	0.0	0.0	0.0	0.0	0.0	0.0	0.0	0.0	0.0	0.0	0.0	0.0	0.0	0.0
IQCH	64799	symbol	H. sapiens	64799	H. sapiens	IQCH	GO:0008150 biological_process	0.0	0.0	0.0	0.0	0.0	0.0	0.0	0.0	0.0	0.0	0.0	0.0	0.0	0.0	0.0	0.0	0.0	0.0	0.0	0.0
IRAK1	3654	symbol	H. sapiens	3654	H. sapiens	IRAK1	GO:0034134 toll-like receptor 2 signaling pathway;GO:0070423 nucleotide-binding oligomerization domain containing signaling pathway;GO:0034162 toll-like receptor 9 signaling pathway	0.0	0.0	0.0	0.0	0.0	0.0	0.0	0.0	0.0	0.0	0.0	0.0	0.0	0.0	0.0	0.0	0.0	0.0	0.0	0.0
IRS1	3667	symbol	H. sapiens	3667	H. sapiens	IRS1	GO:0032000 positive regulation of fatty acid beta-oxidation;GO:0045725 positive regulation of glycogen biosynthetic process;GO:0046326 positive regulation of glucose import	0.0	0.0	0.0	0.0	0.0	1.0	0.0	0.0	0.0	0.0	0.0	0.0	0.0	0.0	0.0	0.0	0.0	0.0	0.0	0.0
ITPR1	3708	symbol	H. sapiens	3708	H. sapiens	ITPR1	GO:0099566 regulation of postsynaptic cytosolic calcium ion concentration;GO:0051209 release of sequestered calcium ion into cytosol;GO:0097553 calcium ion transmembrane import into cytosol	0.0	0.0	0.0	0.0	0.0	0.0	0.0	0.0	0.0	0.0	0.0	0.0	0.0	0.0	0.0	0.0	0.0	0.0	0.0	0.0
IVD	3712	symbol	H. sapiens	3712	H. sapiens	IVD	GO:0033539 fatty acid beta-oxidation using acyl-CoA dehydrogenase;GO:0006552 leucine catabolic process;GO:0006551 leucine metabolic process	0.0	0.0	0.0	0.0	0.0	0.0	0.0	0.0	0.0	0.0	0.0	0.0	0.0	0.0	0.0	0.0	0.0	0.0	0.0	0.0
JKAMP	51528	symbol	H. sapiens	51528	H. sapiens	JKAMP	GO:0030433 ubiquitin-dependent ERAD pathway;GO:0036503 ERAD pathway;GO:0043161 proteasome-mediated ubiquitin-dependent protein catabolic process	0.0	0.0	0.0	0.0	0.0	0.0	0.0	0.0	0.0	0.0	0.0	0.0	0.0	0.0	0.0	0.0	0.0	0.0	0.0	0.0
JMJD6	23210	symbol	H. sapiens	23210	H. sapiens	JMJD6	GO:0070078 histone H3-R2 demethylation;GO:0070079 histone H4-R3 demethylation;GO:0070077 histone arginine demethylation	0.0	0.0	0.0	0.0	0.0	0.0	0.0	0.0	0.0	0.0	0.0	0.0	0.0	1.0	0.0	0.0	0.0	0.0	0.0	0.0
JOSD1	9929	symbol	H. sapiens	9929	H. sapiens	JOSD1	GO:0016579 protein deubiquitination;GO:0070646 protein modification by small protein removal;GO:0070647 protein modification by small protein conjugation or removal	0.0	0.0	0.0	0.0	0.0	0.0	0.0	0.0	0.0	0.0	0.0	0.0	0.0	0.0	0.0	0.0	0.0	0.0	0.0	0.0
KCMF1	56888	symbol	H. sapiens	56888	H. sapiens	KCMF1	GO:0043312 neutrophil degranulation;GO:0002283 neutrophil activation involved in immune response;GO:0042119 neutrophil activation	0.0	0.0	0.0	0.0	0.0	0.0	0.0	0.0	0.0	0.0	0.0	0.0	0.0	0.0	0.0	0.0	0.0	0.0	0.0	0.0
KCNE4	23704	symbol	H. sapiens	23704	H. sapiens	KCNE4	GO:1902260 negative regulation of delayed rectifier potassium channel activity;GO:1903817 negative regulation of voltage-gated potassium channel activity;GO:0098915 membrane repolarization during ventricular cardiac muscle cell action potential	0.0	0.0	0.0	0.0	0.0	0.0	0.0	0.0	0.0	0.0	0.0	0.0	0.0	0.0	0.0	0.0	0.0	0.0	0.0	0.0
KCNJ11	3767	symbol	H. sapiens	3767	H. sapiens	KCNJ11	GO:0046676 negative regulation of insulin secretion;GO:1903779 regulation of cardiac conduction;GO:1990573 potassium ion import across plasma membrane	0.0	0.0	0.0	0.0	0.0	0.0	1.0	0.0	0.0	0.0	0.0	0.0	0.0	0.0	0.0	0.0	0.0	0.0	0.0	0.0
KCNK5	8645	symbol	H. sapiens	8645	H. sapiens	KCNK5	GO:0097623 potassium ion export across plasma membrane;GO:0071435 potassium ion export;GO:1990573 potassium ion import across plasma membrane	0.0	0.0	0.0	0.0	0.0	0.0	0.0	0.0	0.0	0.0	0.0	0.0	0.0	0.0	0.0	0.0	0.0	0.0	0.0	0.0
KCNN4	3783	symbol	H. sapiens	3783	H. sapiens	KCNN4	GO:0050862 positive regulation of T cell receptor signaling pathway;GO:0050857 positive regulation of antigen receptor-mediated signaling pathway;GO:0050856 regulation of T cell receptor signaling pathway	0.0	0.0	0.0	0.0	0.0	0.0	0.0	0.0	0.0	0.0	0.0	0.0	0.0	0.0	0.0	0.0	0.0	0.0	0.0	0.0
KCTD3	51133	symbol	H. sapiens	51133	H. sapiens	KCTD3	GO:0051260 protein homooligomerization;GO:0051259 protein complex oligomerization;GO:0065003 protein-containing complex assembly	0.0	0.0	0.0	0.0	0.0	0.0	0.0	0.0	0.0	0.0	0.0	0.0	0.0	0.0	0.0	0.0	0.0	0.0	0.0	0.0
KCTD6	200845	symbol	H. sapiens	200845	H. sapiens	KCTD6	GO:0033146 regulation of intracellular estrogen receptor signaling pathway;GO:0030520 intracellular estrogen receptor signaling pathway;GO:0033143 regulation of intracellular steroid hormone receptor signaling pathway	0.0	0.0	0.0	1.0	0.0	1.0	0.0	0.0	0.0	0.0	0.0	0.0	0.0	0.0	0.0	0.0	0.0	0.0	0.0	0.0
KDM4B	23030	symbol	H. sapiens	23030	H. sapiens	KDM4B	GO:0070544 histone H3-K36 demethylation;GO:0033169 histone H3-K9 demethylation;GO:0070076 histone lysine demethylation	0.0	0.0	0.0	0.0	0.0	0.0	0.0	0.0	0.0	0.0	0.0	0.0	0.0	0.0	0.0	0.0	0.0	0.0	0.0	0.0
KIAA0020	9933	gene_synonym	H. sapiens	9933	H. sapiens	PUM3	GO:0010835 regulation of protein ADP-ribosylation;GO:0006471 protein ADP-ribosylation;GO:0006417 regulation of translation	0.0	0.0	0.0	0.0	0.0	0.0	0.0	0.0	0.0	0.0	0.0	0.0	0.0	0.0	0.0	0.0	0.0	0.0	0.0	0.0
KIAA0040	9674	symbol	H. sapiens	9674	H. sapiens	KIAA0040		0.0	0.0	0.0	0.0	0.0	0.0	0.0	0.0	0.0	0.0	0.0	0.0	0.0	0.0	0.0	0.0	0.0	0.0	0.0	0.0
KIAA0232	9778	symbol	H. sapiens	9778	H. sapiens	KIAA0232		0.0	0.0	0.0	0.0	0.0	0.0	0.0	0.0	0.0	0.0	0.0	0.0	0.0	0.0	0.0	0.0	0.0	0.0	0.0	0.0
KIAA0556	23247	symbol	H. sapiens	23247	H. sapiens	KIAA0556	GO:0090660 cerebrospinal fluid circulation;GO:0050877 nervous system process;GO:0003008 system process	0.0	0.0	0.0	0.0	0.0	0.0	0.0	0.0	0.0	0.0	0.0	0.0	0.0	0.0	0.0	0.0	0.0	0.0	0.0	0.0
KIAA0831	22863	gene_synonym	H. sapiens	22863	H. sapiens	ATG14	GO:0016240 autophagosome membrane docking;GO:0043552 positive regulation of phosphatidylinositol 3-kinase activity;GO:0000423 mitophagy	0.0	0.0	0.0	0.0	0.0	0.0	1.0	0.0	0.0	0.0	0.0	0.0	0.0	0.0	0.0	0.0	0.0	0.0	1.0	0.0
KIAA1279	26128	gene_synonym	H. sapiens	26128	H. sapiens	KIFBP	GO:0001701 in utero embryonic development;GO:0006839 mitochondrial transport;GO:0043009 chordate embryonic development	0.0	1.0	0.0	0.0	0.0	0.0	0.0	0.0	0.0	0.0	0.0	0.0	0.0	0.0	0.0	0.0	0.0	0.0	0.0	0.0
KIAA1324	57535	gene_synonym	H. sapiens	57535	H. sapiens	ELAPOR1	GO:2000786 positive regulation of autophagosome assembly;GO:2000785 regulation of autophagosome assembly;GO:0044090 positive regulation of vacuole organization	0.0	0.0	0.0	0.0	0.0	0.0	1.0	0.0	0.0	0.0	0.0	0.0	0.0	0.0	0.0	0.0	0.0	0.0	0.0	0.0
KIAA1370	56204	gene_synonym	H. sapiens	56204	H. sapiens	FAM214A		0.0	0.0	0.0	0.0	0.0	0.0	0.0	0.0	0.0	0.0	0.0	0.0	0.0	0.0	0.0	0.0	0.0	0.0	0.0	0.0
KIAA1377	57562	gene_synonym	H. sapiens	57562	H. sapiens	CEP126	GO:1905515 non-motile cilium assembly;GO:0031122 cytoplasmic microtubule organization;GO:0007052 mitotic spindle organization	0.0	0.0	0.0	0.0	0.0	0.0	0.0	0.0	0.0	0.0	0.0	0.0	0.0	0.0	0.0	0.0	0.0	0.0	0.0	0.0
KIAA1407	57577	gene_synonym	H. sapiens	57577	H. sapiens	CCDC191		0.0	0.0	0.0	0.0	0.0	0.0	0.0	0.0	0.0	0.0	0.0	0.0	0.0	0.0	0.0	0.0	0.0	0.0	0.0	0.0
KIAA1467	57613	gene_synonym	H. sapiens	57613	H. sapiens	FAM234B		0.0	0.0	0.0	0.0	0.0	0.0	0.0	0.0	0.0	0.0	0.0	0.0	0.0	0.0	0.0	0.0	0.0	0.0	0.0	0.0
KIAA1609	57707	gene_synonym	H. sapiens	57707	H. sapiens	MEAK7	GO:0150032 positive regulation of protein localization to lysosome;GO:0150031 regulation of protein localization to lysosome;GO:1903204 negative regulation of oxidative stress-induced neuron death	0.0	0.0	0.0	0.0	0.0	1.0	1.0	0.0	0.0	0.0	0.0	0.0	0.0	0.0	0.0	0.0	0.0	0.0	0.0	0.0
KIAA1737	85457	gene_synonym	H. sapiens	85457	H. sapiens	CIPC	GO:0042754 negative regulation of circadian rhythm;GO:0042752 regulation of circadian rhythm;GO:0007623 circadian rhythm	0.0	0.0	0.0	0.0	0.0	0.0	0.0	0.0	0.0	0.0	0.0	0.0	0.0	0.0	0.0	0.0	0.0	0.0	0.0	0.0
KIAA1949	170954	gene_synonym	H. sapiens	170954	H. sapiens	PPP1R18		0.0	0.0	0.0	0.0	0.0	0.0	0.0	0.0	0.0	0.0	0.0	0.0	0.0	0.0	0.0	0.0	0.0	0.0	0.0	0.0
KIF12	113220	symbol	H. sapiens	113220	H. sapiens	KIF12	GO:0007018 microtubule-based movement;GO:0007017 microtubule-based process;GO:0006928 movement of cell or subcellular component	0.0	0.0	0.0	0.0	0.0	0.0	0.0	0.0	0.0	0.0	0.0	0.0	0.0	0.0	0.0	0.0	0.0	0.0	0.0	0.0
KIF13B	23303	symbol	H. sapiens	23303	H. sapiens	KIF13B	GO:0050770 regulation of axonogenesis;GO:0007409 axonogenesis;GO:0010975 regulation of neuron projection development	0.0	0.0	0.0	0.0	0.0	0.0	0.0	0.0	0.0	0.0	0.0	0.0	0.0	0.0	0.0	0.0	0.0	0.0	0.0	0.0
KIF16B	55614	symbol	H. sapiens	55614	H. sapiens	KIF16B	GO:0006895 Golgi to endosome transport;GO:0001919 regulation of receptor recycling;GO:0045022 early endosome to late endosome transport	0.0	1.0	0.0	0.0	0.0	0.0	0.0	0.0	0.0	0.0	0.0	0.0	0.0	0.0	0.0	0.0	0.0	0.0	0.0	0.0
KIF2C	11004	symbol	H. sapiens	11004	H. sapiens	KIF2C	GO:0051315 attachment of mitotic spindle microtubules to kinetochore;GO:0019886 antigen processing and presentation of exogenous peptide antigen via MHC class II;GO:0030951 establishment or maintenance of microtubule cytoskeleton polarity	0.0	0.0	1.0	0.0	0.0	0.0	0.0	0.0	0.0	0.0	0.0	0.0	0.0	0.0	0.0	0.0	0.0	0.0	1.0	0.0
KIFC1	3833	symbol	H. sapiens	3833	H. sapiens	KIFC1	GO:0007080 mitotic metaphase plate congression;GO:0090307 mitotic spindle assembly;GO:0051310 metaphase plate congression	0.0	0.0	1.0	0.0	0.0	0.0	0.0	0.0	0.0	0.0	0.0	0.0	0.0	0.0	0.0	0.0	0.0	0.0	0.0	0.0
KLHDC1	122773	symbol	H. sapiens	122773	H. sapiens	KLHDC1		0.0	0.0	0.0	0.0	0.0	0.0	0.0	0.0	0.0	0.0	0.0	0.0	0.0	0.0	0.0	0.0	0.0	0.0	0.0	0.0
KLHDC2	23588	symbol	H. sapiens	23588	H. sapiens	KLHDC2		0.0	0.0	0.0	0.0	0.0	0.0	0.0	0.0	0.0	0.0	0.0	0.0	0.0	0.0	0.0	0.0	0.0	0.0	0.0	0.0
KLHDC3	116138	symbol	H. sapiens	116138	H. sapiens	KLHDC3	GO:0036498 IRE1-mediated unfolded protein response;GO:0007131 reciprocal meiotic recombination;GO:0030968 endoplasmic reticulum unfolded protein response	0.0	0.0	0.0	0.0	0.0	0.0	0.0	0.0	0.0	0.0	0.0	0.0	0.0	0.0	0.0	0.0	0.0	0.0	0.0	0.0
KPNA2	3838	symbol	H. sapiens	3838	H. sapiens	KPNA2	GO:0075506 entry of viral genome into host nucleus through nuclear pore complex via importin;GO:0075732 viral penetration into host nucleus;GO:1902594 multi-organism nuclear import	0.0	0.0	0.0	0.0	0.0	0.0	0.0	0.0	0.0	0.0	0.0	0.0	0.0	0.0	1.0	0.0	0.0	0.0	0.0	0.0
KPNA4	3840	symbol	H. sapiens	3840	H. sapiens	KPNA4	GO:0019054 modulation by virus of host process;GO:0006607 NLS-bearing protein import into nucleus;GO:0019048 modulation by virus of host morphology or physiology	0.0	0.0	0.0	0.0	0.0	0.0	0.0	0.0	0.0	0.0	0.0	0.0	0.0	0.0	0.0	0.0	0.0	0.0	0.0	0.0
KTI12	112970	symbol	H. sapiens	112970	H. sapiens	KTI12	GO:0002098 tRNA wobble uridine modification;GO:0002097 tRNA wobble base modification;GO:0006400 tRNA modification	0.0	0.0	0.0	0.0	0.0	0.0	0.0	0.0	0.0	0.0	0.0	0.0	0.0	0.0	0.0	0.0	0.0	0.0	0.0	0.0
L3MBTL4	91133	symbol	H. sapiens	91133	H. sapiens	L3MBTL4	GO:0006325 chromatin organization;GO:0051276 chromosome organization;GO:0006355 regulation of transcription, DNA-templated	0.0	0.0	0.0	0.0	0.0	0.0	0.0	0.0	0.0	0.0	0.0	0.0	0.0	0.0	0.0	0.0	0.0	0.0	0.0	0.0
LASS2	29956	gene_synonym	H. sapiens	29956	H. sapiens	CERS2	GO:1905045 negative regulation of Schwann cell proliferation involved in axon regeneration;GO:1905044 regulation of Schwann cell proliferation involved in axon regeneration;GO:0014011 Schwann cell proliferation involved in axon regeneration	0.0	0.0	0.0	0.0	0.0	0.0	0.0	0.0	0.0	0.0	0.0	0.0	0.0	0.0	0.0	0.0	0.0	0.0	0.0	0.0
LASS6	253782	gene_synonym	H. sapiens	253782	H. sapiens	CERS6	GO:0046513 ceramide biosynthetic process;GO:0006672 ceramide metabolic process;GO:0030148 sphingolipid biosynthetic process	0.0	0.0	0.0	0.0	0.0	0.0	0.0	0.0	0.0	0.0	0.0	0.0	0.0	0.0	0.0	0.0	0.0	0.0	0.0	0.0
LBR	3930	symbol	H. sapiens	3930	H. sapiens	LBR	GO:0030223 neutrophil differentiation;GO:0030851 granulocyte differentiation;GO:0006695 cholesterol biosynthetic process	0.0	0.0	0.0	0.0	0.0	0.0	0.0	0.0	0.0	0.0	0.0	0.0	0.0	0.0	0.0	0.0	0.0	0.0	0.0	0.0
LCMT2	9836	symbol	H. sapiens	9836	H. sapiens	LCMT2	GO:0031591 wybutosine biosynthetic process;GO:0031590 wybutosine metabolic process;GO:0030488 tRNA methylation	0.0	0.0	0.0	0.0	0.0	0.0	0.0	0.0	0.0	0.0	0.0	0.0	0.0	0.0	0.0	0.0	0.0	0.0	0.0	0.0
LDHB	3945	symbol	H. sapiens	3945	H. sapiens	LDHB	GO:0006090 pyruvate metabolic process;GO:0032787 monocarboxylic acid metabolic process;GO:0019752 carboxylic acid metabolic process	0.0	0.0	0.0	0.0	0.0	0.0	0.0	0.0	0.0	0.0	0.0	0.0	0.0	0.0	0.0	0.0	0.0	0.0	0.0	0.0
LETM2	137994	symbol	H. sapiens	137994	H. sapiens	LETM2	GO:0006875 cellular metal ion homeostasis;GO:0030003 cellular cation homeostasis;GO:0055065 metal ion homeostasis	0.0	0.0	0.0	0.0	0.0	0.0	0.0	0.0	0.0	0.0	0.0	0.0	0.0	0.0	0.0	0.0	0.0	0.0	0.0	0.0
LFNG	3955	symbol	H. sapiens	3955	H. sapiens	LFNG	GO:1902367 negative regulation of Notch signaling pathway involved in somitogenesis;GO:0002315 marginal zone B cell differentiation;GO:1902366 regulation of Notch signaling pathway involved in somitogenesis	0.0	1.0	0.0	0.0	0.0	0.0	0.0	0.0	0.0	0.0	0.0	0.0	0.0	0.0	0.0	0.0	0.0	0.0	0.0	0.0
LIPG	9388	symbol	H. sapiens	9388	H. sapiens	LIPG	GO:0010983 positive regulation of high-density lipoprotein particle clearance;GO:0010982 regulation of high-density lipoprotein particle clearance;GO:0010986 positive regulation of lipoprotein particle clearance	0.0	0.0	0.0	0.0	0.0	0.0	1.0	0.0	0.0	0.0	0.0	0.0	1.0	0.0	0.0	0.0	0.0	0.0	0.0	0.0
LOC100128788	100128788	Gene_ID	H. sapiens	100128788	H. sapiens	SRRM2-AS1		0.0	0.0	0.0	0.0	0.0	0.0	0.0	0.0	0.0	0.0	0.0	0.0	0.0	0.0	0.0	0.0	0.0	0.0	0.0	0.0
LOC100190938	100190938	Gene_ID	H. sapiens	100190938	H. sapiens	RAMP2-AS1		0.0	0.0	0.0	0.0	0.0	0.0	0.0	0.0	0.0	0.0	0.0	0.0	0.0	0.0	0.0	0.0	0.0	0.0	0.0	0.0
LOC113230	113230	Gene_ID	H. sapiens	113230	H. sapiens	MISP3		0.0	0.0	0.0	0.0	0.0	0.0	0.0	0.0	0.0	0.0	0.0	0.0	0.0	0.0	0.0	0.0	0.0	0.0	0.0	0.0
LOC146880	146880	Gene_ID	H. sapiens	146880	H. sapiens	ARHGAP27P1		0.0	0.0	0.0	0.0	0.0	0.0	0.0	0.0	0.0	0.0	0.0	0.0	0.0	0.0	0.0	0.0	0.0	0.0	0.0	0.0
LOC400043	400043	Gene_ID	H. sapiens	400043	H. sapiens	LINC02381		0.0	0.0	0.0	0.0	0.0	0.0	0.0	0.0	0.0	0.0	0.0	0.0	0.0	0.0	0.0	0.0	0.0	0.0	0.0	0.0
LOC90110	84961	Gene_ID	H. sapiens	84961	H. sapiens	FBXL20	GO:0099575 regulation of protein catabolic process at presynapse, modulating synaptic transmission;GO:0099171 presynaptic modulation of chemical synaptic transmission;GO:2000300 regulation of synaptic vesicle exocytosis	0.0	0.0	0.0	0.0	0.0	0.0	0.0	0.0	0.0	0.0	1.0	0.0	0.0	0.0	0.0	0.0	0.0	0.0	0.0	0.0
LPIN1	23175	symbol	H. sapiens	23175	H. sapiens	LPIN1	GO:0007077 mitotic nuclear envelope disassembly;GO:0006642 triglyceride mobilization;GO:0051081 nuclear envelope disassembly	0.0	0.0	0.0	0.0	0.0	1.0	0.0	0.0	0.0	0.0	0.0	0.0	0.0	0.0	0.0	0.0	0.0	0.0	1.0	0.0
LRBA	987	symbol	H. sapiens	987	H. sapiens	LRBA	GO:0008150 biological_process	0.0	0.0	0.0	0.0	0.0	0.0	0.0	0.0	0.0	0.0	0.0	0.0	0.0	0.0	0.0	0.0	0.0	0.0	0.0	0.0
LRIG1	26018	symbol	H. sapiens	26018	H. sapiens	LRIG1	GO:0032474 otolith morphogenesis;GO:0048840 otolith development;GO:0060384 innervation	0.0	1.0	0.0	0.0	0.0	0.0	0.0	0.0	0.0	0.0	0.0	0.0	0.0	1.0	0.0	0.0	0.0	0.0	0.0	0.0
LRP8	7804	symbol	H. sapiens	7804	H. sapiens	LRP8	GO:0021541 ammon gyrus development;GO:0061003 positive regulation of dendritic spine morphogenesis;GO:0061001 regulation of dendritic spine morphogenesis	0.0	0.0	0.0	0.0	0.0	0.0	0.0	0.0	0.0	0.0	0.0	0.0	0.0	0.0	0.0	0.0	0.0	0.0	0.0	0.0
LRRC17	10234	symbol	H. sapiens	10234	H. sapiens	LRRC17	GO:0045671 negative regulation of osteoclast differentiation;GO:0002762 negative regulation of myeloid leukocyte differentiation;GO:0048539 bone marrow development	0.0	0.0	0.0	0.0	0.0	0.0	0.0	0.0	0.0	0.0	0.0	0.0	0.0	0.0	0.0	0.0	0.0	0.0	0.0	0.0
LRRC46	90506	symbol	H. sapiens	90506	H. sapiens	LRRC46		0.0	0.0	0.0	0.0	0.0	0.0	0.0	0.0	0.0	0.0	0.0	0.0	0.0	0.0	0.0	0.0	0.0	0.0	0.0	0.0
LRRC48	83450	gene_synonym	H. sapiens	83450	H. sapiens	DRC3		0.0	0.0	0.0	0.0	0.0	0.0	0.0	0.0	0.0	0.0	0.0	0.0	0.0	0.0	0.0	0.0	0.0	0.0	0.0	0.0
LRRC56	115399	symbol	H. sapiens	115399	H. sapiens	LRRC56	GO:0030030 cell projection organization;GO:0016043 cellular component organization;GO:0071840 cellular component organization or biogenesis	0.0	0.0	0.0	0.0	0.0	0.0	0.0	0.0	0.0	0.0	0.0	0.0	0.0	0.0	0.0	0.0	0.0	0.0	0.0	0.0
LRTOMT	220074	symbol	H. sapiens	220074	H. sapiens	LRTOMT	GO:0042424 catecholamine catabolic process;GO:0060117 auditory receptor cell development;GO:0019614 catechol-containing compound catabolic process	0.0	0.0	0.0	0.0	0.0	0.0	0.0	0.0	0.0	0.0	0.0	0.0	0.0	1.0	0.0	0.0	0.0	0.0	0.0	0.0
LSM2	57819	symbol	H. sapiens	57819	H. sapiens	LSM2	GO:0000244 spliceosomal tri-snRNP complex assembly;GO:0043928 exonucleolytic nuclear-transcribed mRNA catabolic process involved in deadenylation-dependent decay;GO:0000291 nuclear-transcribed mRNA catabolic process, exonucleolytic	0.0	0.0	0.0	0.0	0.0	0.0	0.0	0.0	0.0	0.0	0.0	0.0	0.0	0.0	0.0	0.0	0.0	0.0	0.0	0.0
LSM6	11157	symbol	H. sapiens	11157	H. sapiens	LSM6	GO:0043928 exonucleolytic nuclear-transcribed mRNA catabolic process involved in deadenylation-dependent decay;GO:0000291 nuclear-transcribed mRNA catabolic process, exonucleolytic;GO:0000288 nuclear-transcribed mRNA catabolic process, deadenylation-dependent decay	0.0	0.0	0.0	0.0	0.0	0.0	0.0	0.0	0.0	0.0	0.0	0.0	0.0	0.0	0.0	0.0	0.0	0.0	0.0	0.0
LSR	51599	symbol	H. sapiens	51599	H. sapiens	LSR	GO:1904274 tricellular tight junction assembly;GO:0061833 protein localization to tricellular tight junction;GO:0061436 establishment of skin barrier	0.0	0.0	0.0	0.0	0.0	0.0	0.0	0.0	0.0	0.0	0.0	0.0	0.0	0.0	0.0	0.0	0.0	0.0	0.0	0.0
LTV1	84946	symbol	H. sapiens	84946	H. sapiens	LTV1	GO:0000056 ribosomal small subunit export from nucleus;GO:0000054 ribosomal subunit export from nucleus;GO:0071428 rRNA-containing ribonucleoprotein complex export from nucleus	0.0	0.0	0.0	0.0	0.0	0.0	0.0	0.0	0.0	0.0	0.0	0.0	0.0	0.0	0.0	0.0	0.0	0.0	0.0	0.0
LYAR	55646	symbol	H. sapiens	55646	H. sapiens	LYAR	GO:0048821 erythrocyte development;GO:0050766 positive regulation of phagocytosis;GO:0061515 myeloid cell development	0.0	0.0	0.0	0.0	0.0	0.0	0.0	0.0	0.0	0.0	0.0	0.0	0.0	0.0	0.0	0.0	0.0	0.0	0.0	0.0
[truncated: 1,379 more rows]

## Sheet: Enrichment
GroupID	Category	Term	Description	LogP	Log(q-value)	InTerm_InList	Genes	Symbols
[truncated: 98 more rows]
