# Supplementary material for: Classifying Breast Cancer Subtypes Using Deep Neural Networks Based on Multi-Omics Data
Source: Genes (Basel). 2020 Aug 4;11(8):888. doi: 10.3390/genes11080888 (PMC7464481; doi:10.3390/genes11080888)
Supplement: Supplementary file 1 [file genes-11-00888-s001.zip › Supplementary Materials/Table S2:Results of GO_CC Enrichment.xlsx]

## Sheet: Annotation
Input ID	Gene ID	Type	Tax ID	Homologene Gene ID	Homologene Gene Tax ID	Gene Symbol	Description	Cellular Component (GO)	GO:0098687 chromosomal region	GO:0000307 cyclin-dependent protein kinas	GO:0030659 cytoplasmic vesicle membrane	GO:1902710 GABA receptor complex	GO:0045178 basal part of cell	GO:0016604 nuclear body	GO:0005720 nuclear heterochromatin	GO:0030684 preribosome	GO:0048471 perinuclear region of cytoplas	GO:0045095 keratin filament	GO:0005667 transcription factor complex	GO:0034399 nuclear periphery	GO:0001669 acrosomal vesicle	GO:0150051 postsynaptic Golgi apparatus	GO:0005874 microtubule	GO:0031252 cell leading edge	GO:0099568 cytoplasmic region	GO:0010369 chromocenter	GO:0097525 spliceosomal snRNP complex	GO:0072686 mitotic spindle
AAAS	8086	symbol	H. sapiens	8086	H. sapiens	AAAS	aladin WD repeat nucleoporin	GO:0043657 host cell;GO:0044216 other organism cell;GO:0072686 mitotic spindle	0.0	0.0	0.0	0.0	0.0	0.0	0.0	0.0	0.0	0.0	0.0	0.0	0.0	0.0	0.0	0.0	0.0	0.0	0.0	1.0
ABCC3	8714	symbol	H. sapiens	8714	H. sapiens	ABCC3	ATP binding cassette subfamily C member 3	GO:0005886 plasma membrane;GO:0071944 cell periphery;GO:0016021 integral component of membrane	0.0	0.0	0.0	0.0	0.0	0.0	0.0	0.0	0.0	0.0	0.0	0.0	0.0	0.0	0.0	0.0	0.0	0.0	0.0	0.0
ABHD15	116236	symbol	H. sapiens	116236	H. sapiens	ABHD15	abhydrolase domain containing 15	GO:0005576 extracellular region;GO:0016020 membrane;GO:0005575 cellular_component	0.0	0.0	0.0	0.0	0.0	0.0	0.0	0.0	0.0	0.0	0.0	0.0	0.0	0.0	0.0	0.0	0.0	0.0	0.0	0.0
ABLIM3	22885	symbol	H. sapiens	22885	H. sapiens	ABLIM3	actin binding LIM protein family member 3	GO:0001725 stress fiber;GO:0097517 contractile actin filament bundle;GO:0042641 actomyosin	0.0	0.0	0.0	0.0	0.0	0.0	0.0	0.0	0.0	0.0	0.0	0.0	0.0	0.0	0.0	1.0	0.0	0.0	0.0	0.0
ACBD7	414149	symbol	H. sapiens	414149	H. sapiens	ACBD7	acyl-CoA binding domain containing 7		0.0	0.0	0.0	0.0	0.0	0.0	0.0	0.0	0.0	0.0	0.0	0.0	0.0	0.0	0.0	0.0	0.0	0.0	0.0	0.0
ACOT12	134526	symbol	H. sapiens	134526	H. sapiens	ACOT12	acyl-CoA thioesterase 12	GO:0005829 cytosol;GO:0044444 cytoplasmic part;GO:0005737 cytoplasm	0.0	0.0	0.0	0.0	0.0	0.0	0.0	0.0	0.0	0.0	0.0	0.0	0.0	0.0	0.0	0.0	0.0	0.0	0.0	0.0
ACSL6	23305	symbol	H. sapiens	23305	H. sapiens	ACSL6	acyl-CoA synthetase long chain family member 6	GO:0005778 peroxisomal membrane;GO:0031903 microbody membrane;GO:0044439 peroxisomal part	0.0	0.0	0.0	0.0	0.0	0.0	0.0	0.0	0.0	0.0	0.0	0.0	0.0	0.0	0.0	0.0	0.0	0.0	0.0	0.0
ACSS3	79611	symbol	H. sapiens	79611	H. sapiens	ACSS3	acyl-CoA synthetase short chain family member 3	GO:0005759 mitochondrial matrix;GO:0044429 mitochondrial part;GO:0005739 mitochondrion	0.0	0.0	0.0	0.0	0.0	0.0	0.0	0.0	0.0	0.0	0.0	0.0	0.0	0.0	0.0	0.0	0.0	0.0	0.0	0.0
ACTBL2	345651	symbol	H. sapiens	345651	H. sapiens	ACTBL2	actin beta like 2	GO:0005884 actin filament;GO:0070062 extracellular exosome;GO:0098978 glutamatergic synapse	0.0	0.0	0.0	0.0	0.0	0.0	0.0	0.0	0.0	0.0	0.0	0.0	0.0	0.0	1.0	0.0	0.0	0.0	0.0	0.0
ACVR1B	91	symbol	H. sapiens	91	H. sapiens	ACVR1B	activin A receptor type 1B	GO:0048179 activin receptor complex;GO:1902554 serine/threonine protein kinase complex;GO:1902911 protein kinase complex	0.0	1.0	0.0	0.0	0.0	0.0	0.0	0.0	0.0	0.0	0.0	0.0	0.0	0.0	0.0	0.0	0.0	0.0	0.0	0.0
ACVRL1	94	symbol	H. sapiens	94	H. sapiens	ACVRL1	activin A receptor like type 1	GO:0070724 BMP receptor complex;GO:0098802 plasma membrane receptor complex;GO:0030425 dendrite	0.0	0.0	0.0	0.0	0.0	0.0	0.0	0.0	0.0	0.0	0.0	0.0	0.0	0.0	0.0	0.0	0.0	0.0	0.0	0.0
ADAM19	8728	symbol	H. sapiens	8728	H. sapiens	ADAM19	ADAM metallopeptidase domain 19	GO:0062023 collagen-containing extracellular matrix;GO:0031012 extracellular matrix;GO:0005794 Golgi apparatus	0.0	0.0	0.0	0.0	0.0	0.0	0.0	0.0	0.0	0.0	0.0	0.0	0.0	0.0	0.0	0.0	0.0	0.0	0.0	0.0
ADAMTS19	171019	symbol	H. sapiens	171019	H. sapiens	ADAMTS19	ADAM metallopeptidase with thrombospondin type 1 motif 19	GO:0005576 extracellular region;GO:0005575 cellular_component	0.0	0.0	0.0	0.0	0.0	0.0	0.0	0.0	0.0	0.0	0.0	0.0	0.0	0.0	0.0	0.0	0.0	0.0	0.0	0.0
ADAMTS6	11174	symbol	H. sapiens	11174	H. sapiens	ADAMTS6	ADAM metallopeptidase with thrombospondin type 1 motif 6	GO:0005576 extracellular region;GO:0005575 cellular_component	0.0	0.0	0.0	0.0	0.0	0.0	0.0	0.0	0.0	0.0	0.0	0.0	0.0	0.0	0.0	0.0	0.0	0.0	0.0	0.0
ADARB2	105	symbol	H. sapiens	105	H. sapiens	ADARB2	adenosine deaminase RNA specific B2 (inactive)	GO:0005730 nucleolus;GO:0031981 nuclear lumen;GO:0070013 intracellular organelle lumen	0.0	0.0	0.0	0.0	0.0	0.0	0.0	0.0	0.0	0.0	0.0	0.0	0.0	0.0	0.0	0.0	0.0	0.0	0.0	0.0
ADCY6	112	symbol	H. sapiens	112	H. sapiens	ADCY6	adenylate cyclase 6	GO:0032420 stereocilium;GO:0032421 stereocilium bundle;GO:0098858 actin-based cell projection	0.0	0.0	0.0	0.0	0.0	0.0	0.0	0.0	0.0	0.0	0.0	0.0	0.0	0.0	0.0	0.0	0.0	0.0	0.0	0.0
ADNP	23394	symbol	H. sapiens	23394	H. sapiens	ADNP	activity dependent neuroprotector homeobox	GO:0030425 dendrite;GO:0000790 nuclear chromatin;GO:0097447 dendritic tree	0.0	0.0	0.0	0.0	0.0	0.0	0.0	0.0	0.0	0.0	0.0	0.0	0.0	0.0	0.0	0.0	0.0	0.0	0.0	0.0
ADRA1B	147	symbol	H. sapiens	147	H. sapiens	ADRA1B	adrenoceptor alpha 1B	GO:0005901 caveola;GO:0044853 plasma membrane raft;GO:0045121 membrane raft	0.0	0.0	0.0	0.0	0.0	0.0	0.0	0.0	0.0	0.0	0.0	0.0	0.0	0.0	0.0	0.0	0.0	0.0	0.0	0.0
ADRB2	154	symbol	H. sapiens	154	H. sapiens	ADRB2	adrenoceptor beta 2	GO:0030665 clathrin-coated vesicle membrane;GO:0030662 coated vesicle membrane;GO:0030136 clathrin-coated vesicle	0.0	0.0	1.0	0.0	0.0	0.0	0.0	0.0	0.0	0.0	0.0	0.0	0.0	0.0	0.0	0.0	0.0	0.0	0.0	0.0
AFAP1L1	134265	symbol	H. sapiens	134265	H. sapiens	AFAP1L1	actin filament associated protein 1 like 1	GO:0071437 invadopodium;GO:0002102 podosome;GO:0015629 actin cytoskeleton	0.0	0.0	0.0	0.0	0.0	0.0	0.0	0.0	0.0	0.0	0.0	0.0	0.0	0.0	0.0	0.0	0.0	0.0	0.0	0.0
AFF4	27125	symbol	H. sapiens	27125	H. sapiens	AFF4	AF4/FMR2 family member 4	GO:0032783 ELL-EAF complex;GO:0035327 transcriptionally active chromatin;GO:0001650 fibrillar center	0.0	0.0	0.0	0.0	0.0	0.0	0.0	0.0	0.0	0.0	0.0	0.0	0.0	0.0	0.0	0.0	0.0	0.0	0.0	0.0
AGGF1	55109	symbol	H. sapiens	55109	H. sapiens	AGGF1	angiogenic factor with G-patch and FHA domains 1	GO:0048471 perinuclear region of cytoplasm;GO:0005576 extracellular region;GO:0044444 cytoplasmic part	0.0	0.0	0.0	0.0	0.0	0.0	0.0	0.0	1.0	0.0	0.0	0.0	0.0	0.0	0.0	0.0	0.0	0.0	0.0	0.0
AKR1C2	1646	symbol	H. sapiens	1646	H. sapiens	AKR1C2	aldo-keto reductase family 1 member C2	GO:0005829 cytosol;GO:0044444 cytoplasmic part;GO:0005737 cytoplasm	0.0	0.0	0.0	0.0	0.0	0.0	0.0	0.0	0.0	0.0	0.0	0.0	0.0	0.0	0.0	0.0	0.0	0.0	0.0	0.0
AKR1C4	1109	symbol	H. sapiens	1109	H. sapiens	AKR1C4	aldo-keto reductase family 1 member C4	GO:0070062 extracellular exosome;GO:1903561 extracellular vesicle;GO:0043230 extracellular organelle	0.0	0.0	0.0	0.0	0.0	0.0	0.0	0.0	0.0	0.0	0.0	0.0	0.0	0.0	0.0	0.0	0.0	0.0	0.0	0.0
ALDH7A1	501	symbol	H. sapiens	501	H. sapiens	ALDH7A1	aldehyde dehydrogenase 7 family member A1	GO:0070062 extracellular exosome;GO:1903561 extracellular vesicle;GO:0005759 mitochondrial matrix	0.0	0.0	0.0	0.0	0.0	0.0	0.0	0.0	0.0	0.0	0.0	0.0	0.0	0.0	0.0	0.0	0.0	0.0	0.0	0.0
ALG1	56052	symbol	H. sapiens	56052	H. sapiens	ALG1	ALG1 chitobiosyldiphosphodolichol beta-mannosyltransferase	GO:0005789 endoplasmic reticulum membrane;GO:0098827 endoplasmic reticulum subcompartment;GO:0044432 endoplasmic reticulum part	0.0	0.0	0.0	0.0	0.0	0.0	0.0	0.0	0.0	0.0	0.0	0.0	0.0	0.0	0.0	0.0	0.0	0.0	0.0	0.0
AMHR2	269	symbol	H. sapiens	269	H. sapiens	AMHR2	anti-Mullerian hormone receptor type 2	GO:0043235 receptor complex;GO:0005887 integral component of plasma membrane;GO:0031226 intrinsic component of plasma membrane	0.0	0.0	0.0	0.0	0.0	0.0	0.0	0.0	0.0	0.0	0.0	0.0	0.0	0.0	0.0	0.0	0.0	0.0	0.0	0.0
ANKHD1	54882	symbol	H. sapiens	54882	H. sapiens	ANKHD1	ankyrin repeat and KH domain containing 1	GO:0005737 cytoplasm;GO:0044424 intracellular part;GO:0005622 intracellular	0.0	0.0	0.0	0.0	0.0	0.0	0.0	0.0	0.0	0.0	0.0	0.0	0.0	0.0	0.0	0.0	0.0	0.0	0.0	0.0
ANKHD1.EIF4EBP3						None	None	None	nan	nan	nan	nan	nan	nan	nan	nan	nan	nan	nan	nan	nan	nan	nan	nan	nan	nan	nan	nan
ANKRA2	57763	symbol	H. sapiens	57763	H. sapiens	ANKRA2	ankyrin repeat family A member 2	GO:1990393 3M complex;GO:0005856 cytoskeleton;GO:0043232 intracellular non-membrane-bounded organelle	0.0	0.0	0.0	0.0	0.0	0.0	0.0	0.0	0.0	0.0	0.0	0.0	0.0	0.0	0.0	0.0	0.0	0.0	0.0	0.0
ANKRD13B	124930	symbol	H. sapiens	124930	H. sapiens	ANKRD13B	ankyrin repeat domain 13B	GO:0005770 late endosome;GO:0005769 early endosome;GO:0005768 endosome	0.0	0.0	0.0	0.0	0.0	0.0	0.0	0.0	1.0	0.0	0.0	0.0	0.0	0.0	0.0	0.0	0.0	0.0	0.0	0.0
ANKRD16	54522	symbol	H. sapiens	54522	H. sapiens	ANKRD16	ankyrin repeat domain 16	GO:0005634 nucleus;GO:0005737 cytoplasm;GO:0043231 intracellular membrane-bounded organelle	0.0	0.0	0.0	0.0	0.0	0.0	0.0	0.0	0.0	0.0	0.0	0.0	0.0	0.0	0.0	0.0	0.0	0.0	0.0	0.0
ANKRD34B	340120	symbol	H. sapiens	340120	H. sapiens	ANKRD34B	ankyrin repeat domain 34B	GO:0005634 nucleus;GO:0005737 cytoplasm;GO:0043231 intracellular membrane-bounded organelle	0.0	0.0	0.0	0.0	0.0	0.0	0.0	0.0	0.0	0.0	0.0	0.0	0.0	0.0	0.0	0.0	0.0	0.0	0.0	0.0
ANKRD40	91369	symbol	H. sapiens	91369	H. sapiens	ANKRD40	ankyrin repeat domain 40	GO:0005575 cellular_component	0.0	0.0	0.0	0.0	0.0	0.0	0.0	0.0	0.0	0.0	0.0	0.0	0.0	0.0	0.0	0.0	0.0	0.0	0.0	0.0
ANKRD52	283373	symbol	H. sapiens	283373	H. sapiens	ANKRD52	ankyrin repeat domain 52		0.0	0.0	0.0	0.0	0.0	0.0	0.0	0.0	0.0	0.0	0.0	0.0	0.0	0.0	0.0	0.0	0.0	0.0	0.0	0.0
ANP32D	23519	symbol	H. sapiens	23519	H. sapiens	ANP32D	acidic nuclear phosphoprotein 32 family member D		0.0	0.0	0.0	0.0	0.0	0.0	0.0	0.0	0.0	0.0	0.0	0.0	0.0	0.0	0.0	0.0	0.0	0.0	0.0	0.0
AP3B1	8546	symbol	H. sapiens	8546	H. sapiens	AP3B1	adaptor related protein complex 3 subunit beta 1	GO:0030123 AP-3 adaptor complex;GO:1904115 axon cytoplasm;GO:0030131 clathrin adaptor complex	0.0	0.0	1.0	0.0	0.0	0.0	0.0	0.0	0.0	0.0	0.0	0.0	0.0	0.0	0.0	0.0	1.0	0.0	0.0	0.0
AP3S1	1176	symbol	H. sapiens	1176	H. sapiens	AP3S1	adaptor related protein complex 3 subunit sigma 1	GO:0030123 AP-3 adaptor complex;GO:1904115 axon cytoplasm;GO:0030119 AP-type membrane coat adaptor complex	0.0	0.0	1.0	0.0	0.0	0.0	0.0	0.0	0.0	0.0	0.0	0.0	0.0	0.0	0.0	0.0	1.0	0.0	0.0	0.0
APBB3	10307	symbol	H. sapiens	10307	H. sapiens	APBB3	amyloid beta precursor protein binding family B member 3	GO:0015629 actin cytoskeleton;GO:0005856 cytoskeleton;GO:0043232 intracellular non-membrane-bounded organelle	0.0	0.0	0.0	0.0	0.0	0.0	0.0	0.0	0.0	0.0	0.0	0.0	0.0	0.0	0.0	0.0	0.0	0.0	0.0	0.0
APC	324	symbol	H. sapiens	324	H. sapiens	APC	APC regulator of WNT signaling pathway	GO:1990909 Wnt signalosome;GO:0030877 beta-catenin destruction complex;GO:0016342 catenin complex	1.0	0.0	0.0	0.0	0.0	0.0	0.0	0.0	1.0	0.0	0.0	0.0	0.0	0.0	1.0	1.0	0.0	0.0	0.0	0.0
APOF	319	symbol	H. sapiens	319	H. sapiens	APOF	apolipoprotein F	GO:0034362 low-density lipoprotein particle;GO:0034364 high-density lipoprotein particle;GO:0034358 plasma lipoprotein particle	0.0	0.0	0.0	0.0	0.0	0.0	0.0	0.0	0.0	0.0	0.0	0.0	0.0	0.0	0.0	0.0	0.0	0.0	0.0	0.0
APPBP2	10513	symbol	H. sapiens	10513	H. sapiens	APPBP2	amyloid beta precursor protein binding protein 2	GO:0005875 microtubule associated complex;GO:0005874 microtubule;GO:0030659 cytoplasmic vesicle membrane	0.0	0.0	1.0	0.0	0.0	0.0	0.0	0.0	0.0	0.0	0.0	0.0	0.0	0.0	1.0	0.0	0.0	0.0	0.0	0.0
AQP2	359	symbol	H. sapiens	359	H. sapiens	AQP2	aquaporin 2	GO:0098576 lumenal side of membrane;GO:0030658 transport vesicle membrane;GO:0055037 recycling endosome	0.0	0.0	1.0	0.0	0.0	0.0	0.0	0.0	0.0	0.0	0.0	0.0	0.0	0.0	0.0	0.0	0.0	0.0	0.0	0.0
AQP5	362	symbol	H. sapiens	362	H. sapiens	AQP5	aquaporin 5	GO:0009925 basal plasma membrane;GO:0005902 microvillus;GO:0045178 basal part of cell	0.0	0.0	1.0	0.0	1.0	0.0	0.0	0.0	0.0	0.0	0.0	0.0	0.0	0.0	0.0	0.0	0.0	0.0	0.0	0.0
AQP6	363	symbol	H. sapiens	363	H. sapiens	AQP6	aquaporin 6	GO:0016324 apical plasma membrane;GO:0030659 cytoplasmic vesicle membrane;GO:0045177 apical part of cell	0.0	0.0	1.0	0.0	0.0	0.0	0.0	0.0	0.0	0.0	0.0	0.0	0.0	0.0	0.0	0.0	0.0	0.0	0.0	0.0
ARAP3	64411	symbol	H. sapiens	64411	H. sapiens	ARAP3	ArfGAP with RhoGAP domain, ankyrin repeat and PH domain 3	GO:0001726 ruffle;GO:0030027 lamellipodium;GO:0031252 cell leading edge	0.0	0.0	0.0	0.0	0.0	0.0	0.0	0.0	0.0	0.0	0.0	0.0	0.0	0.0	0.0	1.0	0.0	0.0	0.0	0.0
ARF3	377	symbol	H. sapiens	377	H. sapiens	ARF3	ADP ribosylation factor 3	GO:0070062 extracellular exosome;GO:0000139 Golgi membrane;GO:1903561 extracellular vesicle	0.0	0.0	0.0	0.0	0.0	0.0	0.0	0.0	1.0	0.0	0.0	0.0	0.0	0.0	0.0	0.0	0.0	0.0	0.0	0.0
ARHGAP23	57636	symbol	H. sapiens	57636	H. sapiens	ARHGAP23	Rho GTPase activating protein 23	GO:0070062 extracellular exosome;GO:1903561 extracellular vesicle;GO:0043230 extracellular organelle	0.0	0.0	0.0	0.0	0.0	0.0	0.0	0.0	0.0	0.0	0.0	0.0	0.0	0.0	0.0	0.0	0.0	0.0	0.0	0.0
ARHGAP26	23092	symbol	H. sapiens	23092	H. sapiens	ARHGAP26	Rho GTPase activating protein 26	GO:0005925 focal adhesion;GO:0005924 cell-substrate adherens junction;GO:0030055 cell-substrate junction	0.0	0.0	0.0	0.0	0.0	0.0	0.0	0.0	0.0	0.0	0.0	0.0	0.0	0.0	0.0	0.0	0.0	0.0	0.0	0.0
ARHGEF37	389337	symbol	H. sapiens	389337	H. sapiens	ARHGEF37	Rho guanine nucleotide exchange factor 37	GO:0005737 cytoplasm;GO:0044424 intracellular part;GO:0005622 intracellular	0.0	0.0	0.0	0.0	0.0	0.0	0.0	0.0	0.0	0.0	0.0	0.0	0.0	0.0	0.0	0.0	0.0	0.0	0.0	0.0
ARL15	54622	symbol	H. sapiens	54622	H. sapiens	ARL15	ADP ribosylation factor like GTPase 15	GO:0070062 extracellular exosome;GO:1903561 extracellular vesicle;GO:0043230 extracellular organelle	0.0	0.0	0.0	0.0	0.0	0.0	0.0	0.0	0.0	0.0	0.0	0.0	0.0	0.0	0.0	0.0	0.0	0.0	0.0	0.0
ARL5C	390790	symbol	H. sapiens	390790	H. sapiens	ARL5C	ADP ribosylation factor like GTPase 5C	GO:0005802 trans-Golgi network;GO:0098791 Golgi subcompartment;GO:0044431 Golgi apparatus part	0.0	0.0	0.0	0.0	0.0	0.0	0.0	0.0	0.0	0.0	0.0	0.0	0.0	0.0	0.0	0.0	0.0	0.0	0.0	0.0
ARRDC3	57561	symbol	H. sapiens	57561	H. sapiens	ARRDC3	arrestin domain containing 3	GO:0005769 early endosome;GO:0005764 lysosome;GO:0000323 lytic vacuole	0.0	0.0	0.0	0.0	0.0	0.0	0.0	0.0	0.0	0.0	0.0	0.0	0.0	0.0	0.0	0.0	0.0	0.0	0.0	0.0
ARSB	411	symbol	H. sapiens	411	H. sapiens	ARSB	arylsulfatase B	GO:0035578 azurophil granule lumen;GO:1904813 ficolin-1-rich granule lumen;GO:0043202 lysosomal lumen	0.0	0.0	0.0	0.0	0.0	0.0	0.0	0.0	0.0	0.0	0.0	0.0	0.0	0.0	0.0	0.0	0.0	0.0	0.0	0.0
ARSI	340075	symbol	H. sapiens	340075	H. sapiens	ARSI	arylsulfatase family member I	GO:0005788 endoplasmic reticulum lumen;GO:0044432 endoplasmic reticulum part;GO:0005783 endoplasmic reticulum	0.0	0.0	0.0	0.0	0.0	0.0	0.0	0.0	0.0	0.0	0.0	0.0	0.0	0.0	0.0	0.0	0.0	0.0	0.0	0.0
ARSK	153642	symbol	H. sapiens	153642	H. sapiens	ARSK	arylsulfatase family member K	GO:0005788 endoplasmic reticulum lumen;GO:0044432 endoplasmic reticulum part;GO:0005783 endoplasmic reticulum	0.0	0.0	0.0	0.0	0.0	0.0	0.0	0.0	0.0	0.0	0.0	0.0	0.0	0.0	0.0	0.0	0.0	0.0	0.0	0.0
ATF1	466	symbol	H. sapiens	466	H. sapiens	ATF1	activating transcription factor 1	GO:1990590 ATF1-ATF4 transcription factor complex;GO:0090575 RNA polymerase II transcription factor complex;GO:0044798 nuclear transcription factor complex	0.0	0.0	0.0	0.0	0.0	0.0	0.0	0.0	0.0	0.0	1.0	0.0	0.0	0.0	0.0	0.0	0.0	0.0	0.0	0.0
ATF7	11016	symbol	H. sapiens	11016	H. sapiens	ATF7	activating transcription factor 7	GO:0034399 nuclear periphery;GO:0000790 nuclear chromatin;GO:0044454 nuclear chromosome part	0.0	0.0	0.0	0.0	0.0	0.0	0.0	0.0	0.0	0.0	0.0	1.0	0.0	0.0	0.0	0.0	0.0	0.0	0.0	0.0
ATG10	83734	symbol	H. sapiens	83734	H. sapiens	ATG10	autophagy related 10	GO:0005829 cytosol;GO:0044444 cytoplasmic part;GO:0005737 cytoplasm	0.0	0.0	0.0	0.0	0.0	0.0	0.0	0.0	0.0	0.0	0.0	0.0	0.0	0.0	0.0	0.0	0.0	0.0	0.0	0.0
ATG12	9140	symbol	H. sapiens	9140	H. sapiens	ATG12	autophagy related 12	GO:0034274 Atg12-Atg5-Atg16 complex;GO:0030670 phagocytic vesicle membrane;GO:0034045 phagophore assembly site membrane	0.0	1.0	1.0	0.0	0.0	0.0	0.0	0.0	0.0	0.0	0.0	0.0	0.0	0.0	0.0	0.0	0.0	0.0	0.0	0.0
ATMIN	23300	symbol	H. sapiens	23300	H. sapiens	ATMIN	ATM interactor	GO:0016604 nuclear body;GO:0044451 nucleoplasm part;GO:0005654 nucleoplasm	0.0	0.0	0.0	0.0	0.0	1.0	0.0	0.0	0.0	0.0	0.0	0.0	0.0	0.0	0.0	0.0	0.0	0.0	0.0	0.0
ATOX1	475	symbol	H. sapiens	475	H. sapiens	ATOX1	antioxidant 1 copper chaperone	GO:0005829 cytosol;GO:0044444 cytoplasmic part;GO:0005737 cytoplasm	0.0	0.0	0.0	0.0	0.0	0.0	0.0	0.0	0.0	0.0	0.0	0.0	0.0	0.0	0.0	0.0	0.0	0.0	0.0	0.0
ATP10B	23120	symbol	H. sapiens	23120	H. sapiens	ATP10B	ATPase phospholipid transporting 10B (putative)	GO:0030659 cytoplasmic vesicle membrane;GO:0012506 vesicle membrane;GO:0005789 endoplasmic reticulum membrane	0.0	0.0	1.0	0.0	0.0	0.0	0.0	0.0	0.0	0.0	0.0	0.0	0.0	0.0	0.0	0.0	0.0	0.0	0.0	0.0
ATP5B	506	gene_synonym	H. sapiens	506	H. sapiens	ATP5F1B	ATP synthase F1 subunit beta	GO:0005754 mitochondrial proton-transporting ATP synthase, catalytic core;GO:0045267 proton-transporting ATP synthase, catalytic core;GO:0000275 mitochondrial proton-transporting ATP synthase complex, catalytic core F(1)	0.0	0.0	0.0	0.0	0.0	0.0	0.0	0.0	0.0	0.0	0.0	0.0	0.0	0.0	0.0	0.0	0.0	0.0	0.0	0.0
ATP5C1	509	gene_synonym	H. sapiens	509	H. sapiens	ATP5F1C	ATP synthase F1 subunit gamma	GO:0000275 mitochondrial proton-transporting ATP synthase complex, catalytic core F(1);GO:0045261 proton-transporting ATP synthase complex, catalytic core F(1);GO:0005753 mitochondrial proton-transporting ATP synthase complex	0.0	0.0	0.0	0.0	0.0	0.0	0.0	0.0	0.0	0.0	0.0	0.0	0.0	0.0	0.0	0.0	0.0	0.0	0.0	0.0
ATP5G2	517	gene_synonym	H. sapiens	517	H. sapiens	ATP5MC2	ATP synthase membrane subunit c locus 2	GO:0000276 mitochondrial proton-transporting ATP synthase complex, coupling factor F(o);GO:0005753 mitochondrial proton-transporting ATP synthase complex;GO:0045263 proton-transporting ATP synthase complex, coupling factor F(o)	0.0	0.0	0.0	0.0	0.0	0.0	0.0	0.0	0.0	0.0	0.0	0.0	0.0	0.0	0.0	0.0	0.0	0.0	0.0	0.0
ATP6AP1L	92270	symbol	H. sapiens	92270	H. sapiens	ATP6AP1L	ATPase H+ transporting accessory protein 1 like	GO:0033181 plasma membrane proton-transporting V-type ATPase complex;GO:0033180 proton-transporting V-type ATPase, V1 domain;GO:0033178 proton-transporting two-sector ATPase complex, catalytic domain	0.0	0.0	0.0	0.0	0.0	0.0	0.0	0.0	0.0	0.0	0.0	0.0	0.0	0.0	0.0	0.0	0.0	0.0	0.0	0.0
ATP9A	10079	symbol	H. sapiens	10079	H. sapiens	ATP9A	ATPase phospholipid transporting 9A (putative)	GO:0031901 early endosome membrane;GO:0055037 recycling endosome;GO:0010008 endosome membrane	0.0	0.0	0.0	0.0	0.0	0.0	0.0	0.0	1.0	0.0	0.0	0.0	0.0	0.0	0.0	0.0	0.0	0.0	0.0	0.0
BAIAP3	8938	symbol	H. sapiens	8938	H. sapiens	BAIAP3	BAI1 associated protein 3	GO:0031045 dense core granule;GO:0055038 recycling endosome membrane;GO:0032588 trans-Golgi network membrane	0.0	0.0	0.0	0.0	0.0	0.0	0.0	0.0	0.0	0.0	0.0	0.0	0.0	0.0	0.0	0.0	0.0	0.0	0.0	0.0
BAZ2A	11176	symbol	H. sapiens	11176	H. sapiens	BAZ2A	bromodomain adjacent to zinc finger domain 2A	GO:0005677 chromatin silencing complex;GO:0033553 rDNA heterochromatin;GO:0090568 nuclear transcriptional repressor complex	0.0	0.0	0.0	0.0	0.0	1.0	1.0	0.0	0.0	0.0	0.0	0.0	0.0	0.0	0.0	0.0	0.0	0.0	0.0	0.0
BBS10	79738	symbol	H. sapiens	79738	H. sapiens	BBS10	Bardet-Biedl syndrome 10	GO:0005929 cilium;GO:0120025 plasma membrane bounded cell projection;GO:0042995 cell projection	0.0	0.0	0.0	0.0	0.0	0.0	0.0	0.0	0.0	0.0	0.0	0.0	0.0	0.0	0.0	0.0	0.0	0.0	0.0	0.0
BCAR1	9564	symbol	H. sapiens	9564	H. sapiens	BCAR1	BCAR1 scaffold protein, Cas family member	GO:0005925 focal adhesion;GO:0005924 cell-substrate adherens junction;GO:0001726 ruffle	0.0	0.0	0.0	0.0	0.0	0.0	0.0	0.0	0.0	0.0	0.0	0.0	0.0	0.0	0.0	1.0	0.0	0.0	0.0	0.0
BCAS1	8537	symbol	H. sapiens	8537	H. sapiens	BCAS1	brain enriched myelin associated protein 1	GO:0014069 postsynaptic density;GO:0099572 postsynaptic specialization;GO:0032279 asymmetric synapse	0.0	0.0	0.0	0.0	0.0	0.0	0.0	0.0	0.0	0.0	0.0	0.0	0.0	0.0	0.0	0.0	0.0	0.0	0.0	0.0
BCAS3	54828	symbol	H. sapiens	54828	H. sapiens	BCAS3	BCAS3 microtubule associated cell migration factor	GO:0035327 transcriptionally active chromatin;GO:0005881 cytoplasmic microtubule;GO:0045111 intermediate filament cytoskeleton	0.0	0.0	0.0	0.0	0.0	0.0	0.0	0.0	0.0	0.0	0.0	0.0	0.0	0.0	1.0	1.0	0.0	0.0	0.0	0.0
BCDIN3D	144233	symbol	H. sapiens	144233	H. sapiens	BCDIN3D	BCDIN3 domain containing RNA methyltransferase	GO:0005654 nucleoplasm;GO:0031981 nuclear lumen;GO:0070013 intracellular organelle lumen	0.0	0.0	0.0	0.0	0.0	0.0	0.0	0.0	0.0	0.0	0.0	0.0	0.0	0.0	0.0	0.0	0.0	0.0	0.0	0.0
BDP1	55814	symbol	H. sapiens	55814	H. sapiens	BDP1	B double prime 1, subunit of RNA polymerase III transcription initiation factor IIIB	GO:0000126 transcription factor TFIIIB complex;GO:0090576 RNA polymerase III transcription factor complex;GO:0044798 nuclear transcription factor complex	0.0	0.0	0.0	0.0	0.0	0.0	0.0	0.0	0.0	0.0	1.0	0.0	0.0	0.0	0.0	0.0	0.0	0.0	0.0	0.0
BEND7	222389	symbol	H. sapiens	222389	H. sapiens	BEND7	BEN domain containing 7	GO:0070062 extracellular exosome;GO:1903561 extracellular vesicle;GO:0043230 extracellular organelle	0.0	0.0	0.0	0.0	0.0	0.0	0.0	0.0	0.0	0.0	0.0	0.0	0.0	0.0	0.0	0.0	0.0	0.0	0.0	0.0
BHMT	635	symbol	H. sapiens	635	H. sapiens	BHMT	betaine--homocysteine S-methyltransferase	GO:0070062 extracellular exosome;GO:1903561 extracellular vesicle;GO:0043230 extracellular organelle	0.0	0.0	0.0	0.0	0.0	0.0	0.0	0.0	0.0	0.0	0.0	0.0	0.0	0.0	0.0	0.0	0.0	0.0	0.0	0.0
BHMT2	23743	symbol	H. sapiens	23743	H. sapiens	BHMT2	betaine--homocysteine S-methyltransferase 2	GO:0070062 extracellular exosome;GO:1903561 extracellular vesicle;GO:0043230 extracellular organelle	0.0	0.0	0.0	0.0	0.0	0.0	0.0	0.0	0.0	0.0	0.0	0.0	0.0	0.0	0.0	0.0	0.0	0.0	0.0	0.0
BIN2	51411	symbol	H. sapiens	51411	H. sapiens	BIN2	bridging integrator 2	GO:1904813 ficolin-1-rich granule lumen;GO:0002102 podosome;GO:0101002 ficolin-1-rich granule	0.0	0.0	0.0	0.0	0.0	0.0	0.0	0.0	0.0	0.0	0.0	0.0	0.0	0.0	0.0	0.0	1.0	0.0	0.0	0.0
BLOC1S1	2647	symbol	H. sapiens	2647	H. sapiens	BLOC1S1	biogenesis of lysosomal organelles complex 1 subunit 1	GO:1904115 axon cytoplasm;GO:0099078 BORC complex;GO:0031083 BLOC-1 complex	0.0	0.0	0.0	0.0	0.0	0.0	0.0	0.0	0.0	0.0	0.0	0.0	0.0	0.0	0.0	0.0	1.0	0.0	0.0	0.0
BRD8	10902	symbol	H. sapiens	10902	H. sapiens	BRD8	bromodomain containing 8	GO:0035267 NuA4 histone acetyltransferase complex;GO:0000812 Swr1 complex;GO:0043189 H4/H2A histone acetyltransferase complex	0.0	1.0	0.0	0.0	0.0	0.0	0.0	0.0	0.0	0.0	0.0	0.0	0.0	0.0	0.0	0.0	0.0	0.0	0.0	0.0
BRIP1	83990	symbol	H. sapiens	83990	H. sapiens	BRIP1	BRCA1 interacting protein C-terminal helicase 1	GO:0031965 nuclear membrane;GO:0005635 nuclear envelope;GO:0031967 organelle envelope	0.0	0.0	0.0	0.0	0.0	0.0	0.0	0.0	0.0	0.0	0.0	0.0	0.0	0.0	0.0	0.0	0.0	0.0	0.0	0.0
BTF3	689	symbol	H. sapiens	689	H. sapiens	BTF3	basic transcription factor 3	GO:0005854 nascent polypeptide-associated complex;GO:0042788 polysomal ribosome;GO:0005844 polysome	0.0	0.0	0.0	0.0	0.0	0.0	0.0	0.0	0.0	0.0	0.0	0.0	0.0	0.0	0.0	0.0	0.0	0.0	0.0	0.0
C10orf111	221060	gene_synonym	H. sapiens	221060	H. sapiens	RPP38-DT	RPP38 divergent transcript	GO:0016021 integral component of membrane;GO:0031224 intrinsic component of membrane;GO:0044425 membrane part	0.0	0.0	0.0	0.0	0.0	0.0	0.0	0.0	0.0	0.0	0.0	0.0	0.0	0.0	0.0	0.0	0.0	0.0	0.0	0.0
C12orf10	60314	gene_synonym	H. sapiens	60314	H. sapiens	MYG1	MYG1 exonuclease	GO:0005654 nucleoplasm;GO:0005739 mitochondrion;GO:0031981 nuclear lumen	0.0	0.0	0.0	0.0	0.0	0.0	0.0	0.0	0.0	0.0	0.0	0.0	0.0	0.0	0.0	0.0	0.0	0.0	0.0	0.0
C12orf54	121273	symbol	H. sapiens	121273	H. sapiens	C12orf54	chromosome 12 open reading frame 54		0.0	0.0	0.0	0.0	0.0	0.0	0.0	0.0	0.0	0.0	0.0	0.0	0.0	0.0	0.0	0.0	0.0	0.0	0.0	0.0
C16orf46	123775	symbol	H. sapiens	123775	H. sapiens	C16orf46	chromosome 16 open reading frame 46	GO:0005654 nucleoplasm;GO:0031981 nuclear lumen;GO:0070013 intracellular organelle lumen	0.0	0.0	0.0	0.0	0.0	0.0	0.0	0.0	0.0	0.0	0.0	0.0	0.0	0.0	0.0	0.0	0.0	0.0	0.0	0.0
C16orf74	404550	symbol	H. sapiens	404550	H. sapiens	C16orf74	chromosome 16 open reading frame 74		0.0	0.0	0.0	0.0	0.0	0.0	0.0	0.0	0.0	0.0	0.0	0.0	0.0	0.0	0.0	0.0	0.0	0.0	0.0	0.0
C16orf89	146556	symbol	H. sapiens	146556	H. sapiens	C16orf89	chromosome 16 open reading frame 89	GO:0070062 extracellular exosome;GO:1903561 extracellular vesicle;GO:0043230 extracellular organelle	0.0	0.0	0.0	0.0	0.0	0.0	0.0	0.0	0.0	0.0	0.0	0.0	0.0	0.0	0.0	0.0	0.0	0.0	0.0	0.0
C17orf64	124773	symbol	H. sapiens	124773	H. sapiens	C17orf64	chromosome 17 open reading frame 64		0.0	0.0	0.0	0.0	0.0	0.0	0.0	0.0	0.0	0.0	0.0	0.0	0.0	0.0	0.0	0.0	0.0	0.0	0.0	0.0
C17orf82	388407	gene_synonym	H. sapiens	388407	H. sapiens	LINC02875	long intergenic non-protein coding RNA 2875		0.0	0.0	0.0	0.0	0.0	0.0	0.0	0.0	0.0	0.0	0.0	0.0	0.0	0.0	0.0	0.0	0.0	0.0	0.0	0.0
C17orf98	388381	symbol	H. sapiens	388381	H. sapiens	C17orf98	chromosome 17 open reading frame 98		0.0	0.0	0.0	0.0	0.0	0.0	0.0	0.0	0.0	0.0	0.0	0.0	0.0	0.0	0.0	0.0	0.0	0.0	0.0	0.0
C1QL3	389941	symbol	H. sapiens	389941	H. sapiens	C1QL3	complement C1q like 3	GO:0005581 collagen trimer;GO:0005576 extracellular region;GO:0032991 protein-containing complex	0.0	0.0	0.0	0.0	0.0	0.0	0.0	0.0	0.0	0.0	0.0	0.0	0.0	0.0	0.0	0.0	0.0	0.0	0.0	0.0
C1QTNF2	114898	symbol	H. sapiens	114898	H. sapiens	C1QTNF2	C1q and TNF related 2	GO:0005581 collagen trimer;GO:0005576 extracellular region;GO:0032991 protein-containing complex	0.0	0.0	0.0	0.0	0.0	0.0	0.0	0.0	0.0	0.0	0.0	0.0	0.0	0.0	0.0	0.0	0.0	0.0	0.0	0.0
C5orf15	56951	symbol	H. sapiens	56951	H. sapiens	C5orf15	chromosome 5 open reading frame 15	GO:0016021 integral component of membrane;GO:0031224 intrinsic component of membrane;GO:0044425 membrane part	0.0	0.0	0.0	0.0	0.0	0.0	0.0	0.0	0.0	0.0	0.0	0.0	0.0	0.0	0.0	0.0	0.0	0.0	0.0	0.0
C5orf24	134553	symbol	H. sapiens	134553	H. sapiens	C5orf24	chromosome 5 open reading frame 24		0.0	0.0	0.0	0.0	0.0	0.0	0.0	0.0	0.0	0.0	0.0	0.0	0.0	0.0	0.0	0.0	0.0	0.0	0.0	0.0
C5orf30	90355	gene_synonym	H. sapiens	90355	H. sapiens	MACIR	macrophage immunometabolism regulator	GO:0035869 ciliary transition zone;GO:0044441 ciliary part;GO:0005929 cilium	0.0	0.0	0.0	0.0	0.0	0.0	0.0	0.0	0.0	0.0	0.0	0.0	0.0	0.0	0.0	0.0	0.0	0.0	0.0	0.0
C5orf46	389336	symbol	H. sapiens	389336	H. sapiens	C5orf46	chromosome 5 open reading frame 46	GO:0070062 extracellular exosome;GO:1903561 extracellular vesicle;GO:0043230 extracellular organelle	0.0	0.0	0.0	0.0	0.0	0.0	0.0	0.0	0.0	0.0	0.0	0.0	0.0	0.0	0.0	0.0	0.0	0.0	0.0	0.0
C5orf56	441108	gene_synonym	H. sapiens	441108	H. sapiens	IRF1-AS1	IRF1 antisense RNA 1		0.0	0.0	0.0	0.0	0.0	0.0	0.0	0.0	0.0	0.0	0.0	0.0	0.0	0.0	0.0	0.0	0.0	0.0	0.0	0.0
CA4	762	symbol	H. sapiens	762	H. sapiens	CA4	carbonic anhydrase 4	GO:0031362 anchored component of external side of plasma membrane;GO:0031233 intrinsic component of external side of plasma membrane;GO:0031526 brush border membrane	0.0	0.0	1.0	0.0	0.0	0.0	0.0	0.0	1.0	0.0	0.0	0.0	0.0	0.0	0.0	1.0	0.0	0.0	0.0	0.0
CA5A	763	symbol	H. sapiens	763	H. sapiens	CA5A	carbonic anhydrase 5A	GO:0005759 mitochondrial matrix;GO:0044429 mitochondrial part;GO:0005739 mitochondrion	0.0	0.0	0.0	0.0	0.0	0.0	0.0	0.0	0.0	0.0	0.0	0.0	0.0	0.0	0.0	0.0	0.0	0.0	0.0	0.0
CACNB1	782	symbol	H. sapiens	782	H. sapiens	CACNB1	calcium voltage-gated channel auxiliary subunit beta 1	GO:0005891 voltage-gated calcium channel complex;GO:0034704 calcium channel complex;GO:0034703 cation channel complex	0.0	0.0	0.0	0.0	0.0	0.0	0.0	0.0	0.0	0.0	0.0	0.0	0.0	0.0	0.0	0.0	0.0	0.0	0.0	0.0
CACNB3	784	symbol	H. sapiens	784	H. sapiens	CACNB3	calcium voltage-gated channel auxiliary subunit beta 3	GO:1990454 L-type voltage-gated calcium channel complex;GO:0005891 voltage-gated calcium channel complex;GO:0034704 calcium channel complex	0.0	0.0	0.0	0.0	0.0	0.0	0.0	0.0	0.0	0.0	0.0	0.0	0.0	0.0	0.0	0.0	0.0	0.0	0.0	0.0
CACNG1	786	symbol	H. sapiens	786	H. sapiens	CACNG1	calcium voltage-gated channel auxiliary subunit gamma 1	GO:1990454 L-type voltage-gated calcium channel complex;GO:0005891 voltage-gated calcium channel complex;GO:0034704 calcium channel complex	0.0	0.0	0.0	0.0	0.0	0.0	0.0	0.0	0.0	0.0	0.0	0.0	0.0	0.0	0.0	0.0	0.0	0.0	0.0	0.0
CACNG4	27092	symbol	H. sapiens	27092	H. sapiens	CACNG4	calcium voltage-gated channel auxiliary subunit gamma 4	GO:1990454 L-type voltage-gated calcium channel complex;GO:0099061 integral component of postsynaptic density membrane;GO:0032281 AMPA glutamate receptor complex	0.0	0.0	1.0	0.0	0.0	0.0	0.0	0.0	0.0	0.0	0.0	0.0	0.0	0.0	0.0	0.0	0.0	0.0	0.0	0.0
CACNG5	27091	symbol	H. sapiens	27091	H. sapiens	CACNG5	calcium voltage-gated channel auxiliary subunit gamma 5	GO:0032281 AMPA glutamate receptor complex;GO:0008328 ionotropic glutamate receptor complex;GO:0098839 postsynaptic density membrane	0.0	0.0	0.0	0.0	0.0	0.0	0.0	0.0	0.0	0.0	0.0	0.0	0.0	0.0	0.0	0.0	0.0	0.0	0.0	0.0
CALCOCO1	57658	symbol	H. sapiens	57658	H. sapiens	CALCOCO1	calcium binding and coiled-coil domain 1	GO:0000790 nuclear chromatin;GO:0044454 nuclear chromosome part;GO:0000785 chromatin	0.0	0.0	0.0	0.0	0.0	0.0	0.0	0.0	0.0	0.0	0.0	0.0	0.0	0.0	0.0	0.0	0.0	0.0	0.0	0.0
CALML3	810	symbol	H. sapiens	810	H. sapiens	CALML3	calmodulin like 3	GO:0070062 extracellular exosome;GO:1903561 extracellular vesicle;GO:0043230 extracellular organelle	0.0	0.0	0.0	0.0	0.0	0.0	0.0	0.0	0.0	0.0	0.0	0.0	0.0	0.0	0.0	0.0	0.0	0.0	0.0	0.0
CAMK2A	815	symbol	H. sapiens	815	H. sapiens	CAMK2A	calcium/calmodulin dependent protein kinase II alpha	GO:0005954 calcium- and calmodulin-dependent protein kinase complex;GO:0030666 endocytic vesicle membrane;GO:0043197 dendritic spine	0.0	0.0	1.0	0.0	0.0	0.0	0.0	0.0	0.0	0.0	0.0	0.0	0.0	0.0	0.0	0.0	0.0	0.0	0.0	0.0
CAMK4	814	symbol	H. sapiens	814	H. sapiens	CAMK4	calcium/calmodulin dependent protein kinase IV	GO:0001650 fibrillar center;GO:0044452 nucleolar part;GO:0070062 extracellular exosome	0.0	0.0	0.0	0.0	0.0	0.0	0.0	0.0	0.0	0.0	0.0	0.0	0.0	0.0	0.0	0.0	0.0	0.0	0.0	0.0
CAMLG	819	symbol	H. sapiens	819	H. sapiens	CAMLG	calcium modulating ligand	GO:0005783 endoplasmic reticulum;GO:0012505 endomembrane system;GO:0016021 integral component of membrane	0.0	0.0	0.0	0.0	0.0	0.0	0.0	0.0	0.0	0.0	0.0	0.0	0.0	0.0	0.0	0.0	0.0	0.0	0.0	0.0
CARTPT	9607	symbol	H. sapiens	9607	H. sapiens	CARTPT	CART prepropeptide	GO:0030141 secretory granule;GO:0099503 secretory vesicle;GO:0045202 synapse	0.0	0.0	0.0	0.0	0.0	0.0	0.0	0.0	0.0	0.0	0.0	0.0	0.0	0.0	0.0	0.0	0.0	0.0	0.0	0.0
CASC3	22794	symbol	H. sapiens	22794	H. sapiens	CASC3	CASC3 exon junction complex subunit	GO:0071006 U2-type catalytic step 1 spliceosome;GO:0071012 catalytic step 1 spliceosome;GO:0035145 exon-exon junction complex	0.0	0.0	0.0	0.0	0.0	1.0	0.0	0.0	1.0	0.0	0.0	0.0	0.0	0.0	0.0	0.0	0.0	0.0	1.0	0.0
CAST	831	symbol	H. sapiens	831	H. sapiens	CAST	calpastatin	GO:0005783 endoplasmic reticulum;GO:0012505 endomembrane system;GO:0005829 cytosol	0.0	0.0	0.0	0.0	0.0	0.0	0.0	0.0	0.0	0.0	0.0	0.0	0.0	0.0	0.0	0.0	0.0	0.0	0.0	0.0
CATSPER3	347732	symbol	H. sapiens	347732	H. sapiens	CATSPER3	cation channel sperm associated 3	GO:0036128 CatSper complex;GO:0005891 voltage-gated calcium channel complex;GO:0034704 calcium channel complex	0.0	0.0	0.0	0.0	0.0	0.0	0.0	0.0	0.0	0.0	0.0	0.0	1.0	0.0	0.0	0.0	0.0	0.0	0.0	0.0
CBX5	23468	symbol	H. sapiens	23468	H. sapiens	CBX5	chromobox 5	GO:0031618 nuclear pericentric heterochromatin;GO:0005721 pericentric heterochromatin;GO:0010369 chromocenter	1.0	1.0	0.0	0.0	0.0	1.0	1.0	0.0	0.0	0.0	0.0	0.0	0.0	0.0	0.0	0.0	0.0	1.0	0.0	0.0
CCDC112	153733	symbol	H. sapiens	153733	H. sapiens	CCDC112	coiled-coil domain containing 112		0.0	0.0	0.0	0.0	0.0	0.0	0.0	0.0	0.0	0.0	0.0	0.0	0.0	0.0	0.0	0.0	0.0	0.0	0.0	0.0
CCDC125	202243	symbol	H. sapiens	202243	H. sapiens	CCDC125	coiled-coil domain containing 125	GO:0005737 cytoplasm;GO:0044424 intracellular part;GO:0005622 intracellular	0.0	0.0	0.0	0.0	0.0	0.0	0.0	0.0	0.0	0.0	0.0	0.0	0.0	0.0	0.0	0.0	0.0	0.0	0.0	0.0
CCDC154	645811	symbol	H. sapiens	645811	H. sapiens	CCDC154	coiled-coil domain containing 154	GO:0005769 early endosome;GO:0005768 endosome;GO:0031410 cytoplasmic vesicle	0.0	0.0	0.0	0.0	0.0	0.0	0.0	0.0	0.0	0.0	0.0	0.0	0.0	0.0	0.0	0.0	0.0	0.0	0.0	0.0
CCDC65	85478	symbol	H. sapiens	85478	H. sapiens	CCDC65	coiled-coil domain containing 65	GO:0005858 axonemal dynein complex;GO:0044447 axoneme part;GO:0005930 axoneme	0.0	0.0	0.0	0.0	0.0	0.0	0.0	0.0	0.0	0.0	0.0	0.0	0.0	0.0	1.0	0.0	1.0	0.0	0.0	0.0
CCDC69	26112	symbol	H. sapiens	26112	H. sapiens	CCDC69	coiled-coil domain containing 69	GO:0051233 spindle midzone;GO:0030496 midbody;GO:0005819 spindle	0.0	0.0	0.0	0.0	0.0	0.0	0.0	0.0	0.0	0.0	0.0	0.0	0.0	0.0	0.0	0.0	0.0	1.0	0.0	1.0
CCNB1	891	symbol	H. sapiens	891	H. sapiens	CCNB1	cyclin B1	GO:0097125 cyclin B1-CDK1 complex;GO:0000942 condensed nuclear chromosome outer kinetochore;GO:0000940 condensed chromosome outer kinetochore	1.0	1.0	0.0	0.0	0.0	0.0	0.0	0.0	0.0	0.0	0.0	0.0	0.0	0.0	0.0	0.0	0.0	0.0	0.0	1.0
CCNG1	900	symbol	H. sapiens	900	H. sapiens	CCNG1	cyclin G1	GO:0000307 cyclin-dependent protein kinase holoenzyme complex;GO:1902554 serine/threonine protein kinase complex;GO:1902911 protein kinase complex	0.0	1.0	0.0	0.0	0.0	0.0	0.0	0.0	0.0	0.0	0.0	0.0	0.0	0.0	0.0	0.0	0.0	0.0	0.0	0.0
CCNH	902	symbol	H. sapiens	902	H. sapiens	CCNH	cyclin H	GO:0019907 cyclin-dependent protein kinase activating kinase holoenzyme complex;GO:0070985 transcription factor TFIIK complex;GO:0005675 transcription factor TFIIH holo complex	0.0	1.0	0.0	0.0	0.0	0.0	0.0	0.0	0.0	0.0	1.0	0.0	0.0	0.0	0.0	0.0	0.0	0.0	0.0	0.0
CCNI2	645121	symbol	H. sapiens	645121	H. sapiens	CCNI2	cyclin I family member 2	GO:0000307 cyclin-dependent protein kinase holoenzyme complex;GO:1902554 serine/threonine protein kinase complex;GO:1902911 protein kinase complex	0.0	1.0	0.0	0.0	0.0	0.0	0.0	0.0	0.0	0.0	0.0	0.0	0.0	0.0	0.0	0.0	0.0	0.0	0.0	0.0
CCNJL	79616	symbol	H. sapiens	79616	H. sapiens	CCNJL	cyclin J like	GO:0000307 cyclin-dependent protein kinase holoenzyme complex;GO:1902554 serine/threonine protein kinase complex;GO:1902911 protein kinase complex	0.0	1.0	0.0	0.0	0.0	0.0	0.0	0.0	0.0	0.0	0.0	0.0	0.0	0.0	0.0	0.0	0.0	0.0	0.0	0.0
CCNO	10309	symbol	H. sapiens	10309	H. sapiens	CCNO	cyclin O	GO:0000307 cyclin-dependent protein kinase holoenzyme complex;GO:1902554 serine/threonine protein kinase complex;GO:1902911 protein kinase complex	0.0	1.0	0.0	0.0	0.0	0.0	0.0	0.0	0.0	0.0	0.0	0.0	0.0	0.0	0.0	0.0	0.0	0.0	0.0	0.0
CCNT1	904	symbol	H. sapiens	904	H. sapiens	CCNT1	cyclin T1	GO:0008024 cyclin/CDK positive transcription elongation factor complex;GO:0019908 nuclear cyclin-dependent protein kinase holoenzyme complex;GO:0032806 carboxy-terminal domain protein kinase complex	0.0	1.0	0.0	0.0	0.0	0.0	0.0	0.0	0.0	0.0	0.0	0.0	0.0	0.0	0.0	0.0	0.0	0.0	0.0	0.0
CCR7	1236	symbol	H. sapiens	1236	H. sapiens	CCR7	C-C motif chemokine receptor 7	GO:0009897 external side of plasma membrane;GO:0098552 side of membrane;GO:0009986 cell surface	0.0	0.0	0.0	0.0	0.0	0.0	0.0	0.0	0.0	0.0	0.0	0.0	0.0	0.0	0.0	0.0	0.0	0.0	0.0	0.0
CD14	929	symbol	H. sapiens	929	H. sapiens	CD14	CD14 molecule	GO:0046696 lipopolysaccharide receptor complex;GO:0031362 anchored component of external side of plasma membrane;GO:0031233 intrinsic component of external side of plasma membrane	0.0	0.0	1.0	0.0	0.0	0.0	0.0	0.0	0.0	0.0	0.0	0.0	0.0	0.0	0.0	0.0	0.0	0.0	0.0	0.0
CD180	4064	symbol	H. sapiens	4064	H. sapiens	CD180	CD180 molecule	GO:0031012 extracellular matrix;GO:0005615 extracellular space;GO:0044421 extracellular region part	0.0	0.0	0.0	0.0	0.0	0.0	0.0	0.0	0.0	0.0	0.0	0.0	0.0	0.0	0.0	0.0	0.0	0.0	0.0	0.0
CD63	967	symbol	H. sapiens	967	H. sapiens	CD63	CD63 molecule	GO:0031088 platelet dense granule membrane;GO:0097487 multivesicular body, internal vesicle;GO:0032585 multivesicular body membrane	0.0	0.0	1.0	0.0	0.0	0.0	0.0	0.0	0.0	0.0	0.0	0.0	0.0	0.0	0.0	0.0	0.0	0.0	0.0	0.0
CD74	972	symbol	H. sapiens	972	H. sapiens	CD74	CD74 molecule	GO:0035693 NOS2-CD74 complex;GO:0035692 macrophage migration inhibitory factor receptor complex;GO:0071556 integral component of lumenal side of endoplasmic reticulum membrane	0.0	0.0	1.0	0.0	0.0	0.0	0.0	0.0	0.0	0.0	0.0	0.0	0.0	0.0	0.0	0.0	0.0	0.0	0.0	0.0
CDC123	8872	symbol	H. sapiens	8872	H. sapiens	CDC123	cell division cycle 123	GO:0005737 cytoplasm;GO:0044424 intracellular part;GO:0005622 intracellular	0.0	0.0	0.0	0.0	0.0	0.0	0.0	0.0	0.0	0.0	0.0	0.0	0.0	0.0	0.0	0.0	0.0	0.0	0.0	0.0
CDC20B	166979	symbol	H. sapiens	166979	H. sapiens	CDC20B	cell division cycle 20B		0.0	0.0	0.0	0.0	0.0	0.0	0.0	0.0	0.0	0.0	0.0	0.0	0.0	0.0	0.0	0.0	0.0	0.0	0.0	0.0
CDC23	8697	symbol	H. sapiens	8697	H. sapiens	CDC23	cell division cycle 23	GO:0005680 anaphase-promoting complex;GO:0000152 nuclear ubiquitin ligase complex;GO:0031461 cullin-RING ubiquitin ligase complex	0.0	1.0	0.0	0.0	0.0	0.0	0.0	0.0	0.0	0.0	0.0	0.0	0.0	0.0	0.0	0.0	0.0	0.0	0.0	0.0
CDC25C	995	symbol	H. sapiens	995	H. sapiens	CDC25C	cell division cycle 25C	GO:0016607 nuclear speck;GO:0016604 nuclear body;GO:0044451 nucleoplasm part	0.0	0.0	0.0	0.0	0.0	1.0	0.0	0.0	0.0	0.0	0.0	0.0	0.0	0.0	0.0	0.0	0.0	0.0	0.0	0.0
CDC42SE2	56990	symbol	H. sapiens	56990	H. sapiens	CDC42SE2	CDC42 small effector 2	GO:0001891 phagocytic cup;GO:0005856 cytoskeleton;GO:0042995 cell projection	0.0	0.0	0.0	0.0	0.0	0.0	0.0	0.0	0.0	0.0	0.0	0.0	0.0	0.0	0.0	0.0	0.0	0.0	0.0	0.0
CDK12	51755	symbol	H. sapiens	51755	H. sapiens	CDK12	cyclin dependent kinase 12	GO:0002944 cyclin K-CDK12 complex;GO:0019908 nuclear cyclin-dependent protein kinase holoenzyme complex;GO:0000307 cyclin-dependent protein kinase holoenzyme complex	0.0	1.0	0.0	0.0	0.0	1.0	0.0	0.0	0.0	0.0	0.0	0.0	0.0	0.0	0.0	0.0	0.0	0.0	0.0	0.0
CDK2	1017	symbol	H. sapiens	1017	H. sapiens	CDK2	cyclin dependent kinase 2	GO:0097123 cyclin A1-CDK2 complex;GO:0097135 cyclin E2-CDK2 complex;GO:0097124 cyclin A2-CDK2 complex	1.0	1.0	0.0	0.0	0.0	1.0	0.0	0.0	0.0	0.0	1.0	0.0	0.0	0.0	0.0	0.0	0.0	0.0	0.0	0.0
CDK7	1022	symbol	H. sapiens	1022	H. sapiens	CDK7	cyclin dependent kinase 7	GO:0019907 cyclin-dependent protein kinase activating kinase holoenzyme complex;GO:0070985 transcription factor TFIIK complex;GO:0005675 transcription factor TFIIH holo complex	0.0	1.0	0.0	0.0	0.0	0.0	0.0	0.0	1.0	0.0	1.0	0.0	0.0	0.0	0.0	0.0	0.0	0.0	0.0	0.0
CDKL3	51265	symbol	H. sapiens	51265	H. sapiens	CDKL3	cyclin dependent kinase like 3	GO:0005634 nucleus;GO:0005737 cytoplasm;GO:0043231 intracellular membrane-bounded organelle	0.0	0.0	0.0	0.0	0.0	0.0	0.0	0.0	0.0	0.0	0.0	0.0	0.0	0.0	0.0	0.0	0.0	0.0	0.0	0.0
CDKN2AIPNL	91368	symbol	H. sapiens	91368	H. sapiens	CDKN2AIPNL	CDKN2A interacting protein N-terminal like	GO:0005730 nucleolus;GO:0005654 nucleoplasm;GO:0031981 nuclear lumen	0.0	0.0	0.0	0.0	0.0	0.0	0.0	0.0	0.0	0.0	0.0	0.0	0.0	0.0	0.0	0.0	0.0	0.0	0.0	0.0
CDNF	441549	symbol	H. sapiens	441549	H. sapiens	CDNF	cerebral dopamine neurotrophic factor	GO:0005615 extracellular space;GO:0005783 endoplasmic reticulum;GO:0044421 extracellular region part	0.0	0.0	0.0	0.0	0.0	0.0	0.0	0.0	0.0	0.0	0.0	0.0	0.0	0.0	0.0	0.0	0.0	0.0	0.0	0.0
CDO1	1036	symbol	H. sapiens	1036	H. sapiens	CDO1	cysteine dioxygenase type 1	GO:0005829 cytosol;GO:0044444 cytoplasmic part;GO:0005737 cytoplasm	0.0	0.0	0.0	0.0	0.0	0.0	0.0	0.0	0.0	0.0	0.0	0.0	0.0	0.0	0.0	0.0	0.0	0.0	0.0	0.0
CDX1	1044	symbol	H. sapiens	1044	H. sapiens	CDX1	caudal type homeobox 1	GO:0000790 nuclear chromatin;GO:0044454 nuclear chromosome part;GO:0000785 chromatin	0.0	0.0	0.0	0.0	0.0	0.0	0.0	0.0	0.0	0.0	0.0	0.0	0.0	0.0	0.0	0.0	0.0	0.0	0.0	0.0
CELA1	1990	symbol	H. sapiens	1990	H. sapiens	CELA1	chymotrypsin like elastase 1	GO:0005615 extracellular space;GO:0044421 extracellular region part;GO:0005576 extracellular region	0.0	0.0	0.0	0.0	0.0	0.0	0.0	0.0	0.0	0.0	0.0	0.0	0.0	0.0	0.0	0.0	0.0	0.0	0.0	0.0
CENPH	64946	symbol	H. sapiens	64946	H. sapiens	CENPH	centromere protein H	GO:0000777 condensed chromosome kinetochore;GO:0000779 condensed chromosome, centromeric region;GO:0000776 kinetochore	1.0	0.0	0.0	0.0	0.0	0.0	0.0	0.0	0.0	0.0	0.0	0.0	0.0	0.0	0.0	0.0	0.0	0.0	0.0	0.0
CENPK	64105	symbol	H. sapiens	64105	H. sapiens	CENPK	centromere protein K	GO:0000941 condensed nuclear chromosome inner kinetochore;GO:0000939 condensed chromosome inner kinetochore;GO:0000778 condensed nuclear chromosome kinetochore	1.0	0.0	0.0	0.0	0.0	0.0	0.0	0.0	0.0	0.0	0.0	0.0	0.0	0.0	0.0	0.0	0.0	0.0	0.0	0.0
CENPN	55839	symbol	H. sapiens	55839	H. sapiens	CENPN	centromere protein N	GO:0000777 condensed chromosome kinetochore;GO:0000779 condensed chromosome, centromeric region;GO:0000776 kinetochore	1.0	0.0	0.0	0.0	0.0	0.0	0.0	0.0	0.0	0.0	0.0	0.0	0.0	0.0	0.0	0.0	0.0	0.0	0.0	0.0
CEP120	153241	symbol	H. sapiens	153241	H. sapiens	CEP120	centrosomal protein 120	GO:0005814 centriole;GO:0044450 microtubule organizing center part;GO:0005813 centrosome	0.0	0.0	0.0	0.0	0.0	0.0	0.0	0.0	0.0	0.0	0.0	0.0	0.0	0.0	0.0	0.0	0.0	0.0	0.0	0.0
CETN3	1070	symbol	H. sapiens	1070	H. sapiens	CETN3	centrin 3	GO:0044615 nuclear pore nuclear basket;GO:0070390 transcription export complex 2;GO:0005814 centriole	0.0	0.0	0.0	0.0	0.0	0.0	0.0	0.0	0.0	0.0	0.0	0.0	0.0	0.0	0.0	0.0	0.0	0.0	0.0	0.0
CFDP1	10428	symbol	H. sapiens	10428	H. sapiens	CFDP1	craniofacial development protein 1	GO:0000777 condensed chromosome kinetochore;GO:0000779 condensed chromosome, centromeric region;GO:0000776 kinetochore	1.0	0.0	0.0	0.0	0.0	0.0	0.0	0.0	0.0	0.0	0.0	0.0	0.0	0.0	0.0	0.0	0.0	0.0	0.0	0.0
CHD1	1105	symbol	H. sapiens	1105	H. sapiens	CHD1	chromodomain helicase DNA binding protein 1	GO:0005654 nucleoplasm;GO:0031981 nuclear lumen;GO:0070013 intracellular organelle lumen	0.0	0.0	0.0	0.0	0.0	0.0	0.0	0.0	0.0	0.0	0.0	0.0	0.0	0.0	0.0	0.0	0.0	0.0	0.0	0.0
CHST6	4166	symbol	H. sapiens	4166	H. sapiens	CHST6	carbohydrate sulfotransferase 6	GO:0005802 trans-Golgi network;GO:0000139 Golgi membrane;GO:0098791 Golgi subcompartment	0.0	0.0	0.0	0.0	0.0	0.0	0.0	0.0	0.0	0.0	0.0	0.0	0.0	0.0	0.0	0.0	0.0	0.0	0.0	0.0
CHSY3	337876	symbol	H. sapiens	337876	H. sapiens	CHSY3	chondroitin sulfate synthase 3	GO:0032580 Golgi cisterna membrane;GO:0031985 Golgi cisterna;GO:0005795 Golgi stack	0.0	0.0	0.0	0.0	0.0	0.0	0.0	0.0	0.0	0.0	0.0	0.0	0.0	0.0	0.0	0.0	0.0	0.0	0.0	0.0
CISD3	284106	symbol	H. sapiens	284106	H. sapiens	CISD3	CDGSH iron sulfur domain 3	GO:0005739 mitochondrion;GO:0044444 cytoplasmic part;GO:0005737 cytoplasm	0.0	0.0	0.0	0.0	0.0	0.0	0.0	0.0	0.0	0.0	0.0	0.0	0.0	0.0	0.0	0.0	0.0	0.0	0.0	0.0
CKMT2	1160	symbol	H. sapiens	1160	H. sapiens	CKMT2	creatine kinase, mitochondrial 2	GO:0005743 mitochondrial inner membrane;GO:0031966 mitochondrial membrane;GO:0019866 organelle inner membrane	0.0	0.0	0.0	0.0	0.0	0.0	0.0	0.0	0.0	0.0	0.0	0.0	0.0	0.0	0.0	0.0	0.0	0.0	0.0	0.0
CLDN6	9074	symbol	H. sapiens	9074	H. sapiens	CLDN6	claudin 6	GO:0016327 apicolateral plasma membrane;GO:0005923 bicellular tight junction;GO:0070160 tight junction	0.0	0.0	0.0	0.0	0.0	0.0	0.0	0.0	0.0	0.0	0.0	0.0	0.0	0.0	0.0	0.0	0.0	0.0	0.0	0.0
CLDN9	9080	symbol	H. sapiens	9080	H. sapiens	CLDN9	claudin 9	GO:0005923 bicellular tight junction;GO:0070160 tight junction;GO:0043296 apical junction complex	0.0	0.0	0.0	0.0	0.0	0.0	0.0	0.0	0.0	0.0	0.0	0.0	0.0	0.0	0.0	0.0	0.0	0.0	0.0	0.0
CLINT1	9685	symbol	H. sapiens	9685	H. sapiens	CLINT1	clathrin interactor 1	GO:0030136 clathrin-coated vesicle;GO:0030135 coated vesicle;GO:0048471 perinuclear region of cytoplasm	0.0	0.0	0.0	0.0	0.0	0.0	0.0	0.0	1.0	0.0	0.0	0.0	0.0	0.0	0.0	0.0	0.0	0.0	0.0	0.0
CLTC	1213	symbol	H. sapiens	1213	H. sapiens	CLTC	clathrin heavy chain	GO:1990498 mitotic spindle microtubule;GO:0030130 clathrin coat of trans-Golgi network vesicle;GO:0036020 endolysosome membrane	0.0	0.0	1.0	0.0	0.0	0.0	0.0	0.0	0.0	0.0	0.0	0.0	0.0	0.0	1.0	0.0	0.0	0.0	0.0	1.0
CLUAP1	23059	symbol	H. sapiens	23059	H. sapiens	CLUAP1	clusterin associated protein 1	GO:0097542 ciliary tip;GO:0030992 intraciliary transport particle B;GO:0030990 intraciliary transport particle	0.0	0.0	0.0	0.0	0.0	0.0	0.0	0.0	0.0	0.0	0.0	0.0	0.0	0.0	0.0	0.0	0.0	0.0	0.0	0.0
CMIP	80790	symbol	H. sapiens	80790	H. sapiens	CMIP	c-Maf inducing protein	GO:0005654 nucleoplasm;GO:0031981 nuclear lumen;GO:0070013 intracellular organelle lumen	0.0	0.0	0.0	0.0	0.0	0.0	0.0	0.0	0.0	0.0	0.0	0.0	0.0	0.0	0.0	0.0	0.0	0.0	0.0	0.0
CMYA5	202333	symbol	H. sapiens	202333	H. sapiens	CMYA5	cardiomyopathy associated 5	GO:0031430 M band;GO:0031672 A band;GO:0030017 sarcomere	0.0	0.0	0.0	0.0	0.0	0.0	0.0	0.0	1.0	0.0	0.0	0.0	0.0	0.0	0.0	0.0	0.0	0.0	0.0	0.0
CNOT8	9337	symbol	H. sapiens	9337	H. sapiens	CNOT8	CCR4-NOT transcription complex subunit 8	GO:0030015 CCR4-NOT core complex;GO:0030014 CCR4-NOT complex;GO:0000932 P-body	0.0	0.0	0.0	0.0	0.0	0.0	0.0	0.0	0.0	0.0	0.0	0.0	0.0	0.0	0.0	0.0	0.0	0.0	0.0	0.0
CNPY2	10330	symbol	H. sapiens	10330	H. sapiens	CNPY2	canopy FGF signaling regulator 2	GO:0005783 endoplasmic reticulum;GO:0012505 endomembrane system;GO:0044444 cytoplasmic part	0.0	0.0	0.0	0.0	0.0	0.0	0.0	0.0	0.0	0.0	0.0	0.0	0.0	0.0	0.0	0.0	0.0	0.0	0.0	0.0
CNTNAP4	85445	symbol	H. sapiens	85445	H. sapiens	CNTNAP4	contactin associated protein family member 4	GO:0042734 presynaptic membrane;GO:0097060 synaptic membrane;GO:0098793 presynapse	0.0	0.0	0.0	0.0	0.0	0.0	0.0	0.0	0.0	0.0	0.0	0.0	0.0	0.0	0.0	0.0	0.0	0.0	0.0	0.0
COL1A1	1277	symbol	H. sapiens	1277	H. sapiens	COL1A1	collagen type I alpha 1 chain	GO:0005584 collagen type I trimer;GO:0005583 fibrillar collagen trimer;GO:0098643 banded collagen fibril	0.0	0.0	0.0	0.0	0.0	0.0	0.0	0.0	0.0	0.0	0.0	0.0	0.0	0.0	0.0	0.0	0.0	0.0	0.0	0.0
COL4A3BP	10087	gene_synonym	H. sapiens	10087	H. sapiens	CERT1	ceramide transporter 1	GO:0005789 endoplasmic reticulum membrane;GO:0048471 perinuclear region of cytoplasm;GO:0098827 endoplasmic reticulum subcompartment	0.0	0.0	0.0	0.0	0.0	0.0	0.0	0.0	1.0	0.0	0.0	0.0	0.0	0.0	0.0	0.0	0.0	0.0	0.0	0.0
COMMD10	51397	symbol	H. sapiens	51397	H. sapiens	COMMD10	COMM domain containing 10	GO:0005654 nucleoplasm;GO:0031981 nuclear lumen;GO:0070013 intracellular organelle lumen	0.0	0.0	0.0	0.0	0.0	0.0	0.0	0.0	0.0	0.0	0.0	0.0	0.0	0.0	0.0	0.0	0.0	0.0	0.0	0.0
COPZ1	22818	symbol	H. sapiens	22818	H. sapiens	COPZ1	COPI coat complex subunit zeta 1	GO:0030126 COPI vesicle coat;GO:0030663 COPI-coated vesicle membrane;GO:0030120 vesicle coat	0.0	0.0	1.0	0.0	0.0	0.0	0.0	0.0	0.0	0.0	0.0	0.0	0.0	0.0	0.0	0.0	0.0	0.0	0.0	0.0
COQ10A	93058	symbol	H. sapiens	93058	H. sapiens	COQ10A	coenzyme Q10A	GO:0005743 mitochondrial inner membrane;GO:0031966 mitochondrial membrane;GO:0019866 organelle inner membrane	0.0	0.0	0.0	0.0	0.0	0.0	0.0	0.0	0.0	0.0	0.0	0.0	0.0	0.0	0.0	0.0	0.0	0.0	0.0	0.0
COX4I1	1327	symbol	H. sapiens	1327	H. sapiens	COX4I1	cytochrome c oxidase subunit 4I1	GO:0005751 mitochondrial respiratory chain complex IV;GO:0045277 respiratory chain complex IV;GO:0005746 mitochondrial respiratory chain	0.0	0.0	0.0	0.0	0.0	0.0	0.0	0.0	0.0	0.0	0.0	0.0	0.0	0.0	0.0	0.0	0.0	0.0	0.0	0.0
COX7C	1350	symbol	H. sapiens	1350	H. sapiens	COX7C	cytochrome c oxidase subunit 7C	GO:0005751 mitochondrial respiratory chain complex IV;GO:0045277 respiratory chain complex IV;GO:0005746 mitochondrial respiratory chain	0.0	0.0	0.0	0.0	0.0	0.0	0.0	0.0	0.0	0.0	0.0	0.0	0.0	0.0	0.0	0.0	0.0	0.0	0.0	0.0
CREBBP	1387	symbol	H. sapiens	1387	H. sapiens	CREBBP	CREB binding protein	GO:0000123 histone acetyltransferase complex;GO:0031248 protein acetyltransferase complex;GO:1902493 acetyltransferase complex	0.0	1.0	0.0	0.0	0.0	1.0	0.0	0.0	0.0	0.0	0.0	0.0	0.0	0.0	0.0	0.0	0.0	0.0	0.0	0.0
CRHBP	1393	symbol	H. sapiens	1393	H. sapiens	CRHBP	corticotropin releasing hormone binding protein	GO:0043196 varicosity;GO:0031045 dense core granule;GO:0005767 secondary lysosome	0.0	0.0	0.0	0.0	0.0	0.0	0.0	0.0	0.0	0.0	0.0	0.0	0.0	0.0	1.0	0.0	0.0	0.0	0.0	0.0
CRISPLD2	83716	symbol	H. sapiens	83716	H. sapiens	CRISPLD2	cysteine rich secretory protein LCCL domain containing 2	GO:1904813 ficolin-1-rich granule lumen;GO:0101002 ficolin-1-rich granule;GO:0034774 secretory granule lumen	0.0	0.0	0.0	0.0	0.0	0.0	0.0	0.0	0.0	0.0	0.0	0.0	0.0	0.0	0.0	0.0	0.0	0.0	0.0	0.0
CRYBA1	1411	symbol	H. sapiens	1411	H. sapiens	CRYBA1	crystallin beta A1	GO:0005634 nucleus;GO:0005737 cytoplasm;GO:0043231 intracellular membrane-bounded organelle	0.0	0.0	0.0	0.0	0.0	0.0	0.0	0.0	0.0	0.0	0.0	0.0	0.0	0.0	0.0	0.0	0.0	0.0	0.0	0.0
CS	1431	symbol	H. sapiens	1431	H. sapiens	CS	citrate synthase	GO:0070062 extracellular exosome;GO:1903561 extracellular vesicle;GO:0005759 mitochondrial matrix	0.0	0.0	0.0	0.0	0.0	0.0	0.0	0.0	0.0	0.0	0.0	0.0	0.0	0.0	0.0	0.0	0.0	0.0	0.0	0.0
CSAD	51380	symbol	H. sapiens	51380	H. sapiens	CSAD	cysteine sulfinic acid decarboxylase	GO:0005737 cytoplasm;GO:0044424 intracellular part;GO:0005622 intracellular	0.0	0.0	0.0	0.0	0.0	0.0	0.0	0.0	0.0	0.0	0.0	0.0	0.0	0.0	0.0	0.0	0.0	0.0	0.0	0.0
CSF3	1440	symbol	H. sapiens	1440	H. sapiens	CSF3	colony stimulating factor 3	GO:0005615 extracellular space;GO:0044421 extracellular region part;GO:0005576 extracellular region	0.0	0.0	0.0	0.0	0.0	0.0	0.0	0.0	0.0	0.0	0.0	0.0	0.0	0.0	0.0	0.0	0.0	0.0	0.0	0.0
CSNK1A1	1452	symbol	H. sapiens	1452	H. sapiens	CSNK1A1	casein kinase 1 alpha 1	GO:0005847 mRNA cleavage and polyadenylation specificity factor complex;GO:0045095 keratin filament;GO:0030877 beta-catenin destruction complex	1.0	0.0	0.0	0.0	0.0	1.0	0.0	0.0	0.0	1.0	0.0	0.0	0.0	0.0	1.0	0.0	0.0	0.0	0.0	0.0
CSNK1G3	1456	symbol	H. sapiens	1456	H. sapiens	CSNK1G3	casein kinase 1 gamma 3	GO:0005886 plasma membrane;GO:0071944 cell periphery;GO:0005634 nucleus	0.0	0.0	0.0	0.0	0.0	0.0	0.0	0.0	0.0	0.0	0.0	0.0	0.0	0.0	0.0	0.0	0.0	0.0	0.0	0.0
CSRNP2	81566	symbol	H. sapiens	81566	H. sapiens	CSRNP2	cysteine and serine rich nuclear protein 2	GO:0000790 nuclear chromatin;GO:0044454 nuclear chromosome part;GO:0000785 chromatin	0.0	0.0	0.0	0.0	0.0	0.0	0.0	0.0	0.0	0.0	0.0	0.0	0.0	0.0	0.0	0.0	0.0	0.0	0.0	0.0
CSRP2	1466	symbol	H. sapiens	1466	H. sapiens	CSRP2	cysteine and glycine rich protein 2	GO:0005925 focal adhesion;GO:0005924 cell-substrate adherens junction;GO:0030055 cell-substrate junction	0.0	0.0	0.0	0.0	0.0	0.0	0.0	0.0	0.0	0.0	0.0	0.0	0.0	0.0	0.0	0.0	0.0	0.0	0.0	0.0
CTNNA1	1495	symbol	H. sapiens	1495	H. sapiens	CTNNA1	catenin alpha 1	GO:0016600 flotillin complex;GO:0005915 zonula adherens;GO:0005913 cell-cell adherens junction	0.0	0.0	0.0	0.0	0.0	0.0	0.0	0.0	0.0	0.0	0.0	0.0	1.0	0.0	0.0	1.0	0.0	0.0	0.0	0.0
CTRB1	1504	symbol	H. sapiens	1504	H. sapiens	CTRB1	chymotrypsinogen B1	GO:0005615 extracellular space;GO:0044421 extracellular region part;GO:0005576 extracellular region	0.0	0.0	0.0	0.0	0.0	0.0	0.0	0.0	0.0	0.0	0.0	0.0	0.0	0.0	0.0	0.0	0.0	0.0	0.0	0.0
CTRB2	440387	symbol	H. sapiens	440387	H. sapiens	CTRB2	chymotrypsinogen B2	GO:0005615 extracellular space;GO:0044421 extracellular region part;GO:0005576 extracellular region	0.0	0.0	0.0	0.0	0.0	0.0	0.0	0.0	0.0	0.0	0.0	0.0	0.0	0.0	0.0	0.0	0.0	0.0	0.0	0.0
CTXN3	613212	symbol	H. sapiens	613212	H. sapiens	CTXN3	cortexin 3	GO:0016021 integral component of membrane;GO:0031224 intrinsic component of membrane;GO:0044425 membrane part	0.0	0.0	0.0	0.0	0.0	0.0	0.0	0.0	0.0	0.0	0.0	0.0	0.0	0.0	0.0	0.0	0.0	0.0	0.0	0.0
CWC25	54883	symbol	H. sapiens	54883	H. sapiens	CWC25	CWC25 spliceosome associated protein homolog	GO:0071006 U2-type catalytic step 1 spliceosome;GO:0071012 catalytic step 1 spliceosome;GO:0005684 U2-type spliceosomal complex	0.0	0.0	0.0	0.0	0.0	1.0	0.0	0.0	0.0	0.0	0.0	0.0	0.0	0.0	0.0	0.0	0.0	0.0	1.0	0.0
CWC27	10283	symbol	H. sapiens	10283	H. sapiens	CWC27	CWC27 spliceosome associated cyclophilin	GO:0071005 U2-type precatalytic spliceosome;GO:0071011 precatalytic spliceosome;GO:0005684 U2-type spliceosomal complex	0.0	0.0	0.0	0.0	0.0	0.0	0.0	0.0	0.0	0.0	0.0	0.0	0.0	0.0	0.0	0.0	0.0	0.0	1.0	0.0
CXCL14	9547	symbol	H. sapiens	9547	H. sapiens	CXCL14	C-X-C motif chemokine ligand 14	GO:0005615 extracellular space;GO:0005794 Golgi apparatus;GO:0044421 extracellular region part	0.0	0.0	0.0	0.0	0.0	0.0	0.0	0.0	0.0	0.0	0.0	0.0	0.0	0.0	0.0	0.0	0.0	0.0	0.0	0.0
CYFIP2	26999	symbol	H. sapiens	26999	H. sapiens	CYFIP2	cytoplasmic FMR1 interacting protein 2	GO:0031209 SCAR complex;GO:0070062 extracellular exosome;GO:1903561 extracellular vesicle	0.0	0.0	0.0	0.0	0.0	0.0	0.0	0.0	1.0	0.0	0.0	0.0	0.0	0.0	0.0	0.0	0.0	0.0	0.0	0.0
DAZAP2	9802	symbol	H. sapiens	9802	H. sapiens	DAZAP2	DAZ associated protein 2	GO:0016607 nuclear speck;GO:0016604 nuclear body;GO:0044451 nucleoplasm part	0.0	0.0	0.0	0.0	0.0	1.0	0.0	0.0	0.0	0.0	0.0	0.0	0.0	0.0	0.0	0.0	0.0	0.0	0.0	0.0
DCD	117159	symbol	H. sapiens	117159	H. sapiens	DCD	dermcidin	GO:0070062 extracellular exosome;GO:1903561 extracellular vesicle;GO:0043230 extracellular organelle	0.0	0.0	0.0	0.0	0.0	0.0	0.0	0.0	0.0	0.0	0.0	0.0	0.0	0.0	0.0	0.0	0.0	0.0	0.0	0.0
DCLRE1C	64421	symbol	H. sapiens	64421	H. sapiens	DCLRE1C	DNA cross-link repair 1C	GO:0070419 nonhomologous end joining complex;GO:0000784 nuclear chromosome, telomeric region;GO:1990391 DNA repair complex	1.0	0.0	0.0	0.0	0.0	0.0	0.0	0.0	0.0	0.0	0.0	0.0	0.0	0.0	0.0	0.0	0.0	0.0	0.0	0.0
DCP2	167227	symbol	H. sapiens	167227	H. sapiens	DCP2	decapping mRNA 2	GO:0016442 RISC complex;GO:0000932 P-body;GO:0031332 RNAi effector complex	0.0	0.0	0.0	0.0	0.0	0.0	0.0	0.0	0.0	0.0	0.0	0.0	0.0	0.0	0.0	0.0	0.0	0.0	0.0	0.0
DCTN4	51164	symbol	H. sapiens	51164	H. sapiens	DCTN4	dynactin subunit 4	GO:0005869 dynactin complex;GO:0005868 cytoplasmic dynein complex;GO:0001725 stress fiber	1.0	0.0	0.0	0.0	0.0	0.0	0.0	0.0	0.0	0.0	0.0	0.0	0.0	0.0	1.0	0.0	1.0	0.0	0.0	1.0
DDN	23109	symbol	H. sapiens	23109	H. sapiens	DDN	dendrin	GO:0032591 dendritic spine membrane;GO:0032590 dendrite membrane;GO:0032589 neuron projection membrane	0.0	0.0	0.0	1.0	0.0	0.0	0.0	0.0	0.0	0.0	0.0	0.0	0.0	0.0	0.0	1.0	0.0	0.0	0.0	0.0
DDX23	9416	symbol	H. sapiens	9416	H. sapiens	DDX23	DEAD-box helicase 23	GO:0046540 U4/U6 x U5 tri-snRNP complex;GO:0005682 U5 snRNP;GO:0097526 spliceosomal tri-snRNP complex	0.0	0.0	0.0	0.0	0.0	0.0	0.0	0.0	0.0	0.0	0.0	0.0	0.0	0.0	0.0	0.0	0.0	0.0	1.0	0.0
DDX46	9879	symbol	H. sapiens	9879	H. sapiens	DDX46	DEAD-box helicase 46	GO:0015030 Cajal body;GO:0001650 fibrillar center;GO:0016607 nuclear speck	0.0	0.0	0.0	0.0	0.0	1.0	0.0	0.0	0.0	0.0	0.0	0.0	0.0	0.0	0.0	0.0	0.0	0.0	0.0	0.0
DEPDC1B	55789	symbol	H. sapiens	55789	H. sapiens	DEPDC1B	DEP domain containing 1B	GO:0005829 cytosol;GO:0044444 cytoplasmic part;GO:0005737 cytoplasm	0.0	0.0	0.0	0.0	0.0	0.0	0.0	0.0	0.0	0.0	0.0	0.0	0.0	0.0	0.0	0.0	0.0	0.0	0.0	0.0
DGKA	1606	symbol	H. sapiens	1606	H. sapiens	DGKA	diacylglycerol kinase alpha	GO:0005829 cytosol;GO:0005886 plasma membrane;GO:0071944 cell periphery	0.0	0.0	0.0	0.0	0.0	0.0	0.0	0.0	0.0	0.0	0.0	0.0	0.0	0.0	0.0	0.0	0.0	0.0	0.0	0.0
DHFR	1719	symbol	H. sapiens	1719	H. sapiens	DHFR	dihydrofolate reductase	GO:0005739 mitochondrion;GO:0005829 cytosol;GO:0044444 cytoplasmic part	0.0	0.0	0.0	0.0	0.0	0.0	0.0	0.0	0.0	0.0	0.0	0.0	0.0	0.0	0.0	0.0	0.0	0.0	0.0	0.0
DHH	50846	symbol	H. sapiens	50846	H. sapiens	DHH	desert hedgehog signaling molecule	GO:0005615 extracellular space;GO:0044421 extracellular region part;GO:0005576 extracellular region	0.0	0.0	0.0	0.0	0.0	0.0	0.0	0.0	0.0	0.0	0.0	0.0	0.0	0.0	0.0	0.0	0.0	0.0	0.0	0.0
DHTKD1	55526	symbol	H. sapiens	55526	H. sapiens	DHTKD1	dehydrogenase E1 and transketolase domain containing 1	GO:0045252 oxoglutarate dehydrogenase complex;GO:0045240 dihydrolipoyl dehydrogenase complex;GO:0045239 tricarboxylic acid cycle enzyme complex	0.0	1.0	0.0	0.0	0.0	0.0	0.0	0.0	0.0	0.0	0.0	0.0	0.0	0.0	0.0	0.0	0.0	0.0	0.0	0.0
DHX29	54505	symbol	H. sapiens	54505	H. sapiens	DHX29	DExH-box helicase 29	GO:0016282 eukaryotic 43S preinitiation complex;GO:0070993 translation preinitiation complex;GO:0022627 cytosolic small ribosomal subunit	0.0	0.0	0.0	0.0	0.0	0.0	0.0	0.0	0.0	0.0	0.0	0.0	0.0	0.0	0.0	0.0	0.0	0.0	0.0	0.0
DHX40	79665	symbol	H. sapiens	79665	H. sapiens	DHX40	DEAH-box helicase 40	GO:0005681 spliceosomal complex;GO:1990904 ribonucleoprotein complex;GO:0044428 nuclear part	0.0	0.0	0.0	0.0	0.0	0.0	0.0	0.0	0.0	0.0	0.0	0.0	0.0	0.0	0.0	0.0	0.0	0.0	1.0	0.0
DIAPH1	1729	symbol	H. sapiens	1729	H. sapiens	DIAPH1	diaphanous related formin 1	GO:0101003 ficolin-1-rich granule membrane;GO:0070820 tertiary granule;GO:0101002 ficolin-1-rich granule	0.0	0.0	1.0	0.0	0.0	0.0	0.0	0.0	0.0	0.0	0.0	0.0	0.0	0.0	0.0	1.0	0.0	0.0	0.0	1.0
DIP2B	57609	symbol	H. sapiens	57609	H. sapiens	DIP2B	disco interacting protein 2 homolog B	GO:0070062 extracellular exosome;GO:1903561 extracellular vesicle;GO:0043230 extracellular organelle	0.0	0.0	0.0	0.0	0.0	0.0	0.0	0.0	0.0	0.0	0.0	0.0	0.0	0.0	0.0	0.0	0.0	0.0	0.0	0.0
DIP2C	22982	symbol	H. sapiens	22982	H. sapiens	DIP2C	disco interacting protein 2 homolog C	GO:0005575 cellular_component	0.0	0.0	0.0	0.0	0.0	0.0	0.0	0.0	0.0	0.0	0.0	0.0	0.0	0.0	0.0	0.0	0.0	0.0	0.0	0.0
DMGDH	29958	symbol	H. sapiens	29958	H. sapiens	DMGDH	dimethylglycine dehydrogenase	GO:0005759 mitochondrial matrix;GO:0044429 mitochondrial part;GO:0005739 mitochondrion	0.0	0.0	0.0	0.0	0.0	0.0	0.0	0.0	0.0	0.0	0.0	0.0	0.0	0.0	0.0	0.0	0.0	0.0	0.0	0.0
DMXL1	1657	symbol	H. sapiens	1657	H. sapiens	DMXL1	Dmx like 1	GO:0043291 RAVE complex;GO:0032991 protein-containing complex;GO:0044444 cytoplasmic part	0.0	0.0	0.0	0.0	0.0	0.0	0.0	0.0	0.0	0.0	0.0	0.0	0.0	0.0	0.0	0.0	0.0	0.0	0.0	0.0
DNAJC14	85406	symbol	H. sapiens	85406	H. sapiens	DNAJC14	DnaJ heat shock protein family (Hsp40) member C14	GO:0005789 endoplasmic reticulum membrane;GO:0098827 endoplasmic reticulum subcompartment;GO:0044432 endoplasmic reticulum part	0.0	0.0	0.0	0.0	0.0	0.0	0.0	0.0	0.0	0.0	0.0	0.0	0.0	0.0	0.0	0.0	0.0	0.0	0.0	0.0
DNAJC18	202052	symbol	H. sapiens	202052	H. sapiens	DNAJC18	DnaJ heat shock protein family (Hsp40) member C18	GO:0005789 endoplasmic reticulum membrane;GO:0098827 endoplasmic reticulum subcompartment;GO:0044432 endoplasmic reticulum part	0.0	0.0	0.0	0.0	0.0	0.0	0.0	0.0	0.0	0.0	0.0	0.0	0.0	0.0	0.0	0.0	0.0	0.0	0.0	0.0
DNASE1	1773	symbol	H. sapiens	1773	H. sapiens	DNASE1	deoxyribonuclease 1	GO:0070062 extracellular exosome;GO:1903561 extracellular vesicle;GO:0005635 nuclear envelope	0.0	0.0	0.0	0.0	0.0	0.0	0.0	0.0	0.0	0.0	0.0	0.0	0.0	0.0	0.0	0.0	0.0	0.0	0.0	0.0
DND1	373863	symbol	H. sapiens	373863	H. sapiens	DND1	DND microRNA-mediated repression inhibitor 1	GO:0005634 nucleus;GO:0005737 cytoplasm;GO:0043231 intracellular membrane-bounded organelle	0.0	0.0	0.0	0.0	0.0	0.0	0.0	0.0	0.0	0.0	0.0	0.0	0.0	0.0	0.0	0.0	0.0	0.0	0.0	0.0
DPM1	8813	symbol	H. sapiens	8813	H. sapiens	DPM1	dolichyl-phosphate mannosyltransferase subunit 1, catalytic	GO:0033185 dolichol-phosphate-mannose synthase complex;GO:0031501 mannosyltransferase complex;GO:0005789 endoplasmic reticulum membrane	0.0	1.0	0.0	0.0	0.0	0.0	0.0	0.0	0.0	0.0	0.0	0.0	0.0	0.0	0.0	0.0	0.0	0.0	0.0	0.0
DPYSL3	1809	symbol	H. sapiens	1809	H. sapiens	DPYSL3	dihydropyrimidinase like 3	GO:0031941 filamentous actin;GO:0030426 growth cone;GO:0005884 actin filament	0.0	0.0	0.0	0.0	0.0	0.0	0.0	0.0	0.0	0.0	0.0	0.0	0.0	0.0	1.0	1.0	0.0	0.0	0.0	0.0
DTWD2	285605	symbol	H. sapiens	285605	H. sapiens	DTWD2	DTW domain containing 2		0.0	0.0	0.0	0.0	0.0	0.0	0.0	0.0	0.0	0.0	0.0	0.0	0.0	0.0	0.0	0.0	0.0	0.0	0.0	0.0
DYNLRB2	83657	symbol	H. sapiens	83657	H. sapiens	DYNLRB2	dynein light chain roadblock-type 2	GO:0097542 ciliary tip;GO:0005868 cytoplasmic dynein complex;GO:0030286 dynein complex	0.0	0.0	0.0	0.0	0.0	0.0	0.0	0.0	0.0	0.0	0.0	0.0	0.0	0.0	1.0	0.0	0.0	0.0	0.0	0.0
E2F7	144455	symbol	H. sapiens	144455	H. sapiens	E2F7	E2F transcription factor 7	GO:0016607 nuclear speck;GO:0090575 RNA polymerase II transcription factor complex;GO:0044798 nuclear transcription factor complex	0.0	0.0	0.0	0.0	0.0	1.0	0.0	0.0	0.0	0.0	1.0	0.0	0.0	0.0	0.0	0.0	0.0	0.0	0.0	0.0
EBF1	1879	symbol	H. sapiens	1879	H. sapiens	EBF1	EBF transcription factor 1	GO:0000790 nuclear chromatin;GO:0044454 nuclear chromosome part;GO:0000785 chromatin	0.0	0.0	0.0	0.0	0.0	0.0	0.0	0.0	0.0	0.0	0.0	0.0	0.0	0.0	0.0	0.0	0.0	0.0	0.0	0.0
ECHDC3	79746	symbol	H. sapiens	79746	H. sapiens	ECHDC3	enoyl-CoA hydratase domain containing 3	GO:0005739 mitochondrion;GO:0044444 cytoplasmic part;GO:0005737 cytoplasm	0.0	0.0	0.0	0.0	0.0	0.0	0.0	0.0	0.0	0.0	0.0	0.0	0.0	0.0	0.0	0.0	0.0	0.0	0.0	0.0
ECSCR	641700	symbol	H. sapiens	641700	H. sapiens	ECSCR	endothelial cell surface expressed chemotaxis and apoptosis regulator	GO:0005654 nucleoplasm;GO:0031981 nuclear lumen;GO:0070013 intracellular organelle lumen	0.0	0.0	0.0	0.0	0.0	0.0	0.0	0.0	0.0	0.0	0.0	0.0	0.0	0.0	0.0	0.0	0.0	0.0	0.0	0.0
ECT2	1894	symbol	H. sapiens	1894	H. sapiens	ECT2	epithelial cell transforming 2	GO:0097149 centralspindlin complex;GO:0032154 cleavage furrow;GO:0005923 bicellular tight junction	0.0	0.0	0.0	0.0	0.0	1.0	0.0	0.0	0.0	0.0	0.0	0.0	0.0	0.0	0.0	0.0	0.0	0.0	0.0	1.0
EDIL3	10085	symbol	H. sapiens	10085	H. sapiens	EDIL3	EGF like repeats and discoidin domains 3	GO:0062023 collagen-containing extracellular matrix;GO:0070062 extracellular exosome;GO:1903561 extracellular vesicle	0.0	0.0	0.0	0.0	0.0	0.0	0.0	0.0	0.0	0.0	0.0	0.0	0.0	0.0	0.0	0.0	0.0	0.0	0.0	0.0
EFNA5	1946	symbol	H. sapiens	1946	H. sapiens	EFNA5	ephrin A5	GO:0031362 anchored component of external side of plasma membrane;GO:0005901 caveola;GO:0031233 intrinsic component of external side of plasma membrane	0.0	0.0	0.0	0.0	0.0	0.0	0.0	0.0	0.0	0.0	0.0	0.0	0.0	0.0	0.0	0.0	0.0	0.0	0.0	0.0
EIF4B	1975	symbol	H. sapiens	1975	H. sapiens	EIF4B	eukaryotic translation initiation factor 4B	GO:0016281 eukaryotic translation initiation factor 4F complex;GO:0005844 polysome;GO:1990904 ribonucleoprotein complex	0.0	0.0	0.0	0.0	0.0	0.0	0.0	0.0	0.0	0.0	0.0	0.0	0.0	0.0	0.0	0.0	0.0	0.0	0.0	0.0
ELL2	22936	symbol	H. sapiens	22936	H. sapiens	ELL2	elongation factor for RNA polymerase II 2	GO:0008023 transcription elongation factor complex;GO:0044451 nucleoplasm part;GO:0005654 nucleoplasm	0.0	0.0	0.0	0.0	0.0	0.0	0.0	0.0	0.0	0.0	0.0	0.0	0.0	0.0	0.0	0.0	0.0	0.0	0.0	0.0
ELOVL7	79993	symbol	H. sapiens	79993	H. sapiens	ELOVL7	ELOVL fatty acid elongase 7	GO:0030176 integral component of endoplasmic reticulum membrane;GO:0031227 intrinsic component of endoplasmic reticulum membrane;GO:0005789 endoplasmic reticulum membrane	0.0	0.0	0.0	0.0	0.0	0.0	0.0	0.0	0.0	0.0	0.0	0.0	0.0	0.0	0.0	0.0	0.0	0.0	0.0	0.0
ENC1	8507	symbol	H. sapiens	8507	H. sapiens	ENC1	ectodermal-neural cortex 1	GO:0031463 Cul3-RING ubiquitin ligase complex;GO:0016363 nuclear matrix;GO:0034399 nuclear periphery	0.0	1.0	0.0	0.0	0.0	0.0	0.0	0.0	0.0	0.0	0.0	1.0	0.0	0.0	0.0	0.0	0.0	0.0	0.0	0.0
EPB41L4A	64097	symbol	H. sapiens	64097	H. sapiens	EPB41L4A	erythrocyte membrane protein band 4.1 like 4A	GO:0005856 cytoskeleton;GO:0043232 intracellular non-membrane-bounded organelle;GO:0043228 non-membrane-bounded organelle	0.0	0.0	0.0	0.0	0.0	0.0	0.0	0.0	0.0	0.0	0.0	0.0	0.0	0.0	0.0	0.0	0.0	0.0	0.0	0.0
ERAL1	26284	symbol	H. sapiens	26284	H. sapiens	ERAL1	Era like 12S mitochondrial rRNA chaperone 1	GO:0005743 mitochondrial inner membrane;GO:0005759 mitochondrial matrix;GO:0031966 mitochondrial membrane	0.0	0.0	0.0	0.0	0.0	0.0	0.0	0.0	0.0	0.0	0.0	0.0	0.0	0.0	0.0	0.0	0.0	0.0	0.0	0.0
ERAP1	51752	symbol	H. sapiens	51752	H. sapiens	ERAP1	endoplasmic reticulum aminopeptidase 1	GO:0005788 endoplasmic reticulum lumen;GO:0070062 extracellular exosome;GO:1903561 extracellular vesicle	0.0	0.0	0.0	0.0	0.0	0.0	0.0	0.0	0.0	0.0	0.0	0.0	0.0	0.0	0.0	0.0	0.0	0.0	0.0	0.0
ERAP2	64167	symbol	H. sapiens	64167	H. sapiens	ERAP2	endoplasmic reticulum aminopeptidase 2	GO:0005788 endoplasmic reticulum lumen;GO:0005789 endoplasmic reticulum membrane;GO:0098827 endoplasmic reticulum subcompartment	0.0	0.0	0.0	0.0	0.0	0.0	0.0	0.0	0.0	0.0	0.0	0.0	0.0	0.0	0.0	0.0	0.0	0.0	0.0	0.0
ERBB2	2064	symbol	H. sapiens	2064	H. sapiens	ERBB2	erb-b2 receptor tyrosine kinase 2	GO:0038143 ERBB3:ERBB2 complex;GO:0009925 basal plasma membrane;GO:0045178 basal part of cell	0.0	0.0	0.0	0.0	1.0	0.0	0.0	0.0	1.0	0.0	0.0	0.0	0.0	0.0	0.0	0.0	0.0	0.0	0.0	0.0
ERBB2IP	55914	gene_synonym	H. sapiens	55914	H. sapiens	ERBIN	erbb2 interacting protein	GO:0030056 hemidesmosome;GO:0009925 basal plasma membrane;GO:0005604 basement membrane	0.0	0.0	0.0	0.0	1.0	1.0	0.0	0.0	0.0	0.0	0.0	0.0	0.0	0.0	0.0	0.0	0.0	0.0	0.0	0.0
ERBB3	2065	symbol	H. sapiens	2065	H. sapiens	ERBB3	erb-b2 receptor tyrosine kinase 3	GO:0038143 ERBB3:ERBB2 complex;GO:0009925 basal plasma membrane;GO:0016328 lateral plasma membrane	0.0	0.0	0.0	0.0	1.0	0.0	0.0	0.0	0.0	0.0	0.0	0.0	0.0	0.0	0.0	0.0	0.0	0.0	0.0	0.0
ERCC8	1161	symbol	H. sapiens	1161	H. sapiens	ERCC8	ERCC excision repair 8, CSA ubiquitin ligase complex subunit	GO:0031464 Cul4A-RING E3 ubiquitin ligase complex;GO:0000109 nucleotide-excision repair complex;GO:0080008 Cul4-RING E3 ubiquitin ligase complex	0.0	1.0	0.0	0.0	0.0	0.0	0.0	0.0	0.0	0.0	0.0	1.0	0.0	0.0	0.0	0.0	0.0	0.0	0.0	0.0
ESM1	11082	symbol	H. sapiens	11082	H. sapiens	ESM1	endothelial cell specific molecule 1	GO:0005576 extracellular region;GO:0005575 cellular_component	0.0	0.0	0.0	0.0	0.0	0.0	0.0	0.0	0.0	0.0	0.0	0.0	0.0	0.0	0.0	0.0	0.0	0.0	0.0	0.0
ESPL1	9700	symbol	H. sapiens	9700	H. sapiens	ESPL1	extra spindle pole bodies like 1, separase	GO:0072686 mitotic spindle;GO:0005819 spindle;GO:0005813 centrosome	0.0	0.0	0.0	0.0	0.0	0.0	0.0	0.0	0.0	0.0	0.0	0.0	0.0	0.0	0.0	0.0	0.0	0.0	0.0	1.0
ESYT1	23344	symbol	H. sapiens	23344	H. sapiens	ESYT1	extended synaptotagmin 1	GO:0031234 extrinsic component of cytoplasmic side of plasma membrane;GO:0030176 integral component of endoplasmic reticulum membrane;GO:0031227 intrinsic component of endoplasmic reticulum membrane	0.0	0.0	0.0	0.0	0.0	0.0	0.0	0.0	0.0	0.0	0.0	0.0	0.0	0.0	0.0	0.0	0.0	0.0	0.0	0.0
ETF1	2107	symbol	H. sapiens	2107	H. sapiens	ETF1	eukaryotic translation termination factor 1	GO:0018444 translation release factor complex;GO:0005829 cytosol;GO:0032991 protein-containing complex	0.0	0.0	0.0	0.0	0.0	0.0	0.0	0.0	0.0	0.0	0.0	0.0	0.0	0.0	0.0	0.0	0.0	0.0	0.0	0.0
F2R	2149	symbol	H. sapiens	2149	H. sapiens	F2R	coagulation factor II thrombin receptor	GO:0031094 platelet dense tubular network;GO:0005901 caveola;GO:0044853 plasma membrane raft	0.0	0.0	0.0	0.0	0.0	0.0	0.0	0.0	0.0	0.0	0.0	0.0	0.0	0.0	0.0	0.0	0.0	0.0	0.0	0.0
F2RL1	2150	symbol	H. sapiens	2150	H. sapiens	F2RL1	F2R like trypsin receptor 1	GO:0031143 pseudopodium;GO:0005769 early endosome;GO:0005768 endosome	0.0	0.0	0.0	0.0	0.0	0.0	0.0	0.0	0.0	0.0	0.0	0.0	0.0	0.0	0.0	0.0	0.0	0.0	0.0	0.0
FA2H	79152	symbol	H. sapiens	79152	H. sapiens	FA2H	fatty acid 2-hydroxylase	GO:0005789 endoplasmic reticulum membrane;GO:0098827 endoplasmic reticulum subcompartment;GO:0044432 endoplasmic reticulum part	0.0	0.0	0.0	0.0	0.0	0.0	0.0	0.0	0.0	0.0	0.0	0.0	0.0	0.0	0.0	0.0	0.0	0.0	0.0	0.0
FABP6	2172	symbol	H. sapiens	2172	H. sapiens	FABP6	fatty acid binding protein 6	GO:0005829 cytosol;GO:0016020 membrane;GO:0044444 cytoplasmic part	0.0	0.0	0.0	0.0	0.0	0.0	0.0	0.0	0.0	0.0	0.0	0.0	0.0	0.0	0.0	0.0	0.0	0.0	0.0	0.0
FAHD1	81889	symbol	H. sapiens	81889	H. sapiens	FAHD1	fumarylacetoacetate hydrolase domain containing 1	GO:0005759 mitochondrial matrix;GO:0044429 mitochondrial part;GO:0005654 nucleoplasm	0.0	0.0	0.0	0.0	0.0	0.0	0.0	0.0	0.0	0.0	0.0	0.0	0.0	0.0	0.0	0.0	0.0	0.0	0.0	0.0
FAIM2	23017	symbol	H. sapiens	23017	H. sapiens	FAIM2	Fas apoptotic inhibitory molecule 2	GO:0045121 membrane raft;GO:0045211 postsynaptic membrane;GO:0098857 membrane microdomain	0.0	0.0	0.0	0.0	0.0	0.0	0.0	0.0	0.0	0.0	0.0	0.0	0.0	0.0	0.0	0.0	0.0	0.0	0.0	0.0
FAM107B	83641	symbol	H. sapiens	83641	H. sapiens	FAM107B	family with sequence similarity 107 member B		0.0	0.0	0.0	0.0	0.0	0.0	0.0	0.0	0.0	0.0	0.0	0.0	0.0	0.0	0.0	0.0	0.0	0.0	0.0	0.0
FAM114A2	10827	symbol	H. sapiens	10827	H. sapiens	FAM114A2	family with sequence similarity 114 member A2	GO:0005575 cellular_component	0.0	0.0	0.0	0.0	0.0	0.0	0.0	0.0	0.0	0.0	0.0	0.0	0.0	0.0	0.0	0.0	0.0	0.0	0.0	0.0
FAM13B	51306	symbol	H. sapiens	51306	H. sapiens	FAM13B	family with sequence similarity 13 member B	GO:0005829 cytosol;GO:0044444 cytoplasmic part;GO:0005737 cytoplasm	0.0	0.0	0.0	0.0	0.0	0.0	0.0	0.0	0.0	0.0	0.0	0.0	0.0	0.0	0.0	0.0	0.0	0.0	0.0	0.0
FAM151B	167555	symbol	H. sapiens	167555	H. sapiens	FAM151B	family with sequence similarity 151 member B		0.0	0.0	0.0	0.0	0.0	0.0	0.0	0.0	0.0	0.0	0.0	0.0	0.0	0.0	0.0	0.0	0.0	0.0	0.0	0.0
FAM169A	26049	symbol	H. sapiens	26049	H. sapiens	FAM169A	family with sequence similarity 169 member A	GO:0005637 nuclear inner membrane;GO:0031965 nuclear membrane;GO:0005635 nuclear envelope	0.0	0.0	0.0	0.0	0.0	0.0	0.0	0.0	0.0	0.0	0.0	0.0	0.0	0.0	0.0	0.0	0.0	0.0	0.0	0.0
FAM170A	340069	symbol	H. sapiens	340069	H. sapiens	FAM170A	family with sequence similarity 170 member A	GO:0005634 nucleus;GO:0043231 intracellular membrane-bounded organelle;GO:0043227 membrane-bounded organelle	0.0	0.0	0.0	0.0	0.0	0.0	0.0	0.0	0.0	0.0	0.0	0.0	0.0	0.0	0.0	0.0	0.0	0.0	0.0	0.0
FAM171A1	221061	symbol	H. sapiens	221061	H. sapiens	FAM171A1	family with sequence similarity 171 member A1	GO:0005886 plasma membrane;GO:0071944 cell periphery;GO:0016021 integral component of membrane	0.0	0.0	0.0	0.0	0.0	0.0	0.0	0.0	0.0	0.0	0.0	0.0	0.0	0.0	0.0	0.0	0.0	0.0	0.0	0.0
FAM172A	83989	symbol	H. sapiens	83989	H. sapiens	FAM172A	family with sequence similarity 172 member A	GO:0005783 endoplasmic reticulum;GO:0012505 endomembrane system;GO:0005634 nucleus	0.0	0.0	0.0	0.0	0.0	0.0	0.0	0.0	0.0	0.0	0.0	0.0	0.0	0.0	0.0	0.0	0.0	0.0	0.0	0.0
FAM186A	121006	symbol	H. sapiens	121006	H. sapiens	FAM186A	family with sequence similarity 186 member A		0.0	0.0	0.0	0.0	0.0	0.0	0.0	0.0	0.0	0.0	0.0	0.0	0.0	0.0	0.0	0.0	0.0	0.0	0.0	0.0
FAM186B	84070	symbol	H. sapiens	84070	H. sapiens	FAM186B	family with sequence similarity 186 member B	GO:0032991 protein-containing complex;GO:0005575 cellular_component	0.0	0.0	0.0	0.0	0.0	0.0	0.0	0.0	0.0	0.0	0.0	0.0	0.0	0.0	0.0	0.0	0.0	0.0	0.0	0.0
FAM188A	80013	gene_synonym	H. sapiens	80013	H. sapiens	MINDY3	MINDY lysine 48 deubiquitinase 3	GO:0031965 nuclear membrane;GO:0005635 nuclear envelope;GO:0031967 organelle envelope	0.0	0.0	0.0	0.0	0.0	0.0	0.0	0.0	0.0	0.0	0.0	0.0	0.0	0.0	0.0	0.0	0.0	0.0	0.0	0.0
FAM53C	51307	symbol	H. sapiens	51307	H. sapiens	FAM53C	family with sequence similarity 53 member C	GO:0005634 nucleus;GO:0043231 intracellular membrane-bounded organelle;GO:0043227 membrane-bounded organelle	0.0	0.0	0.0	0.0	0.0	0.0	0.0	0.0	0.0	0.0	0.0	0.0	0.0	0.0	0.0	0.0	0.0	0.0	0.0	0.0
FAM71B	153745	symbol	H. sapiens	153745	H. sapiens	FAM71B	family with sequence similarity 71 member B	GO:0005634 nucleus;GO:0043231 intracellular membrane-bounded organelle;GO:0043227 membrane-bounded organelle	0.0	0.0	0.0	0.0	0.0	0.0	0.0	0.0	0.0	0.0	0.0	0.0	0.0	0.0	0.0	0.0	0.0	0.0	0.0	0.0
FAM81B	153643	symbol	H. sapiens	153643	H. sapiens	FAM81B	family with sequence similarity 81 member B	GO:0005634 nucleus;GO:0043231 intracellular membrane-bounded organelle;GO:0043227 membrane-bounded organelle	0.0	0.0	0.0	0.0	0.0	0.0	0.0	0.0	0.0	0.0	0.0	0.0	0.0	0.0	0.0	0.0	0.0	0.0	0.0	0.0
FAM92B	339145	gene_synonym	H. sapiens	339145	H. sapiens	CIBAR2	CBY1 interacting BAR domain containing 2	GO:0005814 centriole;GO:0044450 microtubule organizing center part;GO:0005815 microtubule organizing center	0.0	0.0	0.0	0.0	0.0	0.0	0.0	0.0	0.0	0.0	0.0	0.0	0.0	0.0	0.0	0.0	0.0	0.0	0.0	0.0
FAT2	2196	symbol	H. sapiens	2196	H. sapiens	FAT2	FAT atypical cadherin 2	GO:0005912 adherens junction;GO:0070062 extracellular exosome;GO:0070161 anchoring junction	0.0	0.0	0.0	0.0	0.0	0.0	0.0	0.0	0.0	0.0	0.0	0.0	0.0	0.0	0.0	0.0	0.0	0.0	0.0	0.0
FBN2	2201	symbol	H. sapiens	2201	H. sapiens	FBN2	fibrillin 2	GO:0001527 microfibril;GO:0044420 extracellular matrix component;GO:0062023 collagen-containing extracellular matrix	0.0	0.0	0.0	0.0	0.0	0.0	0.0	0.0	0.0	0.0	0.0	0.0	0.0	0.0	0.0	0.0	0.0	0.0	0.0	0.0
FBXL17	64839	symbol	H. sapiens	64839	H. sapiens	FBXL17	F-box and leucine rich repeat protein 17	GO:0019005 SCF ubiquitin ligase complex;GO:0031461 cullin-RING ubiquitin ligase complex;GO:0000151 ubiquitin ligase complex	0.0	1.0	0.0	0.0	0.0	0.0	0.0	0.0	0.0	0.0	0.0	0.0	0.0	0.0	0.0	0.0	0.0	0.0	0.0	0.0
FBXL20	84961	symbol	H. sapiens	84961	H. sapiens	FBXL20	F-box and leucine rich repeat protein 20	GO:0019005 SCF ubiquitin ligase complex;GO:0098685 Schaffer collateral - CA1 synapse;GO:0031461 cullin-RING ubiquitin ligase complex	0.0	1.0	0.0	0.0	0.0	0.0	0.0	0.0	0.0	0.0	0.0	0.0	0.0	0.0	0.0	0.0	0.0	0.0	0.0	0.0
FBXO18	84893	gene_synonym	H. sapiens	84893	H. sapiens	FBH1	F-box DNA helicase 1	GO:0019005 SCF ubiquitin ligase complex;GO:0031461 cullin-RING ubiquitin ligase complex;GO:0000151 ubiquitin ligase complex	0.0	1.0	0.0	0.0	0.0	0.0	0.0	0.0	0.0	0.0	0.0	0.0	0.0	0.0	0.0	0.0	0.0	0.0	0.0	0.0
FBXO31	79791	symbol	H. sapiens	79791	H. sapiens	FBXO31	F-box protein 31	GO:0019005 SCF ubiquitin ligase complex;GO:0031461 cullin-RING ubiquitin ligase complex;GO:0005813 centrosome	0.0	1.0	0.0	0.0	0.0	0.0	0.0	0.0	0.0	0.0	0.0	0.0	0.0	0.0	0.0	0.0	0.0	0.0	0.0	0.0
FBXO38	81545	symbol	H. sapiens	81545	H. sapiens	FBXO38	F-box protein 38	GO:0019005 SCF ubiquitin ligase complex;GO:0031461 cullin-RING ubiquitin ligase complex;GO:0000151 ubiquitin ligase complex	0.0	1.0	0.0	0.0	0.0	0.0	0.0	0.0	0.0	0.0	0.0	0.0	0.0	0.0	0.0	0.0	0.0	0.0	0.0	0.0
FBXO47	494188	symbol	H. sapiens	494188	H. sapiens	FBXO47	F-box protein 47		0.0	0.0	0.0	0.0	0.0	0.0	0.0	0.0	0.0	0.0	0.0	0.0	0.0	0.0	0.0	0.0	0.0	0.0	0.0	0.0
FCHO2	115548	symbol	H. sapiens	115548	H. sapiens	FCHO2	FCH and mu domain containing endocytic adaptor 2	GO:0098835 presynaptic endocytic zone membrane;GO:0098833 presynaptic endocytic zone;GO:0030136 clathrin-coated vesicle	0.0	0.0	0.0	0.0	0.0	0.0	0.0	0.0	0.0	0.0	0.0	0.0	0.0	0.0	0.0	0.0	0.0	0.0	0.0	0.0
FCHSD1	89848	symbol	H. sapiens	89848	H. sapiens	FCHSD1	FCH and double SH3 domains 1	GO:0032437 cuticular plate;GO:0030864 cortical actin cytoskeleton;GO:0030863 cortical cytoskeleton	0.0	0.0	0.0	0.0	0.0	0.0	0.0	0.0	0.0	0.0	0.0	0.0	0.0	0.0	0.0	0.0	1.0	0.0	0.0	0.0
FEM1C	56929	symbol	H. sapiens	56929	H. sapiens	FEM1C	fem-1 homolog C	GO:0005654 nucleoplasm;GO:0031981 nuclear lumen;GO:0070013 intracellular organelle lumen	0.0	0.0	0.0	0.0	0.0	0.0	0.0	0.0	0.0	0.0	0.0	0.0	0.0	0.0	0.0	0.0	0.0	0.0	0.0	0.0
FER	2241	symbol	H. sapiens	2241	H. sapiens	FER	FER tyrosine kinase	GO:0031234 extrinsic component of cytoplasmic side of plasma membrane;GO:0009898 cytoplasmic side of plasma membrane;GO:0030027 lamellipodium	0.0	0.0	0.0	0.0	0.0	0.0	0.0	0.0	0.0	0.0	0.0	0.0	0.0	0.0	0.0	1.0	1.0	0.0	0.0	0.0
FGF1	2246	symbol	H. sapiens	2246	H. sapiens	FGF1	fibroblast growth factor 1	GO:0031012 extracellular matrix;GO:0005938 cell cortex;GO:0099568 cytoplasmic region	0.0	0.0	0.0	0.0	0.0	0.0	0.0	0.0	0.0	0.0	0.0	0.0	0.0	0.0	0.0	0.0	1.0	0.0	0.0	0.0
FKBP11	51303	symbol	H. sapiens	51303	H. sapiens	FKBP11	FKBP prolyl isomerase 11	GO:0016021 integral component of membrane;GO:0031224 intrinsic component of membrane;GO:0044425 membrane part	0.0	0.0	0.0	0.0	0.0	0.0	0.0	0.0	0.0	0.0	0.0	0.0	0.0	0.0	0.0	0.0	0.0	0.0	0.0	0.0
FLJ12825	440101	symbol	H. sapiens	440101	H. sapiens	FLJ12825	uncharacterized LOC440101		0.0	0.0	0.0	0.0	0.0	0.0	0.0	0.0	0.0	0.0	0.0	0.0	0.0	0.0	0.0	0.0	0.0	0.0	0.0	0.0
FLJ30679	146512	symbol	H. sapiens	146512	H. sapiens	FLJ30679	uncharacterized protein FLJ30679		0.0	0.0	0.0	0.0	0.0	0.0	0.0	0.0	0.0	0.0	0.0	0.0	0.0	0.0	0.0	0.0	0.0	0.0	0.0	0.0
FLOT2	2319	symbol	H. sapiens	2319	H. sapiens	FLOT2	flotillin 2	GO:0099029 anchored component of presynaptic active zone membrane;GO:0016600 flotillin complex;GO:0099026 anchored component of presynaptic membrane	0.0	0.0	1.0	0.0	0.0	0.0	0.0	0.0	1.0	0.0	0.0	0.0	1.0	0.0	0.0	1.0	1.0	0.0	0.0	0.0
FLYWCH1	84256	symbol	H. sapiens	84256	H. sapiens	FLYWCH1	FLYWCH-type zinc finger 1	GO:0016604 nuclear body;GO:0044451 nucleoplasm part;GO:0005654 nucleoplasm	0.0	0.0	0.0	0.0	0.0	1.0	0.0	0.0	0.0	0.0	0.0	0.0	0.0	0.0	0.0	0.0	0.0	0.0	0.0	0.0
FMNL3	91010	symbol	H. sapiens	91010	H. sapiens	FMNL3	formin like 3	GO:0005794 Golgi apparatus;GO:0012505 endomembrane system;GO:0005829 cytosol	0.0	0.0	0.0	0.0	0.0	0.0	0.0	0.0	0.0	0.0	0.0	0.0	0.0	0.0	0.0	0.0	0.0	0.0	0.0	0.0
FNIP1	96459	symbol	H. sapiens	96459	H. sapiens	FNIP1	folliculin interacting protein 1	GO:0005737 cytoplasm;GO:0044424 intracellular part;GO:0005622 intracellular	0.0	0.0	0.0	0.0	0.0	0.0	0.0	0.0	0.0	0.0	0.0	0.0	0.0	0.0	0.0	0.0	0.0	0.0	0.0	0.0
FOXC2	2303	symbol	H. sapiens	2303	H. sapiens	FOXC2	forkhead box C2	GO:0016604 nuclear body;GO:0000790 nuclear chromatin;GO:0044454 nuclear chromosome part	0.0	0.0	0.0	0.0	0.0	1.0	0.0	0.0	0.0	0.0	0.0	0.0	0.0	0.0	0.0	0.0	0.0	0.0	0.0	0.0
FOXF1	2294	symbol	H. sapiens	2294	H. sapiens	FOXF1	forkhead box F1	GO:0000790 nuclear chromatin;GO:0005667 transcription factor complex;GO:0044454 nuclear chromosome part	0.0	0.0	0.0	0.0	0.0	0.0	0.0	0.0	0.0	0.0	1.0	0.0	0.0	0.0	0.0	0.0	0.0	0.0	0.0	0.0
FOXL1	2300	symbol	H. sapiens	2300	H. sapiens	FOXL1	forkhead box L1	GO:0000790 nuclear chromatin;GO:0044454 nuclear chromosome part;GO:0000785 chromatin	0.0	0.0	0.0	0.0	0.0	0.0	0.0	0.0	0.0	0.0	0.0	0.0	0.0	0.0	0.0	0.0	0.0	0.0	0.0	0.0
FOXN1	8456	symbol	H. sapiens	8456	H. sapiens	FOXN1	forkhead box N1	GO:0000790 nuclear chromatin;GO:0044454 nuclear chromosome part;GO:0000785 chromatin	0.0	0.0	0.0	0.0	0.0	0.0	0.0	0.0	0.0	0.0	0.0	0.0	0.0	0.0	0.0	0.0	0.0	0.0	0.0	0.0
FRMD4A	55691	symbol	H. sapiens	55691	H. sapiens	FRMD4A	FERM domain containing 4A	GO:0005923 bicellular tight junction;GO:0070160 tight junction;GO:0043296 apical junction complex	0.0	0.0	0.0	0.0	0.0	0.0	0.0	0.0	0.0	0.0	0.0	0.0	0.0	0.0	0.0	0.0	0.0	0.0	0.0	0.0
FST	10468	symbol	H. sapiens	10468	H. sapiens	FST	follistatin	GO:0005615 extracellular space;GO:0044421 extracellular region part;GO:0005576 extracellular region	0.0	0.0	0.0	0.0	0.0	0.0	0.0	0.0	0.0	0.0	0.0	0.0	0.0	0.0	0.0	0.0	0.0	0.0	0.0	0.0
G3BP1	10146	symbol	H. sapiens	10146	H. sapiens	G3BP1	G3BP stress granule assembly factor 1	GO:0010494 cytoplasmic stress granule;GO:0005925 focal adhesion;GO:0043204 perikaryon	0.0	0.0	0.0	0.0	0.0	0.0	0.0	0.0	0.0	0.0	0.0	0.0	0.0	0.0	0.0	0.0	0.0	0.0	0.0	0.0
GABARAPL2	11345	symbol	H. sapiens	11345	H. sapiens	GABARAPL2	GABA type A receptor associated protein like 2	GO:0000421 autophagosome membrane;GO:0005776 autophagosome;GO:0000139 Golgi membrane	0.0	0.0	0.0	0.0	0.0	0.0	0.0	0.0	0.0	0.0	0.0	0.0	0.0	0.0	0.0	0.0	0.0	0.0	0.0	0.0
GABRA1	2554	symbol	H. sapiens	2554	H. sapiens	GABRA1	gamma-aminobutyric acid type A receptor subunit alpha1	GO:1902711 GABA-A receptor complex;GO:0099060 integral component of postsynaptic specialization membrane;GO:1902710 GABA receptor complex	0.0	0.0	1.0	1.0	0.0	0.0	0.0	0.0	0.0	0.0	0.0	0.0	0.0	0.0	0.0	1.0	0.0	0.0	0.0	0.0
GABRA6	2559	symbol	H. sapiens	2559	H. sapiens	GABRA6	gamma-aminobutyric acid type A receptor subunit alpha6	GO:0099192 cerebellar Golgi cell to granule cell synapse;GO:1902711 GABA-A receptor complex;GO:1902710 GABA receptor complex	0.0	0.0	0.0	1.0	0.0	0.0	0.0	0.0	0.0	0.0	0.0	0.0	0.0	0.0	0.0	1.0	0.0	0.0	0.0	0.0
GABRB2	2561	symbol	H. sapiens	2561	H. sapiens	GABRB2	gamma-aminobutyric acid type A receptor subunit beta2	GO:1902711 GABA-A receptor complex;GO:0099060 integral component of postsynaptic specialization membrane;GO:1902710 GABA receptor complex	0.0	0.0	1.0	1.0	0.0	0.0	0.0	0.0	0.0	0.0	0.0	0.0	0.0	0.0	0.0	0.0	0.0	0.0	0.0	0.0
GABRG2	2566	symbol	H. sapiens	2566	H. sapiens	GABRG2	gamma-aminobutyric acid type A receptor subunit gamma2	GO:1902711 GABA-A receptor complex;GO:1902710 GABA receptor complex;GO:0032590 dendrite membrane	0.0	0.0	1.0	1.0	0.0	0.0	0.0	0.0	0.0	0.0	0.0	0.0	0.0	0.0	0.0	1.0	0.0	0.0	0.0	0.0
GALNT10	55568	symbol	H. sapiens	55568	H. sapiens	GALNT10	polypeptide N-acetylgalactosaminyltransferase 10	GO:0000139 Golgi membrane;GO:0098791 Golgi subcompartment;GO:0044431 Golgi apparatus part	0.0	0.0	0.0	0.0	0.0	0.0	0.0	0.0	0.0	0.0	0.0	0.0	0.0	0.0	0.0	0.0	0.0	0.0	0.0	0.0
GALNT6	11226	symbol	H. sapiens	11226	H. sapiens	GALNT6	polypeptide N-acetylgalactosaminyltransferase 6	GO:0000139 Golgi membrane;GO:0098791 Golgi subcompartment;GO:0048471 perinuclear region of cytoplasm	0.0	0.0	0.0	0.0	0.0	0.0	0.0	0.0	1.0	0.0	0.0	0.0	0.0	0.0	0.0	0.0	0.0	0.0	0.0	0.0
GAPT	202309	symbol	H. sapiens	202309	H. sapiens	GAPT	GRB2 binding adaptor protein, transmembrane	GO:0005886 plasma membrane;GO:0071944 cell periphery;GO:0016021 integral component of membrane	0.0	0.0	0.0	0.0	0.0	0.0	0.0	0.0	0.0	0.0	0.0	0.0	0.0	0.0	0.0	0.0	0.0	0.0	0.0	0.0
GATA3	2625	symbol	H. sapiens	2625	H. sapiens	GATA3	GATA binding protein 3	GO:0000790 nuclear chromatin;GO:0044454 nuclear chromosome part;GO:0000785 chromatin	0.0	0.0	0.0	0.0	0.0	0.0	0.0	0.0	0.0	0.0	0.0	0.0	0.0	0.0	0.0	0.0	0.0	0.0	0.0	0.0
GCSH	2653	symbol	H. sapiens	2653	H. sapiens	GCSH	glycine cleavage system protein H	GO:0005960 glycine cleavage complex;GO:1990204 oxidoreductase complex;GO:0005759 mitochondrial matrix	0.0	0.0	0.0	0.0	0.0	0.0	0.0	0.0	0.0	0.0	0.0	0.0	0.0	0.0	0.0	0.0	0.0	0.0	0.0	0.0
GDF9	2661	symbol	H. sapiens	2661	H. sapiens	GDF9	growth differentiation factor 9	GO:0005615 extracellular space;GO:0044421 extracellular region part;GO:0005576 extracellular region	0.0	0.0	0.0	0.0	0.0	0.0	0.0	0.0	0.0	0.0	0.0	0.0	0.0	0.0	0.0	0.0	0.0	0.0	0.0	0.0
GDI2	2665	symbol	H. sapiens	2665	H. sapiens	GDI2	GDP dissociation inhibitor 2	GO:0035578 azurophil granule lumen;GO:0042582 azurophil granule;GO:0005766 primary lysosome	0.0	0.0	0.0	0.0	0.0	0.0	0.0	0.0	0.0	0.0	0.0	0.0	0.0	0.0	0.0	0.0	0.0	0.0	0.0	0.0
GEMIN5	25929	symbol	H. sapiens	25929	H. sapiens	GEMIN5	gem nuclear organelle associated protein 5	GO:0034718 SMN-Gemin2 complex;GO:0097504 Gemini of coiled bodies;GO:0032797 SMN complex	0.0	0.0	0.0	0.0	0.0	1.0	0.0	0.0	0.0	0.0	1.0	0.0	0.0	0.0	0.0	0.0	0.0	0.0	1.0	0.0
GFM2	84340	symbol	H. sapiens	84340	H. sapiens	GFM2	GTP dependent ribosome recycling factor mitochondrial 2	GO:0005759 mitochondrial matrix;GO:0044429 mitochondrial part;GO:0005739 mitochondrion	0.0	0.0	0.0	0.0	0.0	0.0	0.0	0.0	0.0	0.0	0.0	0.0	0.0	0.0	0.0	0.0	0.0	0.0	0.0	0.0
GFRA3	2676	symbol	H. sapiens	2676	H. sapiens	GFRA3	GDNF family receptor alpha 3	GO:0031225 anchored component of membrane;GO:0009897 external side of plasma membrane;GO:0019898 extrinsic component of membrane	0.0	0.0	0.0	0.0	0.0	0.0	0.0	0.0	0.0	0.0	0.0	0.0	0.0	0.0	0.0	0.0	0.0	0.0	0.0	0.0
GIN1	54826	symbol	H. sapiens	54826	H. sapiens	GIN1	gypsy retrotransposon integrase 1		0.0	0.0	0.0	0.0	0.0	0.0	0.0	0.0	0.0	0.0	0.0	0.0	0.0	0.0	0.0	0.0	0.0	0.0	0.0	0.0
GINS2	51659	symbol	H. sapiens	51659	H. sapiens	GINS2	GINS complex subunit 2	GO:0000811 GINS complex;GO:0031298 replication fork protection complex;GO:0031261 DNA replication preinitiation complex	0.0	0.0	0.0	0.0	0.0	0.0	0.0	0.0	0.0	0.0	0.0	0.0	0.0	0.0	0.0	0.0	0.0	0.0	0.0	0.0
GIT1	28964	symbol	H. sapiens	28964	H. sapiens	GIT1	GIT ArfGAP 1	GO:0044305 calyx of Held;GO:0043679 axon terminus;GO:0005925 focal adhesion	0.0	0.0	0.0	0.0	0.0	0.0	0.0	0.0	0.0	0.0	0.0	0.0	0.0	0.0	0.0	0.0	0.0	0.0	0.0	0.0
GLG1	2734	symbol	H. sapiens	2734	H. sapiens	GLG1	golgi glycoprotein 1	GO:0150051 postsynaptic Golgi apparatus;GO:0070062 extracellular exosome;GO:0000139 Golgi membrane	0.0	0.0	0.0	0.0	0.0	0.0	0.0	0.0	0.0	0.0	0.0	0.0	0.0	1.0	0.0	0.0	0.0	0.0	0.0	0.0
GLRA1	2741	symbol	H. sapiens	2741	H. sapiens	GLRA1	glycine receptor alpha 1	GO:0044305 calyx of Held;GO:0099060 integral component of postsynaptic specialization membrane;GO:0098690 glycinergic synapse	0.0	0.0	0.0	0.0	0.0	0.0	0.0	0.0	0.0	0.0	0.0	0.0	0.0	0.0	0.0	0.0	0.0	0.0	0.0	0.0
GLRX	2745	symbol	H. sapiens	2745	H. sapiens	GLRX	glutaredoxin	GO:0070062 extracellular exosome;GO:1903561 extracellular vesicle;GO:0043230 extracellular organelle	0.0	0.0	0.0	0.0	0.0	0.0	0.0	0.0	0.0	0.0	0.0	0.0	0.0	0.0	0.0	0.0	0.0	0.0	0.0	0.0
GLS2	27165	symbol	H. sapiens	27165	H. sapiens	GLS2	glutaminase 2	GO:0005759 mitochondrial matrix;GO:0044429 mitochondrial part;GO:0005739 mitochondrion	0.0	0.0	0.0	0.0	0.0	0.0	0.0	0.0	0.0	0.0	0.0	0.0	0.0	0.0	0.0	0.0	0.0	0.0	0.0	0.0
GM2A	2760	symbol	H. sapiens	2760	H. sapiens	GM2A	GM2 ganglioside activator	GO:0035578 azurophil granule lumen;GO:0043202 lysosomal lumen;GO:0042582 azurophil granule	0.0	0.0	0.0	0.0	0.0	0.0	0.0	0.0	0.0	0.0	0.0	0.0	0.0	0.0	0.0	0.0	0.0	0.0	0.0	0.0
GNPDA1	10007	symbol	H. sapiens	10007	H. sapiens	GNPDA1	glucosamine-6-phosphate deaminase 1	GO:0070062 extracellular exosome;GO:1903561 extracellular vesicle;GO:0043230 extracellular organelle	0.0	0.0	0.0	0.0	0.0	0.0	0.0	0.0	0.0	0.0	0.0	0.0	0.0	0.0	0.0	0.0	0.0	0.0	0.0	0.0
GNPTG	84572	symbol	H. sapiens	84572	H. sapiens	GNPTG	N-acetylglucosamine-1-phosphate transferase subunit gamma	GO:0070062 extracellular exosome;GO:0000139 Golgi membrane;GO:1903561 extracellular vesicle	0.0	0.0	0.0	0.0	0.0	0.0	0.0	0.0	0.0	0.0	0.0	0.0	0.0	0.0	0.0	0.0	0.0	0.0	0.0	0.0
GPBP1	65056	symbol	H. sapiens	65056	H. sapiens	GPBP1	GC-rich promoter binding protein 1	GO:0005829 cytosol;GO:0005886 plasma membrane;GO:0071944 cell periphery	0.0	0.0	0.0	0.0	0.0	0.0	0.0	0.0	0.0	0.0	0.0	0.0	0.0	0.0	0.0	0.0	0.0	0.0	0.0	0.0
GPR150	285601	symbol	H. sapiens	285601	H. sapiens	GPR150	G protein-coupled receptor 150	GO:0005887 integral component of plasma membrane;GO:0031226 intrinsic component of plasma membrane;GO:0044459 plasma membrane part	0.0	0.0	0.0	0.0	0.0	0.0	0.0	0.0	0.0	0.0	0.0	0.0	0.0	0.0	0.0	0.0	0.0	0.0	0.0	0.0
GPR151	134391	symbol	H. sapiens	134391	H. sapiens	GPR151	G protein-coupled receptor 151	GO:0005887 integral component of plasma membrane;GO:0031226 intrinsic component of plasma membrane;GO:0044459 plasma membrane part	0.0	0.0	0.0	0.0	0.0	0.0	0.0	0.0	0.0	0.0	0.0	0.0	0.0	0.0	0.0	0.0	0.0	0.0	0.0	0.0
GPR179	440435	symbol	H. sapiens	440435	H. sapiens	GPR179	G protein-coupled receptor 179	GO:0005886 plasma membrane;GO:0071944 cell periphery;GO:0016021 integral component of membrane	0.0	0.0	0.0	0.0	0.0	0.0	0.0	0.0	0.0	0.0	0.0	0.0	0.0	0.0	0.0	0.0	0.0	0.0	0.0	0.0
GPR182	11318	symbol	H. sapiens	11318	H. sapiens	GPR182	G protein-coupled receptor 182	GO:0005886 plasma membrane;GO:0071944 cell periphery;GO:0016021 integral component of membrane	0.0	0.0	0.0	0.0	0.0	0.0	0.0	0.0	0.0	0.0	0.0	0.0	0.0	0.0	0.0	0.0	0.0	0.0	0.0	0.0
GPR84	53831	symbol	H. sapiens	53831	H. sapiens	GPR84	G protein-coupled receptor 84	GO:0070821 tertiary granule membrane;GO:0035579 specific granule membrane;GO:0070820 tertiary granule	0.0	0.0	1.0	0.0	0.0	0.0	0.0	0.0	0.0	0.0	0.0	0.0	0.0	0.0	0.0	0.0	0.0	0.0	0.0	0.0
GPX3	2878	symbol	H. sapiens	2878	H. sapiens	GPX3	glutathione peroxidase 3	GO:0070062 extracellular exosome;GO:1903561 extracellular vesicle;GO:0043230 extracellular organelle	0.0	0.0	0.0	0.0	0.0	0.0	0.0	0.0	0.0	0.0	0.0	0.0	0.0	0.0	0.0	0.0	0.0	0.0	0.0	0.0
GPX8	493869	symbol	H. sapiens	493869	H. sapiens	GPX8	glutathione peroxidase 8 (putative)	GO:0005788 endoplasmic reticulum lumen;GO:0044432 endoplasmic reticulum part;GO:0005783 endoplasmic reticulum	0.0	0.0	0.0	0.0	0.0	0.0	0.0	0.0	0.0	0.0	0.0	0.0	0.0	0.0	0.0	0.0	0.0	0.0	0.0	0.0
GRAMD3	65983	gene_synonym	H. sapiens	65983	H. sapiens	GRAMD2B	GRAM domain containing 2B	GO:0005881 cytoplasmic microtubule;GO:0005874 microtubule;GO:0099513 polymeric cytoskeletal fiber	0.0	0.0	0.0	0.0	0.0	0.0	0.0	0.0	0.0	0.0	0.0	0.0	0.0	0.0	1.0	0.0	0.0	0.0	0.0	0.0
GRASP	160622	gene_synonym	H. sapiens	160622	H. sapiens	TAMALIN	trafficking regulator and scaffold protein tamalin	GO:0098685 Schaffer collateral - CA1 synapse;GO:0014069 postsynaptic density;GO:0045211 postsynaptic membrane	0.0	0.0	0.0	0.0	0.0	0.0	0.0	0.0	1.0	0.0	0.0	0.0	0.0	0.0	0.0	0.0	0.0	0.0	0.0	0.0
GRB7	2886	symbol	H. sapiens	2886	H. sapiens	GRB7	growth factor receptor bound protein 7	GO:0010494 cytoplasmic stress granule;GO:0005925 focal adhesion;GO:0005924 cell-substrate adherens junction	0.0	0.0	0.0	0.0	0.0	0.0	0.0	0.0	0.0	0.0	0.0	0.0	0.0	0.0	0.0	0.0	0.0	0.0	0.0	0.0
GRIA1	2890	symbol	H. sapiens	2890	H. sapiens	GRIA1	glutamate ionotropic receptor AMPA type subunit 1	GO:0044308 axonal spine;GO:0032591 dendritic spine membrane;GO:0099061 integral component of postsynaptic density membrane	0.0	0.0	1.0	1.0	0.0	0.0	0.0	0.0	0.0	0.0	0.0	0.0	0.0	0.0	0.0	1.0	0.0	0.0	0.0	0.0
GRXCR2	643226	symbol	H. sapiens	643226	H. sapiens	GRXCR2	glutaredoxin and cysteine rich domain containing 2	GO:0120043 stereocilium shaft;GO:0120044 stereocilium base;GO:0032420 stereocilium	0.0	0.0	0.0	0.0	0.0	0.0	0.0	0.0	0.0	0.0	0.0	0.0	0.0	0.0	0.0	0.0	0.0	0.0	0.0	0.0
GSDMA	284110	symbol	H. sapiens	284110	H. sapiens	GSDMA	gasdermin A	GO:0048471 perinuclear region of cytoplasm;GO:0005829 cytosol;GO:0005886 plasma membrane	0.0	0.0	0.0	0.0	0.0	0.0	0.0	0.0	1.0	0.0	0.0	0.0	0.0	0.0	0.0	0.0	0.0	0.0	0.0	0.0
GSDMB	55876	symbol	H. sapiens	55876	H. sapiens	GSDMB	gasdermin B	GO:0005829 cytosol;GO:0005886 plasma membrane;GO:0071944 cell periphery	0.0	0.0	0.0	0.0	0.0	0.0	0.0	0.0	0.0	0.0	0.0	0.0	0.0	0.0	0.0	0.0	0.0	0.0	0.0	0.0
GTPBP4	23560	symbol	H. sapiens	23560	H. sapiens	GTPBP4	GTP binding protein 4	GO:0031965 nuclear membrane;GO:0005635 nuclear envelope;GO:0048471 perinuclear region of cytoplasm	0.0	0.0	0.0	0.0	0.0	0.0	0.0	0.0	1.0	0.0	0.0	0.0	0.0	0.0	0.0	0.0	0.0	0.0	0.0	0.0
GTSF1	121355	symbol	H. sapiens	121355	H. sapiens	GTSF1	gametocyte specific factor 1	GO:0005737 cytoplasm;GO:0044424 intracellular part;GO:0005622 intracellular	0.0	0.0	0.0	0.0	0.0	0.0	0.0	0.0	0.0	0.0	0.0	0.0	0.0	0.0	0.0	0.0	0.0	0.0	0.0	0.0
GZMA	3001	symbol	H. sapiens	3001	H. sapiens	GZMA	granzyme A	GO:0001772 immunological synapse;GO:0044459 plasma membrane part;GO:0005576 extracellular region	0.0	0.0	0.0	0.0	0.0	0.0	0.0	0.0	0.0	0.0	0.0	0.0	0.0	0.0	0.0	0.0	0.0	0.0	0.0	0.0
GZMK	3003	symbol	H. sapiens	3003	H. sapiens	GZMK	granzyme K	GO:0005576 extracellular region;GO:0005575 cellular_component	0.0	0.0	0.0	0.0	0.0	0.0	0.0	0.0	0.0	0.0	0.0	0.0	0.0	0.0	0.0	0.0	0.0	0.0	0.0	0.0
H2AFY	9555	gene_synonym	H. sapiens	9555	H. sapiens	MACROH2A1	macroH2A.1 histone	GO:0001739 sex chromatin;GO:0001740 Barr body;GO:0000805 X chromosome	1.0	0.0	0.0	0.0	0.0	0.0	1.0	0.0	0.0	0.0	0.0	0.0	0.0	0.0	0.0	0.0	0.0	0.0	0.0	0.0
HAGH	3029	symbol	H. sapiens	3029	H. sapiens	HAGH	hydroxyacylglutathione hydrolase	GO:0005759 mitochondrial matrix;GO:0044429 mitochondrial part;GO:0005739 mitochondrion	0.0	0.0	0.0	0.0	0.0	0.0	0.0	0.0	0.0	0.0	0.0	0.0	0.0	0.0	0.0	0.0	0.0	0.0	0.0	0.0
HAND1	9421	symbol	H. sapiens	9421	H. sapiens	HAND1	heart and neural crest derivatives expressed 1	GO:0090575 RNA polymerase II transcription factor complex;GO:0044798 nuclear transcription factor complex;GO:0000790 nuclear chromatin	0.0	0.0	0.0	0.0	0.0	0.0	0.0	0.0	0.0	0.0	1.0	0.0	0.0	0.0	0.0	0.0	0.0	0.0	0.0	0.0
HAPLN1	1404	symbol	H. sapiens	1404	H. sapiens	HAPLN1	hyaluronan and proteoglycan link protein 1	GO:0062023 collagen-containing extracellular matrix;GO:0031012 extracellular matrix;GO:0045202 synapse	0.0	0.0	0.0	0.0	0.0	0.0	0.0	0.0	0.0	0.0	0.0	0.0	0.0	0.0	0.0	0.0	0.0	0.0	0.0	0.0
HARS	3035	gene_synonym	H. sapiens	3035	H. sapiens	HARS1	histidyl-tRNA synthetase 1	GO:0005739 mitochondrion;GO:0005829 cytosol;GO:0044444 cytoplasmic part	0.0	0.0	0.0	0.0	0.0	0.0	0.0	0.0	0.0	0.0	0.0	0.0	0.0	0.0	0.0	0.0	0.0	0.0	0.0	0.0
HARS2	23438	symbol	H. sapiens	23438	H. sapiens	HARS2	histidyl-tRNA synthetase 2, mitochondrial	GO:0005759 mitochondrial matrix;GO:0044429 mitochondrial part;GO:0005739 mitochondrion	0.0	0.0	0.0	0.0	0.0	0.0	0.0	0.0	0.0	0.0	0.0	0.0	0.0	0.0	0.0	0.0	0.0	0.0	0.0	0.0
HAVCR1	26762	symbol	H. sapiens	26762	H. sapiens	HAVCR1	hepatitis A virus cellular receptor 1	GO:0031514 motile cilium;GO:0005929 cilium;GO:0120025 plasma membrane bounded cell projection	0.0	0.0	0.0	0.0	0.0	0.0	0.0	0.0	0.0	0.0	0.0	0.0	0.0	0.0	0.0	0.0	0.0	0.0	0.0	0.0
HAVCR2	84868	symbol	H. sapiens	84868	H. sapiens	HAVCR2	hepatitis A virus cellular receptor 2	GO:0001772 immunological synapse;GO:0016592 mediator complex;GO:0005769 early endosome	0.0	0.0	0.0	0.0	0.0	0.0	0.0	0.0	0.0	0.0	0.0	0.0	0.0	0.0	0.0	0.0	0.0	0.0	0.0	0.0
HDAC3	8841	symbol	H. sapiens	8841	H. sapiens	HDAC3	histone deacetylase 3	GO:0000118 histone deacetylase complex;GO:0072686 mitotic spindle;GO:0017053 transcriptional repressor complex	0.0	0.0	0.0	0.0	0.0	0.0	0.0	0.0	0.0	0.0	0.0	0.0	0.0	0.0	0.0	0.0	0.0	0.0	0.0	1.0
HEATR6	63897	symbol	H. sapiens	63897	H. sapiens	HEATR6	HEAT repeat containing 6		0.0	0.0	0.0	0.0	0.0	0.0	0.0	0.0	0.0	0.0	0.0	0.0	0.0	0.0	0.0	0.0	0.0	0.0	0.0	0.0
HELZ	9931	symbol	H. sapiens	9931	H. sapiens	HELZ	helicase with zinc finger	GO:0043186 P granule;GO:0060293 germ plasm;GO:0045495 pole plasm	0.0	0.0	0.0	0.0	0.0	0.0	0.0	0.0	0.0	0.0	0.0	0.0	0.0	0.0	0.0	0.0	0.0	0.0	0.0	0.0
HEXB	3074	symbol	H. sapiens	3074	H. sapiens	HEXB	hexosaminidase subunit beta	GO:0035578 azurophil granule lumen;GO:0043202 lysosomal lumen;GO:0042582 azurophil granule	0.0	0.0	0.0	0.0	0.0	0.0	0.0	0.0	0.0	0.0	0.0	0.0	1.0	0.0	0.0	0.0	0.0	0.0	0.0	0.0
HIGD1C	613227	symbol	H. sapiens	613227	H. sapiens	HIGD1C	HIG1 hypoxia inducible domain family member 1C	GO:0016021 integral component of membrane;GO:0031224 intrinsic component of membrane;GO:0044425 membrane part	0.0	0.0	0.0	0.0	0.0	0.0	0.0	0.0	0.0	0.0	0.0	0.0	0.0	0.0	0.0	0.0	0.0	0.0	0.0	0.0
HINT1	3094	symbol	H. sapiens	3094	H. sapiens	HINT1	histidine triad nucleotide binding protein 1	GO:0000118 histone deacetylase complex;GO:0070062 extracellular exosome;GO:1903561 extracellular vesicle	0.0	0.0	0.0	0.0	0.0	0.0	0.0	0.0	0.0	0.0	0.0	0.0	0.0	0.0	0.0	0.0	0.0	0.0	0.0	0.0
HMGCR	3156	symbol	H. sapiens	3156	H. sapiens	HMGCR	3-hydroxy-3-methylglutaryl-CoA reductase	GO:0005778 peroxisomal membrane;GO:0031903 microbody membrane;GO:0044439 peroxisomal part	0.0	0.0	0.0	0.0	0.0	0.0	0.0	0.0	0.0	0.0	0.0	0.0	0.0	0.0	0.0	0.0	0.0	0.0	0.0	0.0
HMGXB3	22993	symbol	H. sapiens	22993	H. sapiens	HMGXB3	HMG-box containing 3	GO:0005634 nucleus;GO:0043231 intracellular membrane-bounded organelle;GO:0043227 membrane-bounded organelle	0.0	0.0	0.0	0.0	0.0	0.0	0.0	0.0	0.0	0.0	0.0	0.0	0.0	0.0	0.0	0.0	0.0	0.0	0.0	0.0
HMHB1	57824	symbol	H. sapiens	57824	H. sapiens	HMHB1	histocompatibility minor HB-1	GO:0005575 cellular_component	0.0	0.0	0.0	0.0	0.0	0.0	0.0	0.0	0.0	0.0	0.0	0.0	0.0	0.0	0.0	0.0	0.0	0.0	0.0	0.0
HMMR	3161	symbol	H. sapiens	3161	H. sapiens	HMMR	hyaluronan mediated motility receptor	GO:0005813 centrosome;GO:0005815 microtubule organizing center;GO:0009986 cell surface	0.0	0.0	0.0	0.0	0.0	0.0	0.0	0.0	0.0	0.0	0.0	0.0	0.0	0.0	0.0	0.0	0.0	0.0	0.0	0.0
HN1L	90861	gene_synonym	H. sapiens	90861	H. sapiens	JPT2	Jupiter microtubule associated homolog 2	GO:0005829 cytosol;GO:0005886 plasma membrane;GO:0071944 cell periphery	0.0	0.0	0.0	0.0	0.0	0.0	0.0	0.0	0.0	0.0	0.0	0.0	0.0	0.0	0.0	0.0	0.0	0.0	0.0	0.0
HNF1B	6928	symbol	H. sapiens	6928	H. sapiens	HNF1B	HNF1 homeobox B	GO:0000790 nuclear chromatin;GO:0005667 transcription factor complex;GO:0044454 nuclear chromosome part	0.0	0.0	0.0	0.0	0.0	0.0	0.0	0.0	0.0	0.0	1.0	0.0	0.0	0.0	0.0	0.0	0.0	0.0	0.0	0.0
HNRNPA0	10949	symbol	H. sapiens	10949	H. sapiens	HNRNPA0	heterogeneous nuclear ribonucleoprotein A0	GO:1990904 ribonucleoprotein complex;GO:0005654 nucleoplasm;GO:0031981 nuclear lumen	0.0	0.0	0.0	0.0	0.0	0.0	0.0	0.0	0.0	0.0	0.0	0.0	0.0	0.0	0.0	0.0	0.0	0.0	0.0	0.0
HNRNPA1	3178	symbol	H. sapiens	3178	H. sapiens	HNRNPA1	heterogeneous nuclear ribonucleoprotein A1	GO:0071013 catalytic step 2 spliceosome;GO:0070062 extracellular exosome;GO:0005681 spliceosomal complex	0.0	0.0	0.0	0.0	0.0	0.0	0.0	0.0	0.0	0.0	0.0	0.0	0.0	0.0	0.0	0.0	0.0	0.0	1.0	0.0
HOMER1	9456	symbol	H. sapiens	9456	H. sapiens	HOMER1	homer scaffold protein 1	GO:0043034 costamere;GO:0030018 Z disc;GO:0099524 postsynaptic cytosol	0.0	0.0	0.0	0.0	0.0	0.0	0.0	0.0	0.0	0.0	0.0	0.0	0.0	0.0	0.0	0.0	0.0	0.0	0.0	0.0
HOTAIR	100124700	symbol	H. sapiens	100124700	H. sapiens	HOTAIR	HOX transcript antisense RNA		0.0	0.0	0.0	0.0	0.0	0.0	0.0	0.0	0.0	0.0	0.0	0.0	0.0	0.0	0.0	0.0	0.0	0.0	0.0	0.0
HOXC10	3226	symbol	H. sapiens	3226	H. sapiens	HOXC10	homeobox C10	GO:0016604 nuclear body;GO:0000790 nuclear chromatin;GO:0044454 nuclear chromosome part	0.0	0.0	0.0	0.0	0.0	1.0	0.0	0.0	0.0	0.0	0.0	0.0	0.0	0.0	0.0	0.0	0.0	0.0	0.0	0.0
HOXC11	3227	symbol	H. sapiens	3227	H. sapiens	HOXC11	homeobox C11	GO:0000790 nuclear chromatin;GO:0044454 nuclear chromosome part;GO:0000785 chromatin	0.0	0.0	0.0	0.0	0.0	0.0	0.0	0.0	0.0	0.0	0.0	0.0	0.0	0.0	0.0	0.0	0.0	0.0	0.0	0.0
HOXC12	3228	symbol	H. sapiens	3228	H. sapiens	HOXC12	homeobox C12	GO:0005634 nucleus;GO:0043231 intracellular membrane-bounded organelle;GO:0043227 membrane-bounded organelle	0.0	0.0	0.0	0.0	0.0	0.0	0.0	0.0	0.0	0.0	0.0	0.0	0.0	0.0	0.0	0.0	0.0	0.0	0.0	0.0
HOXC13	3229	symbol	H. sapiens	3229	H. sapiens	HOXC13	homeobox C13	GO:0000790 nuclear chromatin;GO:0044454 nuclear chromosome part;GO:0000785 chromatin	0.0	0.0	0.0	0.0	0.0	0.0	0.0	0.0	0.0	0.0	0.0	0.0	0.0	0.0	0.0	0.0	0.0	0.0	0.0	0.0
HOXC4	3221	symbol	H. sapiens	3221	H. sapiens	HOXC4	homeobox C4	GO:0000790 nuclear chromatin;GO:0044454 nuclear chromosome part;GO:0000785 chromatin	0.0	0.0	0.0	0.0	0.0	0.0	0.0	0.0	0.0	0.0	0.0	0.0	0.0	0.0	0.0	0.0	0.0	0.0	0.0	0.0
HOXC5	3222	symbol	H. sapiens	3222	H. sapiens	HOXC5	homeobox C5	GO:0000790 nuclear chromatin;GO:0044454 nuclear chromosome part;GO:0000785 chromatin	0.0	0.0	0.0	0.0	0.0	0.0	0.0	0.0	0.0	0.0	0.0	0.0	0.0	0.0	0.0	0.0	0.0	0.0	0.0	0.0
HOXC6	3223	symbol	H. sapiens	3223	H. sapiens	HOXC6	homeobox C6	GO:0000790 nuclear chromatin;GO:0044454 nuclear chromosome part;GO:0000785 chromatin	0.0	0.0	0.0	0.0	0.0	0.0	0.0	0.0	0.0	0.0	0.0	0.0	0.0	0.0	0.0	0.0	0.0	0.0	0.0	0.0
HOXC9	3225	symbol	H. sapiens	3225	H. sapiens	HOXC9	homeobox C9	GO:0016235 aggresome;GO:0016234 inclusion body;GO:0000790 nuclear chromatin	0.0	0.0	0.0	0.0	0.0	0.0	0.0	0.0	0.0	0.0	0.0	0.0	0.0	0.0	0.0	0.0	0.0	0.0	0.0	0.0
HSBP1	3281	symbol	H. sapiens	3281	H. sapiens	HSBP1	heat shock factor binding protein 1	GO:0005856 cytoskeleton;GO:0005654 nucleoplasm;GO:0031981 nuclear lumen	0.0	0.0	0.0	0.0	0.0	0.0	0.0	0.0	0.0	0.0	0.0	0.0	0.0	0.0	0.0	0.0	0.0	0.0	0.0	0.0
HSD17B2	3294	symbol	H. sapiens	3294	H. sapiens	HSD17B2	hydroxysteroid 17-beta dehydrogenase 2	GO:0005789 endoplasmic reticulum membrane;GO:0098827 endoplasmic reticulum subcompartment;GO:0044432 endoplasmic reticulum part	0.0	0.0	0.0	0.0	0.0	0.0	0.0	0.0	0.0	0.0	0.0	0.0	0.0	0.0	0.0	0.0	0.0	0.0	0.0	0.0
HSD17B4	3295	symbol	H. sapiens	3295	H. sapiens	HSD17B4	hydroxysteroid 17-beta dehydrogenase 4	GO:0005782 peroxisomal matrix;GO:0031907 microbody lumen;GO:0005778 peroxisomal membrane	0.0	0.0	0.0	0.0	0.0	0.0	0.0	0.0	0.0	0.0	0.0	0.0	0.0	0.0	0.0	0.0	0.0	0.0	0.0	0.0
HSD17B6	8630	symbol	H. sapiens	8630	H. sapiens	HSD17B6	hydroxysteroid 17-beta dehydrogenase 6	GO:0031901 early endosome membrane;GO:0010008 endosome membrane;GO:0005769 early endosome	0.0	0.0	0.0	0.0	0.0	0.0	0.0	0.0	0.0	0.0	0.0	0.0	0.0	0.0	0.0	0.0	0.0	0.0	0.0	0.0
HSDL1	83693	symbol	H. sapiens	83693	H. sapiens	HSDL1	hydroxysteroid dehydrogenase like 1	GO:0045111 intermediate filament cytoskeleton;GO:0005856 cytoskeleton;GO:0005739 mitochondrion	0.0	0.0	0.0	0.0	0.0	0.0	0.0	0.0	0.0	0.0	0.0	0.0	0.0	0.0	0.0	0.0	0.0	0.0	0.0	0.0
HSPA14	51182	symbol	H. sapiens	51182	H. sapiens	HSPA14	heat shock protein family A (Hsp70) member 14	GO:0005844 polysome;GO:0005840 ribosome;GO:1990904 ribonucleoprotein complex	0.0	0.0	0.0	0.0	0.0	0.0	0.0	0.0	0.0	0.0	0.0	0.0	0.0	0.0	0.0	0.0	0.0	0.0	0.0	0.0
HSPA4	3308	symbol	H. sapiens	3308	H. sapiens	HSPA4	heat shock protein family A (Hsp70) member 4	GO:0070062 extracellular exosome;GO:1903561 extracellular vesicle;GO:0043230 extracellular organelle	0.0	0.0	0.0	0.0	0.0	0.0	0.0	0.0	0.0	0.0	0.0	0.0	0.0	0.0	0.0	0.0	0.0	0.0	0.0	0.0
HSPA9	3313	symbol	H. sapiens	3313	H. sapiens	HSPA9	heat shock protein family A (Hsp70) member 9	GO:0042645 mitochondrial nucleoid;GO:0005925 focal adhesion;GO:0009295 nucleoid	0.0	0.0	0.0	0.0	0.0	0.0	0.0	0.0	0.0	0.0	0.0	0.0	0.0	0.0	0.0	0.0	0.0	0.0	0.0	0.0
HTR1A	3350	symbol	H. sapiens	3350	H. sapiens	HTR1A	5-hydroxytryptamine receptor 1A	GO:0030425 dendrite;GO:0097447 dendritic tree;GO:0036477 somatodendritic compartment	0.0	0.0	0.0	0.0	0.0	0.0	0.0	0.0	0.0	0.0	0.0	0.0	0.0	0.0	0.0	0.0	0.0	0.0	0.0	0.0
HTR4	3360	symbol	H. sapiens	3360	H. sapiens	HTR4	5-hydroxytryptamine receptor 4	GO:0030425 dendrite;GO:0097447 dendritic tree;GO:0005768 endosome	0.0	0.0	0.0	0.0	0.0	0.0	0.0	0.0	0.0	0.0	0.0	0.0	0.0	0.0	0.0	0.0	0.0	0.0	0.0	0.0
IFT140	9742	symbol	H. sapiens	9742	H. sapiens	IFT140	intraflagellar transport 140	GO:0032391 photoreceptor connecting cilium;GO:0030991 intraciliary transport particle A;GO:0097542 ciliary tip	0.0	0.0	0.0	0.0	0.0	0.0	0.0	0.0	0.0	0.0	0.0	0.0	0.0	0.0	0.0	0.0	1.0	0.0	0.0	0.0
IFT20	90410	symbol	H. sapiens	90410	H. sapiens	IFT20	intraflagellar transport 20	GO:1902636 kinociliary basal body;GO:0060091 kinocilium;GO:0097732 9+2 non-motile cilium	0.0	0.0	0.0	0.0	0.0	0.0	0.0	0.0	0.0	0.0	0.0	0.0	0.0	0.0	0.0	0.0	0.0	0.0	0.0	0.0
IFT80	57560	symbol	H. sapiens	57560	H. sapiens	IFT80	intraflagellar transport 80	GO:0097542 ciliary tip;GO:0030992 intraciliary transport particle B;GO:0030990 intraciliary transport particle	0.0	0.0	0.0	0.0	0.0	0.0	0.0	0.0	0.0	0.0	0.0	0.0	0.0	0.0	0.0	0.0	0.0	0.0	0.0	0.0
IGFBP4	3487	symbol	H. sapiens	3487	H. sapiens	IGFBP4	insulin like growth factor binding protein 4	GO:0005788 endoplasmic reticulum lumen;GO:0044432 endoplasmic reticulum part;GO:0005615 extracellular space	0.0	0.0	0.0	0.0	0.0	0.0	0.0	0.0	0.0	0.0	0.0	0.0	0.0	0.0	0.0	0.0	0.0	0.0	0.0	0.0
IK	3550	symbol	H. sapiens	3550	H. sapiens	IK	IK cytokine	GO:0097431 mitotic spindle pole;GO:0071005 U2-type precatalytic spliceosome;GO:0071011 precatalytic spliceosome	0.0	0.0	0.0	0.0	0.0	1.0	0.0	0.0	0.0	0.0	0.0	0.0	0.0	0.0	0.0	0.0	0.0	0.0	1.0	1.0
IKZF3	22806	symbol	H. sapiens	22806	H. sapiens	IKZF3	IKAROS family zinc finger 3	GO:0005654 nucleoplasm;GO:0031981 nuclear lumen;GO:0070013 intracellular organelle lumen	0.0	0.0	0.0	0.0	0.0	0.0	0.0	0.0	0.0	0.0	0.0	0.0	0.0	0.0	0.0	0.0	0.0	0.0	0.0	0.0
IKZF4	64375	symbol	H. sapiens	64375	H. sapiens	IKZF4	IKAROS family zinc finger 4	GO:0016604 nuclear body;GO:0044451 nucleoplasm part;GO:0005654 nucleoplasm	0.0	0.0	0.0	0.0	0.0	1.0	0.0	0.0	0.0	0.0	0.0	0.0	0.0	0.0	0.0	0.0	0.0	0.0	0.0	0.0
IL12A	3592	symbol	H. sapiens	3592	H. sapiens	IL12A	interleukin 12A	GO:0031906 late endosome lumen;GO:0043514 interleukin-12 complex;GO:0031904 endosome lumen	0.0	0.0	0.0	0.0	0.0	0.0	0.0	0.0	0.0	0.0	0.0	0.0	0.0	0.0	0.0	0.0	0.0	0.0	0.0	0.0
IL12B	3593	symbol	H. sapiens	3593	H. sapiens	IL12B	interleukin 12B	GO:0031906 late endosome lumen;GO:0043514 interleukin-12 complex;GO:0070743 interleukin-23 complex	0.0	0.0	0.0	0.0	0.0	0.0	0.0	0.0	0.0	0.0	0.0	0.0	0.0	0.0	0.0	0.0	0.0	0.0	0.0	0.0
IL13	3596	symbol	H. sapiens	3596	H. sapiens	IL13	interleukin 13	GO:0009897 external side of plasma membrane;GO:0098552 side of membrane;GO:0009986 cell surface	0.0	0.0	0.0	0.0	0.0	0.0	0.0	0.0	0.0	0.0	0.0	0.0	0.0	0.0	0.0	0.0	0.0	0.0	0.0	0.0
IL15RA	3601	symbol	H. sapiens	3601	H. sapiens	IL15RA	interleukin 15 receptor subunit alpha	GO:0031965 nuclear membrane;GO:0030659 cytoplasmic vesicle membrane;GO:0000139 Golgi membrane	0.0	0.0	1.0	0.0	0.0	0.0	0.0	0.0	0.0	0.0	0.0	0.0	0.0	0.0	0.0	0.0	0.0	0.0	0.0	0.0
IL17B	27190	symbol	H. sapiens	27190	H. sapiens	IL17B	interleukin 17B	GO:0005615 extracellular space;GO:0044421 extracellular region part;GO:0005576 extracellular region	0.0	0.0	0.0	0.0	0.0	0.0	0.0	0.0	0.0	0.0	0.0	0.0	0.0	0.0	0.0	0.0	0.0	0.0	0.0	0.0
IL23A	51561	symbol	H. sapiens	51561	H. sapiens	IL23A	interleukin 23 subunit alpha	GO:0070743 interleukin-23 complex;GO:0005788 endoplasmic reticulum lumen;GO:0044432 endoplasmic reticulum part	0.0	0.0	0.0	0.0	0.0	0.0	0.0	0.0	0.0	0.0	0.0	0.0	0.0	0.0	0.0	0.0	0.0	0.0	0.0	0.0
IL2RA	3559	symbol	H. sapiens	3559	H. sapiens	IL2RA	interleukin 2 receptor subunit alpha	GO:0005893 interleukin-2 receptor complex;GO:0098802 plasma membrane receptor complex;GO:0009897 external side of plasma membrane	0.0	0.0	0.0	0.0	0.0	0.0	0.0	0.0	0.0	0.0	0.0	0.0	0.0	0.0	0.0	0.0	0.0	0.0	0.0	0.0
IL3	3562	symbol	H. sapiens	3562	H. sapiens	IL3	interleukin 3	GO:0005615 extracellular space;GO:0044421 extracellular region part;GO:0005576 extracellular region	0.0	0.0	0.0	0.0	0.0	0.0	0.0	0.0	0.0	0.0	0.0	0.0	0.0	0.0	0.0	0.0	0.0	0.0	0.0	0.0
IL4	3565	symbol	H. sapiens	3565	H. sapiens	IL4	interleukin 4	GO:0005615 extracellular space;GO:0044421 extracellular region part;GO:0005576 extracellular region	0.0	0.0	0.0	0.0	0.0	0.0	0.0	0.0	0.0	0.0	0.0	0.0	0.0	0.0	0.0	0.0	0.0	0.0	0.0	0.0
IL5	3567	symbol	H. sapiens	3567	H. sapiens	IL5	interleukin 5	GO:0005615 extracellular space;GO:0044421 extracellular region part;GO:0005576 extracellular region	0.0	0.0	0.0	0.0	0.0	0.0	0.0	0.0	0.0	0.0	0.0	0.0	0.0	0.0	0.0	0.0	0.0	0.0	0.0	0.0
INTS2	57508	symbol	H. sapiens	57508	H. sapiens	INTS2	integrator complex subunit 2	GO:0032039 integrator complex;GO:0031965 nuclear membrane;GO:0005635 nuclear envelope	0.0	0.0	0.0	0.0	0.0	0.0	0.0	0.0	0.0	0.0	0.0	0.0	0.0	0.0	0.0	0.0	0.0	0.0	0.0	0.0
IPO11	51194	symbol	H. sapiens	51194	H. sapiens	IPO11	importin 11	GO:0005635 nuclear envelope;GO:0031967 organelle envelope;GO:0031975 envelope	0.0	0.0	0.0	0.0	0.0	0.0	0.0	0.0	0.0	0.0	0.0	0.0	0.0	0.0	0.0	0.0	0.0	0.0	0.0	0.0
IRF1	3659	symbol	H. sapiens	3659	H. sapiens	IRF1	interferon regulatory factor 1	GO:0000790 nuclear chromatin;GO:0044454 nuclear chromosome part;GO:0000785 chromatin	0.0	0.0	0.0	0.0	0.0	0.0	0.0	0.0	0.0	0.0	0.0	0.0	0.0	0.0	0.0	0.0	0.0	0.0	0.0	0.0
IRF8	3394	symbol	H. sapiens	3394	H. sapiens	IRF8	interferon regulatory factor 8	GO:0000790 nuclear chromatin;GO:0044454 nuclear chromosome part;GO:0000785 chromatin	0.0	0.0	0.0	0.0	0.0	0.0	0.0	0.0	0.0	0.0	0.0	0.0	0.0	0.0	0.0	0.0	0.0	0.0	0.0	0.0
IRGM	345611	symbol	H. sapiens	345611	H. sapiens	IRGM	immunity related GTPase M	GO:0030670 phagocytic vesicle membrane;GO:0000421 autophagosome membrane;GO:0001891 phagocytic cup	0.0	0.0	1.0	0.0	0.0	0.0	0.0	0.0	0.0	0.0	0.0	0.0	0.0	0.0	0.0	0.0	0.0	0.0	0.0	0.0
ISOC1	51015	symbol	H. sapiens	51015	H. sapiens	ISOC1	isochorismatase domain containing 1	GO:0005777 peroxisome;GO:0042579 microbody;GO:0044444 cytoplasmic part	0.0	0.0	0.0	0.0	0.0	0.0	0.0	0.0	0.0	0.0	0.0	0.0	0.0	0.0	0.0	0.0	0.0	0.0	0.0	0.0
ITGA1	3672	symbol	H. sapiens	3672	H. sapiens	ITGA1	integrin subunit alpha 1	GO:0034665 integrin alpha1-beta1 complex;GO:0008305 integrin complex;GO:0001669 acrosomal vesicle	0.0	0.0	0.0	0.0	1.0	0.0	0.0	0.0	0.0	0.0	0.0	0.0	1.0	0.0	0.0	0.0	0.0	0.0	0.0	0.0
ITGA2	3673	symbol	H. sapiens	3673	H. sapiens	ITGA2	integrin subunit alpha 2	GO:0034666 integrin alpha2-beta1 complex;GO:0008305 integrin complex;GO:0043679 axon terminus	0.0	0.0	0.0	0.0	1.0	0.0	0.0	0.0	1.0	0.0	0.0	0.0	0.0	0.0	0.0	0.0	0.0	0.0	0.0	0.0
ITGA5	3678	symbol	H. sapiens	3678	H. sapiens	ITGA5	integrin subunit alpha 5	GO:0034674 integrin alpha5-beta1 complex;GO:0071062 alphav-beta3 integrin-vitronectin complex;GO:0008305 integrin complex	0.0	0.0	0.0	0.0	0.0	0.0	0.0	0.0	0.0	0.0	0.0	0.0	0.0	0.0	0.0	1.0	0.0	0.0	0.0	0.0
ITGA7	3679	symbol	H. sapiens	3679	H. sapiens	ITGA7	integrin subunit alpha 7	GO:0008305 integrin complex;GO:0098636 protein complex involved in cell adhesion;GO:0098802 plasma membrane receptor complex	0.0	0.0	0.0	0.0	0.0	0.0	0.0	0.0	0.0	0.0	0.0	0.0	0.0	0.0	0.0	0.0	0.0	0.0	0.0	0.0
ITGA8	8516	symbol	H. sapiens	8516	H. sapiens	ITGA8	integrin subunit alpha 8	GO:0034678 integrin alpha8-beta1 complex;GO:0032591 dendritic spine membrane;GO:0032590 dendrite membrane	0.0	0.0	0.0	1.0	0.0	0.0	0.0	0.0	0.0	0.0	0.0	0.0	0.0	0.0	0.0	1.0	0.0	0.0	0.0	0.0
ITGB7	3695	symbol	H. sapiens	3695	H. sapiens	ITGB7	integrin subunit beta 7	GO:0034669 integrin alpha4-beta7 complex;GO:0008305 integrin complex;GO:0098636 protein complex involved in cell adhesion	0.0	0.0	0.0	0.0	0.0	0.0	0.0	0.0	0.0	0.0	0.0	0.0	0.0	0.0	0.0	0.0	0.0	0.0	0.0	0.0
ITIH2	3698	symbol	H. sapiens	3698	H. sapiens	ITIH2	inter-alpha-trypsin inhibitor heavy chain 2	GO:0072562 blood microparticle;GO:0005788 endoplasmic reticulum lumen;GO:0062023 collagen-containing extracellular matrix	0.0	0.0	0.0	0.0	0.0	0.0	0.0	0.0	0.0	0.0	0.0	0.0	0.0	0.0	0.0	0.0	0.0	0.0	0.0	0.0
ITIH5	80760	symbol	H. sapiens	80760	H. sapiens	ITIH5	inter-alpha-trypsin inhibitor heavy chain 5	GO:0062023 collagen-containing extracellular matrix;GO:0031012 extracellular matrix;GO:0044421 extracellular region part	0.0	0.0	0.0	0.0	0.0	0.0	0.0	0.0	0.0	0.0	0.0	0.0	0.0	0.0	0.0	0.0	0.0	0.0	0.0	0.0
ITK	3702	symbol	H. sapiens	3702	H. sapiens	ITK	IL2 inducible T cell kinase	GO:0005911 cell-cell junction;GO:0030054 cell junction;GO:0005829 cytosol	0.0	0.0	0.0	0.0	0.0	0.0	0.0	0.0	0.0	0.0	0.0	0.0	0.0	0.0	0.0	0.0	0.0	0.0	0.0	0.0
JAKMIP2	9832	symbol	H. sapiens	9832	H. sapiens	JAKMIP2	janus kinase and microtubule interacting protein 2	GO:0005794 Golgi apparatus;GO:0012505 endomembrane system;GO:0044444 cytoplasmic part	0.0	0.0	0.0	0.0	0.0	0.0	0.0	0.0	0.0	0.0	0.0	0.0	0.0	0.0	0.0	0.0	0.0	0.0	0.0	0.0
JMY	133746	symbol	H. sapiens	133746	H. sapiens	JMY	junction mediating and regulatory protein, p53 cofactor	GO:0031252 cell leading edge;GO:0005856 cytoskeleton;GO:0005654 nucleoplasm	0.0	0.0	0.0	0.0	0.0	0.0	0.0	0.0	0.0	0.0	0.0	0.0	0.0	0.0	0.0	1.0	0.0	0.0	0.0	0.0
JPH3	57338	symbol	H. sapiens	57338	H. sapiens	JPH3	junctophilin 3	GO:0014701 junctional sarcoplasmic reticulum membrane;GO:0030314 junctional membrane complex;GO:0033017 sarcoplasmic reticulum membrane	0.0	0.0	0.0	0.0	0.0	0.0	0.0	0.0	0.0	0.0	0.0	0.0	0.0	0.0	0.0	0.0	0.0	0.0	0.0	0.0
KARS	3735	gene_synonym	H. sapiens	3735	H. sapiens	KARS1	lysyl-tRNA synthetase 1	GO:0017101 aminoacyl-tRNA synthetase multienzyme complex;GO:0005759 mitochondrial matrix;GO:0044429 mitochondrial part	0.0	0.0	0.0	0.0	0.0	0.0	0.0	0.0	0.0	0.0	0.0	0.0	0.0	0.0	0.0	0.0	0.0	0.0	0.0	0.0
KCNG1	3755	symbol	H. sapiens	3755	H. sapiens	KCNG1	potassium voltage-gated channel modifier subfamily G member 1	GO:0008076 voltage-gated potassium channel complex;GO:0034705 potassium channel complex;GO:0034703 cation channel complex	0.0	0.0	0.0	0.0	0.0	0.0	0.0	0.0	0.0	0.0	0.0	0.0	0.0	0.0	0.0	0.0	0.0	0.0	0.0	0.0
KCNH3	23416	symbol	H. sapiens	23416	H. sapiens	KCNH3	potassium voltage-gated channel subfamily H member 3	GO:0005887 integral component of plasma membrane;GO:0031226 intrinsic component of plasma membrane;GO:0044459 plasma membrane part	0.0	0.0	0.0	0.0	0.0	0.0	0.0	0.0	0.0	0.0	0.0	0.0	0.0	0.0	0.0	0.0	0.0	0.0	0.0	0.0
KCNN2	3781	symbol	H. sapiens	3781	H. sapiens	KCNN2	potassium calcium-activated channel subfamily N member 2	GO:0030018 Z disc;GO:0031674 I band;GO:0030017 sarcomere	0.0	0.0	0.0	0.0	0.0	0.0	0.0	0.0	0.0	0.0	0.0	0.0	0.0	0.0	0.0	0.0	0.0	0.0	0.0	0.0
KCTD16	57528	symbol	H. sapiens	57528	H. sapiens	KCTD16	potassium channel tetramerization domain containing 16	GO:0042734 presynaptic membrane;GO:0045211 postsynaptic membrane;GO:0097060 synaptic membrane	0.0	0.0	0.0	0.0	0.0	0.0	0.0	0.0	0.0	0.0	0.0	0.0	0.0	0.0	0.0	0.0	0.0	0.0	0.0	0.0
KDM3B	51780	symbol	H. sapiens	51780	H. sapiens	KDM3B	lysine demethylase 3B	GO:0000785 chromatin;GO:0044427 chromosomal part;GO:0005694 chromosome	0.0	0.0	0.0	0.0	0.0	0.0	0.0	0.0	0.0	0.0	0.0	0.0	0.0	0.0	0.0	0.0	0.0	0.0	0.0	0.0
KIAA0100	9703	symbol	H. sapiens	9703	H. sapiens	KIAA0100	KIAA0100	GO:0005576 extracellular region;GO:0005575 cellular_component	0.0	0.0	0.0	0.0	0.0	0.0	0.0	0.0	0.0	0.0	0.0	0.0	0.0	0.0	0.0	0.0	0.0	0.0	0.0	0.0
KIAA0141	9812	gene_synonym	H. sapiens	9812	H. sapiens	DELE1	DAP3 binding cell death enhancer 1	GO:0005739 mitochondrion;GO:0044444 cytoplasmic part;GO:0005737 cytoplasm	0.0	0.0	0.0	0.0	0.0	0.0	0.0	0.0	0.0	0.0	0.0	0.0	0.0	0.0	0.0	0.0	0.0	0.0	0.0	0.0
KIF20A	10112	symbol	H. sapiens	10112	H. sapiens	KIF20A	kinesin family member 20A	GO:0032154 cleavage furrow;GO:0005871 kinesin complex;GO:0045171 intercellular bridge	0.0	0.0	0.0	0.0	0.0	0.0	0.0	0.0	0.0	0.0	0.0	0.0	0.0	0.0	1.0	0.0	0.0	0.0	0.0	1.0
KIF2A	3796	symbol	H. sapiens	3796	H. sapiens	KIF2A	kinesin family member 2A	GO:0097228 sperm principal piece;GO:0120103 centriolar subdistal appendage;GO:0005876 spindle microtubule	0.0	0.0	0.0	0.0	0.0	1.0	0.0	0.0	0.0	0.0	0.0	0.0	1.0	0.0	1.0	0.0	0.0	0.0	0.0	1.0
KIF3A	11127	symbol	H. sapiens	11127	H. sapiens	KIF3A	kinesin family member 3A	GO:0016939 kinesin II complex;GO:0097542 ciliary tip;GO:1904115 axon cytoplasm	0.0	0.0	0.0	0.0	0.0	0.0	0.0	0.0	0.0	0.0	0.0	0.0	0.0	0.0	1.0	0.0	1.0	0.0	0.0	1.0
KIF4B	285643	symbol	H. sapiens	285643	H. sapiens	KIF4B	kinesin family member 4B	GO:0005871 kinesin complex;GO:0016363 nuclear matrix;GO:0034399 nuclear periphery	0.0	0.0	0.0	0.0	0.0	0.0	0.0	0.0	0.0	0.0	0.0	1.0	0.0	0.0	1.0	0.0	0.0	0.0	0.0	0.0
KIN	22944	symbol	H. sapiens	22944	H. sapiens	KIN	Kin17 DNA and RNA binding protein	GO:0016363 nuclear matrix;GO:0034399 nuclear periphery;GO:0005654 nucleoplasm	0.0	0.0	0.0	0.0	0.0	0.0	0.0	0.0	0.0	0.0	0.0	1.0	0.0	0.0	0.0	0.0	0.0	0.0	0.0	0.0
KLHDC4	54758	symbol	H. sapiens	54758	H. sapiens	KLHDC4	kelch domain containing 4		0.0	0.0	0.0	0.0	0.0	0.0	0.0	0.0	0.0	0.0	0.0	0.0	0.0	0.0	0.0	0.0	0.0	0.0	0.0	0.0
KLHL3	26249	symbol	H. sapiens	26249	H. sapiens	KLHL3	kelch like family member 3	GO:0031463 Cul3-RING ubiquitin ligase complex;GO:0031461 cullin-RING ubiquitin ligase complex;GO:0000151 ubiquitin ligase complex	0.0	1.0	0.0	0.0	0.0	0.0	0.0	0.0	0.0	0.0	0.0	0.0	0.0	0.0	0.0	0.0	0.0	0.0	0.0	0.0
KRT1	3848	symbol	H. sapiens	3848	H. sapiens	KRT1	keratin 1	GO:1904813 ficolin-1-rich granule lumen;GO:0045095 keratin filament;GO:0101002 ficolin-1-rich granule	0.0	0.0	0.0	0.0	0.0	0.0	0.0	0.0	0.0	1.0	0.0	0.0	0.0	0.0	1.0	0.0	0.0	0.0	0.0	0.0
KRT18	3875	symbol	H. sapiens	3875	H. sapiens	KRT18	keratin 18	GO:0045095 keratin filament;GO:0034451 centriolar satellite;GO:0005882 intermediate filament	0.0	0.0	0.0	0.0	0.0	0.0	0.0	0.0	1.0	1.0	0.0	0.0	0.0	0.0	1.0	0.0	0.0	0.0	0.0	0.0
KRT2	3849	symbol	H. sapiens	3849	H. sapiens	KRT2	keratin 2	GO:0045095 keratin filament;GO:0001533 cornified envelope;GO:0005882 intermediate filament	0.0	0.0	0.0	0.0	0.0	0.0	0.0	0.0	0.0	1.0	0.0	0.0	0.0	0.0	1.0	0.0	0.0	0.0	0.0	0.0
KRT222	125113	symbol	H. sapiens	125113	H. sapiens	KRT222	keratin 222	GO:0005882 intermediate filament;GO:0045111 intermediate filament cytoskeleton;GO:0099513 polymeric cytoskeletal fiber	0.0	0.0	0.0	0.0	0.0	0.0	0.0	0.0	0.0	0.0	0.0	0.0	0.0	0.0	1.0	0.0	0.0	0.0	0.0	0.0
KRT3	3850	symbol	H. sapiens	3850	H. sapiens	KRT3	keratin 3	GO:0045095 keratin filament;GO:0005882 intermediate filament;GO:0045111 intermediate filament cytoskeleton	0.0	0.0	0.0	0.0	0.0	0.0	0.0	0.0	0.0	1.0	0.0	0.0	0.0	0.0	1.0	0.0	0.0	0.0	0.0	0.0
KRT4	3851	symbol	H. sapiens	3851	H. sapiens	KRT4	keratin 4	GO:0045095 keratin filament;GO:0005882 intermediate filament;GO:0045111 intermediate filament cytoskeleton	0.0	0.0	0.0	0.0	0.0	0.0	0.0	0.0	0.0	1.0	0.0	0.0	0.0	0.0	1.0	0.0	0.0	0.0	0.0	0.0
KRT5	3852	symbol	H. sapiens	3852	H. sapiens	KRT5	keratin 5	GO:0045095 keratin filament;GO:0005882 intermediate filament;GO:0045111 intermediate filament cytoskeleton	0.0	0.0	0.0	0.0	0.0	0.0	0.0	0.0	0.0	1.0	0.0	0.0	0.0	0.0	1.0	0.0	0.0	0.0	0.0	0.0
KRT6A	3853	symbol	H. sapiens	3853	H. sapiens	KRT6A	keratin 6A	GO:0045095 keratin filament;GO:0005882 intermediate filament;GO:0045111 intermediate filament cytoskeleton	0.0	0.0	0.0	0.0	0.0	0.0	0.0	0.0	0.0	1.0	0.0	0.0	0.0	0.0	1.0	0.0	0.0	0.0	0.0	0.0
KRT7	3855	symbol	H. sapiens	3855	H. sapiens	KRT7	keratin 7	GO:0045095 keratin filament;GO:0005882 intermediate filament;GO:0045111 intermediate filament cytoskeleton	0.0	0.0	0.0	0.0	0.0	0.0	0.0	0.0	0.0	1.0	0.0	0.0	0.0	0.0	1.0	0.0	0.0	0.0	0.0	0.0
KRT71	112802	symbol	H. sapiens	112802	H. sapiens	KRT71	keratin 71	GO:0045095 keratin filament;GO:0005882 intermediate filament;GO:0045111 intermediate filament cytoskeleton	0.0	0.0	0.0	0.0	0.0	0.0	0.0	0.0	0.0	1.0	0.0	0.0	0.0	0.0	1.0	0.0	0.0	0.0	0.0	0.0
KRT72	140807	symbol	H. sapiens	140807	H. sapiens	KRT72	keratin 72	GO:0045095 keratin filament;GO:0005882 intermediate filament;GO:0045111 intermediate filament cytoskeleton	0.0	0.0	0.0	0.0	0.0	0.0	0.0	0.0	0.0	1.0	0.0	0.0	0.0	0.0	1.0	0.0	0.0	0.0	0.0	0.0
KRT73	319101	symbol	H. sapiens	319101	H. sapiens	KRT73	keratin 73	GO:0045095 keratin filament;GO:0005882 intermediate filament;GO:0045111 intermediate filament cytoskeleton	0.0	0.0	0.0	0.0	0.0	0.0	0.0	0.0	0.0	1.0	0.0	0.0	0.0	0.0	1.0	0.0	0.0	0.0	0.0	0.0
KRT74	121391	symbol	H. sapiens	121391	H. sapiens	KRT74	keratin 74	GO:0045095 keratin filament;GO:0005882 intermediate filament;GO:0045111 intermediate filament cytoskeleton	0.0	0.0	0.0	0.0	0.0	0.0	0.0	0.0	0.0	1.0	0.0	0.0	0.0	0.0	1.0	0.0	0.0	0.0	0.0	0.0
KRT76	51350	symbol	H. sapiens	51350	H. sapiens	KRT76	keratin 76	GO:0045095 keratin filament;GO:0005882 intermediate filament;GO:0045111 intermediate filament cytoskeleton	0.0	0.0	0.0	0.0	0.0	0.0	0.0	0.0	0.0	1.0	0.0	0.0	0.0	0.0	1.0	0.0	0.0	0.0	0.0	0.0
KRT78	196374	symbol	H. sapiens	196374	H. sapiens	KRT78	keratin 78	GO:0045095 keratin filament;GO:0005882 intermediate filament;GO:0045111 intermediate filament cytoskeleton	0.0	0.0	0.0	0.0	0.0	0.0	0.0	0.0	0.0	1.0	0.0	0.0	0.0	0.0	1.0	0.0	0.0	0.0	0.0	0.0
KRT79	338785	symbol	H. sapiens	338785	H. sapiens	KRT79	keratin 79	GO:0045095 keratin filament;GO:0005882 intermediate filament;GO:0045111 intermediate filament cytoskeleton	0.0	0.0	0.0	0.0	0.0	0.0	0.0	0.0	0.0	1.0	0.0	0.0	0.0	0.0	1.0	0.0	0.0	0.0	0.0	0.0
KRT8	3856	symbol	H. sapiens	3856	H. sapiens	KRT8	keratin 8	GO:0043034 costamere;GO:0030018 Z disc;GO:0045095 keratin filament	0.0	0.0	0.0	0.0	0.0	0.0	0.0	0.0	0.0	1.0	0.0	1.0	0.0	0.0	1.0	0.0	0.0	0.0	0.0	0.0
KRT80	144501	symbol	H. sapiens	144501	H. sapiens	KRT80	keratin 80	GO:0045095 keratin filament;GO:0005882 intermediate filament;GO:0045111 intermediate filament cytoskeleton	0.0	0.0	0.0	0.0	0.0	0.0	0.0	0.0	0.0	1.0	0.0	0.0	0.0	0.0	1.0	0.0	0.0	0.0	0.0	0.0
KRT82	3888	symbol	H. sapiens	3888	H. sapiens	KRT82	keratin 82	GO:0045095 keratin filament;GO:0005882 intermediate filament;GO:0045111 intermediate filament cytoskeleton	0.0	0.0	0.0	0.0	0.0	0.0	0.0	0.0	0.0	1.0	0.0	0.0	0.0	0.0	1.0	0.0	0.0	0.0	0.0	0.0
KRT86	3892	symbol	H. sapiens	3892	H. sapiens	KRT86	keratin 86	GO:0045095 keratin filament;GO:0005882 intermediate filament;GO:0045111 intermediate filament cytoskeleton	0.0	0.0	0.0	0.0	0.0	0.0	0.0	0.0	0.0	1.0	0.0	0.0	0.0	0.0	1.0	0.0	0.0	0.0	0.0	0.0
LACRT	90070	symbol	H. sapiens	90070	H. sapiens	LACRT	lacritin	GO:0030141 secretory granule;GO:0099503 secretory vesicle;GO:0031410 cytoplasmic vesicle	0.0	0.0	0.0	0.0	0.0	0.0	0.0	0.0	0.0	0.0	0.0	0.0	0.0	0.0	0.0	0.0	0.0	0.0	0.0	0.0
LARP1	23367	symbol	H. sapiens	23367	H. sapiens	LARP1	La ribonucleoprotein 1, translational regulator	GO:0031931 TORC1 complex;GO:0042788 polysomal ribosome;GO:0038201 TOR complex	0.0	0.0	0.0	0.0	0.0	0.0	0.0	0.0	0.0	0.0	0.0	0.0	0.0	0.0	0.0	0.0	0.0	0.0	0.0	0.0
LARP4	113251	symbol	H. sapiens	113251	H. sapiens	LARP4	La ribonucleoprotein 4	GO:0010494 cytoplasmic stress granule;GO:0022627 cytosolic small ribosomal subunit;GO:0005844 polysome	0.0	0.0	0.0	0.0	0.0	0.0	0.0	0.0	0.0	0.0	0.0	0.0	0.0	0.0	0.0	0.0	0.0	0.0	0.0	0.0
LARP4B	23185	symbol	H. sapiens	23185	H. sapiens	LARP4B	La ribonucleoprotein 4B	GO:0042788 polysomal ribosome;GO:0010494 cytoplasmic stress granule;GO:0005844 polysome	0.0	0.0	0.0	0.0	0.0	0.0	0.0	0.0	0.0	0.0	0.0	0.0	0.0	0.0	0.0	0.0	0.0	0.0	0.0	0.0
LARS	51520	gene_synonym	H. sapiens	51520	H. sapiens	LARS1	leucyl-tRNA synthetase 1	GO:0017101 aminoacyl-tRNA synthetase multienzyme complex;GO:0016604 nuclear body;GO:0005764 lysosome	0.0	0.0	0.0	0.0	0.0	1.0	0.0	0.0	0.0	0.0	0.0	0.0	0.0	0.0	0.0	0.0	0.0	0.0	0.0	0.0
LASP1	3927	symbol	H. sapiens	3927	H. sapiens	LASP1	LIM and SH3 protein 1	GO:0030864 cortical actin cytoskeleton;GO:0005925 focal adhesion;GO:0030863 cortical cytoskeleton	0.0	0.0	0.0	0.0	0.0	0.0	0.0	0.0	0.0	0.0	0.0	0.0	0.0	0.0	0.0	0.0	1.0	0.0	0.0	0.0
LDHD	197257	symbol	H. sapiens	197257	H. sapiens	LDHD	lactate dehydrogenase D	GO:0005743 mitochondrial inner membrane;GO:0031966 mitochondrial membrane;GO:0019866 organelle inner membrane	0.0	0.0	0.0	0.0	0.0	0.0	0.0	0.0	0.0	0.0	0.0	0.0	0.0	0.0	0.0	0.0	0.0	0.0	0.0	0.0
LEAP2	116842	symbol	H. sapiens	116842	H. sapiens	LEAP2	liver enriched antimicrobial peptide 2	GO:0005576 extracellular region;GO:0005575 cellular_component	0.0	0.0	0.0	0.0	0.0	0.0	0.0	0.0	0.0	0.0	0.0	0.0	0.0	0.0	0.0	0.0	0.0	0.0	0.0	0.0
LETMD1	25875	symbol	H. sapiens	25875	H. sapiens	LETMD1	LETM1 domain containing 1	GO:0005741 mitochondrial outer membrane;GO:0031968 organelle outer membrane;GO:0019867 outer membrane	0.0	0.0	0.0	0.0	0.0	0.0	0.0	0.0	0.0	0.0	0.0	0.0	0.0	0.0	0.0	0.0	0.0	0.0	0.0	0.0
LGALS9	3965	symbol	H. sapiens	3965	H. sapiens	LGALS9	galectin 9	GO:0062023 collagen-containing extracellular matrix;GO:0031012 extracellular matrix;GO:0005615 extracellular space	0.0	0.0	0.0	0.0	0.0	0.0	0.0	0.0	0.0	0.0	0.0	0.0	0.0	0.0	0.0	0.0	0.0	0.0	0.0	0.0
LHFPL2	10184	symbol	H. sapiens	10184	H. sapiens	LHFPL2	LHFPL tetraspan subfamily member 2	GO:0031092 platelet alpha granule membrane;GO:0031091 platelet alpha granule;GO:0030667 secretory granule membrane	0.0	0.0	1.0	0.0	0.0	0.0	0.0	0.0	0.0	0.0	0.0	0.0	0.0	0.0	0.0	0.0	0.0	0.0	0.0	0.0
LIMA1	51474	symbol	H. sapiens	51474	H. sapiens	LIMA1	LIM domain and actin binding 1	GO:0001725 stress fiber;GO:0031526 brush border membrane;GO:0097517 contractile actin filament bundle	0.0	0.0	0.0	0.0	0.0	0.0	0.0	0.0	0.0	0.0	0.0	0.0	0.0	0.0	0.0	1.0	0.0	0.0	0.0	0.0
LIN7A	8825	symbol	H. sapiens	8825	H. sapiens	LIN7A	lin-7 homolog A, crumbs cell polarity complex component	GO:0097025 MPP7-DLG1-LIN7 complex;GO:0098839 postsynaptic density membrane;GO:0099634 postsynaptic specialization membrane	0.0	0.0	0.0	0.0	0.0	0.0	0.0	0.0	0.0	0.0	0.0	0.0	0.0	0.0	0.0	0.0	0.0	0.0	0.0	0.0
LIX1	167410	symbol	H. sapiens	167410	H. sapiens	LIX1	limb and CNS expressed 1	GO:0005737 cytoplasm;GO:0044424 intracellular part;GO:0005622 intracellular	0.0	0.0	0.0	0.0	0.0	0.0	0.0	0.0	0.0	0.0	0.0	0.0	0.0	0.0	0.0	0.0	0.0	0.0	0.0	0.0
LMBR1L	55716	symbol	H. sapiens	55716	H. sapiens	LMBR1L	limb development membrane protein 1 like	GO:0005789 endoplasmic reticulum membrane;GO:0098827 endoplasmic reticulum subcompartment;GO:0044432 endoplasmic reticulum part	0.0	0.0	0.0	0.0	0.0	0.0	0.0	0.0	0.0	0.0	0.0	0.0	0.0	0.0	0.0	0.0	0.0	0.0	0.0	0.0
LMNB1	4001	symbol	H. sapiens	4001	H. sapiens	LMNB1	lamin B1	GO:0005638 lamin filament;GO:0005652 nuclear lamina;GO:0005637 nuclear inner membrane	0.0	0.0	0.0	0.0	0.0	0.0	0.0	0.0	0.0	0.0	0.0	1.0	0.0	0.0	1.0	0.0	0.0	0.0	0.0	0.0
LNPEP	4012	symbol	H. sapiens	4012	H. sapiens	LNPEP	leucyl and cystinyl aminopeptidase	GO:0031905 early endosome lumen;GO:0031904 endosome lumen;GO:0005765 lysosomal membrane	0.0	0.0	1.0	0.0	0.0	0.0	0.0	0.0	1.0	0.0	0.0	0.0	0.0	0.0	0.0	0.0	0.0	0.0	0.0	0.0
LOX	4015	symbol	H. sapiens	4015	H. sapiens	LOX	lysyl oxidase	GO:0005581 collagen trimer;GO:0031012 extracellular matrix;GO:0005615 extracellular space	0.0	0.0	0.0	0.0	0.0	0.0	0.0	0.0	0.0	0.0	0.0	0.0	0.0	0.0	0.0	0.0	0.0	0.0	0.0	0.0
LRP1	4035	symbol	H. sapiens	4035	H. sapiens	LRP1	LDL receptor related protein 1	GO:0150051 postsynaptic Golgi apparatus;GO:0032593 insulin-responsive compartment;GO:0044295 axonal growth cone	0.0	0.0	1.0	0.0	0.0	0.0	0.0	0.0	0.0	0.0	0.0	0.0	0.0	1.0	0.0	0.0	0.0	0.0	0.0	0.0
LRRC70	100130733	symbol	H. sapiens	100130733	H. sapiens	LRRC70	leucine rich repeat containing 70	GO:0005887 integral component of plasma membrane;GO:0031226 intrinsic component of plasma membrane;GO:0044459 plasma membrane part	0.0	0.0	0.0	0.0	0.0	0.0	0.0	0.0	0.0	0.0	0.0	0.0	0.0	0.0	0.0	0.0	0.0	0.0	0.0	0.0
LSM11	134353	symbol	H. sapiens	134353	H. sapiens	LSM11	LSM11, U7 small nuclear RNA associated	GO:0005683 U7 snRNP;GO:0071204 histone pre-mRNA 3'end processing complex;GO:0005697 telomerase holoenzyme complex	0.0	0.0	0.0	0.0	0.0	1.0	0.0	0.0	0.0	0.0	0.0	0.0	0.0	0.0	0.0	0.0	0.0	0.0	1.0	0.0
LUC7L3	51747	symbol	H. sapiens	51747	H. sapiens	LUC7L3	LUC7 like 3 pre-mRNA splicing factor	GO:0005685 U1 snRNP;GO:0071004 U2-type prespliceosome;GO:0071010 prespliceosome	0.0	0.0	0.0	0.0	0.0	1.0	0.0	0.0	0.0	0.0	0.0	0.0	0.0	0.0	0.0	0.0	0.0	0.0	1.0	0.0
LXN	56925	symbol	H. sapiens	56925	H. sapiens	LXN	latexin	GO:0005615 extracellular space;GO:0044421 extracellular region part;GO:0005576 extracellular region	0.0	0.0	0.0	0.0	0.0	0.0	0.0	0.0	0.0	0.0	0.0	0.0	0.0	0.0	0.0	0.0	0.0	0.0	0.0	0.0
LYRM7	90624	symbol	H. sapiens	90624	H. sapiens	LYRM7	LYR motif containing 7	GO:0005759 mitochondrial matrix;GO:0031966 mitochondrial membrane;GO:0005740 mitochondrial envelope	0.0	0.0	0.0	0.0	0.0	0.0	0.0	0.0	0.0	0.0	0.0	0.0	0.0	0.0	0.0	0.0	0.0	0.0	0.0	0.0
LYSMD3	116068	symbol	H. sapiens	116068	H. sapiens	LYSMD3	LysM domain containing 3	GO:0005794 Golgi apparatus;GO:0012505 endomembrane system;GO:0005886 plasma membrane	0.0	0.0	0.0	0.0	0.0	0.0	0.0	0.0	0.0	0.0	0.0	0.0	0.0	0.0	0.0	0.0	0.0	0.0	0.0	0.0
MAN2A1	4124	symbol	H. sapiens	4124	H. sapiens	MAN2A1	mannosidase alpha class 2A member 1	GO:0005797 Golgi medial cisterna;GO:0005801 cis-Golgi network;GO:0031985 Golgi cisterna	0.0	0.0	0.0	0.0	0.0	0.0	0.0	0.0	0.0	0.0	0.0	0.0	0.0	0.0	0.0	0.0	0.0	0.0	0.0	0.0
MAP1B	4131	symbol	H. sapiens	4131	H. sapiens	MAP1B	microtubule associated protein 1B	GO:0097457 hippocampal mossy fiber;GO:0043196 varicosity;GO:0044302 dentate gyrus mossy fiber	0.0	0.0	0.0	0.0	0.0	0.0	0.0	0.0	1.0	0.0	0.0	0.0	0.0	0.0	1.0	0.0	0.0	0.0	0.0	0.0
MAP1LC3B	81631	symbol	H. sapiens	81631	H. sapiens	MAP1LC3B	microtubule associated protein 1 light chain 3 beta	GO:0000421 autophagosome membrane;GO:0005930 axoneme;GO:0097014 ciliary plasm	0.0	0.0	0.0	0.0	0.0	0.0	0.0	0.0	0.0	0.0	0.0	0.0	0.0	0.0	1.0	0.0	1.0	0.0	0.0	0.0
MAP3K12	7786	symbol	H. sapiens	7786	H. sapiens	MAP3K12	mitogen-activated protein kinase kinase kinase 12	GO:0030426 growth cone;GO:0150034 distal axon;GO:0033267 axon part	0.0	0.0	0.0	0.0	0.0	0.0	0.0	0.0	0.0	0.0	0.0	0.0	0.0	0.0	0.0	0.0	0.0	0.0	0.0	0.0
MAPK8IP3	23162	symbol	H. sapiens	23162	H. sapiens	MAPK8IP3	mitogen-activated protein kinase 8 interacting protein 3	GO:1904115 axon cytoplasm;GO:0120111 neuron projection cytoplasm;GO:0030426 growth cone	0.0	0.0	0.0	0.0	0.0	0.0	0.0	0.0	1.0	0.0	0.0	0.0	0.0	0.0	0.0	0.0	1.0	0.0	0.0	0.0
MARVELD2	153562	symbol	H. sapiens	153562	H. sapiens	MARVELD2	MARVEL domain containing 2	GO:0061689 tricellular tight junction;GO:0033010 paranodal junction;GO:0043220 Schmidt-Lanterman incisure	0.0	0.0	0.0	0.0	0.0	0.0	0.0	0.0	0.0	0.0	0.0	0.0	0.0	0.0	0.0	0.0	0.0	0.0	0.0	0.0
MARVELD3	91862	symbol	H. sapiens	91862	H. sapiens	MARVELD3	MARVEL domain containing 3	GO:0005923 bicellular tight junction;GO:0070160 tight junction;GO:0043296 apical junction complex	0.0	0.0	0.0	0.0	0.0	0.0	0.0	0.0	0.0	0.0	0.0	0.0	0.0	0.0	0.0	0.0	0.0	0.0	0.0	0.0
MAST4	375449	symbol	H. sapiens	375449	H. sapiens	MAST4	microtubule associated serine/threonine kinase family member 4	GO:0005737 cytoplasm;GO:0044424 intracellular part;GO:0005622 intracellular	0.0	0.0	0.0	0.0	0.0	0.0	0.0	0.0	0.0	0.0	0.0	0.0	0.0	0.0	0.0	0.0	0.0	0.0	0.0	0.0
MAT2B	27430	symbol	H. sapiens	27430	H. sapiens	MAT2B	methionine adenosyltransferase 2B	GO:0048269 methionine adenosyltransferase complex;GO:0070062 extracellular exosome;GO:1903561 extracellular vesicle	0.0	1.0	0.0	0.0	0.0	0.0	0.0	0.0	0.0	0.0	0.0	0.0	0.0	0.0	0.0	0.0	0.0	0.0	0.0	0.0
MATR3	9782	symbol	H. sapiens	9782	H. sapiens	MATR3	matrin 3	GO:0005637 nuclear inner membrane;GO:0016363 nuclear matrix;GO:0034399 nuclear periphery	0.0	0.0	0.0	0.0	0.0	0.0	0.0	0.0	0.0	0.0	0.0	1.0	0.0	0.0	0.0	0.0	0.0	0.0	0.0	0.0
MBLAC2	153364	symbol	H. sapiens	153364	H. sapiens	MBLAC2	metallo-beta-lactamase domain containing 2	GO:0070062 extracellular exosome;GO:1903561 extracellular vesicle;GO:0043230 extracellular organelle	0.0	0.0	0.0	0.0	0.0	0.0	0.0	0.0	0.0	0.0	0.0	0.0	0.0	0.0	0.0	0.0	0.0	0.0	0.0	0.0
MBTPS1	8720	symbol	H. sapiens	8720	H. sapiens	MBTPS1	membrane bound transcription factor peptidase, site 1	GO:0005795 Golgi stack;GO:0005788 endoplasmic reticulum lumen;GO:0000139 Golgi membrane	0.0	0.0	0.0	0.0	0.0	0.0	0.0	0.0	0.0	0.0	0.0	0.0	0.0	0.0	0.0	0.0	0.0	0.0	0.0	0.0
MCC	4163	symbol	H. sapiens	4163	H. sapiens	MCC	MCC regulator of WNT signaling pathway	GO:0030027 lamellipodium;GO:0036464 cytoplasmic ribonucleoprotein granule;GO:0035770 ribonucleoprotein granule	0.0	0.0	0.0	0.0	0.0	0.0	0.0	0.0	0.0	0.0	0.0	0.0	0.0	0.0	0.0	1.0	0.0	0.0	0.0	0.0
MCCC2	64087	symbol	H. sapiens	64087	H. sapiens	MCCC2	methylcrotonoyl-CoA carboxylase 2	GO:0002169 3-methylcrotonyl-CoA carboxylase complex, mitochondrial;GO:1905202 methylcrotonoyl-CoA carboxylase complex;GO:0098798 mitochondrial protein complex	0.0	0.0	0.0	0.0	0.0	0.0	0.0	0.0	0.0	0.0	0.0	0.0	0.0	0.0	0.0	0.0	0.0	0.0	0.0	0.0
MCM10	55388	symbol	H. sapiens	55388	H. sapiens	MCM10	minichromosome maintenance 10 replication initiation factor	GO:0031298 replication fork protection complex;GO:0043596 nuclear replication fork;GO:0005657 replication fork	0.0	0.0	0.0	0.0	0.0	0.0	0.0	0.0	0.0	0.0	0.0	0.0	0.0	0.0	0.0	0.0	0.0	0.0	0.0	0.0
MCRS1	10445	symbol	H. sapiens	10445	H. sapiens	MCRS1	microspherule protein 1	GO:0044545 NSL complex;GO:0031011 Ino80 complex;GO:0071339 MLL1 complex	0.0	1.0	0.0	0.0	0.0	0.0	0.0	0.0	0.0	0.0	0.0	0.0	0.0	0.0	0.0	0.0	0.0	0.0	0.0	0.0
MCTP1	79772	symbol	H. sapiens	79772	H. sapiens	MCTP1	multiple C2 and transmembrane domain containing 1	GO:0030672 synaptic vesicle membrane;GO:0099501 exocytic vesicle membrane;GO:0008021 synaptic vesicle	0.0	0.0	1.0	0.0	0.0	0.0	0.0	0.0	0.0	0.0	0.0	0.0	0.0	0.0	0.0	0.0	0.0	0.0	0.0	0.0
MED13	9969	symbol	H. sapiens	9969	H. sapiens	MED13	mediator complex subunit 13	GO:0016592 mediator complex;GO:0044451 nucleoplasm part;GO:0005654 nucleoplasm	0.0	0.0	0.0	0.0	0.0	0.0	0.0	0.0	0.0	0.0	0.0	0.0	0.0	0.0	0.0	0.0	0.0	0.0	0.0	0.0
MED24	9862	symbol	H. sapiens	9862	H. sapiens	MED24	mediator complex subunit 24	GO:0016592 mediator complex;GO:0044451 nucleoplasm part;GO:0005654 nucleoplasm	0.0	0.0	0.0	0.0	0.0	0.0	0.0	0.0	0.0	0.0	0.0	0.0	0.0	0.0	0.0	0.0	0.0	0.0	0.0	0.0
MED7	9443	symbol	H. sapiens	9443	H. sapiens	MED7	mediator complex subunit 7	GO:0016592 mediator complex;GO:0000151 ubiquitin ligase complex;GO:0016604 nuclear body	0.0	1.0	0.0	0.0	0.0	1.0	0.0	0.0	0.0	0.0	1.0	0.0	0.0	0.0	0.0	0.0	0.0	0.0	0.0	0.0
MEF2C	4208	symbol	H. sapiens	4208	H. sapiens	MEF2C	myocyte enhancer factor 2C	GO:0016528 sarcoplasm;GO:0016607 nuclear speck;GO:0016604 nuclear body	0.0	0.0	0.0	0.0	0.0	1.0	0.0	0.0	0.0	0.0	0.0	0.0	0.0	0.0	0.0	0.0	0.0	0.0	0.0	0.0
MEFV	4210	symbol	H. sapiens	4210	H. sapiens	MEFV	MEFV innate immuity regulator, pyrin	GO:0005776 autophagosome;GO:0001726 ruffle;GO:0030027 lamellipodium	0.0	0.0	0.0	0.0	0.0	0.0	0.0	0.0	0.0	0.0	0.0	0.0	0.0	0.0	1.0	1.0	0.0	0.0	0.0	0.0
MEGF10	84466	symbol	H. sapiens	84466	H. sapiens	MEGF10	multiple EGF like domains 10	GO:0001891 phagocytic cup;GO:0042995 cell projection;GO:0044459 plasma membrane part	0.0	0.0	0.0	0.0	0.0	0.0	0.0	0.0	0.0	0.0	0.0	0.0	0.0	0.0	0.0	0.0	0.0	0.0	0.0	0.0
METTL7A	25840	symbol	H. sapiens	25840	H. sapiens	METTL7A	methyltransferase like 7A	GO:1904724 tertiary granule lumen;GO:0070820 tertiary granule;GO:0005811 lipid droplet	0.0	0.0	0.0	0.0	0.0	0.0	0.0	0.0	0.0	0.0	0.0	0.0	0.0	0.0	0.0	0.0	0.0	0.0	0.0	0.0
METTL7B	196410	symbol	H. sapiens	196410	H. sapiens	METTL7B	methyltransferase like 7B		0.0	0.0	0.0	0.0	0.0	0.0	0.0	0.0	0.0	0.0	0.0	0.0	0.0	0.0	0.0	0.0	0.0	0.0	0.0	0.0
MFAP3	4238	symbol	H. sapiens	4238	H. sapiens	MFAP3	microfibril associated protein 3	GO:0005576 extracellular region;GO:0005886 plasma membrane;GO:0071944 cell periphery	0.0	0.0	0.0	0.0	0.0	0.0	0.0	0.0	0.0	0.0	0.0	0.0	0.0	0.0	0.0	0.0	0.0	0.0	0.0	0.0
MFSD5	84975	symbol	H. sapiens	84975	H. sapiens	MFSD5	major facilitator superfamily domain containing 5	GO:0005886 plasma membrane;GO:0071944 cell periphery;GO:0016021 integral component of membrane	0.0	0.0	0.0	0.0	0.0	0.0	0.0	0.0	0.0	0.0	0.0	0.0	0.0	0.0	0.0	0.0	0.0	0.0	0.0	0.0
MIP	4284	symbol	H. sapiens	4284	H. sapiens	MIP	major intrinsic protein of lens fiber	GO:0005921 gap junction;GO:0016324 apical plasma membrane;GO:0045177 apical part of cell	0.0	0.0	0.0	0.0	0.0	0.0	0.0	0.0	0.0	0.0	0.0	0.0	0.0	0.0	0.0	0.0	0.0	0.0	0.0	0.0
MLF1	4291	symbol	H. sapiens	4291	H. sapiens	MLF1	myeloid leukemia factor 1	GO:0036064 ciliary basal body;GO:0044441 ciliary part;GO:0005929 cilium	0.0	0.0	0.0	0.0	0.0	0.0	0.0	0.0	0.0	0.0	0.0	0.0	0.0	0.0	0.0	0.0	0.0	0.0	0.0	0.0
MLKL	197259	symbol	H. sapiens	197259	H. sapiens	MLKL	mixed lineage kinase domain like pseudokinase	GO:0005829 cytosol;GO:0005886 plasma membrane;GO:0071944 cell periphery	0.0	0.0	0.0	0.0	0.0	0.0	0.0	0.0	0.0	0.0	0.0	0.0	0.0	0.0	0.0	0.0	0.0	0.0	0.0	0.0
MLLT6	4302	symbol	H. sapiens	4302	H. sapiens	MLLT6	MLLT6, PHD finger containing	GO:0005634 nucleus;GO:0043231 intracellular membrane-bounded organelle;GO:0043227 membrane-bounded organelle	0.0	0.0	0.0	0.0	0.0	0.0	0.0	0.0	0.0	0.0	0.0	0.0	0.0	0.0	0.0	0.0	0.0	0.0	0.0	0.0
MLST8	64223	symbol	H. sapiens	64223	H. sapiens	MLST8	MTOR associated protein, LST8 homolog	GO:0031931 TORC1 complex;GO:0031932 TORC2 complex;GO:0038201 TOR complex	0.0	0.0	0.0	0.0	0.0	0.0	0.0	0.0	0.0	0.0	0.0	0.0	0.0	0.0	0.0	0.0	0.0	0.0	0.0	0.0
MLYCD	23417	symbol	H. sapiens	23417	H. sapiens	MLYCD	malonyl-CoA decarboxylase	GO:0005782 peroxisomal matrix;GO:0031907 microbody lumen;GO:0044439 peroxisomal part	0.0	0.0	0.0	0.0	0.0	0.0	0.0	0.0	0.0	0.0	0.0	0.0	0.0	0.0	0.0	0.0	0.0	0.0	0.0	0.0
MME	4311	symbol	H. sapiens	4311	H. sapiens	MME	membrane metalloendopeptidase	GO:0030667 secretory granule membrane;GO:0005925 focal adhesion;GO:0008021 synaptic vesicle	0.0	0.0	1.0	0.0	0.0	0.0	0.0	0.0	0.0	0.0	0.0	0.0	0.0	0.0	0.0	0.0	0.0	0.0	0.0	0.0
MMP19	4327	symbol	H. sapiens	4327	H. sapiens	MMP19	matrix metallopeptidase 19	GO:0031012 extracellular matrix;GO:0005615 extracellular space;GO:0044421 extracellular region part	0.0	0.0	0.0	0.0	0.0	0.0	0.0	0.0	0.0	0.0	0.0	0.0	0.0	0.0	0.0	0.0	0.0	0.0	0.0	0.0
MMP25	64386	symbol	H. sapiens	64386	H. sapiens	MMP25	matrix metallopeptidase 25	GO:0035579 specific granule membrane;GO:0042581 specific granule;GO:0030667 secretory granule membrane	0.0	0.0	1.0	0.0	0.0	0.0	0.0	0.0	0.0	0.0	0.0	0.0	0.0	0.0	0.0	0.0	0.0	0.0	0.0	0.0
MOCS2	4338	symbol	H. sapiens	4338	H. sapiens	MOCS2	molybdenum cofactor synthesis 2	GO:0019008 molybdopterin synthase complex;GO:0016607 nuclear speck;GO:0016604 nuclear body	0.0	0.0	0.0	0.0	0.0	1.0	0.0	0.0	0.0	0.0	0.0	0.0	0.0	0.0	0.0	0.0	0.0	0.0	0.0	0.0
MRPL22	29093	symbol	H. sapiens	29093	H. sapiens	MRPL22	mitochondrial ribosomal protein L22	GO:0005762 mitochondrial large ribosomal subunit;GO:0000315 organellar large ribosomal subunit;GO:0005761 mitochondrial ribosome	0.0	0.0	0.0	0.0	0.0	0.0	0.0	0.0	0.0	0.0	0.0	0.0	0.0	0.0	0.0	0.0	0.0	0.0	0.0	0.0
MRPL45	84311	symbol	H. sapiens	84311	H. sapiens	MRPL45	mitochondrial ribosomal protein L45	GO:0005762 mitochondrial large ribosomal subunit;GO:0000315 organellar large ribosomal subunit;GO:0005761 mitochondrial ribosome	0.0	0.0	0.0	0.0	0.0	0.0	0.0	0.0	0.0	0.0	0.0	0.0	0.0	0.0	0.0	0.0	0.0	0.0	0.0	0.0
MRPS27	23107	symbol	H. sapiens	23107	H. sapiens	MRPS27	mitochondrial ribosomal protein S27	GO:0005763 mitochondrial small ribosomal subunit;GO:0000314 organellar small ribosomal subunit;GO:0005761 mitochondrial ribosome	0.0	0.0	0.0	0.0	0.0	0.0	0.0	0.0	0.0	0.0	0.0	0.0	0.0	0.0	0.0	0.0	0.0	0.0	0.0	0.0
MRPS36	92259	symbol	H. sapiens	92259	H. sapiens	MRPS36	mitochondrial ribosomal protein S36	GO:0009353 mitochondrial oxoglutarate dehydrogenase complex;GO:0005947 mitochondrial alpha-ketoglutarate dehydrogenase complex;GO:0045252 oxoglutarate dehydrogenase complex	0.0	1.0	0.0	0.0	0.0	0.0	0.0	0.0	0.0	0.0	0.0	0.0	0.0	0.0	0.0	0.0	0.0	0.0	0.0	0.0
MSH3	4437	symbol	H. sapiens	4437	H. sapiens	MSH3	mutS homolog 3	GO:0032302 MutSbeta complex;GO:0032300 mismatch repair complex;GO:1990391 DNA repair complex	0.0	0.0	0.0	0.0	0.0	0.0	0.0	0.0	0.0	0.0	0.0	0.0	0.0	0.0	0.0	0.0	0.0	0.0	0.0	0.0
MSL1	339287	symbol	H. sapiens	339287	H. sapiens	MSL1	MSL complex subunit 1	GO:0072487 MSL complex;GO:1902562 H4 histone acetyltransferase complex;GO:0000123 histone acetyltransferase complex	0.0	1.0	0.0	0.0	0.0	1.0	0.0	0.0	0.0	0.0	0.0	0.0	0.0	0.0	0.0	0.0	0.0	0.0	0.0	0.0
MTHFSD	64779	symbol	H. sapiens	64779	H. sapiens	MTHFSD	methenyltetrahydrofolate synthetase domain containing	GO:0005737 cytoplasm;GO:0044424 intracellular part;GO:0005622 intracellular	0.0	0.0	0.0	0.0	0.0	0.0	0.0	0.0	0.0	0.0	0.0	0.0	0.0	0.0	0.0	0.0	0.0	0.0	0.0	0.0
MTX3	345778	symbol	H. sapiens	345778	H. sapiens	MTX3	metaxin 3	GO:0001401 mitochondrial sorting and assembly machinery complex;GO:0098799 outer mitochondrial membrane protein complex;GO:0005741 mitochondrial outer membrane	0.0	0.0	0.0	0.0	0.0	0.0	0.0	0.0	0.0	0.0	0.0	0.0	0.0	0.0	0.0	0.0	0.0	0.0	0.0	0.0
MUCL1	118430	symbol	H. sapiens	118430	H. sapiens	MUCL1	mucin like 1	GO:0005796 Golgi lumen;GO:0044431 Golgi apparatus part;GO:0005794 Golgi apparatus	0.0	0.0	0.0	0.0	0.0	0.0	0.0	0.0	0.0	0.0	0.0	0.0	0.0	0.0	0.0	0.0	0.0	0.0	0.0	0.0
MYF5	4617	symbol	H. sapiens	4617	H. sapiens	MYF5	myogenic factor 5	GO:0090575 RNA polymerase II transcription factor complex;GO:0044798 nuclear transcription factor complex;GO:0000790 nuclear chromatin	0.0	0.0	0.0	0.0	0.0	0.0	0.0	0.0	0.0	0.0	1.0	0.0	0.0	0.0	0.0	0.0	0.0	0.0	0.0	0.0
MYF6	4618	symbol	H. sapiens	4618	H. sapiens	MYF6	myogenic factor 6	GO:0090575 RNA polymerase II transcription factor complex;GO:0044798 nuclear transcription factor complex;GO:0000790 nuclear chromatin	0.0	0.0	0.0	0.0	0.0	0.0	0.0	0.0	0.0	0.0	1.0	0.0	0.0	0.0	0.0	0.0	0.0	0.0	0.0	0.0
MYL6	4637	symbol	H. sapiens	4637	H. sapiens	MYL6	myosin light chain 6	GO:0016461 unconventional myosin complex;GO:0016459 myosin complex;GO:0005903 brush border	0.0	0.0	0.0	0.0	0.0	0.0	0.0	0.0	0.0	0.0	0.0	0.0	0.0	0.0	0.0	0.0	0.0	0.0	0.0	0.0
MYL6B	140465	symbol	H. sapiens	140465	H. sapiens	MYL6B	myosin light chain 6B	GO:0005859 muscle myosin complex;GO:0016461 unconventional myosin complex;GO:0016460 myosin II complex	0.0	0.0	0.0	0.0	0.0	0.0	0.0	0.0	0.0	0.0	0.0	0.0	0.0	0.0	0.0	0.0	0.0	0.0	0.0	0.0
MYO18A	399687	symbol	H. sapiens	399687	H. sapiens	MYO18A	myosin XVIIIA	GO:0150051 postsynaptic Golgi apparatus;GO:0042641 actomyosin;GO:0016459 myosin complex	0.0	0.0	0.0	0.0	0.0	0.0	0.0	0.0	0.0	0.0	0.0	0.0	0.0	1.0	0.0	0.0	0.0	0.0	0.0	0.0
MYO1A	4640	symbol	H. sapiens	4640	H. sapiens	MYO1A	myosin IA	GO:0031941 filamentous actin;GO:0009925 basal plasma membrane;GO:0044853 plasma membrane raft	0.0	0.0	0.0	0.0	1.0	0.0	0.0	0.0	0.0	0.0	0.0	0.0	0.0	0.0	1.0	0.0	1.0	0.0	0.0	0.0
MYOT	9499	symbol	H. sapiens	9499	H. sapiens	MYOT	myotilin	GO:0030018 Z disc;GO:0031674 I band;GO:0030017 sarcomere	0.0	0.0	0.0	0.0	0.0	0.0	0.0	0.0	0.0	0.0	0.0	0.0	0.0	0.0	0.0	0.0	0.0	0.0	0.0	0.0
MYOZ3	91977	symbol	H. sapiens	91977	H. sapiens	MYOZ3	myozenin 3	GO:0030018 Z disc;GO:0031674 I band;GO:0030017 sarcomere	0.0	0.0	0.0	0.0	0.0	0.0	0.0	0.0	0.0	0.0	0.0	0.0	0.0	0.0	0.0	0.0	0.0	0.0	0.0	0.0
NAB2	4665	symbol	H. sapiens	4665	H. sapiens	NAB2	NGFI-A binding protein 2	GO:0005634 nucleus;GO:0043231 intracellular membrane-bounded organelle;GO:0043227 membrane-bounded organelle	0.0	0.0	0.0	0.0	0.0	0.0	0.0	0.0	0.0	0.0	0.0	0.0	0.0	0.0	0.0	0.0	0.0	0.0	0.0	0.0
NACA	4666	symbol	H. sapiens	4666	H. sapiens	NACA	nascent polypeptide associated complex subunit alpha	GO:0005854 nascent polypeptide-associated complex;GO:0032991 protein-containing complex;GO:0005634 nucleus	0.0	0.0	0.0	0.0	0.0	0.0	0.0	0.0	0.0	0.0	0.0	0.0	0.0	0.0	0.0	0.0	0.0	0.0	0.0	0.0
NAGPA	51172	symbol	H. sapiens	51172	H. sapiens	NAGPA	N-acetylglucosamine-1-phosphodiester alpha-N-acetylglucosaminidase	GO:0032580 Golgi cisterna membrane;GO:0031985 Golgi cisterna;GO:0005795 Golgi stack	0.0	0.0	0.0	0.0	0.0	0.0	0.0	0.0	0.0	0.0	0.0	0.0	0.0	0.0	0.0	0.0	0.0	0.0	0.0	0.0
NAP1L1	4673	symbol	H. sapiens	4673	H. sapiens	NAP1L1	nucleosome assembly protein 1 like 1	GO:0042470 melanosome;GO:0048770 pigment granule;GO:0031410 cytoplasmic vesicle	0.0	0.0	0.0	0.0	0.0	0.0	0.0	0.0	0.0	0.0	0.0	0.0	0.0	0.0	0.0	0.0	0.0	0.0	0.0	0.0
NCKAP1L	3071	symbol	H. sapiens	3071	H. sapiens	NCKAP1L	NCK associated protein 1 like	GO:0101003 ficolin-1-rich granule membrane;GO:0031209 SCAR complex;GO:0070820 tertiary granule	0.0	0.0	1.0	0.0	0.0	0.0	0.0	0.0	0.0	0.0	0.0	0.0	0.0	0.0	0.0	0.0	0.0	0.0	0.0	0.0
NCKAP5L	57701	symbol	H. sapiens	57701	H. sapiens	NCKAP5L	NCK associated protein 5 like	GO:0035371 microtubule plus-end;GO:1990752 microtubule end;GO:0005874 microtubule	0.0	0.0	0.0	0.0	0.0	0.0	0.0	0.0	0.0	0.0	0.0	0.0	0.0	0.0	1.0	0.0	0.0	0.0	0.0	0.0
NDFIP1	80762	symbol	H. sapiens	80762	H. sapiens	NDFIP1	Nedd4 family interacting protein 1	GO:0010008 endosome membrane;GO:0044440 endosomal part;GO:0030425 dendrite	0.0	0.0	0.0	0.0	0.0	0.0	0.0	0.0	1.0	0.0	0.0	0.0	0.0	0.0	0.0	0.0	1.0	0.0	0.0	0.0
NDST1	3340	symbol	H. sapiens	3340	H. sapiens	NDST1	N-deacetylase and N-sulfotransferase 1	GO:0000139 Golgi membrane;GO:0098791 Golgi subcompartment;GO:0044431 Golgi apparatus part	0.0	0.0	0.0	0.0	0.0	0.0	0.0	0.0	0.0	0.0	0.0	0.0	0.0	0.0	0.0	0.0	0.0	0.0	0.0	0.0
NDUFA2	4695	symbol	H. sapiens	4695	H. sapiens	NDUFA2	NADH:ubiquinone oxidoreductase subunit A2	GO:0005747 mitochondrial respiratory chain complex I;GO:0045271 respiratory chain complex I;GO:0005746 mitochondrial respiratory chain	0.0	0.0	0.0	0.0	0.0	0.0	0.0	0.0	0.0	0.0	0.0	0.0	0.0	0.0	0.0	0.0	0.0	0.0	0.0	0.0
NDUFA4L2	56901	symbol	H. sapiens	56901	H. sapiens	NDUFA4L2	NDUFA4 mitochondrial complex associated like 2	GO:0005751 mitochondrial respiratory chain complex IV;GO:0045277 respiratory chain complex IV;GO:0005746 mitochondrial respiratory chain	0.0	0.0	0.0	0.0	0.0	0.0	0.0	0.0	0.0	0.0	0.0	0.0	0.0	0.0	0.0	0.0	0.0	0.0	0.0	0.0
NDUFAF2	91942	symbol	H. sapiens	91942	H. sapiens	NDUFAF2	NADH:ubiquinone oxidoreductase complex assembly factor 2	GO:0005743 mitochondrial inner membrane;GO:0031966 mitochondrial membrane;GO:0019866 organelle inner membrane	0.0	0.0	0.0	0.0	0.0	0.0	0.0	0.0	0.0	0.0	0.0	0.0	0.0	0.0	0.0	0.0	0.0	0.0	0.0	0.0
NDUFS4	4724	symbol	H. sapiens	4724	H. sapiens	NDUFS4	NADH:ubiquinone oxidoreductase subunit S4	GO:0005747 mitochondrial respiratory chain complex I;GO:0045271 respiratory chain complex I;GO:0005746 mitochondrial respiratory chain	0.0	0.0	0.0	0.0	0.0	0.0	0.0	0.0	0.0	0.0	0.0	0.0	0.0	0.0	0.0	0.0	0.0	0.0	0.0	0.0
NECAB2	54550	symbol	H. sapiens	54550	H. sapiens	NECAB2	N-terminal EF-hand calcium binding protein 2	GO:0030425 dendrite;GO:0097447 dendritic tree;GO:0030424 axon	0.0	0.0	0.0	0.0	0.0	0.0	0.0	0.0	0.0	0.0	0.0	0.0	0.0	0.0	0.0	0.0	0.0	0.0	0.0	0.0
NEK8	284086	symbol	H. sapiens	284086	H. sapiens	NEK8	NIMA related kinase 8	GO:0097543 ciliary inversin compartment;GO:0097546 ciliary base;GO:0044441 ciliary part	0.0	0.0	0.0	0.0	0.0	0.0	0.0	0.0	0.0	0.0	0.0	0.0	0.0	0.0	0.0	0.0	0.0	0.0	0.0	0.0
NET1	10276	symbol	H. sapiens	10276	H. sapiens	NET1	neuroepithelial cell transforming 1	GO:0005829 cytosol;GO:0005634 nucleus;GO:0044444 cytoplasmic part	0.0	0.0	0.0	0.0	0.0	0.0	0.0	0.0	0.0	0.0	0.0	0.0	0.0	0.0	0.0	0.0	0.0	0.0	0.0	0.0
NEUROD2	4761	symbol	H. sapiens	4761	H. sapiens	NEUROD2	neuronal differentiation 2	GO:0000790 nuclear chromatin;GO:0044454 nuclear chromosome part;GO:0000785 chromatin	0.0	0.0	0.0	0.0	0.0	0.0	0.0	0.0	0.0	0.0	0.0	0.0	0.0	0.0	0.0	0.0	0.0	0.0	0.0	0.0
NEUROD4	58158	symbol	H. sapiens	58158	H. sapiens	NEUROD4	neuronal differentiation 4	GO:0000790 nuclear chromatin;GO:0044454 nuclear chromosome part;GO:0000785 chromatin	0.0	0.0	0.0	0.0	0.0	0.0	0.0	0.0	0.0	0.0	0.0	0.0	0.0	0.0	0.0	0.0	0.0	0.0	0.0	0.0
NEUROG1	4762	symbol	H. sapiens	4762	H. sapiens	NEUROG1	neurogenin 1	GO:0043204 perikaryon;GO:0000790 nuclear chromatin;GO:0043025 neuronal cell body	0.0	0.0	0.0	0.0	0.0	0.0	0.0	0.0	0.0	0.0	0.0	0.0	0.0	0.0	0.0	0.0	0.0	0.0	0.0	0.0
NFATC2	4773	symbol	H. sapiens	4773	H. sapiens	NFATC2	nuclear factor of activated T cells 2	GO:0044798 nuclear transcription factor complex;GO:0000790 nuclear chromatin;GO:0005667 transcription factor complex	0.0	0.0	0.0	0.0	0.0	0.0	0.0	0.0	0.0	0.0	1.0	0.0	0.0	0.0	0.0	0.0	0.0	0.0	0.0	0.0
NFE2	4778	symbol	H. sapiens	4778	H. sapiens	NFE2	nuclear factor, erythroid 2	GO:0016605 PML body;GO:0032993 protein-DNA complex;GO:0016604 nuclear body	0.0	0.0	0.0	0.0	0.0	1.0	0.0	0.0	0.0	0.0	0.0	0.0	0.0	0.0	0.0	0.0	0.0	0.0	0.0	0.0
NIPAL4	348938	symbol	H. sapiens	348938	H. sapiens	NIPAL4	NIPA like domain containing 4	GO:0016021 integral component of membrane;GO:0031224 intrinsic component of membrane;GO:0044425 membrane part	0.0	0.0	0.0	0.0	0.0	0.0	0.0	0.0	0.0	0.0	0.0	0.0	0.0	0.0	0.0	0.0	0.0	0.0	0.0	0.0
NLK	51701	symbol	H. sapiens	51701	H. sapiens	NLK	nemo like kinase	GO:0005654 nucleoplasm;GO:0031981 nuclear lumen;GO:0070013 intracellular organelle lumen	0.0	0.0	0.0	0.0	0.0	0.0	0.0	0.0	0.0	0.0	0.0	0.0	0.0	0.0	0.0	0.0	0.0	0.0	0.0	0.0
NLN	57486	symbol	H. sapiens	57486	H. sapiens	NLN	neurolysin	GO:0005758 mitochondrial intermembrane space;GO:0031970 organelle envelope lumen;GO:0005740 mitochondrial envelope	0.0	0.0	0.0	0.0	0.0	0.0	0.0	0.0	0.0	0.0	0.0	0.0	0.0	0.0	0.0	0.0	0.0	0.0	0.0	0.0
NLRC3	197358	symbol	H. sapiens	197358	H. sapiens	NLRC3	NLR family CARD domain containing 3	GO:0034451 centriolar satellite;GO:0044450 microtubule organizing center part;GO:0005813 centrosome	0.0	0.0	0.0	0.0	0.0	0.0	0.0	0.0	1.0	0.0	0.0	0.0	0.0	0.0	0.0	0.0	0.0	0.0	0.0	0.0
NME5	8382	symbol	H. sapiens	8382	H. sapiens	NME5	NME/NM23 family member 5	GO:0036126 sperm flagellum;GO:0097729 9+2 motile cilium;GO:0031514 motile cilium	0.0	0.0	0.0	0.0	0.0	0.0	0.0	0.0	0.0	0.0	0.0	0.0	1.0	0.0	0.0	0.0	0.0	0.0	0.0	0.0
NMT2	9397	symbol	H. sapiens	9397	H. sapiens	NMT2	N-myristoyltransferase 2	GO:0043657 host cell;GO:0044216 other organism cell;GO:0018995 host	0.0	0.0	0.0	0.0	0.0	0.0	0.0	0.0	0.0	0.0	0.0	0.0	0.0	0.0	0.0	0.0	0.0	0.0	0.0	0.0
NMUR2	56923	symbol	H. sapiens	56923	H. sapiens	NMUR2	neuromedin U receptor 2	GO:0005886 plasma membrane;GO:0071944 cell periphery;GO:0016021 integral component of membrane	0.0	0.0	0.0	0.0	0.0	0.0	0.0	0.0	0.0	0.0	0.0	0.0	0.0	0.0	0.0	0.0	0.0	0.0	0.0	0.0
NOS2	4843	symbol	H. sapiens	4843	H. sapiens	NOS2	nitric oxide synthase 2	GO:0005782 peroxisomal matrix;GO:0031907 microbody lumen;GO:0044439 peroxisomal part	0.0	0.0	0.0	0.0	0.0	0.0	0.0	0.0	1.0	0.0	0.0	0.0	0.0	0.0	0.0	0.0	1.0	0.0	0.0	0.0
NPFF	8620	symbol	H. sapiens	8620	H. sapiens	NPFF	neuropeptide FF-amide peptide precursor	GO:0043679 axon terminus;GO:0043204 perikaryon;GO:0150034 distal axon	0.0	0.0	0.0	0.0	0.0	0.0	0.0	0.0	0.0	0.0	0.0	0.0	0.0	0.0	0.0	0.0	0.0	0.0	0.0	0.0
NR1D1	9572	symbol	H. sapiens	9572	H. sapiens	NR1D1	nuclear receptor subfamily 1 group D member 1	GO:0043197 dendritic spine;GO:0044309 neuron spine;GO:0090575 RNA polymerase II transcription factor complex	0.0	0.0	0.0	0.0	0.0	1.0	0.0	0.0	0.0	0.0	1.0	0.0	0.0	0.0	0.0	0.0	0.0	0.0	0.0	0.0
NR2F1	7025	symbol	H. sapiens	7025	H. sapiens	NR2F1	nuclear receptor subfamily 2 group F member 1	GO:0005654 nucleoplasm;GO:0031981 nuclear lumen;GO:0070013 intracellular organelle lumen	0.0	0.0	0.0	0.0	0.0	0.0	0.0	0.0	0.0	0.0	0.0	0.0	0.0	0.0	0.0	0.0	0.0	0.0	0.0	0.0
NR3C1	2908	symbol	H. sapiens	2908	H. sapiens	NR3C1	nuclear receptor subfamily 3 group C member 1	GO:0016607 nuclear speck;GO:0005819 spindle;GO:0016604 nuclear body	0.0	0.0	0.0	0.0	0.0	1.0	0.0	0.0	0.0	0.0	0.0	0.0	0.0	0.0	0.0	0.0	0.0	0.0	0.0	1.0
NR4A1	3164	symbol	H. sapiens	3164	H. sapiens	NR4A1	nuclear receptor subfamily 4 group A member 1	GO:0031965 nuclear membrane;GO:0000790 nuclear chromatin;GO:0005635 nuclear envelope	0.0	0.0	0.0	0.0	0.0	0.0	0.0	0.0	0.0	0.0	1.0	0.0	0.0	0.0	0.0	0.0	0.0	0.0	0.0	0.0
NSA2	10412	symbol	H. sapiens	10412	H. sapiens	NSA2	NSA2 ribosome biogenesis factor	GO:0030687 preribosome, large subunit precursor;GO:0030684 preribosome;GO:0005730 nucleolus	0.0	0.0	0.0	0.0	0.0	0.0	0.0	1.0	0.0	0.0	0.0	0.0	0.0	0.0	0.0	0.0	0.0	0.0	0.0	0.0
NTHL1	4913	symbol	H. sapiens	4913	H. sapiens	NTHL1	nth like DNA glycosylase 1	GO:0000790 nuclear chromatin;GO:0044454 nuclear chromosome part;GO:0000785 chromatin	0.0	0.0	0.0	0.0	0.0	0.0	0.0	0.0	0.0	0.0	0.0	0.0	0.0	0.0	0.0	0.0	0.0	0.0	0.0	0.0
NUDCD2	134492	symbol	H. sapiens	134492	H. sapiens	NUDCD2	NudC domain containing 2	GO:0000777 condensed chromosome kinetochore;GO:0000779 condensed chromosome, centromeric region;GO:0000776 kinetochore	1.0	0.0	0.0	0.0	0.0	0.0	0.0	0.0	0.0	0.0	0.0	0.0	0.0	0.0	0.0	0.0	0.0	0.0	0.0	1.0
NUDT12	83594	symbol	H. sapiens	83594	H. sapiens	NUDT12	nudix hydrolase 12	GO:0005782 peroxisomal matrix;GO:0031907 microbody lumen;GO:0044439 peroxisomal part	0.0	0.0	0.0	0.0	0.0	0.0	0.0	0.0	0.0	0.0	0.0	0.0	0.0	0.0	0.0	0.0	0.0	0.0	0.0	0.0
NUDT5	11164	symbol	H. sapiens	11164	H. sapiens	NUDT5	nudix hydrolase 5	GO:0070062 extracellular exosome;GO:1903561 extracellular vesicle;GO:0043230 extracellular organelle	0.0	0.0	0.0	0.0	0.0	0.0	0.0	0.0	0.0	0.0	0.0	0.0	0.0	0.0	0.0	0.0	0.0	0.0	0.0	0.0
NUFIP2	57532	symbol	H. sapiens	57532	H. sapiens	NUFIP2	nuclear FMR1 interacting protein 2	GO:0042788 polysomal ribosome;GO:0010494 cytoplasmic stress granule;GO:0005844 polysome	0.0	0.0	0.0	0.0	0.0	1.0	0.0	0.0	0.0	0.0	0.0	0.0	0.0	0.0	0.0	0.0	0.0	0.0	0.0	0.0
NXPH4	11247	symbol	H. sapiens	11247	H. sapiens	NXPH4	neurexophilin 4	GO:0005576 extracellular region;GO:0005575 cellular_component	0.0	0.0	0.0	0.0	0.0	0.0	0.0	0.0	0.0	0.0	0.0	0.0	0.0	0.0	0.0	0.0	0.0	0.0	0.0	0.0
OLAH	55301	symbol	H. sapiens	55301	H. sapiens	OLAH	oleoyl-ACP hydrolase	GO:0005829 cytosol;GO:0044444 cytoplasmic part;GO:0005737 cytoplasm	0.0	0.0	0.0	0.0	0.0	0.0	0.0	0.0	0.0	0.0	0.0	0.0	0.0	0.0	0.0	0.0	0.0	0.0	0.0	0.0
OPTN	10133	symbol	H. sapiens	10133	H. sapiens	OPTN	optineurin	GO:0055038 recycling endosome membrane;GO:0055037 recycling endosome;GO:0005776 autophagosome	0.0	0.0	0.0	0.0	0.0	0.0	0.0	0.0	1.0	0.0	0.0	0.0	0.0	0.0	0.0	0.0	0.0	0.0	0.0	0.0
OR10P1	121130	symbol	H. sapiens	121130	H. sapiens	OR10P1	olfactory receptor family 10 subfamily P member 1	GO:0005886 plasma membrane;GO:0071944 cell periphery;GO:0016021 integral component of membrane	0.0	0.0	0.0	0.0	0.0	0.0	0.0	0.0	0.0	0.0	0.0	0.0	0.0	0.0	0.0	0.0	0.0	0.0	0.0	0.0
OR2C1	4993	symbol	H. sapiens	4993	H. sapiens	OR2C1	olfactory receptor family 2 subfamily C member 1	GO:0005938 cell cortex;GO:0099568 cytoplasmic region;GO:0005886 plasma membrane	0.0	0.0	0.0	0.0	0.0	0.0	0.0	0.0	0.0	0.0	0.0	0.0	0.0	0.0	0.0	0.0	1.0	0.0	0.0	0.0
OR6C3	254786	symbol	H. sapiens	254786	H. sapiens	OR6C3	olfactory receptor family 6 subfamily C member 3	GO:0005886 plasma membrane;GO:0071944 cell periphery;GO:0016021 integral component of membrane	0.0	0.0	0.0	0.0	0.0	0.0	0.0	0.0	0.0	0.0	0.0	0.0	0.0	0.0	0.0	0.0	0.0	0.0	0.0	0.0
OR6C4	341418	symbol	H. sapiens	341418	H. sapiens	OR6C4	olfactory receptor family 6 subfamily C member 4	GO:0005886 plasma membrane;GO:0071944 cell periphery;GO:0016021 integral component of membrane	0.0	0.0	0.0	0.0	0.0	0.0	0.0	0.0	0.0	0.0	0.0	0.0	0.0	0.0	0.0	0.0	0.0	0.0	0.0	0.0
OR6C6	283365	symbol	H. sapiens	283365	H. sapiens	OR6C6	olfactory receptor family 6 subfamily C member 6	GO:0005886 plasma membrane;GO:0071944 cell periphery;GO:0016021 integral component of membrane	0.0	0.0	0.0	0.0	0.0	0.0	0.0	0.0	0.0	0.0	0.0	0.0	0.0	0.0	0.0	0.0	0.0	0.0	0.0	0.0
OR6C65	403282	symbol	H. sapiens	403282	H. sapiens	OR6C65	olfactory receptor family 6 subfamily C member 65	GO:0005886 plasma membrane;GO:0071944 cell periphery;GO:0016021 integral component of membrane	0.0	0.0	0.0	0.0	0.0	0.0	0.0	0.0	0.0	0.0	0.0	0.0	0.0	0.0	0.0	0.0	0.0	0.0	0.0	0.0
OR6C70	390327	symbol	H. sapiens	390327	H. sapiens	OR6C70	olfactory receptor family 6 subfamily C member 70	GO:0005886 plasma membrane;GO:0071944 cell periphery;GO:0016021 integral component of membrane	0.0	0.0	0.0	0.0	0.0	0.0	0.0	0.0	0.0	0.0	0.0	0.0	0.0	0.0	0.0	0.0	0.0	0.0	0.0	0.0
OR6C74	254783	symbol	H. sapiens	254783	H. sapiens	OR6C74	olfactory receptor family 6 subfamily C member 74	GO:0005886 plasma membrane;GO:0071944 cell periphery;GO:0016021 integral component of membrane	0.0	0.0	0.0	0.0	0.0	0.0	0.0	0.0	0.0	0.0	0.0	0.0	0.0	0.0	0.0	0.0	0.0	0.0	0.0	0.0
OR6C75	390323	symbol	H. sapiens	390323	H. sapiens	OR6C75	olfactory receptor family 6 subfamily C member 75	GO:0005886 plasma membrane;GO:0071944 cell periphery;GO:0016021 integral component of membrane	0.0	0.0	0.0	0.0	0.0	0.0	0.0	0.0	0.0	0.0	0.0	0.0	0.0	0.0	0.0	0.0	0.0	0.0	0.0	0.0
OR6C76	390326	symbol	H. sapiens	390326	H. sapiens	OR6C76	olfactory receptor family 6 subfamily C member 76	GO:0005886 plasma membrane;GO:0071944 cell periphery;GO:0016021 integral component of membrane	0.0	0.0	0.0	0.0	0.0	0.0	0.0	0.0	0.0	0.0	0.0	0.0	0.0	0.0	0.0	0.0	0.0	0.0	0.0	0.0
OR8S1	341568	symbol	H. sapiens	341568	H. sapiens	OR8S1	olfactory receptor family 8 subfamily S member 1	GO:0005886 plasma membrane;GO:0071944 cell periphery;GO:0016021 integral component of membrane	0.0	0.0	0.0	0.0	0.0	0.0	0.0	0.0	0.0	0.0	0.0	0.0	0.0	0.0	0.0	0.0	0.0	0.0	0.0	0.0
OR9K2	441639	symbol	H. sapiens	441639	H. sapiens	OR9K2	olfactory receptor family 9 subfamily K member 2	GO:0005886 plasma membrane;GO:0071944 cell periphery;GO:0016021 integral component of membrane	0.0	0.0	0.0	0.0	0.0	0.0	0.0	0.0	0.0	0.0	0.0	0.0	0.0	0.0	0.0	0.0	0.0	0.0	0.0	0.0
ORMDL2	29095	symbol	H. sapiens	29095	H. sapiens	ORMDL2	ORMDL sphingolipid biosynthesis regulator 2	GO:0035339 SPOTS complex;GO:0017059 serine C-palmitoyltransferase complex;GO:0031211 endoplasmic reticulum palmitoyltransferase complex	0.0	1.0	0.0	0.0	0.0	0.0	0.0	0.0	0.0	0.0	0.0	0.0	0.0	0.0	0.0	0.0	0.0	0.0	0.0	0.0
ORMDL3	94103	symbol	H. sapiens	94103	H. sapiens	ORMDL3	ORMDL sphingolipid biosynthesis regulator 3	GO:0035339 SPOTS complex;GO:0017059 serine C-palmitoyltransferase complex;GO:0031211 endoplasmic reticulum palmitoyltransferase complex	0.0	1.0	1.0	0.0	0.0	0.0	0.0	0.0	0.0	0.0	0.0	0.0	0.0	0.0	0.0	0.0	0.0	0.0	0.0	0.0
OSBPL8	114882	symbol	H. sapiens	114882	H. sapiens	OSBPL8	oxysterol binding protein like 8	GO:0031965 nuclear membrane;GO:0005635 nuclear envelope;GO:0005789 endoplasmic reticulum membrane	0.0	0.0	0.0	0.0	0.0	0.0	0.0	0.0	0.0	0.0	0.0	0.0	0.0	0.0	0.0	0.0	0.0	0.0	0.0	0.0
OTOL1	131149	symbol	H. sapiens	131149	H. sapiens	OTOL1	otolin 1	GO:0005581 collagen trimer;GO:0031012 extracellular matrix;GO:0005615 extracellular space	0.0	0.0	0.0	0.0	0.0	0.0	0.0	0.0	0.0	0.0	0.0	0.0	0.0	0.0	0.0	0.0	0.0	0.0	0.0	0.0
OTP	23440	symbol	H. sapiens	23440	H. sapiens	OTP	orthopedia homeobox	GO:0000790 nuclear chromatin;GO:0044454 nuclear chromosome part;GO:0000785 chromatin	0.0	0.0	0.0	0.0	0.0	0.0	0.0	0.0	0.0	0.0	0.0	0.0	0.0	0.0	0.0	0.0	0.0	0.0	0.0	0.0
P4HA2	8974	symbol	H. sapiens	8974	H. sapiens	P4HA2	prolyl 4-hydroxylase subunit alpha 2	GO:0005788 endoplasmic reticulum lumen;GO:0044432 endoplasmic reticulum part;GO:0005783 endoplasmic reticulum	0.0	0.0	0.0	0.0	0.0	0.0	0.0	0.0	0.0	0.0	0.0	0.0	0.0	0.0	0.0	0.0	0.0	0.0	0.0	0.0
PA2G4	5036	symbol	H. sapiens	5036	H. sapiens	PA2G4	proliferation-associated 2G4	GO:0035578 azurophil granule lumen;GO:0042582 azurophil granule;GO:0005766 primary lysosome	0.0	0.0	0.0	0.0	0.0	0.0	0.0	0.0	0.0	0.0	0.0	0.0	0.0	0.0	0.0	0.0	0.0	0.0	0.0	0.0
PAIP2	51247	symbol	H. sapiens	51247	H. sapiens	PAIP2	poly(A) binding protein interacting protein 2	GO:0005737 cytoplasm;GO:0044424 intracellular part;GO:0005622 intracellular	0.0	0.0	0.0	0.0	0.0	0.0	0.0	0.0	0.0	0.0	0.0	0.0	0.0	0.0	0.0	0.0	0.0	0.0	0.0	0.0
PAM	5066	symbol	H. sapiens	5066	H. sapiens	PAM	peptidylglycine alpha-amidating monooxygenase	GO:0030667 secretory granule membrane;GO:0030658 transport vesicle membrane;GO:0043204 perikaryon	0.0	0.0	1.0	0.0	0.0	0.0	0.0	0.0	1.0	0.0	0.0	0.0	0.0	0.0	0.0	0.0	0.0	0.0	0.0	0.0
PAN2	9924	symbol	H. sapiens	9924	H. sapiens	PAN2	poly(A) specific ribonuclease subunit PAN2	GO:0031251 PAN complex;GO:0000932 P-body;GO:0036464 cytoplasmic ribonucleoprotein granule	0.0	0.0	0.0	0.0	0.0	0.0	0.0	0.0	0.0	0.0	0.0	0.0	0.0	0.0	0.0	0.0	0.0	0.0	0.0	0.0
PAPD4	167153	gene_synonym	H. sapiens	167153	H. sapiens	TENT2	terminal nucleotidyltransferase 2	GO:0031380 nuclear RNA-directed RNA polymerase complex;GO:0031379 RNA-directed RNA polymerase complex;GO:0030880 RNA polymerase complex	0.0	1.0	0.0	0.0	0.0	0.0	0.0	0.0	0.0	0.0	0.0	0.0	0.0	0.0	0.0	0.0	0.0	0.0	0.0	0.0
PART1	25859	symbol	H. sapiens	25859	H. sapiens	PART1	prostate androgen-regulated transcript 1		0.0	0.0	0.0	0.0	0.0	0.0	0.0	0.0	0.0	0.0	0.0	0.0	0.0	0.0	0.0	0.0	0.0	0.0	0.0	0.0
PCBD2	84105	symbol	H. sapiens	84105	H. sapiens	PCBD2	pterin-4 alpha-carbinolamine dehydratase 2	GO:0005634 nucleus;GO:0043231 intracellular membrane-bounded organelle;GO:0043227 membrane-bounded organelle	0.0	0.0	0.0	0.0	0.0	0.0	0.0	0.0	0.0	0.0	0.0	0.0	0.0	0.0	0.0	0.0	0.0	0.0	0.0	0.0
PCBP2	5094	symbol	H. sapiens	5094	H. sapiens	PCBP2	poly(rC) binding protein 2	GO:0005925 focal adhesion;GO:0005924 cell-substrate adherens junction;GO:0030055 cell-substrate junction	0.0	0.0	0.0	0.0	0.0	0.0	0.0	0.0	0.0	0.0	0.0	0.0	0.0	0.0	0.0	0.0	0.0	0.0	0.0	0.0
PCDH1	5097	symbol	H. sapiens	5097	H. sapiens	PCDH1	protocadherin 1	GO:0005911 cell-cell junction;GO:0005730 nucleolus;GO:0005887 integral component of plasma membrane	0.0	0.0	0.0	0.0	0.0	0.0	0.0	0.0	0.0	0.0	0.0	0.0	0.0	0.0	0.0	0.0	0.0	0.0	0.0	0.0
PCDH12	51294	symbol	H. sapiens	51294	H. sapiens	PCDH12	protocadherin 12	GO:0070062 extracellular exosome;GO:1903561 extracellular vesicle;GO:0043230 extracellular organelle	0.0	0.0	0.0	0.0	0.0	0.0	0.0	0.0	0.0	0.0	0.0	0.0	0.0	0.0	0.0	0.0	0.0	0.0	0.0	0.0
PCDHA1	56147	symbol	H. sapiens	56147	H. sapiens	PCDHA1	protocadherin alpha 1	GO:0005887 integral component of plasma membrane;GO:0031226 intrinsic component of plasma membrane;GO:0005783 endoplasmic reticulum	0.0	0.0	0.0	0.0	0.0	0.0	0.0	0.0	0.0	0.0	0.0	0.0	0.0	0.0	0.0	0.0	0.0	0.0	0.0	0.0
PCDHA10	56139	symbol	H. sapiens	56139	H. sapiens	PCDHA10	protocadherin alpha 10	GO:0005887 integral component of plasma membrane;GO:0031226 intrinsic component of plasma membrane;GO:0044459 plasma membrane part	0.0	0.0	0.0	0.0	0.0	0.0	0.0	0.0	0.0	0.0	0.0	0.0	0.0	0.0	0.0	0.0	0.0	0.0	0.0	0.0
PCDHA11	56138	symbol	H. sapiens	56138	H. sapiens	PCDHA11	protocadherin alpha 11	GO:0005887 integral component of plasma membrane;GO:0031226 intrinsic component of plasma membrane;GO:0044459 plasma membrane part	0.0	0.0	0.0	0.0	0.0	0.0	0.0	0.0	0.0	0.0	0.0	0.0	0.0	0.0	0.0	0.0	0.0	0.0	0.0	0.0
PCDHA12	56137	symbol	H. sapiens	56137	H. sapiens	PCDHA12	protocadherin alpha 12	GO:0005887 integral component of plasma membrane;GO:0031226 intrinsic component of plasma membrane;GO:0044459 plasma membrane part	0.0	0.0	0.0	0.0	0.0	0.0	0.0	0.0	0.0	0.0	0.0	0.0	0.0	0.0	0.0	0.0	0.0	0.0	0.0	0.0
PCDHA13	56136	symbol	H. sapiens	56136	H. sapiens	PCDHA13	protocadherin alpha 13	GO:0005887 integral component of plasma membrane;GO:0031226 intrinsic component of plasma membrane;GO:0044459 plasma membrane part	0.0	0.0	0.0	0.0	0.0	0.0	0.0	0.0	0.0	0.0	0.0	0.0	0.0	0.0	0.0	0.0	0.0	0.0	0.0	0.0
PCDHA2	56146	symbol	H. sapiens	56146	H. sapiens	PCDHA2	protocadherin alpha 2	GO:0005887 integral component of plasma membrane;GO:0031226 intrinsic component of plasma membrane;GO:0005783 endoplasmic reticulum	0.0	0.0	0.0	0.0	0.0	0.0	0.0	0.0	0.0	0.0	0.0	0.0	0.0	0.0	0.0	0.0	0.0	0.0	0.0	0.0
PCDHA3	56145	symbol	H. sapiens	56145	H. sapiens	PCDHA3	protocadherin alpha 3	GO:0005887 integral component of plasma membrane;GO:0031226 intrinsic component of plasma membrane;GO:0044459 plasma membrane part	0.0	0.0	0.0	0.0	0.0	0.0	0.0	0.0	0.0	0.0	0.0	0.0	0.0	0.0	0.0	0.0	0.0	0.0	0.0	0.0
PCDHA4	56144	symbol	H. sapiens	56144	H. sapiens	PCDHA4	protocadherin alpha 4	GO:0005887 integral component of plasma membrane;GO:0031226 intrinsic component of plasma membrane;GO:0044459 plasma membrane part	0.0	0.0	0.0	0.0	0.0	0.0	0.0	0.0	0.0	0.0	0.0	0.0	0.0	0.0	0.0	0.0	0.0	0.0	0.0	0.0
PCDHA5	56143	symbol	H. sapiens	56143	H. sapiens	PCDHA5	protocadherin alpha 5	GO:0005887 integral component of plasma membrane;GO:0031226 intrinsic component of plasma membrane;GO:0044459 plasma membrane part	0.0	0.0	0.0	0.0	0.0	0.0	0.0	0.0	0.0	0.0	0.0	0.0	0.0	0.0	0.0	0.0	0.0	0.0	0.0	0.0
PCDHA6	56142	symbol	H. sapiens	56142	H. sapiens	PCDHA6	protocadherin alpha 6	GO:0005887 integral component of plasma membrane;GO:0031226 intrinsic component of plasma membrane;GO:0044459 plasma membrane part	0.0	0.0	0.0	0.0	0.0	0.0	0.0	0.0	0.0	0.0	0.0	0.0	0.0	0.0	0.0	0.0	0.0	0.0	0.0	0.0
PCDHA7	56141	symbol	H. sapiens	56141	H. sapiens	PCDHA7	protocadherin alpha 7	GO:0005887 integral component of plasma membrane;GO:0031226 intrinsic component of plasma membrane;GO:0044459 plasma membrane part	0.0	0.0	0.0	0.0	0.0	0.0	0.0	0.0	0.0	0.0	0.0	0.0	0.0	0.0	0.0	0.0	0.0	0.0	0.0	0.0
PCDHA8	56140	symbol	H. sapiens	56140	H. sapiens	PCDHA8	protocadherin alpha 8	GO:0005887 integral component of plasma membrane;GO:0031226 intrinsic component of plasma membrane;GO:0044459 plasma membrane part	0.0	0.0	0.0	0.0	0.0	0.0	0.0	0.0	0.0	0.0	0.0	0.0	0.0	0.0	0.0	0.0	0.0	0.0	0.0	0.0
PCDHA9	9752	symbol	H. sapiens	9752	H. sapiens	PCDHA9	protocadherin alpha 9	GO:0005887 integral component of plasma membrane;GO:0031226 intrinsic component of plasma membrane;GO:0044459 plasma membrane part	0.0	0.0	0.0	0.0	0.0	0.0	0.0	0.0	0.0	0.0	0.0	0.0	0.0	0.0	0.0	0.0	0.0	0.0	0.0	0.0
PCDHAC1	56135	symbol	H. sapiens	56135	H. sapiens	PCDHAC1	protocadherin alpha subfamily C, 1	GO:0005887 integral component of plasma membrane;GO:0031226 intrinsic component of plasma membrane;GO:0044459 plasma membrane part	0.0	0.0	0.0	0.0	0.0	0.0	0.0	0.0	0.0	0.0	0.0	0.0	0.0	0.0	0.0	0.0	0.0	0.0	0.0	0.0
PCDHAC2	56134	symbol	H. sapiens	56134	H. sapiens	PCDHAC2	protocadherin alpha subfamily C, 2	GO:0005887 integral component of plasma membrane;GO:0031226 intrinsic component of plasma membrane;GO:0044459 plasma membrane part	0.0	0.0	0.0	0.0	0.0	0.0	0.0	0.0	0.0	0.0	0.0	0.0	0.0	0.0	0.0	0.0	0.0	0.0	0.0	0.0
PCDHB1	29930	symbol	H. sapiens	29930	H. sapiens	PCDHB1	protocadherin beta 1	GO:0005887 integral component of plasma membrane;GO:0031226 intrinsic component of plasma membrane;GO:0044459 plasma membrane part	0.0	0.0	0.0	0.0	0.0	0.0	0.0	0.0	0.0	0.0	0.0	0.0	0.0	0.0	0.0	0.0	0.0	0.0	0.0	0.0
PCDHB14	56122	symbol	H. sapiens	56122	H. sapiens	PCDHB14	protocadherin beta 14	GO:0005887 integral component of plasma membrane;GO:0045202 synapse;GO:0031226 intrinsic component of plasma membrane	0.0	0.0	0.0	0.0	0.0	0.0	0.0	0.0	0.0	0.0	0.0	0.0	0.0	0.0	0.0	0.0	0.0	0.0	0.0	0.0
PCDHB15	56121	symbol	H. sapiens	56121	H. sapiens	PCDHB15	protocadherin beta 15	GO:0032391 photoreceptor connecting cilium;GO:0097733 photoreceptor cell cilium;GO:0035869 ciliary transition zone	0.0	0.0	0.0	0.0	0.0	0.0	0.0	0.0	0.0	0.0	0.0	0.0	0.0	0.0	0.0	0.0	0.0	0.0	0.0	0.0
PCDHB16	57717	symbol	H. sapiens	57717	H. sapiens	PCDHB16	protocadherin beta 16	GO:0005887 integral component of plasma membrane;GO:0045202 synapse;GO:0031226 intrinsic component of plasma membrane	0.0	0.0	0.0	0.0	0.0	0.0	0.0	0.0	0.0	0.0	0.0	0.0	0.0	0.0	0.0	0.0	0.0	0.0	0.0	0.0
PCDHB2	56133	symbol	H. sapiens	56133	H. sapiens	PCDHB2	protocadherin beta 2	GO:0005887 integral component of plasma membrane;GO:0045202 synapse;GO:0031226 intrinsic component of plasma membrane	0.0	0.0	0.0	0.0	0.0	0.0	0.0	0.0	0.0	0.0	0.0	0.0	0.0	0.0	0.0	0.0	0.0	0.0	0.0	0.0
PCDHB3	56132	symbol	H. sapiens	56132	H. sapiens	PCDHB3	protocadherin beta 3	GO:0005887 integral component of plasma membrane;GO:0045202 synapse;GO:0031226 intrinsic component of plasma membrane	0.0	0.0	0.0	0.0	0.0	0.0	0.0	0.0	0.0	0.0	0.0	0.0	0.0	0.0	0.0	0.0	0.0	0.0	0.0	0.0
PCDHB7	56129	symbol	H. sapiens	56129	H. sapiens	PCDHB7	protocadherin beta 7	GO:0005887 integral component of plasma membrane;GO:0031226 intrinsic component of plasma membrane;GO:0044459 plasma membrane part	0.0	0.0	0.0	0.0	0.0	0.0	0.0	0.0	0.0	0.0	0.0	0.0	0.0	0.0	0.0	0.0	0.0	0.0	0.0	0.0
PCDHGA1	56114	symbol	H. sapiens	56114	H. sapiens	PCDHGA1	protocadherin gamma subfamily A, 1	GO:0005887 integral component of plasma membrane;GO:0031226 intrinsic component of plasma membrane;GO:0044459 plasma membrane part	0.0	0.0	0.0	0.0	0.0	0.0	0.0	0.0	0.0	0.0	0.0	0.0	0.0	0.0	0.0	0.0	0.0	0.0	0.0	0.0
PCDHGA10	56106	symbol	H. sapiens	56106	H. sapiens	PCDHGA10	protocadherin gamma subfamily A, 10	GO:0005887 integral component of plasma membrane;GO:0031226 intrinsic component of plasma membrane;GO:0044459 plasma membrane part	0.0	0.0	0.0	0.0	0.0	0.0	0.0	0.0	0.0	0.0	0.0	0.0	0.0	0.0	0.0	0.0	0.0	0.0	0.0	0.0
PCDHGA11	56105	symbol	H. sapiens	56105	H. sapiens	PCDHGA11	protocadherin gamma subfamily A, 11	GO:0005887 integral component of plasma membrane;GO:0031226 intrinsic component of plasma membrane;GO:0044459 plasma membrane part	0.0	0.0	0.0	0.0	0.0	0.0	0.0	0.0	0.0	0.0	0.0	0.0	0.0	0.0	0.0	0.0	0.0	0.0	0.0	0.0
PCDHGA12	26025	symbol	H. sapiens	26025	H. sapiens	PCDHGA12	protocadherin gamma subfamily A, 12	GO:0005911 cell-cell junction;GO:0005887 integral component of plasma membrane;GO:0030054 cell junction	0.0	0.0	0.0	0.0	0.0	0.0	0.0	0.0	0.0	0.0	0.0	0.0	0.0	0.0	0.0	0.0	0.0	0.0	0.0	0.0
PCDHGA2	56113	symbol	H. sapiens	56113	H. sapiens	PCDHGA2	protocadherin gamma subfamily A, 2	GO:0005887 integral component of plasma membrane;GO:0031226 intrinsic component of plasma membrane;GO:0044459 plasma membrane part	0.0	0.0	0.0	0.0	0.0	0.0	0.0	0.0	0.0	0.0	0.0	0.0	0.0	0.0	0.0	0.0	0.0	0.0	0.0	0.0
PCDHGA3	56112	symbol	H. sapiens	56112	H. sapiens	PCDHGA3	protocadherin gamma subfamily A, 3	GO:0005887 integral component of plasma membrane;GO:0031226 intrinsic component of plasma membrane;GO:0044459 plasma membrane part	0.0	0.0	0.0	0.0	0.0	0.0	0.0	0.0	0.0	0.0	0.0	0.0	0.0	0.0	0.0	0.0	0.0	0.0	0.0	0.0
PCDHGA4	56111	symbol	H. sapiens	56111	H. sapiens	PCDHGA4	protocadherin gamma subfamily A, 4	GO:0005887 integral component of plasma membrane;GO:0031226 intrinsic component of plasma membrane;GO:0044459 plasma membrane part	0.0	0.0	0.0	0.0	0.0	0.0	0.0	0.0	0.0	0.0	0.0	0.0	0.0	0.0	0.0	0.0	0.0	0.0	0.0	0.0
PCDHGA5	56110	symbol	H. sapiens	56110	H. sapiens	PCDHGA5	protocadherin gamma subfamily A, 5	GO:0005887 integral component of plasma membrane;GO:0031226 intrinsic component of plasma membrane;GO:0044459 plasma membrane part	0.0	0.0	0.0	0.0	0.0	0.0	0.0	0.0	0.0	0.0	0.0	0.0	0.0	0.0	0.0	0.0	0.0	0.0	0.0	0.0
PCDHGA6	56109	symbol	H. sapiens	56109	H. sapiens	PCDHGA6	protocadherin gamma subfamily A, 6	GO:0005887 integral component of plasma membrane;GO:0031226 intrinsic component of plasma membrane;GO:0044459 plasma membrane part	0.0	0.0	0.0	0.0	0.0	0.0	0.0	0.0	0.0	0.0	0.0	0.0	0.0	0.0	0.0	0.0	0.0	0.0	0.0	0.0
PCDHGA7	56108	symbol	H. sapiens	56108	H. sapiens	PCDHGA7	protocadherin gamma subfamily A, 7	GO:0005887 integral component of plasma membrane;GO:0031226 intrinsic component of plasma membrane;GO:0044459 plasma membrane part	0.0	0.0	0.0	0.0	0.0	0.0	0.0	0.0	0.0	0.0	0.0	0.0	0.0	0.0	0.0	0.0	0.0	0.0	0.0	0.0
PCDHGA8	9708	symbol	H. sapiens	9708	H. sapiens	PCDHGA8	protocadherin gamma subfamily A, 8	GO:0005887 integral component of plasma membrane;GO:0031226 intrinsic component of plasma membrane;GO:0044459 plasma membrane part	0.0	0.0	0.0	0.0	0.0	0.0	0.0	0.0	0.0	0.0	0.0	0.0	0.0	0.0	0.0	0.0	0.0	0.0	0.0	0.0
PCDHGA9	56107	symbol	H. sapiens	56107	H. sapiens	PCDHGA9	protocadherin gamma subfamily A, 9	GO:0005887 integral component of plasma membrane;GO:0031226 intrinsic component of plasma membrane;GO:0044459 plasma membrane part	0.0	0.0	0.0	0.0	0.0	0.0	0.0	0.0	0.0	0.0	0.0	0.0	0.0	0.0	0.0	0.0	0.0	0.0	0.0	0.0
PCDHGB1	56104	symbol	H. sapiens	56104	H. sapiens	PCDHGB1	protocadherin gamma subfamily B, 1	GO:0030426 growth cone;GO:0150034 distal axon;GO:0033267 axon part	0.0	0.0	0.0	0.0	0.0	0.0	0.0	0.0	0.0	0.0	0.0	0.0	0.0	0.0	0.0	0.0	0.0	0.0	0.0	0.0
PCDHGB2	56103	symbol	H. sapiens	56103	H. sapiens	PCDHGB2	protocadherin gamma subfamily B, 2	GO:0005887 integral component of plasma membrane;GO:0031226 intrinsic component of plasma membrane;GO:0044459 plasma membrane part	0.0	0.0	0.0	0.0	0.0	0.0	0.0	0.0	0.0	0.0	0.0	0.0	0.0	0.0	0.0	0.0	0.0	0.0	0.0	0.0
PCDHGB3	56102	symbol	H. sapiens	56102	H. sapiens	PCDHGB3	protocadherin gamma subfamily B, 3	GO:0005887 integral component of plasma membrane;GO:0031226 intrinsic component of plasma membrane;GO:0044459 plasma membrane part	0.0	0.0	0.0	0.0	0.0	0.0	0.0	0.0	0.0	0.0	0.0	0.0	0.0	0.0	0.0	0.0	0.0	0.0	0.0	0.0
PCDHGB4	8641	symbol	H. sapiens	8641	H. sapiens	PCDHGB4	protocadherin gamma subfamily B, 4	GO:0005887 integral component of plasma membrane;GO:0031226 intrinsic component of plasma membrane;GO:0044459 plasma membrane part	0.0	0.0	0.0	0.0	0.0	0.0	0.0	0.0	0.0	0.0	0.0	0.0	0.0	0.0	0.0	0.0	0.0	0.0	0.0	0.0
PCDHGB5	56101	symbol	H. sapiens	56101	H. sapiens	PCDHGB5	protocadherin gamma subfamily B, 5	GO:0070062 extracellular exosome;GO:1903561 extracellular vesicle;GO:0043230 extracellular organelle	0.0	0.0	0.0	0.0	0.0	0.0	0.0	0.0	0.0	0.0	0.0	0.0	0.0	0.0	0.0	0.0	0.0	0.0	0.0	0.0
PCDHGB6	56100	symbol	H. sapiens	56100	H. sapiens	PCDHGB6	protocadherin gamma subfamily B, 6	GO:0005887 integral component of plasma membrane;GO:0031226 intrinsic component of plasma membrane;GO:0044459 plasma membrane part	0.0	0.0	0.0	0.0	0.0	0.0	0.0	0.0	0.0	0.0	0.0	0.0	0.0	0.0	0.0	0.0	0.0	0.0	0.0	0.0
PCDHGB7	56099	symbol	H. sapiens	56099	H. sapiens	PCDHGB7	protocadherin gamma subfamily B, 7	GO:0005887 integral component of plasma membrane;GO:0031226 intrinsic component of plasma membrane;GO:0044459 plasma membrane part	0.0	0.0	0.0	0.0	0.0	0.0	0.0	0.0	0.0	0.0	0.0	0.0	0.0	0.0	0.0	0.0	0.0	0.0	0.0	0.0
PCDHGC3	5098	symbol	H. sapiens	5098	H. sapiens	PCDHGC3	protocadherin gamma subfamily C, 3	GO:0005887 integral component of plasma membrane;GO:0031226 intrinsic component of plasma membrane;GO:0044459 plasma membrane part	0.0	0.0	0.0	0.0	0.0	0.0	0.0	0.0	0.0	0.0	0.0	0.0	0.0	0.0	0.0	0.0	0.0	0.0	0.0	0.0
PCDHGC4	56098	symbol	H. sapiens	56098	H. sapiens	PCDHGC4	protocadherin gamma subfamily C, 4	GO:0005887 integral component of plasma membrane;GO:0031226 intrinsic component of plasma membrane;GO:0044459 plasma membrane part	0.0	0.0	0.0	0.0	0.0	0.0	0.0	0.0	0.0	0.0	0.0	0.0	0.0	0.0	0.0	0.0	0.0	0.0	0.0	0.0
PCDHGC5	56097	symbol	H. sapiens	56097	H. sapiens	PCDHGC5	protocadherin gamma subfamily C, 5	GO:0005887 integral component of plasma membrane;GO:0031226 intrinsic component of plasma membrane;GO:0044459 plasma membrane part	0.0	0.0	0.0	0.0	0.0	0.0	0.0	0.0	0.0	0.0	0.0	0.0	0.0	0.0	0.0	0.0	0.0	0.0	0.0	0.0
PCGF2	7703	symbol	H. sapiens	7703	H. sapiens	PCGF2	polycomb group ring finger 2	GO:0001739 sex chromatin;GO:0035102 PRC1 complex;GO:0005720 nuclear heterochromatin	0.0	1.0	0.0	0.0	0.0	1.0	1.0	0.0	0.0	0.0	0.0	0.0	0.0	0.0	0.0	0.0	0.0	0.0	0.0	0.0
PCSK1	5122	symbol	H. sapiens	5122	H. sapiens	PCSK1	proprotein convertase subtilisin/kexin type 1	GO:0034774 secretory granule lumen;GO:0060205 cytoplasmic vesicle lumen;GO:0031983 vesicle lumen	0.0	0.0	0.0	0.0	0.0	0.0	0.0	0.0	0.0	0.0	0.0	0.0	0.0	0.0	0.0	0.0	0.0	0.0	0.0	0.0
PCYOX1L	78991	symbol	H. sapiens	78991	H. sapiens	PCYOX1L	prenylcysteine oxidase 1 like	GO:0031093 platelet alpha granule lumen;GO:0031091 platelet alpha granule;GO:0034774 secretory granule lumen	0.0	0.0	0.0	0.0	0.0	0.0	0.0	0.0	0.0	0.0	0.0	0.0	0.0	0.0	0.0	0.0	0.0	0.0	0.0	0.0
PDE1B	5153	symbol	H. sapiens	5153	H. sapiens	PDE1B	phosphodiesterase 1B	GO:0043025 neuronal cell body;GO:0044297 cell body;GO:0036477 somatodendritic compartment	0.0	0.0	0.0	0.0	0.0	0.0	0.0	0.0	0.0	0.0	0.0	0.0	0.0	0.0	0.0	0.0	0.0	0.0	0.0	0.0
PDE6A	5145	symbol	H. sapiens	5145	H. sapiens	PDE6A	phosphodiesterase 6A	GO:0097381 photoreceptor disc membrane;GO:0001750 photoreceptor outer segment;GO:0097733 photoreceptor cell cilium	0.0	0.0	0.0	0.0	0.0	0.0	0.0	0.0	0.0	0.0	0.0	0.0	0.0	0.0	0.0	1.0	0.0	0.0	0.0	0.0
PDLIM4	8572	symbol	H. sapiens	8572	H. sapiens	PDLIM4	PDZ and LIM domain 4	GO:0034777 recycling endosome lumen;GO:0031905 early endosome lumen;GO:0031904 endosome lumen	0.0	0.0	0.0	0.0	0.0	0.0	0.0	0.0	1.0	0.0	0.0	0.0	0.0	0.0	1.0	1.0	0.0	0.0	0.0	0.0
PELO	53918	symbol	H. sapiens	53918	H. sapiens	PELO	pelota mRNA surveillance and ribosome rescue factor	GO:0005634 nucleus;GO:0005737 cytoplasm;GO:0043231 intracellular membrane-bounded organelle	0.0	0.0	0.0	0.0	0.0	0.0	0.0	0.0	0.0	0.0	0.0	0.0	0.0	0.0	0.0	0.0	0.0	0.0	0.0	0.0
PFDN5	5204	symbol	H. sapiens	5204	H. sapiens	PFDN5	prefoldin subunit 5	GO:0016272 prefoldin complex;GO:0045111 intermediate filament cytoskeleton;GO:0005856 cytoskeleton	0.0	0.0	0.0	0.0	0.0	0.0	0.0	0.0	0.0	0.0	0.0	0.0	0.0	0.0	0.0	0.0	0.0	0.0	0.0	0.0
PFKFB3	5209	symbol	H. sapiens	5209	H. sapiens	PFKFB3	6-phosphofructo-2-kinase/fructose-2,6-biphosphatase 3	GO:0005654 nucleoplasm;GO:0031981 nuclear lumen;GO:0070013 intracellular organelle lumen	0.0	0.0	0.0	0.0	0.0	0.0	0.0	0.0	0.0	0.0	0.0	0.0	0.0	0.0	0.0	0.0	0.0	0.0	0.0	0.0
PGAP3	93210	symbol	H. sapiens	93210	H. sapiens	PGAP3	post-GPI attachment to proteins phospholipase 3	GO:0031227 intrinsic component of endoplasmic reticulum membrane;GO:0000139 Golgi membrane;GO:0005789 endoplasmic reticulum membrane	0.0	0.0	0.0	0.0	0.0	0.0	0.0	0.0	0.0	0.0	0.0	0.0	0.0	0.0	0.0	0.0	0.0	0.0	0.0	0.0
PGGT1B	5229	symbol	H. sapiens	5229	H. sapiens	PGGT1B	protein geranylgeranyltransferase type I subunit beta	GO:0005953 CAAX-protein geranylgeranyltransferase complex;GO:1990234 transferase complex;GO:1902494 catalytic complex	0.0	1.0	0.0	0.0	0.0	0.0	0.0	0.0	0.0	0.0	0.0	0.0	0.0	0.0	0.0	0.0	0.0	0.0	0.0	0.0
PGP	283871	symbol	H. sapiens	283871	H. sapiens	PGP	phosphoglycolate phosphatase	GO:0005737 cytoplasm;GO:0044424 intracellular part;GO:0005622 intracellular	0.0	0.0	0.0	0.0	0.0	0.0	0.0	0.0	0.0	0.0	0.0	0.0	0.0	0.0	0.0	0.0	0.0	0.0	0.0	0.0
PHAX	51808	symbol	H. sapiens	51808	H. sapiens	PHAX	phosphorylated adaptor for RNA export	GO:0015030 Cajal body;GO:0005813 centrosome;GO:0016604 nuclear body	0.0	0.0	0.0	0.0	0.0	1.0	0.0	0.0	0.0	0.0	0.0	0.0	0.0	0.0	0.0	0.0	0.0	0.0	0.0	0.0
PHF12	57649	symbol	H. sapiens	57649	H. sapiens	PHF12	PHD finger protein 12	GO:0016580 Sin3 complex;GO:0070822 Sin3-type complex;GO:0000118 histone deacetylase complex	0.0	0.0	0.0	0.0	0.0	0.0	0.0	0.0	0.0	0.0	0.0	0.0	0.0	0.0	0.0	0.0	0.0	0.0	0.0	0.0
PHLPP2	23035	symbol	H. sapiens	23035	H. sapiens	PHLPP2	PH domain and leucine rich repeat protein phosphatase 2	GO:0042622 photoreceptor outer segment membrane;GO:0001750 photoreceptor outer segment;GO:0097733 photoreceptor cell cilium	0.0	0.0	0.0	0.0	0.0	0.0	0.0	0.0	0.0	0.0	0.0	0.0	0.0	0.0	0.0	1.0	0.0	0.0	0.0	0.0
PHYH	5264	symbol	H. sapiens	5264	H. sapiens	PHYH	phytanoyl-CoA 2-hydroxylase	GO:0005782 peroxisomal matrix;GO:0031907 microbody lumen;GO:0044439 peroxisomal part	0.0	0.0	0.0	0.0	0.0	0.0	0.0	0.0	0.0	0.0	0.0	0.0	0.0	0.0	0.0	0.0	0.0	0.0	0.0	0.0
PIGS	94005	symbol	H. sapiens	94005	H. sapiens	PIGS	phosphatidylinositol glycan anchor biosynthesis class S	GO:0042765 GPI-anchor transamidase complex;GO:0030176 integral component of endoplasmic reticulum membrane;GO:0031227 intrinsic component of endoplasmic reticulum membrane	0.0	0.0	0.0	0.0	0.0	0.0	0.0	0.0	0.0	0.0	0.0	0.0	0.0	0.0	0.0	0.0	0.0	0.0	0.0	0.0
PIK3R1	5295	symbol	H. sapiens	5295	H. sapiens	PIK3R1	phosphoinositide-3-kinase regulatory subunit 1	GO:0005943 phosphatidylinositol 3-kinase complex, class IA;GO:0097651 phosphatidylinositol 3-kinase complex, class I;GO:1990578 perinuclear endoplasmic reticulum membrane	0.0	1.0	0.0	0.0	0.0	0.0	0.0	0.0	1.0	0.0	0.0	0.0	0.0	0.0	0.0	0.0	0.0	0.0	0.0	0.0
PIP4K2B	8396	symbol	H. sapiens	8396	H. sapiens	PIP4K2B	phosphatidylinositol-5-phosphate 4-kinase type 2 beta	GO:0005776 autophagosome;GO:0005789 endoplasmic reticulum membrane;GO:0098827 endoplasmic reticulum subcompartment	0.0	0.0	0.0	0.0	0.0	0.0	0.0	0.0	0.0	0.0	0.0	0.0	0.0	0.0	0.0	0.0	0.0	0.0	0.0	0.0
PIPOX	51268	symbol	H. sapiens	51268	H. sapiens	PIPOX	pipecolic acid and sarcosine oxidase	GO:0005782 peroxisomal matrix;GO:0031907 microbody lumen;GO:0044439 peroxisomal part	0.0	0.0	0.0	0.0	0.0	0.0	0.0	0.0	0.0	0.0	0.0	0.0	0.0	0.0	0.0	0.0	0.0	0.0	0.0	0.0
PITRM1	10531	symbol	H. sapiens	10531	H. sapiens	PITRM1	pitrilysin metallopeptidase 1	GO:0005759 mitochondrial matrix;GO:0044429 mitochondrial part;GO:0005739 mitochondrion	0.0	0.0	0.0	0.0	0.0	0.0	0.0	0.0	0.0	0.0	0.0	0.0	0.0	0.0	0.0	0.0	0.0	0.0	0.0	0.0
PITX1	5307	symbol	H. sapiens	5307	H. sapiens	PITX1	paired like homeodomain 1	GO:0000790 nuclear chromatin;GO:0005667 transcription factor complex;GO:0044454 nuclear chromosome part	0.0	0.0	0.0	0.0	0.0	0.0	0.0	0.0	0.0	0.0	1.0	0.0	0.0	0.0	0.0	0.0	0.0	0.0	0.0	0.0
PJA2	9867	symbol	H. sapiens	9867	H. sapiens	PJA2	praja ring finger ubiquitin ligase 2	GO:0014069 postsynaptic density;GO:0045111 intermediate filament cytoskeleton;GO:0099572 postsynaptic specialization	0.0	0.0	0.0	0.0	0.0	0.0	0.0	0.0	0.0	0.0	0.0	0.0	0.0	0.0	0.0	0.0	0.0	0.0	0.0	0.0
PKD1L2	114780	symbol	H. sapiens	114780	H. sapiens	PKD1L2	polycystin 1 like 2 (gene/pseudogene)	GO:0016021 integral component of membrane;GO:0031224 intrinsic component of membrane;GO:0044425 membrane part	0.0	0.0	0.0	0.0	0.0	0.0	0.0	0.0	0.0	0.0	0.0	0.0	0.0	0.0	0.0	0.0	0.0	0.0	0.0	0.0
PKD2L2	27039	symbol	H. sapiens	27039	H. sapiens	PKD2L2	polycystin 2 like 2, transient receptor potential cation channel	GO:0016021 integral component of membrane;GO:0031224 intrinsic component of membrane;GO:0044425 membrane part	0.0	0.0	0.0	0.0	0.0	0.0	0.0	0.0	0.0	0.0	0.0	0.0	0.0	0.0	0.0	0.0	0.0	0.0	0.0	0.0
PKMYT1	9088	symbol	H. sapiens	9088	H. sapiens	PKMYT1	protein kinase, membrane associated tyrosine/threonine 1	GO:0000139 Golgi membrane;GO:0005789 endoplasmic reticulum membrane;GO:0098791 Golgi subcompartment	0.0	0.0	0.0	0.0	0.0	0.0	0.0	0.0	0.0	0.0	0.0	0.0	0.0	0.0	0.0	0.0	0.0	0.0	0.0	0.0
PLAC8L1	153770	symbol	H. sapiens	153770	H. sapiens	PLAC8L1	PLAC8 like 1		0.0	0.0	0.0	0.0	0.0	0.0	0.0	0.0	0.0	0.0	0.0	0.0	0.0	0.0	0.0	0.0	0.0	0.0	0.0	0.0
PLCH1	23007	symbol	H. sapiens	23007	H. sapiens	PLCH1	phospholipase C eta 1	GO:0005829 cytosol;GO:0005886 plasma membrane;GO:0071944 cell periphery	0.0	0.0	0.0	0.0	0.0	0.0	0.0	0.0	0.0	0.0	0.0	0.0	0.0	0.0	0.0	0.0	0.0	0.0	0.0	0.0
PLK2	10769	symbol	H. sapiens	10769	H. sapiens	PLK2	polo like kinase 2	GO:0005814 centriole;GO:0000922 spindle pole;GO:0044450 microtubule organizing center part	0.0	0.0	0.0	0.0	0.0	0.0	0.0	0.0	0.0	0.0	0.0	0.0	0.0	0.0	0.0	0.0	0.0	0.0	0.0	1.0
PLXDC1	57125	symbol	H. sapiens	57125	H. sapiens	PLXDC1	plexin domain containing 1	GO:0005923 bicellular tight junction;GO:0070160 tight junction;GO:0043296 apical junction complex	0.0	0.0	0.0	0.0	0.0	0.0	0.0	0.0	0.0	0.0	0.0	0.0	0.0	0.0	0.0	0.0	0.0	0.0	0.0	0.0
PMFBP1	83449	symbol	H. sapiens	83449	H. sapiens	PMFBP1	polyamine modulated factor 1 binding protein 1	GO:0097224 sperm connecting piece;GO:0036126 sperm flagellum;GO:0097729 9+2 motile cilium	0.0	0.0	0.0	0.0	0.0	0.0	0.0	0.0	0.0	0.0	0.0	0.0	1.0	0.0	0.0	0.0	0.0	0.0	0.0	0.0
PNMT	5409	symbol	H. sapiens	5409	H. sapiens	PNMT	phenylethanolamine N-methyltransferase	GO:0005829 cytosol;GO:0044444 cytoplasmic part;GO:0005737 cytoplasm	0.0	0.0	0.0	0.0	0.0	0.0	0.0	0.0	0.0	0.0	0.0	0.0	0.0	0.0	0.0	0.0	0.0	0.0	0.0	0.0
POC5	134359	symbol	H. sapiens	134359	H. sapiens	POC5	POC5 centriolar protein	GO:0005814 centriole;GO:0044450 microtubule organizing center part;GO:0005813 centrosome	0.0	0.0	0.0	0.0	0.0	0.0	0.0	0.0	0.0	0.0	0.0	0.0	0.0	0.0	0.0	0.0	0.0	0.0	0.0	0.0
POLDIP2	26073	symbol	H. sapiens	26073	H. sapiens	POLDIP2	DNA polymerase delta interacting protein 2	GO:0042645 mitochondrial nucleoid;GO:0009295 nucleoid;GO:0005759 mitochondrial matrix	0.0	0.0	0.0	0.0	0.0	0.0	0.0	0.0	0.0	0.0	0.0	0.0	0.0	0.0	0.0	0.0	0.0	0.0	0.0	0.0
POLK	51426	symbol	H. sapiens	51426	H. sapiens	POLK	DNA polymerase kappa	GO:0090734 site of DNA damage;GO:0016604 nuclear body;GO:0044451 nucleoplasm part	0.0	0.0	0.0	0.0	0.0	1.0	0.0	0.0	0.0	0.0	0.0	0.0	0.0	0.0	0.0	0.0	0.0	0.0	0.0	0.0
POLR3G	10622	symbol	H. sapiens	10622	H. sapiens	POLR3G	RNA polymerase III subunit G	GO:0005666 RNA polymerase III complex;GO:0055029 nuclear DNA-directed RNA polymerase complex;GO:0000428 DNA-directed RNA polymerase complex	0.0	1.0	0.0	0.0	0.0	0.0	0.0	0.0	0.0	0.0	0.0	0.0	0.0	0.0	0.0	0.0	0.0	0.0	0.0	0.0
POU4F3	5459	symbol	H. sapiens	5459	H. sapiens	POU4F3	POU class 4 homeobox 3	GO:0000790 nuclear chromatin;GO:0044454 nuclear chromosome part;GO:0000785 chromatin	0.0	0.0	0.0	0.0	0.0	0.0	0.0	0.0	0.0	0.0	0.0	0.0	0.0	0.0	0.0	0.0	0.0	0.0	0.0	0.0
POU5F2	134187	symbol	H. sapiens	134187	H. sapiens	POU5F2	POU domain class 5, transcription factor 2	GO:0000790 nuclear chromatin;GO:0044454 nuclear chromosome part;GO:0000785 chromatin	0.0	0.0	0.0	0.0	0.0	0.0	0.0	0.0	0.0	0.0	0.0	0.0	0.0	0.0	0.0	0.0	0.0	0.0	0.0	0.0
POU6F1	5463	symbol	H. sapiens	5463	H. sapiens	POU6F1	POU class 6 homeobox 1	GO:0000790 nuclear chromatin;GO:0044454 nuclear chromosome part;GO:0000785 chromatin	0.0	0.0	0.0	0.0	0.0	0.0	0.0	0.0	0.0	0.0	0.0	0.0	0.0	0.0	0.0	0.0	0.0	0.0	0.0	0.0
PPARGC1B	133522	symbol	H. sapiens	133522	H. sapiens	PPARGC1B	PPARG coactivator 1 beta	GO:0016592 mediator complex;GO:0044451 nucleoplasm part;GO:0005654 nucleoplasm	0.0	0.0	0.0	0.0	0.0	0.0	0.0	0.0	0.0	0.0	0.0	0.0	0.0	0.0	0.0	0.0	0.0	0.0	0.0	0.0
PPIC	5480	symbol	H. sapiens	5480	H. sapiens	PPIC	peptidylprolyl isomerase C	GO:0070062 extracellular exosome;GO:1903561 extracellular vesicle;GO:0043230 extracellular organelle	0.0	0.0	0.0	0.0	0.0	0.0	0.0	0.0	0.0	0.0	0.0	0.0	0.0	0.0	0.0	0.0	0.0	0.0	0.0	0.0
PPIP5K2	23262	symbol	H. sapiens	23262	H. sapiens	PPIP5K2	diphosphoinositol pentakisphosphate kinase 2	GO:0005829 cytosol;GO:0044444 cytoplasmic part;GO:0005737 cytoplasm	0.0	0.0	0.0	0.0	0.0	0.0	0.0	0.0	0.0	0.0	0.0	0.0	0.0	0.0	0.0	0.0	0.0	0.0	0.0	0.0
PPM1D	8493	symbol	H. sapiens	8493	H. sapiens	PPM1D	protein phosphatase, Mg2+/Mn2+ dependent 1D	GO:0005654 nucleoplasm;GO:0031981 nuclear lumen;GO:0070013 intracellular organelle lumen	0.0	0.0	0.0	0.0	0.0	0.0	0.0	0.0	0.0	0.0	0.0	0.0	0.0	0.0	0.0	0.0	0.0	0.0	0.0	0.0
PPP1R1A	5502	symbol	H. sapiens	5502	H. sapiens	PPP1R1A	protein phosphatase 1 regulatory inhibitor subunit 1A	GO:0005615 extracellular space;GO:0044421 extracellular region part;GO:0005576 extracellular region	0.0	0.0	0.0	0.0	0.0	0.0	0.0	0.0	0.0	0.0	0.0	0.0	0.0	0.0	0.0	0.0	0.0	0.0	0.0	0.0
PPP1R1B	84152	symbol	H. sapiens	84152	H. sapiens	PPP1R1B	protein phosphatase 1 regulatory inhibitor subunit 1B	GO:0044326 dendritic spine neck;GO:0044327 dendritic spine head;GO:0043197 dendritic spine	0.0	0.0	0.0	0.0	0.0	0.0	0.0	0.0	0.0	0.0	0.0	0.0	0.0	0.0	0.0	0.0	0.0	0.0	0.0	0.0
PPP1R9B	84687	symbol	H. sapiens	84687	H. sapiens	PPP1R9B	protein phosphatase 1 regulatory subunit 9B	GO:1990780 cytoplasmic side of dendritic spine plasma membrane;GO:0032591 dendritic spine membrane;GO:0044326 dendritic spine neck	0.0	0.0	0.0	1.0	0.0	0.0	0.0	0.0	0.0	0.0	0.0	0.0	0.0	0.0	0.0	1.0	1.0	0.0	0.0	0.0
PPP2CA	5515	symbol	H. sapiens	5515	H. sapiens	PPP2CA	protein phosphatase 2 catalytic subunit alpha	GO:0000159 protein phosphatase type 2A complex;GO:0008287 protein serine/threonine phosphatase complex;GO:0000922 spindle pole	1.0	0.0	0.0	0.0	0.0	0.0	0.0	0.0	0.0	0.0	0.0	0.0	0.0	0.0	0.0	0.0	0.0	0.0	0.0	1.0
PPWD1	23398	symbol	H. sapiens	23398	H. sapiens	PPWD1	peptidylprolyl isomerase domain and WD repeat containing 1	GO:0071013 catalytic step 2 spliceosome;GO:0005681 spliceosomal complex;GO:0016604 nuclear body	0.0	0.0	0.0	0.0	0.0	1.0	0.0	0.0	0.0	0.0	0.0	0.0	0.0	0.0	0.0	0.0	0.0	0.0	1.0	0.0
PRDM6	93166	symbol	H. sapiens	93166	H. sapiens	PRDM6	PR/SET domain 6	GO:0005634 nucleus;GO:0043231 intracellular membrane-bounded organelle;GO:0043227 membrane-bounded organelle	0.0	0.0	0.0	0.0	0.0	0.0	0.0	0.0	0.0	0.0	0.0	0.0	0.0	0.0	0.0	0.0	0.0	0.0	0.0	0.0
PRELID2	153768	symbol	H. sapiens	153768	H. sapiens	PRELID2	PRELI domain containing 2	GO:0005758 mitochondrial intermembrane space;GO:0031970 organelle envelope lumen;GO:0005740 mitochondrial envelope	0.0	0.0	0.0	0.0	0.0	0.0	0.0	0.0	0.0	0.0	0.0	0.0	0.0	0.0	0.0	0.0	0.0	0.0	0.0	0.0
PRIM1	5557	symbol	H. sapiens	5557	H. sapiens	PRIM1	DNA primase subunit 1	GO:0005658 alpha DNA polymerase:primase complex;GO:0043601 nuclear replisome;GO:0030894 replisome	0.0	1.0	0.0	0.0	0.0	0.0	0.0	0.0	0.0	0.0	0.0	0.0	0.0	0.0	0.0	0.0	0.0	0.0	0.0	0.0
PRKAG1	5571	symbol	H. sapiens	5571	H. sapiens	PRKAG1	protein kinase AMP-activated non-catalytic subunit gamma 1	GO:0031588 nucleotide-activated protein kinase complex;GO:1902911 protein kinase complex;GO:0061695 transferase complex, transferring phosphorus-containing groups	0.0	1.0	0.0	0.0	0.0	0.0	0.0	0.0	0.0	0.0	0.0	0.0	0.0	0.0	0.0	0.0	0.0	0.0	0.0	0.0
PRKCQ	5588	symbol	H. sapiens	5588	H. sapiens	PRKCQ	protein kinase C theta	GO:0016235 aggresome;GO:0034451 centriolar satellite;GO:0001772 immunological synapse	0.0	0.0	0.0	0.0	0.0	0.0	0.0	0.0	0.0	0.0	0.0	0.0	0.0	0.0	0.0	0.0	0.0	0.0	0.0	0.0
PROCA1	147011	symbol	H. sapiens	147011	H. sapiens	PROCA1	protein interacting with cyclin A1		0.0	0.0	0.0	0.0	0.0	0.0	0.0	0.0	0.0	0.0	0.0	0.0	0.0	0.0	0.0	0.0	0.0	0.0	0.0	0.0
PRPF18	8559	symbol	H. sapiens	8559	H. sapiens	PRPF18	pre-mRNA processing factor 18	GO:0071021 U2-type post-spliceosomal complex;GO:0071020 post-spliceosomal complex;GO:0046540 U4/U6 x U5 tri-snRNP complex	0.0	0.0	0.0	0.0	0.0	1.0	0.0	0.0	0.0	0.0	0.0	0.0	0.0	0.0	0.0	0.0	0.0	0.0	1.0	0.0
PRPF40B	25766	symbol	H. sapiens	25766	H. sapiens	PRPF40B	pre-mRNA processing factor 40 homolog B	GO:0005685 U1 snRNP;GO:0071004 U2-type prespliceosome;GO:0071010 prespliceosome	0.0	0.0	0.0	0.0	0.0	1.0	0.0	0.0	0.0	0.0	0.0	0.0	0.0	0.0	0.0	0.0	0.0	0.0	1.0	0.0
PRR13	54458	symbol	H. sapiens	54458	H. sapiens	PRR13	proline rich 13	GO:0005654 nucleoplasm;GO:0031981 nuclear lumen;GO:0070013 intracellular organelle lumen	0.0	0.0	0.0	0.0	0.0	0.0	0.0	0.0	0.0	0.0	0.0	0.0	0.0	0.0	0.0	0.0	0.0	0.0	0.0	0.0
PRR16	51334	symbol	H. sapiens	51334	H. sapiens	PRR16	proline rich 16		0.0	0.0	0.0	0.0	0.0	0.0	0.0	0.0	0.0	0.0	0.0	0.0	0.0	0.0	0.0	0.0	0.0	0.0	0.0	0.0
PRRC1	133619	symbol	H. sapiens	133619	H. sapiens	PRRC1	proline rich coiled-coil 1	GO:0005794 Golgi apparatus;GO:0012505 endomembrane system;GO:0044444 cytoplasmic part	0.0	0.0	0.0	0.0	0.0	0.0	0.0	0.0	0.0	0.0	0.0	0.0	0.0	0.0	0.0	0.0	0.0	0.0	0.0	0.0
PSMB3	5691	symbol	H. sapiens	5691	H. sapiens	PSMB3	proteasome 20S subunit beta 3	GO:0019774 proteasome core complex, beta-subunit complex;GO:0005839 proteasome core complex;GO:0000502 proteasome complex	0.0	0.0	0.0	0.0	0.0	0.0	0.0	0.0	0.0	0.0	0.0	0.0	0.0	0.0	0.0	0.0	0.0	0.0	0.0	0.0
PSMD12	5718	symbol	H. sapiens	5718	H. sapiens	PSMD12	proteasome 26S subunit, non-ATPase 12	GO:0008541 proteasome regulatory particle, lid subcomplex;GO:0031595 nuclear proteasome complex;GO:1904813 ficolin-1-rich granule lumen	0.0	0.0	0.0	0.0	0.0	0.0	0.0	0.0	0.0	0.0	0.0	0.0	0.0	0.0	0.0	0.0	0.0	0.0	0.0	0.0
PSMD3	5709	symbol	H. sapiens	5709	H. sapiens	PSMD3	proteasome 26S subunit, non-ATPase 3	GO:0008541 proteasome regulatory particle, lid subcomplex;GO:1904813 ficolin-1-rich granule lumen;GO:0005838 proteasome regulatory particle	0.0	0.0	0.0	0.0	0.0	0.0	0.0	0.0	0.0	0.0	0.0	0.0	0.0	0.0	0.0	0.0	0.0	0.0	0.0	0.0
PTCD2	79810	symbol	H. sapiens	79810	H. sapiens	PTCD2	pentatricopeptide repeat domain 2	GO:0005739 mitochondrion;GO:0044444 cytoplasmic part;GO:0005737 cytoplasm	0.0	0.0	0.0	0.0	0.0	0.0	0.0	0.0	0.0	0.0	0.0	0.0	0.0	0.0	0.0	0.0	0.0	0.0	0.0	0.0
PTER	9317	symbol	H. sapiens	9317	H. sapiens	PTER	phosphotriesterase related	GO:0070062 extracellular exosome;GO:1903561 extracellular vesicle;GO:0043230 extracellular organelle	0.0	0.0	0.0	0.0	0.0	0.0	0.0	0.0	0.0	0.0	0.0	0.0	0.0	0.0	0.0	0.0	0.0	0.0	0.0	0.0
PTGES3	10728	symbol	H. sapiens	10728	H. sapiens	PTGES3	prostaglandin E synthase 3	GO:0005697 telomerase holoenzyme complex;GO:0101031 chaperone complex;GO:0000781 chromosome, telomeric region	1.0	0.0	0.0	0.0	0.0	0.0	0.0	0.0	0.0	0.0	0.0	0.0	0.0	0.0	0.0	0.0	0.0	0.0	0.0	0.0
PTRH2	51651	symbol	H. sapiens	51651	H. sapiens	PTRH2	peptidyl-tRNA hydrolase 2	GO:0005739 mitochondrion;GO:0005829 cytosol;GO:0016020 membrane	0.0	0.0	0.0	0.0	0.0	0.0	0.0	0.0	0.0	0.0	0.0	0.0	0.0	0.0	0.0	0.0	0.0	0.0	0.0	0.0
PTTG1	9232	symbol	H. sapiens	9232	H. sapiens	PTTG1	PTTG1 regulator of sister chromatid separation, securin	GO:0005829 cytosol;GO:0005634 nucleus;GO:0044444 cytoplasmic part	0.0	0.0	0.0	0.0	0.0	0.0	0.0	0.0	0.0	0.0	0.0	0.0	0.0	0.0	0.0	0.0	0.0	0.0	0.0	0.0
PTX3	5806	symbol	H. sapiens	5806	H. sapiens	PTX3	pentraxin 3	GO:1904724 tertiary granule lumen;GO:0035580 specific granule lumen;GO:0070820 tertiary granule	0.0	0.0	0.0	0.0	0.0	0.0	0.0	0.0	0.0	0.0	0.0	0.0	0.0	0.0	0.0	0.0	0.0	0.0	0.0	0.0
PWWP2A	114825	symbol	H. sapiens	114825	H. sapiens	PWWP2A	PWWP domain containing 2A	GO:0005634 nucleus;GO:0043231 intracellular membrane-bounded organelle;GO:0043227 membrane-bounded organelle	0.0	0.0	0.0	0.0	0.0	0.0	0.0	0.0	0.0	0.0	0.0	0.0	0.0	0.0	0.0	0.0	0.0	0.0	0.0	0.0
RAB34	83871	symbol	H. sapiens	83871	H. sapiens	RAB34	RAB34, member RAS oncogene family	GO:0030670 phagocytic vesicle membrane;GO:0030666 endocytic vesicle membrane;GO:0032587 ruffle membrane	0.0	0.0	1.0	0.0	0.0	0.0	0.0	0.0	1.0	0.0	0.0	0.0	0.0	0.0	0.0	1.0	0.0	0.0	0.0	0.0
RAB3C	115827	symbol	H. sapiens	115827	H. sapiens	RAB3C	RAB3C, member RAS oncogene family	GO:0098993 anchored component of synaptic vesicle membrane;GO:0098563 intrinsic component of synaptic vesicle membrane;GO:0030672 synaptic vesicle membrane	0.0	0.0	1.0	0.0	0.0	0.0	0.0	0.0	1.0	0.0	0.0	0.0	0.0	0.0	0.0	0.0	0.0	0.0	0.0	0.0
RAB5B	5869	symbol	H. sapiens	5869	H. sapiens	RAB5B	RAB5B, member RAS oncogene family	GO:0098993 anchored component of synaptic vesicle membrane;GO:0098563 intrinsic component of synaptic vesicle membrane;GO:0030672 synaptic vesicle membrane	0.0	0.0	1.0	0.0	0.0	0.0	0.0	0.0	0.0	0.0	0.0	0.0	0.0	0.0	0.0	0.0	0.0	0.0	0.0	0.0
RACGAP1	29127	symbol	H. sapiens	29127	H. sapiens	RACGAP1	Rac GTPase activating protein 1	GO:0097149 centralspindlin complex;GO:0090543 Flemming body;GO:0051233 spindle midzone	0.0	0.0	0.0	0.0	0.0	0.0	0.0	0.0	0.0	0.0	0.0	0.0	1.0	0.0	1.0	0.0	0.0	1.0	0.0	1.0
RAD17	5884	symbol	H. sapiens	5884	H. sapiens	RAD17	RAD17 checkpoint clamp loader component	GO:0031389 Rad17 RFC-like complex;GO:0000781 chromosome, telomeric region;GO:0098687 chromosomal region	1.0	0.0	0.0	0.0	0.0	0.0	0.0	0.0	0.0	0.0	0.0	0.0	0.0	0.0	0.0	0.0	0.0	0.0	0.0	0.0
RAD50	10111	symbol	H. sapiens	10111	H. sapiens	RAD50	RAD50 double strand break repair protein	GO:0030870 Mre11 complex;GO:0035861 site of double-strand break;GO:0000784 nuclear chromosome, telomeric region	1.0	0.0	0.0	0.0	0.0	0.0	0.0	0.0	0.0	0.0	0.0	0.0	0.0	0.0	0.0	0.0	0.0	0.0	0.0	0.0
RAPGEF6	51735	symbol	H. sapiens	51735	H. sapiens	RAPGEF6	Rap guanine nucleotide exchange factor 6	GO:0030139 endocytic vesicle;GO:0016324 apical plasma membrane;GO:0005813 centrosome	0.0	0.0	0.0	0.0	0.0	0.0	0.0	0.0	0.0	0.0	0.0	0.0	0.0	0.0	0.0	0.0	0.0	0.0	0.0	0.0
RAPGEFL1	51195	symbol	H. sapiens	51195	H. sapiens	RAPGEFL1	Rap guanine nucleotide exchange factor like 1	GO:0016020 membrane;GO:0005575 cellular_component	0.0	0.0	0.0	0.0	0.0	0.0	0.0	0.0	0.0	0.0	0.0	0.0	0.0	0.0	0.0	0.0	0.0	0.0	0.0	0.0
RARA	5914	symbol	H. sapiens	5914	H. sapiens	RARA	retinoic acid receptor alpha	GO:0090575 RNA polymerase II transcription factor complex;GO:0044798 nuclear transcription factor complex;GO:0030425 dendrite	0.0	0.0	0.0	0.0	0.0	0.0	0.0	0.0	1.0	0.0	1.0	0.0	0.0	0.0	0.0	0.0	0.0	0.0	0.0	0.0
RARG	5916	symbol	H. sapiens	5916	H. sapiens	RARG	retinoic acid receptor gamma	GO:0090575 RNA polymerase II transcription factor complex;GO:0044798 nuclear transcription factor complex;GO:0000790 nuclear chromatin	0.0	0.0	0.0	0.0	0.0	0.0	0.0	0.0	0.0	0.0	1.0	0.0	0.0	0.0	0.0	0.0	0.0	0.0	0.0	0.0
RARS	5917	gene_synonym	H. sapiens	5917	H. sapiens	RARS1	arginyl-tRNA synthetase 1	GO:0017101 aminoacyl-tRNA synthetase multienzyme complex;GO:0070062 extracellular exosome;GO:1903561 extracellular vesicle	0.0	0.0	0.0	0.0	0.0	0.0	0.0	0.0	0.0	0.0	0.0	0.0	0.0	0.0	0.0	0.0	0.0	0.0	0.0	0.0
RASA1	5921	symbol	H. sapiens	5921	H. sapiens	RASA1	RAS p21 protein activator 1	GO:0001726 ruffle;GO:0031252 cell leading edge;GO:0120025 plasma membrane bounded cell projection	0.0	0.0	0.0	0.0	0.0	0.0	0.0	0.0	0.0	0.0	0.0	0.0	0.0	0.0	0.0	1.0	0.0	0.0	0.0	0.0
RASGRF2	5924	symbol	H. sapiens	5924	H. sapiens	RASGRF2	Ras protein specific guanine nucleotide releasing factor 2	GO:0005789 endoplasmic reticulum membrane;GO:0098827 endoplasmic reticulum subcompartment;GO:0044432 endoplasmic reticulum part	0.0	0.0	0.0	0.0	0.0	0.0	0.0	0.0	0.0	0.0	0.0	0.0	0.0	0.0	0.0	0.0	0.0	0.0	0.0	0.0
RBM17	84991	symbol	H. sapiens	84991	H. sapiens	RBM17	RNA binding motif protein 17	GO:0005681 spliceosomal complex;GO:1990904 ribonucleoprotein complex;GO:0005654 nucleoplasm	0.0	0.0	0.0	0.0	0.0	0.0	0.0	0.0	0.0	0.0	0.0	0.0	0.0	0.0	0.0	0.0	0.0	0.0	1.0	0.0
RBM22	55696	symbol	H. sapiens	55696	H. sapiens	RBM22	RNA binding motif protein 22	GO:0071006 U2-type catalytic step 1 spliceosome;GO:0071012 catalytic step 1 spliceosome;GO:0071007 U2-type catalytic step 2 spliceosome	0.0	0.0	0.0	0.0	0.0	0.0	0.0	0.0	0.0	0.0	0.0	0.0	0.0	0.0	0.0	0.0	0.0	0.0	1.0	0.0
RBM27	54439	symbol	H. sapiens	54439	H. sapiens	RBM27	RNA binding motif protein 27	GO:0016607 nuclear speck;GO:0016604 nuclear body;GO:0044451 nucleoplasm part	0.0	0.0	0.0	0.0	0.0	1.0	0.0	0.0	0.0	0.0	0.0	0.0	0.0	0.0	0.0	0.0	0.0	0.0	0.0	0.0
RBMS2	5939	symbol	H. sapiens	5939	H. sapiens	RBMS2	RNA binding motif single stranded interacting protein 2	GO:1990904 ribonucleoprotein complex;GO:0032991 protein-containing complex;GO:0005634 nucleus	0.0	0.0	0.0	0.0	0.0	0.0	0.0	0.0	0.0	0.0	0.0	0.0	0.0	0.0	0.0	0.0	0.0	0.0	0.0	0.0
RDH16	8608	symbol	H. sapiens	8608	H. sapiens	RDH16	retinol dehydrogenase 16	GO:0005789 endoplasmic reticulum membrane;GO:0098827 endoplasmic reticulum subcompartment;GO:0044432 endoplasmic reticulum part	0.0	0.0	0.0	0.0	0.0	0.0	0.0	0.0	0.0	0.0	0.0	0.0	0.0	0.0	0.0	0.0	0.0	0.0	0.0	0.0
RDH5	5959	symbol	H. sapiens	5959	H. sapiens	RDH5	retinol dehydrogenase 5	GO:0005788 endoplasmic reticulum lumen;GO:0005789 endoplasmic reticulum membrane;GO:0044297 cell body	0.0	0.0	0.0	0.0	0.0	0.0	0.0	0.0	0.0	0.0	0.0	0.0	0.0	0.0	0.0	0.0	0.0	0.0	0.0	0.0
REEP2	51308	symbol	H. sapiens	51308	H. sapiens	REEP2	receptor accessory protein 2	GO:0005881 cytoplasmic microtubule;GO:0005874 microtubule;GO:0099513 polymeric cytoskeletal fiber	0.0	0.0	0.0	0.0	0.0	0.0	0.0	0.0	0.0	0.0	0.0	0.0	0.0	0.0	1.0	0.0	0.0	0.0	0.0	0.0
REEP5	7905	symbol	H. sapiens	7905	H. sapiens	REEP5	receptor accessory protein 5	GO:0071782 endoplasmic reticulum tubular network;GO:0098827 endoplasmic reticulum subcompartment;GO:0044432 endoplasmic reticulum part	0.0	0.0	0.0	0.0	0.0	0.0	0.0	0.0	0.0	0.0	0.0	0.0	0.0	0.0	0.0	0.0	0.0	0.0	0.0	0.0
RELL2	285613	symbol	H. sapiens	285613	H. sapiens	RELL2	RELT like 2	GO:0005604 basement membrane;GO:0062023 collagen-containing extracellular matrix;GO:0031012 extracellular matrix	0.0	0.0	0.0	0.0	0.0	0.0	0.0	0.0	0.0	0.0	0.0	0.0	0.0	0.0	0.0	0.0	0.0	0.0	0.0	0.0
RFESD	317671	symbol	H. sapiens	317671	H. sapiens	RFESD	Rieske Fe-S domain containing		0.0	0.0	0.0	0.0	0.0	0.0	0.0	0.0	0.0	0.0	0.0	0.0	0.0	0.0	0.0	0.0	0.0	0.0	0.0	0.0
RFWD3	55159	symbol	H. sapiens	55159	H. sapiens	RFWD3	ring finger and WD repeat domain 3	GO:0016605 PML body;GO:0035861 site of double-strand break;GO:0090734 site of DNA damage	0.0	0.0	0.0	0.0	0.0	1.0	0.0	0.0	0.0	0.0	0.0	0.0	0.0	0.0	0.0	0.0	0.0	0.0	0.0	0.0
RGMB	285704	symbol	H. sapiens	285704	H. sapiens	RGMB	repulsive guidance molecule BMP co-receptor b	GO:0046658 anchored component of plasma membrane;GO:0005793 endoplasmic reticulum-Golgi intermediate compartment;GO:0045121 membrane raft	0.0	0.0	0.0	0.0	0.0	0.0	0.0	0.0	0.0	0.0	0.0	0.0	0.0	0.0	0.0	0.0	0.0	0.0	0.0	0.0
RGS7BP	401190	symbol	H. sapiens	401190	H. sapiens	RGS7BP	regulator of G protein signaling 7 binding protein	GO:0099031 anchored component of postsynaptic density membrane;GO:0099030 anchored component of postsynaptic specialization membrane;GO:0099025 anchored component of postsynaptic membrane	0.0	0.0	0.0	0.0	0.0	0.0	0.0	0.0	0.0	0.0	0.0	0.0	0.0	0.0	0.0	0.0	0.0	0.0	0.0	0.0
RHEBL1	121268	symbol	H. sapiens	121268	H. sapiens	RHEBL1	RHEB like 1	GO:0012505 endomembrane system;GO:0005886 plasma membrane;GO:0071944 cell periphery	0.0	0.0	0.0	0.0	0.0	0.0	0.0	0.0	0.0	0.0	0.0	0.0	0.0	0.0	0.0	0.0	0.0	0.0	0.0	0.0
RHOBTB3	22836	symbol	H. sapiens	22836	H. sapiens	RHOBTB3	Rho related BTB domain containing 3	GO:0032588 trans-Golgi network membrane;GO:0005802 trans-Golgi network;GO:0070062 extracellular exosome	0.0	0.0	0.0	0.0	0.0	0.0	0.0	0.0	0.0	0.0	0.0	0.0	0.0	0.0	0.0	0.0	1.0	0.0	0.0	0.0
RIOK2	55781	symbol	H. sapiens	55781	H. sapiens	RIOK2	RIO kinase 2	GO:0030688 preribosome, small subunit precursor;GO:0030684 preribosome;GO:1990904 ribonucleoprotein complex	0.0	0.0	0.0	0.0	0.0	0.0	0.0	1.0	0.0	0.0	0.0	0.0	0.0	0.0	0.0	0.0	0.0	0.0	0.0	0.0
RND1	27289	symbol	H. sapiens	27289	H. sapiens	RND1	Rho family GTPase 1	GO:0032153 cell division site;GO:0005912 adherens junction;GO:0070161 anchoring junction	0.0	0.0	0.0	0.0	0.0	0.0	0.0	0.0	0.0	0.0	0.0	0.0	0.0	0.0	0.0	0.0	1.0	0.0	0.0	0.0
RNF14	9604	symbol	H. sapiens	9604	H. sapiens	RNF14	ring finger protein 14	GO:0000151 ubiquitin ligase complex;GO:1990234 transferase complex;GO:1902494 catalytic complex	0.0	1.0	0.0	0.0	0.0	0.0	0.0	0.0	0.0	0.0	0.0	0.0	0.0	0.0	0.0	0.0	0.0	0.0	0.0	0.0
RNF145	153830	symbol	H. sapiens	153830	H. sapiens	RNF145	ring finger protein 145	GO:0005789 endoplasmic reticulum membrane;GO:0098827 endoplasmic reticulum subcompartment;GO:0044432 endoplasmic reticulum part	0.0	0.0	0.0	0.0	0.0	0.0	0.0	0.0	0.0	0.0	0.0	0.0	0.0	0.0	0.0	0.0	0.0	0.0	0.0	0.0
RNF180	285671	symbol	H. sapiens	285671	H. sapiens	RNF180	ring finger protein 180	GO:0031227 intrinsic component of endoplasmic reticulum membrane;GO:0005635 nuclear envelope;GO:0005789 endoplasmic reticulum membrane	0.0	0.0	0.0	0.0	0.0	0.0	0.0	0.0	0.0	0.0	0.0	0.0	0.0	0.0	0.0	0.0	0.0	0.0	0.0	0.0
RNF41	10193	symbol	H. sapiens	10193	H. sapiens	RNF41	ring finger protein 41	GO:0071782 endoplasmic reticulum tubular network;GO:0048471 perinuclear region of cytoplasm;GO:0098827 endoplasmic reticulum subcompartment	0.0	0.0	0.0	0.0	0.0	0.0	0.0	0.0	1.0	0.0	0.0	0.0	0.0	0.0	0.0	0.0	0.0	0.0	0.0	0.0
RNFT1	51136	symbol	H. sapiens	51136	H. sapiens	RNFT1	ring finger protein, transmembrane 1	GO:0005789 endoplasmic reticulum membrane;GO:0098827 endoplasmic reticulum subcompartment;GO:0044432 endoplasmic reticulum part	0.0	0.0	0.0	0.0	0.0	0.0	0.0	0.0	0.0	0.0	0.0	0.0	0.0	0.0	0.0	0.0	0.0	0.0	0.0	0.0
RPL19	6143	symbol	H. sapiens	6143	H. sapiens	RPL19	ribosomal protein L19	GO:0042788 polysomal ribosome;GO:0005925 focal adhesion;GO:0022625 cytosolic large ribosomal subunit	0.0	0.0	0.0	0.0	0.0	0.0	0.0	0.0	0.0	0.0	0.0	0.0	0.0	0.0	0.0	0.0	0.0	0.0	0.0	0.0
RPL23	9349	symbol	H. sapiens	9349	H. sapiens	RPL23	ribosomal protein L23	GO:0005925 focal adhesion;GO:0022625 cytosolic large ribosomal subunit;GO:0005924 cell-substrate adherens junction	0.0	0.0	0.0	0.0	0.0	0.0	0.0	0.0	0.0	0.0	0.0	0.0	0.0	0.0	0.0	0.0	0.0	0.0	0.0	0.0
RPL23A	6147	symbol	H. sapiens	6147	H. sapiens	RPL23A	ribosomal protein L23a	GO:0022625 cytosolic large ribosomal subunit;GO:0015934 large ribosomal subunit;GO:0022626 cytosolic ribosome	0.0	0.0	0.0	0.0	0.0	0.0	0.0	0.0	0.0	0.0	0.0	0.0	0.0	0.0	0.0	0.0	0.0	0.0	0.0	0.0
RPL41	6171	symbol	H. sapiens	6171	H. sapiens	RPL41	ribosomal protein L41	GO:0042788 polysomal ribosome;GO:0022625 cytosolic large ribosomal subunit;GO:0005844 polysome	0.0	0.0	0.0	0.0	0.0	0.0	0.0	0.0	0.0	0.0	0.0	0.0	0.0	0.0	0.0	0.0	0.0	0.0	0.0	0.0
RPP38	10557	symbol	H. sapiens	10557	H. sapiens	RPP38	ribonuclease P/MRP subunit p38	GO:0030681 multimeric ribonuclease P complex;GO:0030677 ribonuclease P complex;GO:1902555 endoribonuclease complex	0.0	0.0	0.0	0.0	0.0	0.0	0.0	0.0	0.0	0.0	0.0	0.0	0.0	0.0	0.0	0.0	0.0	0.0	0.0	0.0
RPS14	6208	symbol	H. sapiens	6208	H. sapiens	RPS14	ribosomal protein S14	GO:0022627 cytosolic small ribosomal subunit;GO:0005925 focal adhesion;GO:0005924 cell-substrate adherens junction	0.0	0.0	0.0	0.0	0.0	0.0	0.0	0.0	0.0	0.0	0.0	0.0	0.0	0.0	0.0	0.0	0.0	0.0	0.0	0.0
RPS23	6228	symbol	H. sapiens	6228	H. sapiens	RPS23	ribosomal protein S23	GO:0042788 polysomal ribosome;GO:0022627 cytosolic small ribosomal subunit;GO:0005844 polysome	0.0	0.0	0.0	0.0	0.0	0.0	0.0	0.0	0.0	0.0	0.0	0.0	0.0	0.0	0.0	0.0	0.0	0.0	0.0	0.0
RPS26	6231	symbol	H. sapiens	6231	H. sapiens	RPS26	ribosomal protein S26	GO:0098556 cytoplasmic side of rough endoplasmic reticulum membrane;GO:0098554 cytoplasmic side of endoplasmic reticulum membrane;GO:0030867 rough endoplasmic reticulum membrane	0.0	0.0	0.0	0.0	0.0	0.0	0.0	0.0	0.0	0.0	0.0	0.0	0.0	0.0	0.0	0.0	0.0	0.0	0.0	0.0
RPS6KB1	6198	symbol	H. sapiens	6198	H. sapiens	RPS6KB1	ribosomal protein S6 kinase B1	GO:0005741 mitochondrial outer membrane;GO:0031968 organelle outer membrane;GO:0019867 outer membrane	0.0	0.0	0.0	0.0	0.0	0.0	0.0	0.0	0.0	0.0	0.0	0.0	0.0	0.0	0.0	0.0	0.0	0.0	0.0	0.0
RSRC1	51319	symbol	H. sapiens	51319	H. sapiens	RSRC1	arginine and serine rich coiled-coil 1	GO:0016607 nuclear speck;GO:0016604 nuclear body;GO:0044451 nucleoplasm part	0.0	0.0	0.0	0.0	0.0	1.0	0.0	0.0	0.0	0.0	0.0	0.0	0.0	0.0	0.0	0.0	0.0	0.0	0.0	0.0
S100Z	170591	symbol	H. sapiens	170591	H. sapiens	S100Z	S100 calcium binding protein Z		0.0	0.0	0.0	0.0	0.0	0.0	0.0	0.0	0.0	0.0	0.0	0.0	0.0	0.0	0.0	0.0	0.0	0.0	0.0	0.0
SALL4	57167	symbol	H. sapiens	57167	H. sapiens	SALL4	spalt like transcription factor 4	GO:0000792 heterochromatin;GO:0000785 chromatin;GO:0044427 chromosomal part	0.0	0.0	0.0	0.0	0.0	0.0	1.0	0.0	0.0	0.0	0.0	0.0	0.0	0.0	0.0	0.0	0.0	0.0	0.0	0.0
SAP30L	79685	symbol	H. sapiens	79685	H. sapiens	SAP30L	SAP30 like	GO:0000118 histone deacetylase complex;GO:0044451 nucleoplasm part;GO:0005730 nucleolus	0.0	0.0	0.0	0.0	0.0	0.0	0.0	0.0	0.0	0.0	0.0	0.0	0.0	0.0	0.0	0.0	0.0	0.0	0.0	0.0
SAR1B	51128	symbol	H. sapiens	51128	H. sapiens	SAR1B	secretion associated Ras related GTPase 1B	GO:0030127 COPII vesicle coat;GO:0012507 ER to Golgi transport vesicle membrane;GO:0032580 Golgi cisterna membrane	0.0	0.0	1.0	0.0	0.0	0.0	0.0	0.0	0.0	0.0	0.0	0.0	0.0	0.0	0.0	0.0	0.0	0.0	0.0	0.0
SARM1	23098	symbol	H. sapiens	23098	H. sapiens	SARM1	sterile alpha and TIR motif containing 1	GO:0031315 extrinsic component of mitochondrial outer membrane;GO:0031312 extrinsic component of organelle membrane;GO:0005741 mitochondrial outer membrane	0.0	0.0	0.0	0.0	0.0	0.0	0.0	0.0	0.0	0.0	0.0	0.0	0.0	0.0	1.0	0.0	0.0	0.0	0.0	0.0
SARNP	84324	symbol	H. sapiens	84324	H. sapiens	SARNP	SAP domain containing ribonucleoprotein	GO:0000346 transcription export complex;GO:0016607 nuclear speck;GO:0036464 cytoplasmic ribonucleoprotein granule	0.0	0.0	0.0	0.0	0.0	1.0	0.0	0.0	0.0	0.0	0.0	0.0	0.0	0.0	0.0	0.0	0.0	0.0	0.0	0.0
SCAMP1	9522	symbol	H. sapiens	9522	H. sapiens	SCAMP1	secretory carrier membrane protein 1	GO:0042589 zymogen granule membrane;GO:0035579 specific granule membrane;GO:0042588 zymogen granule	0.0	0.0	1.0	0.0	0.0	0.0	0.0	0.0	0.0	0.0	0.0	0.0	0.0	0.0	0.0	0.0	0.0	0.0	0.0	0.0
SCARNA20	677681	symbol	H. sapiens	677681	H. sapiens	SCARNA20	small Cajal body-specific RNA 20		0.0	0.0	0.0	0.0	0.0	0.0	0.0	0.0	0.0	0.0	0.0	0.0	0.0	0.0	0.0	0.0	0.0	0.0	0.0	0.0
SCGB3A2	117156	symbol	H. sapiens	117156	H. sapiens	SCGB3A2	secretoglobin family 3A member 2	GO:0071682 endocytic vesicle lumen;GO:0060205 cytoplasmic vesicle lumen;GO:0031983 vesicle lumen	0.0	0.0	0.0	0.0	0.0	0.0	0.0	0.0	0.0	0.0	0.0	0.0	0.0	0.0	0.0	0.0	0.0	0.0	0.0	0.0
SCHIP1	29970	symbol	H. sapiens	29970	H. sapiens	SCHIP1	schwannomin interacting protein 1	GO:0005737 cytoplasm;GO:0044424 intracellular part;GO:0005622 intracellular	0.0	0.0	0.0	0.0	0.0	0.0	0.0	0.0	0.0	0.0	0.0	0.0	0.0	0.0	0.0	0.0	0.0	0.0	0.0	0.0
SCN8A	6334	symbol	H. sapiens	6334	H. sapiens	SCN8A	sodium voltage-gated channel alpha subunit 8	GO:0001518 voltage-gated sodium channel complex;GO:0033268 node of Ranvier;GO:0043194 axon initial segment	0.0	0.0	0.0	0.0	0.0	0.0	0.0	0.0	0.0	0.0	0.0	0.0	0.0	0.0	0.0	0.0	0.0	0.0	0.0	0.0
SDF2	6388	symbol	H. sapiens	6388	H. sapiens	SDF2	stromal cell derived factor 2	GO:0005615 extracellular space;GO:0044421 extracellular region part;GO:0005576 extracellular region	0.0	0.0	0.0	0.0	0.0	0.0	0.0	0.0	0.0	0.0	0.0	0.0	0.0	0.0	0.0	0.0	0.0	0.0	0.0	0.0
SDR42E1	93517	symbol	H. sapiens	93517	H. sapiens	SDR42E1	short chain dehydrogenase/reductase family 42E, member 1	GO:0016021 integral component of membrane;GO:0031224 intrinsic component of membrane;GO:0044425 membrane part	0.0	0.0	0.0	0.0	0.0	0.0	0.0	0.0	0.0	0.0	0.0	0.0	0.0	0.0	0.0	0.0	0.0	0.0	0.0	0.0
SDR9C7	121214	symbol	H. sapiens	121214	H. sapiens	SDR9C7	short chain dehydrogenase/reductase family 9C member 7	GO:0005737 cytoplasm;GO:0044424 intracellular part;GO:0005622 intracellular	0.0	0.0	0.0	0.0	0.0	0.0	0.0	0.0	0.0	0.0	0.0	0.0	0.0	0.0	0.0	0.0	0.0	0.0	0.0	0.0
SEC24A	10802	symbol	H. sapiens	10802	H. sapiens	SEC24A	SEC24 homolog A, COPII coat complex component	GO:0030127 COPII vesicle coat;GO:0012507 ER to Golgi transport vesicle membrane;GO:0030120 vesicle coat	0.0	0.0	1.0	0.0	0.0	0.0	0.0	0.0	0.0	0.0	0.0	0.0	0.0	0.0	0.0	0.0	0.0	0.0	0.0	0.0
SEC61A2	55176	symbol	H. sapiens	55176	H. sapiens	SEC61A2	SEC61 translocon subunit alpha 2	GO:0005784 Sec61 translocon complex;GO:0071256 translocon complex;GO:0030867 rough endoplasmic reticulum membrane	0.0	0.0	0.0	0.0	0.0	0.0	0.0	0.0	0.0	0.0	0.0	0.0	0.0	0.0	0.0	0.0	0.0	0.0	0.0	0.0
SEMA6A	57556	symbol	H. sapiens	57556	H. sapiens	SEMA6A	semaphorin 6A	GO:0030424 axon;GO:0043005 neuron projection;GO:0005887 integral component of plasma membrane	0.0	0.0	0.0	0.0	0.0	0.0	0.0	0.0	0.0	0.0	0.0	0.0	0.0	0.0	0.0	0.0	0.0	0.0	0.0	0.0
SEPHS1	22929	symbol	H. sapiens	22929	H. sapiens	SEPHS1	selenophosphate synthetase 1	GO:0031965 nuclear membrane;GO:0005635 nuclear envelope;GO:0031967 organelle envelope	0.0	0.0	0.0	0.0	0.0	0.0	0.0	0.0	0.0	0.0	0.0	0.0	0.0	0.0	0.0	0.0	0.0	0.0	0.0	0.0
SERINC5	256987	symbol	H. sapiens	256987	H. sapiens	SERINC5	serine incorporator 5	GO:0043209 myelin sheath;GO:0005813 centrosome;GO:0070062 extracellular exosome	0.0	0.0	0.0	0.0	0.0	0.0	0.0	0.0	1.0	0.0	0.0	0.0	0.0	0.0	0.0	0.0	0.0	0.0	0.0	0.0
SEZ6	124925	symbol	H. sapiens	124925	H. sapiens	SEZ6	seizure related 6 homolog	GO:0097440 apical dendrite;GO:0043198 dendritic shaft;GO:0043197 dendritic spine	0.0	0.0	0.0	0.0	0.0	0.0	0.0	0.0	1.0	0.0	0.0	0.0	0.0	0.0	0.0	0.0	0.0	0.0	0.0	0.0
SF3B3	23450	symbol	H. sapiens	23450	H. sapiens	SF3B3	splicing factor 3b subunit 3	GO:0071005 U2-type precatalytic spliceosome;GO:0005689 U12-type spliceosomal complex;GO:0071011 precatalytic spliceosome	0.0	0.0	0.0	0.0	0.0	0.0	0.0	0.0	0.0	0.0	0.0	0.0	0.0	0.0	0.0	0.0	0.0	0.0	1.0	0.0
SFMBT2	57713	symbol	H. sapiens	57713	H. sapiens	SFMBT2	Scm like with four mbt domains 2	GO:0016235 aggresome;GO:0016234 inclusion body;GO:0016607 nuclear speck	0.0	0.0	0.0	0.0	0.0	1.0	0.0	0.0	0.0	0.0	0.0	0.0	0.0	0.0	0.0	0.0	0.0	0.0	0.0	0.0
SFTA1P	207107	symbol	H. sapiens	207107	H. sapiens	SFTA1P	surfactant associated 1, lncRNA		0.0	0.0	0.0	0.0	0.0	0.0	0.0	0.0	0.0	0.0	0.0	0.0	0.0	0.0	0.0	0.0	0.0	0.0	0.0	0.0
SGCA	6442	symbol	H. sapiens	6442	H. sapiens	SGCA	sarcoglycan alpha	GO:0016012 sarcoglycan complex;GO:0016011 dystroglycan complex;GO:0016010 dystrophin-associated glycoprotein complex	0.0	0.0	0.0	0.0	0.0	0.0	0.0	0.0	0.0	0.0	0.0	0.0	0.0	0.0	0.0	0.0	0.0	0.0	0.0	0.0
SGCD	6444	symbol	H. sapiens	6444	H. sapiens	SGCD	sarcoglycan delta	GO:0016012 sarcoglycan complex;GO:0016011 dystroglycan complex;GO:0016010 dystrophin-associated glycoprotein complex	0.0	0.0	0.0	0.0	0.0	0.0	0.0	0.0	0.0	0.0	0.0	0.0	0.0	0.0	0.0	0.0	0.0	0.0	0.0	0.0
SGTB	54557	symbol	H. sapiens	54557	H. sapiens	SGTB	small glutamine rich tetratricopeptide repeat containing beta	GO:0072380 TRC complex;GO:0072379 ER membrane insertion complex;GO:0044445 cytosolic part	0.0	0.0	0.0	0.0	0.0	0.0	0.0	0.0	0.0	0.0	0.0	0.0	0.0	0.0	0.0	0.0	0.0	0.0	0.0	0.0
SH3RF2	153769	symbol	H. sapiens	153769	H. sapiens	SH3RF2	SH3 domain containing ring finger 2	GO:0005654 nucleoplasm;GO:0031981 nuclear lumen;GO:0070013 intracellular organelle lumen	0.0	0.0	0.0	0.0	0.0	0.0	0.0	0.0	0.0	0.0	0.0	0.0	0.0	0.0	0.0	0.0	0.0	0.0	0.0	0.0
SH3TC2	79628	symbol	H. sapiens	79628	H. sapiens	SH3TC2	SH3 domain and tetratricopeptide repeats 2	GO:0031410 cytoplasmic vesicle;GO:0097708 intracellular vesicle;GO:0031982 vesicle	0.0	0.0	0.0	0.0	0.0	0.0	0.0	0.0	0.0	0.0	0.0	0.0	0.0	0.0	0.0	0.0	0.0	0.0	0.0	0.0
SHMT2	6472	symbol	H. sapiens	6472	H. sapiens	SHMT2	serine hydroxymethyltransferase 2	GO:0070552 BRISC complex;GO:0042645 mitochondrial nucleoid;GO:0005758 mitochondrial intermembrane space	0.0	0.0	0.0	0.0	0.0	0.0	0.0	0.0	0.0	0.0	0.0	0.0	0.0	0.0	0.0	0.0	0.0	0.0	0.0	0.0
SHOX2	6474	symbol	H. sapiens	6474	H. sapiens	SHOX2	short stature homeobox 2	GO:0000790 nuclear chromatin;GO:0044454 nuclear chromosome part;GO:0000785 chromatin	0.0	0.0	0.0	0.0	0.0	0.0	0.0	0.0	0.0	0.0	0.0	0.0	0.0	0.0	0.0	0.0	0.0	0.0	0.0	0.0
SHROOM1	134549	symbol	H. sapiens	134549	H. sapiens	SHROOM1	shroom family member 1	GO:0030864 cortical actin cytoskeleton;GO:0030863 cortical cytoskeleton;GO:0043296 apical junction complex	0.0	0.0	0.0	0.0	0.0	0.0	0.0	0.0	0.0	0.0	0.0	0.0	0.0	0.0	1.0	0.0	1.0	0.0	0.0	0.0
SIL1	64374	symbol	H. sapiens	64374	H. sapiens	SIL1	SIL1 nucleotide exchange factor	GO:0005788 endoplasmic reticulum lumen;GO:0044432 endoplasmic reticulum part;GO:0005615 extracellular space	0.0	0.0	0.0	0.0	0.0	0.0	0.0	0.0	0.0	0.0	0.0	0.0	0.0	0.0	0.0	0.0	0.0	0.0	0.0	0.0
SKIV2L2	23517	gene_synonym	H. sapiens	23517	H. sapiens	MTREX	Mtr4 exosome RNA helicase	GO:0031499 TRAMP complex;GO:0000176 nuclear exosome (RNase complex);GO:0000178 exosome (RNase complex)	0.0	0.0	0.0	0.0	0.0	1.0	0.0	0.0	0.0	0.0	0.0	0.0	0.0	0.0	0.0	0.0	0.0	0.0	1.0	0.0
SKP1	6500	symbol	H. sapiens	6500	H. sapiens	SKP1	S-phase kinase associated protein 1	GO:0031467 Cul7-RING ubiquitin ligase complex;GO:0019005 SCF ubiquitin ligase complex;GO:0031519 PcG protein complex	0.0	1.0	0.0	0.0	0.0	0.0	0.0	0.0	0.0	0.0	0.0	0.0	0.0	0.0	0.0	0.0	0.0	0.0	0.0	0.0
SLC11A2	4891	symbol	H. sapiens	4891	H. sapiens	SLC11A2	solute carrier family 11 member 2	GO:0070826 paraferritin complex;GO:0031526 brush border membrane;GO:0031902 late endosome membrane	0.0	0.0	0.0	0.0	1.0	0.0	0.0	0.0	1.0	0.0	0.0	0.0	0.0	0.0	0.0	1.0	0.0	0.0	0.0	0.0
SLC12A2	6558	symbol	H. sapiens	6558	H. sapiens	SLC12A2	solute carrier family 12 member 2	GO:0016324 apical plasma membrane;GO:0070062 extracellular exosome;GO:1903561 extracellular vesicle	0.0	0.0	0.0	0.0	0.0	0.0	0.0	0.0	0.0	0.0	0.0	0.0	0.0	0.0	0.0	0.0	0.0	0.0	0.0	0.0
SLC13A2	9058	symbol	H. sapiens	9058	H. sapiens	SLC13A2	solute carrier family 13 member 2	GO:0070062 extracellular exosome;GO:1903561 extracellular vesicle;GO:0043230 extracellular organelle	0.0	0.0	0.0	0.0	0.0	0.0	0.0	0.0	0.0	0.0	0.0	0.0	0.0	0.0	0.0	0.0	0.0	0.0	0.0	0.0
SLC22A4	6583	symbol	H. sapiens	6583	H. sapiens	SLC22A4	solute carrier family 22 member 4	GO:0016324 apical plasma membrane;GO:0045177 apical part of cell;GO:0098590 plasma membrane region	0.0	0.0	0.0	0.0	0.0	0.0	0.0	0.0	0.0	0.0	0.0	0.0	0.0	0.0	0.0	0.0	0.0	0.0	0.0	0.0
SLC22A5	6584	symbol	H. sapiens	6584	H. sapiens	SLC22A5	solute carrier family 22 member 5	GO:0031526 brush border membrane;GO:0005903 brush border;GO:0098862 cluster of actin-based cell projections	0.0	0.0	0.0	0.0	0.0	0.0	0.0	0.0	0.0	0.0	0.0	0.0	0.0	0.0	0.0	1.0	0.0	0.0	0.0	0.0
SLC23A1	9963	symbol	H. sapiens	9963	H. sapiens	SLC23A1	solute carrier family 23 member 1	GO:0009925 basal plasma membrane;GO:0045178 basal part of cell;GO:0016323 basolateral plasma membrane	0.0	0.0	0.0	0.0	1.0	0.0	0.0	0.0	0.0	0.0	0.0	0.0	0.0	0.0	0.0	0.0	0.0	0.0	0.0	0.0
SLC25A2	83884	symbol	H. sapiens	83884	H. sapiens	SLC25A2	solute carrier family 25 member 2	GO:0005743 mitochondrial inner membrane;GO:0031966 mitochondrial membrane;GO:0019866 organelle inner membrane	0.0	0.0	0.0	0.0	0.0	0.0	0.0	0.0	0.0	0.0	0.0	0.0	0.0	0.0	0.0	0.0	0.0	0.0	0.0	0.0
SLC25A46	91137	symbol	H. sapiens	91137	H. sapiens	SLC25A46	solute carrier family 25 member 46	GO:0005741 mitochondrial outer membrane;GO:0031968 organelle outer membrane;GO:0019867 outer membrane	0.0	0.0	0.0	0.0	0.0	0.0	0.0	0.0	0.0	0.0	0.0	0.0	0.0	0.0	0.0	0.0	0.0	0.0	0.0	0.0
SLC26A2	1836	symbol	H. sapiens	1836	H. sapiens	SLC26A2	solute carrier family 26 member 2	GO:0031528 microvillus membrane;GO:0005902 microvillus;GO:0098858 actin-based cell projection	0.0	0.0	0.0	0.0	0.0	0.0	0.0	0.0	0.0	0.0	0.0	0.0	0.0	0.0	0.0	1.0	0.0	0.0	0.0	0.0
SLC27A6	28965	symbol	H. sapiens	28965	H. sapiens	SLC27A6	solute carrier family 27 member 6	GO:0042383 sarcolemma;GO:0005886 plasma membrane;GO:0071944 cell periphery	0.0	0.0	0.0	0.0	0.0	0.0	0.0	0.0	0.0	0.0	0.0	0.0	0.0	0.0	0.0	0.0	0.0	0.0	0.0	0.0
SLC30A5	64924	symbol	H. sapiens	64924	H. sapiens	SLC30A5	solute carrier family 30 member 5	GO:0030667 secretory granule membrane;GO:0030141 secretory granule;GO:0016324 apical plasma membrane	0.0	0.0	1.0	0.0	0.0	0.0	0.0	0.0	0.0	0.0	0.0	0.0	0.0	0.0	0.0	0.0	0.0	0.0	0.0	0.0
SLC35A4	113829	symbol	H. sapiens	113829	H. sapiens	SLC35A4	solute carrier family 35 member A4	GO:0030173 integral component of Golgi membrane;GO:0031228 intrinsic component of Golgi membrane;GO:0031301 integral component of organelle membrane	0.0	0.0	0.0	0.0	0.0	0.0	0.0	0.0	0.0	0.0	0.0	0.0	0.0	0.0	0.0	0.0	0.0	0.0	0.0	0.0
SLC36A1	206358	symbol	H. sapiens	206358	H. sapiens	SLC36A1	solute carrier family 36 member 1	GO:0005765 lysosomal membrane;GO:0098852 lytic vacuole membrane;GO:0005764 lysosome	0.0	0.0	0.0	0.0	0.0	0.0	0.0	0.0	0.0	0.0	0.0	0.0	0.0	0.0	0.0	0.0	0.0	0.0	0.0	0.0
SLC36A2	153201	symbol	H. sapiens	153201	H. sapiens	SLC36A2	solute carrier family 36 member 2	GO:0070062 extracellular exosome;GO:0005774 vacuolar membrane;GO:1903561 extracellular vesicle	0.0	0.0	0.0	0.0	0.0	0.0	0.0	0.0	0.0	0.0	0.0	0.0	0.0	0.0	0.0	0.0	0.0	0.0	0.0	0.0
SLC36A3	285641	symbol	H. sapiens	285641	H. sapiens	SLC36A3	solute carrier family 36 member 3	GO:0005774 vacuolar membrane;GO:0044437 vacuolar part;GO:0005773 vacuole	0.0	0.0	0.0	0.0	0.0	0.0	0.0	0.0	0.0	0.0	0.0	0.0	0.0	0.0	0.0	0.0	0.0	0.0	0.0	0.0
SLC39A5	283375	symbol	H. sapiens	283375	H. sapiens	SLC39A5	solute carrier family 39 member 5	GO:0016323 basolateral plasma membrane;GO:0070062 extracellular exosome;GO:1903561 extracellular vesicle	0.0	0.0	0.0	0.0	0.0	0.0	0.0	0.0	0.0	0.0	0.0	0.0	0.0	0.0	0.0	0.0	0.0	0.0	0.0	0.0
SLC46A1	113235	symbol	H. sapiens	113235	H. sapiens	SLC46A1	solute carrier family 46 member 1	GO:0031526 brush border membrane;GO:0005903 brush border;GO:0098862 cluster of actin-based cell projections	0.0	0.0	0.0	0.0	0.0	0.0	0.0	0.0	0.0	0.0	0.0	0.0	0.0	0.0	0.0	1.0	0.0	0.0	0.0	0.0
SLC4A8	9498	symbol	H. sapiens	9498	H. sapiens	SLC4A8	solute carrier family 4 member 8	GO:0097457 hippocampal mossy fiber;GO:0044302 dentate gyrus mossy fiber;GO:0032280 symmetric synapse	0.0	0.0	0.0	0.0	0.0	0.0	0.0	0.0	0.0	0.0	0.0	0.0	0.0	0.0	0.0	0.0	0.0	0.0	0.0	0.0
SLC6A7	6534	symbol	H. sapiens	6534	H. sapiens	SLC6A7	solute carrier family 6 member 7	GO:0005887 integral component of plasma membrane;GO:0031226 intrinsic component of plasma membrane;GO:0044459 plasma membrane part	0.0	0.0	0.0	0.0	0.0	0.0	0.0	0.0	0.0	0.0	0.0	0.0	0.0	0.0	0.0	0.0	0.0	0.0	0.0	0.0
SLC7A5	8140	symbol	H. sapiens	8140	H. sapiens	SLC7A5	solute carrier family 7 member 5	GO:1990184 amino acid transport complex;GO:0098591 external side of apical plasma membrane;GO:0009925 basal plasma membrane	0.0	0.0	0.0	0.0	1.0	0.0	0.0	0.0	0.0	0.0	0.0	0.0	0.0	0.0	0.0	0.0	0.0	0.0	0.0	0.0
SLC9A3R2	9351	symbol	H. sapiens	9351	H. sapiens	SLC9A3R2	SLC9A3 regulator 2	GO:0005925 focal adhesion;GO:0005924 cell-substrate adherens junction;GO:0030055 cell-substrate junction	0.0	0.0	0.0	0.0	0.0	0.0	0.0	0.0	0.0	0.0	0.0	0.0	0.0	0.0	0.0	0.0	0.0	0.0	0.0	0.0
SLCO4C1	353189	symbol	H. sapiens	353189	H. sapiens	SLCO4C1	solute carrier organic anion transporter family member 4C1	GO:0035577 azurophil granule membrane;GO:0035579 specific granule membrane;GO:0042582 azurophil granule	0.0	0.0	1.0	0.0	0.0	0.0	0.0	0.0	0.0	0.0	0.0	0.0	0.0	0.0	0.0	0.0	0.0	0.0	0.0	0.0
SLCO6A1	133482	symbol	H. sapiens	133482	H. sapiens	SLCO6A1	solute carrier organic anion transporter family member 6A1	GO:0005887 integral component of plasma membrane;GO:0031226 intrinsic component of plasma membrane;GO:0044459 plasma membrane part	0.0	0.0	0.0	0.0	0.0	0.0	0.0	0.0	0.0	0.0	0.0	0.0	0.0	0.0	0.0	0.0	0.0	0.0	0.0	0.0
SLU7	10569	symbol	H. sapiens	10569	H. sapiens	SLU7	SLU7 homolog, splicing factor	GO:0071013 catalytic step 2 spliceosome;GO:0030532 small nuclear ribonucleoprotein complex;GO:0016607 nuclear speck	0.0	0.0	0.0	0.0	0.0	1.0	0.0	0.0	0.0	0.0	0.0	0.0	0.0	0.0	0.0	0.0	0.0	0.0	1.0	0.0
SMAGP	57228	symbol	H. sapiens	57228	H. sapiens	SMAGP	small cell adhesion glycoprotein	GO:0030659 cytoplasmic vesicle membrane;GO:0012506 vesicle membrane;GO:0044433 cytoplasmic vesicle part	0.0	0.0	1.0	0.0	0.0	0.0	0.0	0.0	0.0	0.0	0.0	0.0	0.0	0.0	0.0	0.0	0.0	0.0	0.0	0.0
SMARCC2	6601	symbol	H. sapiens	6601	H. sapiens	SMARCC2	SWI/SNF related, matrix associated, actin dependent regulator of chromatin subfamily c member 2	GO:0071564 npBAF complex;GO:0071565 nBAF complex;GO:0016514 SWI/SNF complex	0.0	0.0	0.0	0.0	0.0	0.0	0.0	0.0	0.0	0.0	0.0	0.0	0.0	0.0	0.0	0.0	0.0	0.0	0.0	0.0
SMARCD1	6602	symbol	H. sapiens	6602	H. sapiens	SMARCD1	SWI/SNF related, matrix associated, actin dependent regulator of chromatin, subfamily d, member 1	GO:0071564 npBAF complex;GO:0071565 nBAF complex;GO:0016514 SWI/SNF complex	0.0	0.0	0.0	0.0	0.0	0.0	0.0	0.0	0.0	0.0	0.0	0.0	0.0	0.0	0.0	0.0	0.0	0.0	0.0	0.0
SMARCE1	6605	symbol	H. sapiens	6605	H. sapiens	SMARCE1	SWI/SNF related, matrix associated, actin dependent regulator of chromatin, subfamily e, member 1	GO:0071564 npBAF complex;GO:0071565 nBAF complex;GO:0016514 SWI/SNF complex	0.0	0.0	0.0	0.0	0.0	0.0	0.0	0.0	0.0	0.0	0.0	0.0	0.0	0.0	0.0	0.0	0.0	0.0	0.0	0.0
SMUG1	23583	symbol	H. sapiens	23583	H. sapiens	SMUG1	single-strand-selective monofunctional uracil-DNA glycosylase 1	GO:0001650 fibrillar center;GO:0044452 nucleolar part;GO:0005730 nucleolus	0.0	0.0	0.0	0.0	0.0	0.0	0.0	0.0	0.0	0.0	0.0	0.0	0.0	0.0	0.0	0.0	0.0	0.0	0.0	0.0
SNCAIP	9627	symbol	H. sapiens	9627	H. sapiens	SNCAIP	synuclein alpha interacting protein	GO:0008021 synaptic vesicle;GO:0042734 presynaptic membrane;GO:0070382 exocytic vesicle	0.0	0.0	0.0	0.0	0.0	0.0	0.0	0.0	0.0	0.0	0.0	0.0	0.0	0.0	0.0	0.0	0.0	0.0	0.0	0.0
SNHG4	724102	symbol	H. sapiens	724102	H. sapiens	SNHG4	small nucleolar RNA host gene 4		0.0	0.0	0.0	0.0	0.0	0.0	0.0	0.0	0.0	0.0	0.0	0.0	0.0	0.0	0.0	0.0	0.0	0.0	0.0	0.0
SNORA13	654322	symbol	H. sapiens	654322	H. sapiens	SNORA13	small nucleolar RNA, H/ACA box 13		0.0	0.0	0.0	0.0	0.0	0.0	0.0	0.0	0.0	0.0	0.0	0.0	0.0	0.0	0.0	0.0	0.0	0.0	0.0	0.0
SNORA21	619505	symbol	H. sapiens	619505	H. sapiens	SNORA21	small nucleolar RNA, H/ACA box 21		0.0	0.0	0.0	0.0	0.0	0.0	0.0	0.0	0.0	0.0	0.0	0.0	0.0	0.0	0.0	0.0	0.0	0.0	0.0	0.0
SNORA2A	677793	symbol	H. sapiens	677793	H. sapiens	SNORA2A	small nucleolar RNA, H/ACA box 2A		0.0	0.0	0.0	0.0	0.0	0.0	0.0	0.0	0.0	0.0	0.0	0.0	0.0	0.0	0.0	0.0	0.0	0.0	0.0	0.0
SNORA2B	677794	symbol	H. sapiens	677794	H. sapiens	SNORA2B	small nucleolar RNA, H/ACA box 2B		0.0	0.0	0.0	0.0	0.0	0.0	0.0	0.0	0.0	0.0	0.0	0.0	0.0	0.0	0.0	0.0	0.0	0.0	0.0	0.0
SNORA34	677815	gene_synonym	H. sapiens	677815	H. sapiens	SNORA2C	small nucleolar RNA, H/ACA box 2C		0.0	0.0	0.0	0.0	0.0	0.0	0.0	0.0	0.0	0.0	0.0	0.0	0.0	0.0	0.0	0.0	0.0	0.0	0.0	0.0
SNORA42	677823	gene_synonym	H. sapiens	677823	H. sapiens	SNORA80E	small nucleolar RNA, H/ACA box 80E		0.0	0.0	0.0	0.0	0.0	0.0	0.0	0.0	0.0	0.0	0.0	0.0	0.0	0.0	0.0	0.0	0.0	0.0	0.0	0.0
SNORA74A	26821	symbol	H. sapiens	26821	H. sapiens	SNORA74A	small nucleolar RNA, H/ACA box 74A	GO:0072588 box H/ACA RNP complex;GO:0005732 small nucleolar ribonucleoprotein complex;GO:1990904 ribonucleoprotein complex	0.0	0.0	0.0	0.0	0.0	0.0	0.0	0.0	0.0	0.0	0.0	0.0	0.0	0.0	0.0	0.0	0.0	0.0	0.0	0.0
SNORD124	101340251	symbol	H. sapiens	101340251	H. sapiens	SNORD124	small nucleolar RNA, C/D box 124		0.0	0.0	0.0	0.0	0.0	0.0	0.0	0.0	0.0	0.0	0.0	0.0	0.0	0.0	0.0	0.0	0.0	0.0	0.0	0.0
SNORD59A	26789	symbol	H. sapiens	26789	H. sapiens	SNORD59A	small nucleolar RNA, C/D box 59A		0.0	0.0	0.0	0.0	0.0	0.0	0.0	0.0	0.0	0.0	0.0	0.0	0.0	0.0	0.0	0.0	0.0	0.0	0.0	0.0
SNORD71	692111	symbol	H. sapiens	692111	H. sapiens	SNORD71	small nucleolar RNA, C/D box 71		0.0	0.0	0.0	0.0	0.0	0.0	0.0	0.0	0.0	0.0	0.0	0.0	0.0	0.0	0.0	0.0	0.0	0.0	0.0	0.0
SNX18	112574	symbol	H. sapiens	112574	H. sapiens	SNX18	sorting nexin 18	GO:0031234 extrinsic component of cytoplasmic side of plasma membrane;GO:0030136 clathrin-coated vesicle;GO:0009898 cytoplasmic side of plasma membrane	0.0	0.0	1.0	0.0	0.0	0.0	0.0	0.0	0.0	0.0	0.0	0.0	0.0	0.0	0.0	0.0	0.0	0.0	0.0	0.0
SNX2	6643	symbol	H. sapiens	6643	H. sapiens	SNX2	sorting nexin 2	GO:0030905 retromer, tubulation complex;GO:0031901 early endosome membrane;GO:0030904 retromer complex	0.0	0.0	0.0	0.0	0.0	0.0	0.0	0.0	0.0	0.0	0.0	0.0	0.0	0.0	0.0	1.0	0.0	0.0	0.0	0.0
SNX24	28966	symbol	H. sapiens	28966	H. sapiens	SNX24	sorting nexin 24	GO:0030659 cytoplasmic vesicle membrane;GO:0012506 vesicle membrane;GO:0044433 cytoplasmic vesicle part	0.0	0.0	1.0	0.0	0.0	0.0	0.0	0.0	0.0	0.0	0.0	0.0	0.0	0.0	0.0	0.0	0.0	0.0	0.0	0.0
SOCS7	30837	symbol	H. sapiens	30837	H. sapiens	SOCS7	suppressor of cytokine signaling 7	GO:0005942 phosphatidylinositol 3-kinase complex;GO:0061695 transferase complex, transferring phosphorus-containing groups;GO:0019898 extrinsic component of membrane	0.0	1.0	0.0	0.0	0.0	0.0	0.0	0.0	0.0	0.0	0.0	0.0	0.0	0.0	0.0	0.0	0.0	0.0	0.0	0.0
SOX30	11063	symbol	H. sapiens	11063	H. sapiens	SOX30	SRY-box transcription factor 30	GO:0010369 chromocenter;GO:0098687 chromosomal region;GO:0000790 nuclear chromatin	1.0	0.0	0.0	0.0	0.0	0.0	0.0	0.0	0.0	0.0	0.0	0.0	0.0	0.0	0.0	0.0	0.0	1.0	0.0	0.0
SP1	6667	symbol	H. sapiens	6667	H. sapiens	SP1	Sp1 transcription factor	GO:0017053 transcriptional repressor complex;GO:0032993 protein-DNA complex;GO:0000790 nuclear chromatin	0.0	0.0	0.0	0.0	0.0	0.0	0.0	0.0	0.0	0.0	0.0	0.0	0.0	0.0	0.0	0.0	0.0	0.0	0.0	0.0
SP7	121340	symbol	H. sapiens	121340	H. sapiens	SP7	Sp7 transcription factor	GO:0000790 nuclear chromatin;GO:0044454 nuclear chromosome part;GO:0000785 chromatin	0.0	0.0	0.0	0.0	0.0	0.0	0.0	0.0	0.0	0.0	0.0	0.0	0.0	0.0	0.0	0.0	0.0	0.0	0.0	0.0
SPAG5	10615	symbol	H. sapiens	10615	H. sapiens	SPAG5	sperm associated antigen 5	GO:0035371 microtubule plus-end;GO:0097431 mitotic spindle pole;GO:1990752 microtubule end	1.0	0.0	0.0	0.0	0.0	0.0	0.0	0.0	0.0	0.0	0.0	0.0	0.0	0.0	1.0	0.0	0.0	0.0	0.0	1.0
SPARC	6678	symbol	H. sapiens	6678	H. sapiens	SPARC	secreted protein acidic and cysteine rich	GO:0031092 platelet alpha granule membrane;GO:0071682 endocytic vesicle lumen;GO:0031093 platelet alpha granule lumen	0.0	0.0	1.0	0.0	0.0	0.0	0.0	0.0	0.0	0.0	0.0	1.0	0.0	0.0	0.0	0.0	0.0	0.0	0.0	0.0
SPATA16	83893	symbol	H. sapiens	83893	H. sapiens	SPATA16	spermatogenesis associated 16	GO:0005794 Golgi apparatus;GO:0012505 endomembrane system;GO:0044444 cytoplasmic part	0.0	0.0	0.0	0.0	0.0	0.0	0.0	0.0	0.0	0.0	0.0	0.0	0.0	0.0	0.0	0.0	0.0	0.0	0.0	0.0
SPATA24	202051	symbol	H. sapiens	202051	H. sapiens	SPATA24	spermatogenesis associated 24	GO:0005730 nucleolus;GO:0005654 nucleoplasm;GO:0031981 nuclear lumen	0.0	0.0	0.0	0.0	0.0	0.0	0.0	0.0	0.0	0.0	0.0	0.0	0.0	0.0	0.0	0.0	0.0	0.0	0.0	0.0
SPATA9	83890	symbol	H. sapiens	83890	H. sapiens	SPATA9	spermatogenesis associated 9	GO:0016021 integral component of membrane;GO:0031224 intrinsic component of membrane;GO:0044425 membrane part	0.0	0.0	0.0	0.0	0.0	0.0	0.0	0.0	0.0	0.0	0.0	0.0	0.0	0.0	0.0	0.0	0.0	0.0	0.0	0.0
SPATS2	65244	symbol	H. sapiens	65244	H. sapiens	SPATS2	spermatogenesis associated serine rich 2	GO:0005829 cytosol;GO:0044444 cytoplasmic part;GO:0005737 cytoplasm	0.0	0.0	0.0	0.0	0.0	0.0	0.0	0.0	0.0	0.0	0.0	0.0	0.0	0.0	0.0	0.0	0.0	0.0	0.0	0.0
SPINK1	6690	symbol	H. sapiens	6690	H. sapiens	SPINK1	serine peptidase inhibitor Kazal type 1	GO:0070062 extracellular exosome;GO:1903561 extracellular vesicle;GO:0043230 extracellular organelle	0.0	0.0	0.0	0.0	0.0	0.0	0.0	0.0	0.0	0.0	0.0	0.0	0.0	0.0	0.0	0.0	0.0	0.0	0.0	0.0
SPINK13	153218	symbol	H. sapiens	153218	H. sapiens	SPINK13	serine peptidase inhibitor Kazal type 13	GO:0005576 extracellular region;GO:0005575 cellular_component	0.0	0.0	0.0	0.0	0.0	0.0	0.0	0.0	0.0	0.0	0.0	0.0	0.0	0.0	0.0	0.0	0.0	0.0	0.0	0.0
SPINK14	408187	symbol	H. sapiens	408187	H. sapiens	SPINK14	serine peptidase inhibitor Kazal type 14 (putative)	GO:0005576 extracellular region;GO:0005575 cellular_component	0.0	0.0	0.0	0.0	0.0	0.0	0.0	0.0	0.0	0.0	0.0	0.0	0.0	0.0	0.0	0.0	0.0	0.0	0.0	0.0
SPINK5	11005	symbol	H. sapiens	11005	H. sapiens	SPINK5	serine peptidase inhibitor Kazal type 5	GO:0097209 epidermal lamellar body;GO:0042599 lamellar body;GO:0030141 secretory granule	0.0	0.0	0.0	0.0	0.0	0.0	0.0	0.0	1.0	0.0	0.0	0.0	0.0	0.0	0.0	0.0	1.0	0.0	0.0	0.0
SPINK6	404203	symbol	H. sapiens	404203	H. sapiens	SPINK6	serine peptidase inhibitor Kazal type 6	GO:0005576 extracellular region;GO:0005575 cellular_component	0.0	0.0	0.0	0.0	0.0	0.0	0.0	0.0	0.0	0.0	0.0	0.0	0.0	0.0	0.0	0.0	0.0	0.0	0.0	0.0
SPINK7	84651	symbol	H. sapiens	84651	H. sapiens	SPINK7	serine peptidase inhibitor Kazal type 7	GO:0005576 extracellular region;GO:0005575 cellular_component	0.0	0.0	0.0	0.0	0.0	0.0	0.0	0.0	0.0	0.0	0.0	0.0	0.0	0.0	0.0	0.0	0.0	0.0	0.0	0.0
SPINK9	643394	symbol	H. sapiens	643394	H. sapiens	SPINK9	serine peptidase inhibitor Kazal type 9	GO:0005576 extracellular region;GO:0005575 cellular_component	0.0	0.0	0.0	0.0	0.0	0.0	0.0	0.0	0.0	0.0	0.0	0.0	0.0	0.0	0.0	0.0	0.0	0.0	0.0	0.0
SPOCK1	6695	symbol	H. sapiens	6695	H. sapiens	SPOCK1	SPARC (osteonectin), cwcv and kazal like domains proteoglycan 1	GO:0033268 node of Ranvier;GO:0044304 main axon;GO:0016528 sarcoplasm	0.0	0.0	0.0	0.0	0.0	0.0	0.0	0.0	0.0	0.0	0.0	0.0	0.0	0.0	0.0	0.0	0.0	0.0	0.0	0.0
SPRY4	81848	symbol	H. sapiens	81848	H. sapiens	SPRY4	sprouty RTK signaling antagonist 4	GO:0032587 ruffle membrane;GO:0005925 focal adhesion;GO:0005924 cell-substrate adherens junction	0.0	0.0	0.0	0.0	0.0	0.0	0.0	0.0	0.0	0.0	0.0	0.0	0.0	0.0	0.0	1.0	0.0	0.0	0.0	0.0
SPRYD4	283377	symbol	H. sapiens	283377	H. sapiens	SPRYD4	SPRY domain containing 4	GO:0005634 nucleus;GO:0043231 intracellular membrane-bounded organelle;GO:0043227 membrane-bounded organelle	0.0	0.0	0.0	0.0	0.0	0.0	0.0	0.0	0.0	0.0	0.0	0.0	0.0	0.0	0.0	0.0	0.0	0.0	0.0	0.0
SPZ1	84654	symbol	H. sapiens	84654	H. sapiens	SPZ1	spermatogenic leucine zipper 1	GO:0005634 nucleus;GO:0005737 cytoplasm;GO:0043231 intracellular membrane-bounded organelle	0.0	0.0	0.0	0.0	0.0	0.0	0.0	0.0	0.0	0.0	0.0	0.0	0.0	0.0	0.0	0.0	0.0	0.0	0.0	0.0
SRA1	10011	symbol	H. sapiens	10011	H. sapiens	SRA1	steroid receptor RNA activator 1	GO:0031209 SCAR complex;GO:0045171 intercellular bridge;GO:0031252 cell leading edge	0.0	0.0	0.0	0.0	0.0	0.0	0.0	0.0	0.0	0.0	1.0	0.0	0.0	0.0	0.0	1.0	0.0	0.0	0.0	0.0
SRCIN1	80725	symbol	H. sapiens	80725	H. sapiens	SRCIN1	SRC kinase signaling inhibitor 1	GO:0030175 filopodium;GO:0005925 focal adhesion;GO:0005924 cell-substrate adherens junction	0.0	0.0	0.0	0.0	0.0	0.0	0.0	0.0	0.0	0.0	0.0	0.0	0.0	0.0	0.0	1.0	0.0	0.0	0.0	0.0
SRFBP1	153443	symbol	H. sapiens	153443	H. sapiens	SRFBP1	serum response factor binding protein 1	GO:0030686 90S preribosome;GO:0030684 preribosome;GO:0048471 perinuclear region of cytoplasm	0.0	0.0	0.0	0.0	0.0	0.0	0.0	1.0	1.0	0.0	0.0	0.0	0.0	0.0	0.0	0.0	0.0	0.0	0.0	0.0
SRP19	6728	symbol	H. sapiens	6728	H. sapiens	SRP19	signal recognition particle 19	GO:0005786 signal recognition particle, endoplasmic reticulum targeting;GO:0048500 signal recognition particle;GO:0005730 nucleolus	0.0	0.0	0.0	0.0	0.0	0.0	0.0	0.0	0.0	0.0	0.0	0.0	0.0	0.0	0.0	0.0	0.0	0.0	0.0	0.0
SSBP2	23635	symbol	H. sapiens	23635	H. sapiens	SSBP2	single stranded DNA binding protein 2	GO:0005634 nucleus;GO:0005737 cytoplasm;GO:0043231 intracellular membrane-bounded organelle	0.0	0.0	0.0	0.0	0.0	0.0	0.0	0.0	0.0	0.0	0.0	0.0	0.0	0.0	0.0	0.0	0.0	0.0	0.0	0.0
SSH2	85464	symbol	H. sapiens	85464	H. sapiens	SSH2	slingshot protein phosphatase 2	GO:0005615 extracellular space;GO:0005856 cytoskeleton;GO:0044421 extracellular region part	0.0	0.0	0.0	0.0	0.0	0.0	0.0	0.0	0.0	0.0	0.0	0.0	0.0	0.0	0.0	0.0	0.0	0.0	0.0	0.0
ST8SIA4	7903	symbol	H. sapiens	7903	H. sapiens	ST8SIA4	ST8 alpha-N-acetyl-neuraminide alpha-2,8-sialyltransferase 4	GO:0000139 Golgi membrane;GO:0098791 Golgi subcompartment;GO:0044431 Golgi apparatus part	0.0	0.0	0.0	0.0	0.0	0.0	0.0	0.0	0.0	0.0	0.0	0.0	0.0	0.0	0.0	0.0	0.0	0.0	0.0	0.0
ST8SIA6	338596	symbol	H. sapiens	338596	H. sapiens	ST8SIA6	ST8 alpha-N-acetyl-neuraminide alpha-2,8-sialyltransferase 6	GO:0000139 Golgi membrane;GO:0098791 Golgi subcompartment;GO:0044431 Golgi apparatus part	0.0	0.0	0.0	0.0	0.0	0.0	0.0	0.0	0.0	0.0	0.0	0.0	0.0	0.0	0.0	0.0	0.0	0.0	0.0	0.0
STAC2	342667	symbol	H. sapiens	342667	H. sapiens	STAC2	SH3 and cysteine rich domain 2	GO:0031234 extrinsic component of cytoplasmic side of plasma membrane;GO:0009898 cytoplasmic side of plasma membrane;GO:0042383 sarcolemma	0.0	0.0	0.0	0.0	0.0	0.0	0.0	0.0	0.0	0.0	0.0	0.0	0.0	0.0	0.0	0.0	0.0	0.0	0.0	0.0
STAC3	246329	symbol	H. sapiens	246329	H. sapiens	STAC3	SH3 and cysteine rich domain 3	GO:0005891 voltage-gated calcium channel complex;GO:0034704 calcium channel complex;GO:0030315 T-tubule	0.0	0.0	0.0	0.0	0.0	0.0	0.0	0.0	0.0	0.0	0.0	0.0	0.0	0.0	0.0	0.0	0.0	0.0	0.0	0.0
STAM	8027	symbol	H. sapiens	8027	H. sapiens	STAM	signal transducing adaptor molecule	GO:0033565 ESCRT-0 complex;GO:0036452 ESCRT complex;GO:0031901 early endosome membrane	0.0	0.0	0.0	0.0	0.0	0.0	0.0	0.0	0.0	0.0	0.0	0.0	0.0	0.0	0.0	0.0	0.0	0.0	0.0	0.0
STARD3	10948	symbol	H. sapiens	10948	H. sapiens	STARD3	StAR related lipid transfer domain containing 3	GO:0031902 late endosome membrane;GO:0044232 organelle membrane contact site;GO:0005765 lysosomal membrane	0.0	0.0	0.0	0.0	0.0	0.0	0.0	0.0	0.0	0.0	0.0	0.0	0.0	0.0	0.0	0.0	0.0	0.0	0.0	0.0
STARD4	134429	symbol	H. sapiens	134429	H. sapiens	STARD4	StAR related lipid transfer domain containing 4	GO:0031410 cytoplasmic vesicle;GO:0097708 intracellular vesicle;GO:0031982 vesicle	0.0	0.0	0.0	0.0	0.0	0.0	0.0	0.0	0.0	0.0	0.0	0.0	0.0	0.0	0.0	0.0	0.0	0.0	0.0	0.0
STAT2	6773	symbol	H. sapiens	6773	H. sapiens	STAT2	signal transducer and activator of transcription 2	GO:0000790 nuclear chromatin;GO:0044454 nuclear chromosome part;GO:0000785 chromatin	0.0	0.0	0.0	0.0	0.0	0.0	0.0	0.0	0.0	0.0	0.0	0.0	0.0	0.0	0.0	0.0	0.0	0.0	0.0	0.0
STAT6	6778	symbol	H. sapiens	6778	H. sapiens	STAT6	signal transducer and activator of transcription 6	GO:0045121 membrane raft;GO:0098857 membrane microdomain;GO:0098589 membrane region	0.0	0.0	0.0	0.0	0.0	0.0	0.0	0.0	0.0	0.0	0.0	0.0	0.0	0.0	0.0	0.0	0.0	0.0	0.0	0.0
STK32A	202374	symbol	H. sapiens	202374	H. sapiens	STK32A	serine/threonine kinase 32A	GO:0005886 plasma membrane;GO:0071944 cell periphery;GO:0016020 membrane	0.0	0.0	0.0	0.0	0.0	0.0	0.0	0.0	0.0	0.0	0.0	0.0	0.0	0.0	0.0	0.0	0.0	0.0	0.0	0.0
SUOX	6821	symbol	H. sapiens	6821	H. sapiens	SUOX	sulfite oxidase	GO:0005758 mitochondrial intermembrane space;GO:0031970 organelle envelope lumen;GO:0005759 mitochondrial matrix	0.0	0.0	0.0	0.0	0.0	0.0	0.0	0.0	0.0	0.0	0.0	0.0	0.0	0.0	0.0	0.0	0.0	0.0	0.0	0.0
SUPT6H	6830	symbol	H. sapiens	6830	H. sapiens	SUPT6H	SPT6 homolog, histone chaperone and transcription elongation factor	GO:0035327 transcriptionally active chromatin;GO:0008023 transcription elongation factor complex;GO:0000785 chromatin	0.0	0.0	0.0	0.0	0.0	0.0	0.0	0.0	0.0	0.0	0.0	0.0	0.0	0.0	0.0	0.0	0.0	0.0	0.0	0.0
SUV39H2	79723	symbol	H. sapiens	79723	H. sapiens	SUV39H2	suppressor of variegation 3-9 homolog 2	GO:0000775 chromosome, centromeric region;GO:0098687 chromosomal region;GO:0000785 chromatin	1.0	0.0	0.0	0.0	0.0	0.0	0.0	0.0	0.0	0.0	0.0	0.0	0.0	0.0	0.0	0.0	0.0	0.0	0.0	0.0
SYNPO	11346	symbol	H. sapiens	11346	H. sapiens	SYNPO	synaptopodin	GO:0097444 spine apparatus;GO:0030018 Z disc;GO:0001725 stress fiber	0.0	0.0	0.0	0.0	0.0	0.0	0.0	0.0	0.0	0.0	0.0	0.0	0.0	0.0	0.0	0.0	0.0	0.0	0.0	0.0
TAC3	6866	symbol	H. sapiens	6866	H. sapiens	TAC3	tachykinin precursor 3	GO:0005615 extracellular space;GO:0044421 extracellular region part;GO:0005576 extracellular region	0.0	0.0	0.0	0.0	0.0	0.0	0.0	0.0	0.0	0.0	0.0	0.0	0.0	0.0	0.0	0.0	0.0	0.0	0.0	0.0
TAF3	83860	symbol	H. sapiens	83860	H. sapiens	TAF3	TATA-box binding protein associated factor 3	GO:0005669 transcription factor TFIID complex;GO:0016591 RNA polymerase II, holoenzyme;GO:0055029 nuclear DNA-directed RNA polymerase complex	0.0	1.0	0.0	0.0	0.0	0.0	0.0	0.0	0.0	0.0	1.0	0.0	0.0	0.0	0.0	0.0	0.0	0.0	0.0	0.0
TAF7	6879	symbol	H. sapiens	6879	H. sapiens	TAF7	TATA-box binding protein associated factor 7	GO:0033276 transcription factor TFTC complex;GO:0005669 transcription factor TFIID complex;GO:0071339 MLL1 complex	0.0	1.0	0.0	0.0	0.0	0.0	0.0	0.0	0.0	0.0	1.0	0.0	0.0	0.0	0.0	0.0	0.0	0.0	0.0	0.0
TAF9	6880	symbol	H. sapiens	6880	H. sapiens	TAF9	TATA-box binding protein associated factor 9	GO:0000125 PCAF complex;GO:0033276 transcription factor TFTC complex;GO:0030914 STAGA complex	0.0	1.0	0.0	0.0	0.0	0.0	0.0	0.0	0.0	0.0	1.0	0.0	0.0	0.0	0.0	0.0	0.0	0.0	0.0	0.0
TANC2	26115	symbol	H. sapiens	26115	H. sapiens	TANC2	tetratricopeptide repeat, ankyrin repeat and coiled-coil containing 2	GO:0043197 dendritic spine;GO:0044309 neuron spine;GO:0030425 dendrite	0.0	0.0	0.0	0.0	0.0	0.0	0.0	0.0	0.0	0.0	0.0	0.0	0.0	0.0	0.0	0.0	0.0	0.0	0.0	0.0
TAOK1	57551	symbol	H. sapiens	57551	H. sapiens	TAOK1	TAO kinase 1	GO:0070062 extracellular exosome;GO:1903561 extracellular vesicle;GO:0043230 extracellular organelle	0.0	0.0	0.0	0.0	0.0	0.0	0.0	0.0	1.0	0.0	0.0	0.0	0.0	0.0	0.0	0.0	0.0	0.0	0.0	0.0
TARBP2	6895	symbol	H. sapiens	6895	H. sapiens	TARBP2	TARBP2 subunit of RISC loading complex	GO:0070578 RISC-loading complex;GO:1902555 endoribonuclease complex;GO:0016442 RISC complex	0.0	0.0	0.0	0.0	0.0	1.0	0.0	0.0	1.0	0.0	0.0	0.0	0.0	0.0	0.0	0.0	0.0	0.0	0.0	0.0
TBCA	6902	symbol	H. sapiens	6902	H. sapiens	TBCA	tubulin folding cofactor A	GO:0005874 microtubule;GO:0099513 polymeric cytoskeletal fiber;GO:0099512 supramolecular fiber	0.0	0.0	0.0	0.0	0.0	0.0	0.0	0.0	0.0	0.0	0.0	0.0	0.0	0.0	1.0	0.0	0.0	0.0	0.0	0.0
TBX2	6909	symbol	H. sapiens	6909	H. sapiens	TBX2	T-box transcription factor 2	GO:0000790 nuclear chromatin;GO:0005667 transcription factor complex;GO:0044454 nuclear chromosome part	0.0	0.0	0.0	0.0	0.0	0.0	0.0	0.0	0.0	0.0	1.0	0.0	0.0	0.0	0.0	0.0	0.0	0.0	0.0	0.0
TBX4	9496	symbol	H. sapiens	9496	H. sapiens	TBX4	T-box transcription factor 4	GO:0000790 nuclear chromatin;GO:0044454 nuclear chromosome part;GO:0000785 chromatin	0.0	0.0	0.0	0.0	0.0	0.0	0.0	0.0	0.0	0.0	0.0	0.0	0.0	0.0	0.0	0.0	0.0	0.0	0.0	0.0
TCAP	8557	symbol	H. sapiens	8557	H. sapiens	TCAP	titin-cap	GO:0030018 Z disc;GO:0031674 I band;GO:0030017 sarcomere	0.0	0.0	0.0	0.0	0.0	0.0	0.0	0.0	0.0	0.0	0.0	0.0	0.0	0.0	0.0	0.0	0.0	0.0	0.0	0.0
TCERG1	10915	symbol	H. sapiens	10915	H. sapiens	TCERG1	transcription elongation regulator 1	GO:0005654 nucleoplasm;GO:0031981 nuclear lumen;GO:0070013 intracellular organelle lumen	0.0	0.0	0.0	0.0	0.0	0.0	0.0	0.0	0.0	0.0	0.0	0.0	0.0	0.0	0.0	0.0	0.0	0.0	0.0	0.0
TCF7	6932	symbol	H. sapiens	6932	H. sapiens	TCF7	transcription factor 7	GO:0005719 nuclear euchromatin;GO:0000791 euchromatin;GO:0016604 nuclear body	0.0	0.0	0.0	0.0	0.0	1.0	0.0	0.0	0.0	0.0	1.0	0.0	0.0	0.0	0.0	0.0	0.0	0.0	0.0	0.0
TCOF1	6949	symbol	H. sapiens	6949	H. sapiens	TCOF1	treacle ribosome biogenesis factor 1	GO:0001650 fibrillar center;GO:0044452 nucleolar part;GO:0005730 nucleolus	0.0	0.0	0.0	0.0	0.0	0.0	0.0	0.0	0.0	0.0	0.0	0.0	0.0	0.0	0.0	0.0	0.0	0.0	0.0	0.0
TERF2IP	54386	symbol	H. sapiens	54386	H. sapiens	TERF2IP	TERF2 interacting protein	GO:0070187 shelterin complex;GO:0000783 nuclear telomere cap complex;GO:0000782 telomere cap complex	1.0	0.0	0.0	0.0	0.0	1.0	0.0	0.0	0.0	0.0	0.0	0.0	0.0	0.0	0.0	0.0	0.0	0.0	0.0	0.0
TFCP2	7024	symbol	H. sapiens	7024	H. sapiens	TFCP2	transcription factor CP2	GO:0000790 nuclear chromatin;GO:0044454 nuclear chromosome part;GO:0000785 chromatin	0.0	0.0	0.0	0.0	0.0	0.0	0.0	0.0	0.0	0.0	0.0	0.0	0.0	0.0	0.0	0.0	0.0	0.0	0.0	0.0
THBS4	7060	symbol	H. sapiens	7060	H. sapiens	THBS4	thrombospondin 4	GO:0005604 basement membrane;GO:0016529 sarcoplasmic reticulum;GO:0016528 sarcoplasm	0.0	0.0	0.0	0.0	0.0	0.0	0.0	0.0	0.0	0.0	0.0	0.0	0.0	0.0	0.0	0.0	0.0	0.0	0.0	0.0
THG1L	54974	symbol	H. sapiens	54974	H. sapiens	THG1L	tRNA-histidine guanylyltransferase 1 like	GO:1990234 transferase complex;GO:1902494 catalytic complex;GO:0005739 mitochondrion	0.0	1.0	0.0	0.0	0.0	0.0	0.0	0.0	0.0	0.0	0.0	0.0	0.0	0.0	0.0	0.0	0.0	0.0	0.0	0.0
THRA	7067	symbol	H. sapiens	7067	H. sapiens	THRA	thyroid hormone receptor alpha	GO:0090575 RNA polymerase II transcription factor complex;GO:0044798 nuclear transcription factor complex;GO:0000790 nuclear chromatin	0.0	0.0	0.0	0.0	0.0	0.0	0.0	0.0	0.0	0.0	1.0	0.0	0.0	0.0	0.0	0.0	0.0	0.0	0.0	0.0
TIAF1	9220	symbol	H. sapiens	9220	H. sapiens	TIAF1	TGFB1-induced anti-apoptotic factor 1	GO:0005634 nucleus;GO:0043231 intracellular membrane-bounded organelle;GO:0043227 membrane-bounded organelle	0.0	0.0	0.0	0.0	0.0	0.0	0.0	0.0	0.0	0.0	0.0	0.0	0.0	0.0	0.0	0.0	0.0	0.0	0.0	0.0
TICAM2	353376	symbol	H. sapiens	353376	H. sapiens	TICAM2	toll like receptor adaptor molecule 2	GO:0001891 phagocytic cup;GO:0031901 early endosome membrane;GO:0031902 late endosome membrane	0.0	0.0	1.0	0.0	0.0	0.0	0.0	0.0	0.0	0.0	0.0	0.0	0.0	0.0	0.0	0.0	0.0	0.0	0.0	0.0
TIFAB	497189	symbol	H. sapiens	497189	H. sapiens	TIFAB	TIFA inhibitor		0.0	0.0	0.0	0.0	0.0	0.0	0.0	0.0	0.0	0.0	0.0	0.0	0.0	0.0	0.0	0.0	0.0	0.0	0.0	0.0
TIGD6	81789	symbol	H. sapiens	81789	H. sapiens	TIGD6	tigger transposable element derived 6	GO:0005634 nucleus;GO:0043231 intracellular membrane-bounded organelle;GO:0043227 membrane-bounded organelle	0.0	0.0	0.0	0.0	0.0	0.0	0.0	0.0	0.0	0.0	0.0	0.0	0.0	0.0	0.0	0.0	0.0	0.0	0.0	0.0
TIGD7	91151	symbol	H. sapiens	91151	H. sapiens	TIGD7	tigger transposable element derived 7	GO:0005634 nucleus;GO:0043231 intracellular membrane-bounded organelle;GO:0043227 membrane-bounded organelle	0.0	0.0	0.0	0.0	0.0	0.0	0.0	0.0	0.0	0.0	0.0	0.0	0.0	0.0	0.0	0.0	0.0	0.0	0.0	0.0
TIMD4	91937	symbol	H. sapiens	91937	H. sapiens	TIMD4	T cell immunoglobulin and mucin domain containing 4	GO:0016021 integral component of membrane;GO:0031224 intrinsic component of membrane;GO:0044425 membrane part	0.0	0.0	0.0	0.0	0.0	0.0	0.0	0.0	0.0	0.0	0.0	0.0	0.0	0.0	0.0	0.0	0.0	0.0	0.0	0.0
TIMELESS	8914	symbol	H. sapiens	8914	H. sapiens	TIMELESS	timeless circadian regulator	GO:0031298 replication fork protection complex;GO:0035861 site of double-strand break;GO:0043596 nuclear replication fork	0.0	0.0	0.0	0.0	0.0	0.0	0.0	0.0	0.0	0.0	0.0	0.0	0.0	0.0	0.0	0.0	0.0	0.0	0.0	0.0
TLCD1	116238	symbol	H. sapiens	116238	H. sapiens	TLCD1	TLC domain containing 1	GO:0005886 plasma membrane;GO:0071944 cell periphery;GO:0016021 integral component of membrane	0.0	0.0	0.0	0.0	0.0	0.0	0.0	0.0	0.0	0.0	0.0	0.0	0.0	0.0	0.0	0.0	0.0	0.0	0.0	0.0
TMBIM6	7009	symbol	H. sapiens	7009	H. sapiens	TMBIM6	transmembrane BAX inhibitor motif containing 6	GO:0031966 mitochondrial membrane;GO:0005789 endoplasmic reticulum membrane;GO:0005740 mitochondrial envelope	0.0	0.0	0.0	0.0	0.0	0.0	0.0	0.0	0.0	0.0	0.0	0.0	0.0	0.0	0.0	0.0	0.0	0.0	0.0	0.0
TMCO6	55374	symbol	H. sapiens	55374	H. sapiens	TMCO6	transmembrane and coiled-coil domains 6	GO:0016021 integral component of membrane;GO:0031224 intrinsic component of membrane;GO:0044425 membrane part	0.0	0.0	0.0	0.0	0.0	0.0	0.0	0.0	0.0	0.0	0.0	0.0	0.0	0.0	0.0	0.0	0.0	0.0	0.0	0.0
TMED7	51014	symbol	H. sapiens	51014	H. sapiens	TMED7	transmembrane p24 trafficking protein 7	GO:0030126 COPI vesicle coat;GO:0030127 COPII vesicle coat;GO:0030663 COPI-coated vesicle membrane	0.0	0.0	1.0	0.0	0.0	0.0	0.0	0.0	0.0	0.0	0.0	0.0	0.0	0.0	0.0	0.0	0.0	0.0	0.0	0.0
TMED7.TICAM2						None	None	None	nan	nan	nan	nan	nan	nan	nan	nan	nan	nan	nan	nan	nan	nan	nan	nan	nan	nan	nan	nan
TMEM167A	153339	symbol	H. sapiens	153339	H. sapiens	TMEM167A	transmembrane protein 167A	GO:0000139 Golgi membrane;GO:0098791 Golgi subcompartment;GO:0044431 Golgi apparatus part	0.0	0.0	0.0	0.0	0.0	0.0	0.0	0.0	0.0	0.0	0.0	0.0	0.0	0.0	0.0	0.0	0.0	0.0	0.0	0.0
TMEM170A	124491	symbol	H. sapiens	124491	H. sapiens	TMEM170A	transmembrane protein 170A	GO:0005635 nuclear envelope;GO:0005789 endoplasmic reticulum membrane;GO:0098827 endoplasmic reticulum subcompartment	0.0	0.0	0.0	0.0	0.0	0.0	0.0	0.0	0.0	0.0	0.0	0.0	0.0	0.0	0.0	0.0	0.0	0.0	0.0	0.0
TMEM171	134285	symbol	H. sapiens	134285	H. sapiens	TMEM171	transmembrane protein 171	GO:0016021 integral component of membrane;GO:0031224 intrinsic component of membrane;GO:0044425 membrane part	0.0	0.0	0.0	0.0	0.0	0.0	0.0	0.0	0.0	0.0	0.0	0.0	0.0	0.0	0.0	0.0	0.0	0.0	0.0	0.0
TMEM174	134288	symbol	H. sapiens	134288	H. sapiens	TMEM174	transmembrane protein 174	GO:0005789 endoplasmic reticulum membrane;GO:0098827 endoplasmic reticulum subcompartment;GO:0044432 endoplasmic reticulum part	0.0	0.0	0.0	0.0	0.0	0.0	0.0	0.0	0.0	0.0	0.0	0.0	0.0	0.0	0.0	0.0	0.0	0.0	0.0	0.0
TMEM199	147007	symbol	H. sapiens	147007	H. sapiens	TMEM199	transmembrane protein 199	GO:0030663 COPI-coated vesicle membrane;GO:0016471 vacuolar proton-transporting V-type ATPase complex;GO:0030137 COPI-coated vesicle	0.0	0.0	1.0	0.0	0.0	0.0	0.0	0.0	0.0	0.0	0.0	0.0	0.0	0.0	0.0	0.0	0.0	0.0	0.0	0.0
TMEM204	79652	symbol	H. sapiens	79652	H. sapiens	TMEM204	transmembrane protein 204	GO:0005912 adherens junction;GO:0070161 anchoring junction;GO:0030054 cell junction	0.0	0.0	0.0	0.0	0.0	0.0	0.0	0.0	0.0	0.0	0.0	0.0	0.0	0.0	0.0	0.0	0.0	0.0	0.0	0.0
TMEM231	79583	symbol	H. sapiens	79583	H. sapiens	TMEM231	transmembrane protein 231	GO:0036038 MKS complex;GO:0060170 ciliary membrane;GO:0035869 ciliary transition zone	0.0	0.0	0.0	0.0	0.0	0.0	0.0	0.0	0.0	0.0	0.0	0.0	0.0	0.0	0.0	1.0	0.0	0.0	0.0	0.0
TMEM232	642987	symbol	H. sapiens	642987	H. sapiens	TMEM232	transmembrane protein 232	GO:0016021 integral component of membrane;GO:0031224 intrinsic component of membrane;GO:0044425 membrane part	0.0	0.0	0.0	0.0	0.0	0.0	0.0	0.0	0.0	0.0	0.0	0.0	0.0	0.0	0.0	0.0	0.0	0.0	0.0	0.0
TMEM97	27346	symbol	H. sapiens	27346	H. sapiens	TMEM97	transmembrane protein 97	GO:0030867 rough endoplasmic reticulum membrane;GO:0005791 rough endoplasmic reticulum;GO:0031965 nuclear membrane	0.0	0.0	0.0	0.0	0.0	0.0	0.0	0.0	0.0	0.0	0.0	0.0	0.0	0.0	0.0	0.0	0.0	0.0	0.0	0.0
TMPRSS12	283471	symbol	H. sapiens	283471	H. sapiens	TMPRSS12	transmembrane serine protease 12	GO:0016021 integral component of membrane;GO:0031224 intrinsic component of membrane;GO:0044425 membrane part	0.0	0.0	0.0	0.0	0.0	0.0	0.0	0.0	0.0	0.0	0.0	0.0	0.0	0.0	0.0	0.0	0.0	0.0	0.0	0.0
TNFAIP1	7126	symbol	H. sapiens	7126	H. sapiens	TNFAIP1	TNF alpha induced protein 1	GO:0031463 Cul3-RING ubiquitin ligase complex;GO:0031461 cullin-RING ubiquitin ligase complex;GO:0000151 ubiquitin ligase complex	0.0	1.0	0.0	0.0	0.0	0.0	0.0	0.0	0.0	0.0	0.0	0.0	0.0	0.0	0.0	0.0	0.0	0.0	0.0	0.0
TNFAIP8	25816	symbol	H. sapiens	25816	H. sapiens	TNFAIP8	TNF alpha induced protein 8	GO:0005654 nucleoplasm;GO:0031981 nuclear lumen;GO:0070013 intracellular organelle lumen	0.0	0.0	0.0	0.0	0.0	0.0	0.0	0.0	0.0	0.0	0.0	0.0	0.0	0.0	0.0	0.0	0.0	0.0	0.0	0.0
TNIP1	10318	symbol	H. sapiens	10318	H. sapiens	TNIP1	TNFAIP3 interacting protein 1	GO:0005654 nucleoplasm;GO:0031981 nuclear lumen;GO:0070013 intracellular organelle lumen	0.0	0.0	0.0	0.0	0.0	0.0	0.0	0.0	0.0	0.0	0.0	0.0	0.0	0.0	0.0	0.0	0.0	0.0	0.0	0.0
TNS4	84951	symbol	H. sapiens	84951	H. sapiens	TNS4	tensin 4	GO:0005925 focal adhesion;GO:0005924 cell-substrate adherens junction;GO:0030055 cell-substrate junction	0.0	0.0	0.0	0.0	0.0	0.0	0.0	0.0	0.0	0.0	0.0	0.0	0.0	0.0	0.0	0.0	0.0	0.0	0.0	0.0
TOP2A	7153	symbol	H. sapiens	7153	H. sapiens	TOP2A	DNA topoisomerase II alpha	GO:0019035 viral integration complex;GO:0009330 DNA topoisomerase complex (ATP-hydrolyzing);GO:0043657 host cell	1.0	0.0	0.0	0.0	0.0	0.0	0.0	0.0	0.0	0.0	0.0	0.0	0.0	0.0	0.0	0.0	0.0	0.0	0.0	0.0
TRAF4	9618	symbol	H. sapiens	9618	H. sapiens	TRAF4	TNF receptor associated factor 4	GO:0005923 bicellular tight junction;GO:0070160 tight junction;GO:0043296 apical junction complex	0.0	0.0	0.0	0.0	0.0	0.0	0.0	0.0	1.0	0.0	0.0	0.0	0.0	0.0	0.0	0.0	0.0	0.0	0.0	0.0
TRAP1	10131	symbol	H. sapiens	10131	H. sapiens	TRAP1	TNF receptor associated protein 1	GO:0005758 mitochondrial intermembrane space;GO:0031970 organelle envelope lumen;GO:0005743 mitochondrial inner membrane	0.0	0.0	0.0	0.0	0.0	0.0	0.0	0.0	0.0	0.0	0.0	0.0	0.0	0.0	0.0	0.0	0.0	0.0	0.0	0.0
TRDMT1	1787	symbol	H. sapiens	1787	H. sapiens	TRDMT1	tRNA aspartic acid methyltransferase 1	GO:0005654 nucleoplasm;GO:0031981 nuclear lumen;GO:0070013 intracellular organelle lumen	0.0	0.0	0.0	0.0	0.0	0.0	0.0	0.0	0.0	0.0	0.0	0.0	0.0	0.0	0.0	0.0	0.0	0.0	0.0	0.0
TRIM23	373	symbol	H. sapiens	373	H. sapiens	TRIM23	tripartite motif containing 23	GO:0005765 lysosomal membrane;GO:0098852 lytic vacuole membrane;GO:0000139 Golgi membrane	0.0	0.0	0.0	0.0	0.0	0.0	0.0	0.0	0.0	0.0	0.0	0.0	0.0	0.0	0.0	0.0	0.0	0.0	0.0	0.0
TRIM36	55521	symbol	H. sapiens	55521	H. sapiens	TRIM36	tripartite motif containing 36	GO:0001669 acrosomal vesicle;GO:0030141 secretory granule;GO:0097223 sperm part	0.0	0.0	0.0	0.0	0.0	0.0	0.0	0.0	0.0	0.0	0.0	0.0	1.0	0.0	0.0	0.0	0.0	0.0	0.0	0.0
TSLP	85480	symbol	H. sapiens	85480	H. sapiens	TSLP	thymic stromal lymphopoietin	GO:0005615 extracellular space;GO:0044421 extracellular region part;GO:0005576 extracellular region	0.0	0.0	0.0	0.0	0.0	0.0	0.0	0.0	0.0	0.0	0.0	0.0	0.0	0.0	0.0	0.0	0.0	0.0	0.0	0.0
TSSK1B	83942	symbol	H. sapiens	83942	H. sapiens	TSSK1B	testis specific serine kinase 1B	GO:0001669 acrosomal vesicle;GO:0031514 motile cilium;GO:0030141 secretory granule	0.0	0.0	0.0	0.0	0.0	0.0	0.0	0.0	0.0	0.0	0.0	0.0	1.0	0.0	0.0	0.0	0.0	0.0	0.0	0.0
TTC1	7265	symbol	H. sapiens	7265	H. sapiens	TTC1	tetratricopeptide repeat domain 1	GO:0005778 peroxisomal membrane;GO:0031903 microbody membrane;GO:0044439 peroxisomal part	0.0	0.0	0.0	0.0	0.0	0.0	0.0	0.0	0.0	0.0	0.0	0.0	0.0	0.0	0.0	0.0	0.0	0.0	0.0	0.0
TTC37	9652	symbol	H. sapiens	9652	H. sapiens	TTC37	tetratricopeptide repeat domain 37	GO:0055087 Ski complex;GO:0035327 transcriptionally active chromatin;GO:0000785 chromatin	0.0	0.0	0.0	0.0	0.0	0.0	0.0	0.0	0.0	0.0	0.0	0.0	0.0	0.0	0.0	0.0	0.0	0.0	0.0	0.0
TUBA1A	7846	symbol	H. sapiens	7846	H. sapiens	TUBA1A	tubulin alpha 1a	GO:0005881 cytoplasmic microtubule;GO:0055037 recycling endosome;GO:0031594 neuromuscular junction	0.0	0.0	0.0	0.0	0.0	0.0	0.0	0.0	0.0	0.0	0.0	0.0	0.0	0.0	1.0	0.0	0.0	0.0	0.0	0.0
TUBA1B	10376	symbol	H. sapiens	10376	H. sapiens	TUBA1B	tubulin alpha 1b	GO:0005881 cytoplasmic microtubule;GO:0045121 membrane raft;GO:0005874 microtubule	0.0	0.0	0.0	0.0	0.0	0.0	0.0	0.0	0.0	0.0	0.0	0.0	0.0	0.0	1.0	0.0	0.0	0.0	0.0	0.0
TUBAL3	79861	symbol	H. sapiens	79861	H. sapiens	TUBAL3	tubulin alpha like 3	GO:0005874 microtubule;GO:0099513 polymeric cytoskeletal fiber;GO:0099512 supramolecular fiber	0.0	0.0	0.0	0.0	0.0	0.0	0.0	0.0	0.0	0.0	0.0	0.0	0.0	0.0	1.0	0.0	0.0	0.0	0.0	0.0
TUBD1	51174	symbol	H. sapiens	51174	H. sapiens	TUBD1	tubulin delta 1	GO:0005814 centriole;GO:0044450 microtubule organizing center part;GO:0005874 microtubule	0.0	0.0	0.0	0.0	0.0	0.0	0.0	0.0	0.0	0.0	0.0	0.0	0.0	0.0	1.0	0.0	0.0	0.0	0.0	0.0
TXNDC15	79770	symbol	H. sapiens	79770	H. sapiens	TXNDC15	thioredoxin domain containing 15	GO:0060170 ciliary membrane;GO:0031253 cell projection membrane;GO:0044441 ciliary part	0.0	0.0	0.0	0.0	0.0	0.0	0.0	0.0	0.0	0.0	0.0	0.0	0.0	0.0	0.0	1.0	0.0	0.0	0.0	0.0
UBE2B	7320	symbol	H. sapiens	7320	H. sapiens	UBE2B	ubiquitin conjugating enzyme E2 B	GO:0033503 HULC complex;GO:0001741 XY body;GO:0031371 ubiquitin conjugating enzyme complex	0.0	1.0	0.0	0.0	0.0	0.0	1.0	0.0	0.0	0.0	0.0	0.0	0.0	0.0	0.0	0.0	0.0	0.0	0.0	0.0
UBE2D2	7322	symbol	H. sapiens	7322	H. sapiens	UBE2D2	ubiquitin conjugating enzyme E2 D2	GO:0070062 extracellular exosome;GO:0000151 ubiquitin ligase complex;GO:1903561 extracellular vesicle	0.0	1.0	0.0	0.0	0.0	0.0	0.0	0.0	0.0	0.0	0.0	0.0	0.0	0.0	0.0	0.0	0.0	0.0	0.0	0.0
UBLCP1	134510	symbol	H. sapiens	134510	H. sapiens	UBLCP1	ubiquitin like domain containing CTD phosphatase 1	GO:0005730 nucleolus;GO:0005654 nucleoplasm;GO:0031981 nuclear lumen	0.0	0.0	0.0	0.0	0.0	0.0	0.0	0.0	0.0	0.0	0.0	0.0	0.0	0.0	0.0	0.0	0.0	0.0	0.0	0.0
UCMA	221044	symbol	H. sapiens	221044	H. sapiens	UCMA	upper zone of growth plate and cartilage matrix associated	GO:0031012 extracellular matrix;GO:0005615 extracellular space;GO:0044421 extracellular region part	0.0	0.0	0.0	0.0	0.0	0.0	0.0	0.0	0.0	0.0	0.0	0.0	0.0	0.0	0.0	0.0	0.0	0.0	0.0	0.0
UCN3	114131	symbol	H. sapiens	114131	H. sapiens	UCN3	urocortin 3	GO:0043196 varicosity;GO:0044304 main axon;GO:0043679 axon terminus	0.0	0.0	0.0	0.0	0.0	0.0	0.0	0.0	0.0	0.0	0.0	0.0	0.0	0.0	0.0	0.0	0.0	0.0	0.0	0.0
UNC119	9094	symbol	H. sapiens	9094	H. sapiens	UNC119	unc-119 lipid binding chaperone	GO:0051233 spindle midzone;GO:0045171 intercellular bridge;GO:0000922 spindle pole	0.0	0.0	0.0	0.0	0.0	0.0	0.0	0.0	0.0	0.0	0.0	0.0	0.0	0.0	0.0	0.0	0.0	1.0	0.0	1.0
UNKL	64718	symbol	H. sapiens	64718	H. sapiens	UNKL	unk like zinc finger	GO:0005829 cytosol;GO:0005634 nucleus;GO:0044444 cytoplasmic part	0.0	0.0	0.0	0.0	0.0	0.0	0.0	0.0	0.0	0.0	0.0	0.0	0.0	0.0	0.0	0.0	0.0	0.0	0.0	0.0
UPF2	26019	symbol	H. sapiens	26019	H. sapiens	UPF2	UPF2 regulator of nonsense mediated mRNA decay	GO:0035145 exon-exon junction complex;GO:0005844 polysome;GO:0036464 cytoplasmic ribonucleoprotein granule	0.0	0.0	0.0	0.0	0.0	0.0	0.0	0.0	1.0	0.0	0.0	0.0	0.0	0.0	0.0	0.0	0.0	0.0	0.0	0.0
UQCRQ	27089	symbol	H. sapiens	27089	H. sapiens	UQCRQ	ubiquinol-cytochrome c reductase complex III subunit VII	GO:0005750 mitochondrial respiratory chain complex III;GO:0045275 respiratory chain complex III;GO:0005746 mitochondrial respiratory chain	0.0	0.0	0.0	0.0	0.0	0.0	0.0	0.0	0.0	0.0	0.0	0.0	0.0	0.0	0.0	0.0	0.0	0.0	0.0	0.0
USP32	84669	symbol	H. sapiens	84669	H. sapiens	USP32	ubiquitin specific peptidase 32	GO:0005794 Golgi apparatus;GO:0012505 endomembrane system;GO:0005829 cytosol	0.0	0.0	0.0	0.0	0.0	0.0	0.0	0.0	0.0	0.0	0.0	0.0	0.0	0.0	0.0	0.0	0.0	0.0	0.0	0.0
USP6NL	9712	symbol	H. sapiens	9712	H. sapiens	USP6NL	USP6 N-terminal like	GO:0032588 trans-Golgi network membrane;GO:0005802 trans-Golgi network;GO:0000139 Golgi membrane	0.0	0.0	0.0	0.0	0.0	0.0	0.0	0.0	0.0	0.0	0.0	0.0	0.0	0.0	0.0	0.0	0.0	0.0	0.0	0.0
UTP15	84135	symbol	H. sapiens	84135	H. sapiens	UTP15	UTP15 small subunit processome component	GO:0001650 fibrillar center;GO:0044452 nucleolar part;GO:0005730 nucleolus	0.0	0.0	0.0	0.0	0.0	0.0	0.0	0.0	0.0	0.0	0.0	0.0	0.0	0.0	0.0	0.0	0.0	0.0	0.0	0.0
VCAN	1462	symbol	H. sapiens	1462	H. sapiens	VCAN	versican	GO:0033165 interphotoreceptor matrix;GO:0001750 photoreceptor outer segment;GO:0043202 lysosomal lumen	0.0	0.0	0.0	0.0	0.0	0.0	0.0	0.0	0.0	0.0	0.0	0.0	0.0	0.0	0.0	0.0	0.0	0.0	0.0	0.0
VDAC1	7416	symbol	H. sapiens	7416	H. sapiens	VDAC1	voltage dependent anion channel 1	GO:0005757 mitochondrial permeability transition pore complex;GO:0046930 pore complex;GO:0042645 mitochondrial nucleoid	0.0	0.0	0.0	0.0	0.0	0.0	0.0	0.0	0.0	0.0	0.0	0.0	0.0	0.0	0.0	0.0	0.0	0.0	0.0	0.0
VEPH1	79674	symbol	H. sapiens	79674	H. sapiens	VEPH1	ventricular zone expressed PH domain containing 1	GO:0005886 plasma membrane;GO:0071944 cell periphery;GO:0016020 membrane	0.0	0.0	0.0	0.0	0.0	0.0	0.0	0.0	0.0	0.0	0.0	0.0	0.0	0.0	0.0	0.0	0.0	0.0	0.0	0.0
VIM	7431	symbol	H. sapiens	7431	H. sapiens	VIM	vimentin	GO:0016363 nuclear matrix;GO:0045335 phagocytic vesicle;GO:0005882 intermediate filament	0.0	0.0	0.0	0.0	0.0	0.0	0.0	0.0	0.0	0.0	0.0	1.0	0.0	0.0	1.0	1.0	0.0	0.0	0.0	0.0
VTN	7448	symbol	H. sapiens	7448	H. sapiens	VTN	vitronectin	GO:0071062 alphav-beta3 integrin-vitronectin complex;GO:0048237 rough endoplasmic reticulum lumen;GO:0005796 Golgi lumen	0.0	0.0	0.0	0.0	0.0	0.0	0.0	0.0	0.0	0.0	0.0	0.0	0.0	0.0	0.0	0.0	0.0	0.0	0.0	0.0
VTRNA1.1						None	None	None	nan	nan	nan	nan	nan	nan	nan	nan	nan	nan	nan	nan	nan	nan	nan	nan	nan	nan	nan	nan
VTRNA1.3						None	None	None	nan	nan	nan	nan	nan	nan	nan	nan	nan	nan	nan	nan	nan	nan	nan	nan	nan	nan	nan	nan
WDR36	134430	symbol	H. sapiens	134430	H. sapiens	WDR36	WD repeat domain 36	GO:0034388 Pwp2p-containing subcomplex of 90S preribosome;GO:0030686 90S preribosome;GO:0032040 small-subunit processome	0.0	0.0	0.0	0.0	0.0	0.0	0.0	1.0	0.0	0.0	0.0	0.0	0.0	0.0	0.0	0.0	0.0	0.0	0.0	0.0
WDR41	55255	symbol	H. sapiens	55255	H. sapiens	WDR41	WD repeat domain 41	GO:1990316 Atg1/ULK1 kinase complex;GO:0032045 guanyl-nucleotide exchange factor complex;GO:1902554 serine/threonine protein kinase complex	0.0	1.0	0.0	0.0	0.0	0.0	0.0	0.0	0.0	0.0	0.0	0.0	0.0	0.0	0.0	0.0	0.0	0.0	0.0	0.0
WDR55	54853	symbol	H. sapiens	54853	H. sapiens	WDR55	WD repeat domain 55	GO:0005730 nucleolus;GO:0005654 nucleoplasm;GO:0031981 nuclear lumen	0.0	0.0	0.0	0.0	0.0	0.0	0.0	0.0	0.0	0.0	0.0	0.0	0.0	0.0	0.0	0.0	0.0	0.0	0.0	0.0
WDR59	79726	symbol	H. sapiens	79726	H. sapiens	WDR59	WD repeat domain 59	GO:0061700 GATOR2 complex;GO:0035859 Seh1-associated complex;GO:0005765 lysosomal membrane	0.0	0.0	0.0	0.0	0.0	0.0	0.0	0.0	0.0	0.0	0.0	0.0	0.0	0.0	0.0	0.0	0.0	0.0	0.0	0.0
WIPF2	147179	symbol	H. sapiens	147179	H. sapiens	WIPF2	WAS/WASL interacting protein family member 2	GO:0030479 actin cortical patch;GO:0061645 endocytic patch;GO:0030864 cortical actin cytoskeleton	0.0	0.0	0.0	0.0	0.0	0.0	0.0	0.0	0.0	0.0	0.0	0.0	0.0	0.0	1.0	0.0	1.0	0.0	0.0	0.0
WNT10B	7480	symbol	H. sapiens	7480	H. sapiens	WNT10B	Wnt family member 10B	GO:0005615 extracellular space;GO:0044421 extracellular region part;GO:0005576 extracellular region	0.0	0.0	0.0	0.0	0.0	0.0	0.0	0.0	0.0	0.0	0.0	0.0	0.0	0.0	0.0	0.0	0.0	0.0	0.0	0.0
WNT8A	7478	symbol	H. sapiens	7478	H. sapiens	WNT8A	Wnt family member 8A	GO:0062023 collagen-containing extracellular matrix;GO:0031012 extracellular matrix;GO:0005615 extracellular space	0.0	0.0	0.0	0.0	0.0	0.0	0.0	0.0	0.0	0.0	0.0	0.0	0.0	0.0	0.0	0.0	0.0	0.0	0.0	0.0
WWC1	23286	symbol	H. sapiens	23286	H. sapiens	WWC1	WW and C2 domain containing 1	GO:0032587 ruffle membrane;GO:0001726 ruffle;GO:0031256 leading edge membrane	0.0	0.0	0.0	0.0	0.0	0.0	0.0	0.0	1.0	0.0	0.0	0.0	0.0	0.0	0.0	1.0	0.0	0.0	0.0	0.0
XRCC4	7518	symbol	H. sapiens	7518	H. sapiens	XRCC4	X-ray repair cross complementing 4	GO:0005958 DNA-dependent protein kinase-DNA ligase 4 complex;GO:0070419 nonhomologous end joining complex;GO:0032807 DNA ligase IV complex	1.0	0.0	0.0	0.0	0.0	0.0	0.0	0.0	0.0	0.0	0.0	0.0	0.0	0.0	0.0	0.0	0.0	0.0	0.0	0.0
YIPF5	81555	symbol	H. sapiens	81555	H. sapiens	YIPF5	Yip1 domain family member 5	GO:0070971 endoplasmic reticulum exit site;GO:0030134 COPII-coated ER to Golgi transport vesicle;GO:0005798 Golgi-associated vesicle	0.0	0.0	0.0	0.0	0.0	0.0	0.0	0.0	0.0	0.0	0.0	0.0	0.0	0.0	0.0	0.0	0.0	0.0	0.0	0.0
YTHDC2	64848	symbol	H. sapiens	64848	H. sapiens	YTHDC2	YTH domain containing 2	GO:0035770 ribonucleoprotein granule;GO:1990904 ribonucleoprotein complex;GO:0005783 endoplasmic reticulum	0.0	0.0	0.0	0.0	0.0	0.0	0.0	0.0	0.0	0.0	0.0	0.0	0.0	0.0	0.0	0.0	0.0	0.0	0.0	0.0
ZBTB39	9880	symbol	H. sapiens	9880	H. sapiens	ZBTB39	zinc finger and BTB domain containing 39	GO:0005634 nucleus;GO:0043231 intracellular membrane-bounded organelle;GO:0043227 membrane-bounded organelle	0.0	0.0	0.0	0.0	0.0	0.0	0.0	0.0	0.0	0.0	0.0	0.0	0.0	0.0	0.0	0.0	0.0	0.0	0.0	0.0
ZC3H10	84872	symbol	H. sapiens	84872	H. sapiens	ZC3H10	zinc finger CCCH-type containing 10	GO:0005654 nucleoplasm;GO:0031981 nuclear lumen;GO:0070013 intracellular organelle lumen	0.0	0.0	0.0	0.0	0.0	0.0	0.0	0.0	0.0	0.0	0.0	0.0	0.0	0.0	0.0	0.0	0.0	0.0	0.0	0.0
ZCCHC10	54819	symbol	H. sapiens	54819	H. sapiens	ZCCHC10	zinc finger CCHC-type containing 10		0.0	0.0	0.0	0.0	0.0	0.0	0.0	0.0	0.0	0.0	0.0	0.0	0.0	0.0	0.0	0.0	0.0	0.0	0.0	0.0
ZCCHC14	23174	symbol	H. sapiens	23174	H. sapiens	ZCCHC14	zinc finger CCHC-type containing 14		0.0	0.0	0.0	0.0	0.0	0.0	0.0	0.0	0.0	0.0	0.0	0.0	0.0	0.0	0.0	0.0	0.0	0.0	0.0	0.0
ZCCHC9	84240	symbol	H. sapiens	84240	H. sapiens	ZCCHC9	zinc finger CCHC-type containing 9	GO:0005730 nucleolus;GO:0005654 nucleoplasm;GO:0031981 nuclear lumen	0.0	0.0	0.0	0.0	0.0	0.0	0.0	0.0	0.0	0.0	0.0	0.0	0.0	0.0	0.0	0.0	0.0	0.0	0.0	0.0
ZDHHC17	23390	symbol	H. sapiens	23390	H. sapiens	ZDHHC17	zinc finger DHHC-type palmitoyltransferase 17	GO:0016235 aggresome;GO:0030660 Golgi-associated vesicle membrane;GO:0016234 inclusion body	0.0	0.0	1.0	0.0	0.0	0.0	0.0	0.0	0.0	0.0	0.0	0.0	0.0	0.0	0.0	0.0	0.0	0.0	0.0	0.0
ZDHHC7	55625	symbol	H. sapiens	55625	H. sapiens	ZDHHC7	zinc finger DHHC-type palmitoyltransferase 7	GO:0000139 Golgi membrane;GO:0098791 Golgi subcompartment;GO:0044431 Golgi apparatus part	0.0	0.0	0.0	0.0	0.0	0.0	0.0	0.0	0.0	0.0	0.0	0.0	0.0	0.0	0.0	0.0	0.0	0.0	0.0	0.0
ZFP1	162239	symbol	H. sapiens	162239	H. sapiens	ZFP1	ZFP1 zinc finger protein	GO:0005634 nucleus;GO:0043231 intracellular membrane-bounded organelle;GO:0043227 membrane-bounded organelle	0.0	0.0	0.0	0.0	0.0	0.0	0.0	0.0	0.0	0.0	0.0	0.0	0.0	0.0	0.0	0.0	0.0	0.0	0.0	0.0
ZFP64	55734	symbol	H. sapiens	55734	H. sapiens	ZFP64	ZFP64 zinc finger protein	GO:0005634 nucleus;GO:0043231 intracellular membrane-bounded organelle;GO:0043227 membrane-bounded organelle	0.0	0.0	0.0	0.0	0.0	0.0	0.0	0.0	0.0	0.0	0.0	0.0	0.0	0.0	0.0	0.0	0.0	0.0	0.0	0.0
ZFPM1	161882	symbol	H. sapiens	161882	H. sapiens	ZFPM1	zinc finger protein, FOG family member 1	GO:0017053 transcriptional repressor complex;GO:0000790 nuclear chromatin;GO:0005667 transcription factor complex	0.0	0.0	0.0	0.0	0.0	0.0	0.0	0.0	0.0	0.0	1.0	0.0	0.0	0.0	0.0	0.0	0.0	0.0	0.0	0.0
ZFYVE16	9765	symbol	H. sapiens	9765	H. sapiens	ZFYVE16	zinc finger FYVE-type containing 16	GO:0031901 early endosome membrane;GO:0010008 endosome membrane;GO:0005769 early endosome	0.0	0.0	0.0	0.0	0.0	0.0	0.0	0.0	0.0	0.0	0.0	0.0	0.0	0.0	0.0	0.0	0.0	0.0	0.0	0.0
ZMAT2	153527	symbol	H. sapiens	153527	H. sapiens	ZMAT2	zinc finger matrin-type 2	GO:0046540 U4/U6 x U5 tri-snRNP complex;GO:0071005 U2-type precatalytic spliceosome;GO:0097526 spliceosomal tri-snRNP complex	0.0	0.0	0.0	0.0	0.0	0.0	0.0	0.0	0.0	0.0	0.0	0.0	0.0	0.0	0.0	0.0	0.0	0.0	1.0	0.0
ZNF174	7727	symbol	H. sapiens	7727	H. sapiens	ZNF174	zinc finger protein 174	GO:0000790 nuclear chromatin;GO:0015629 actin cytoskeleton;GO:0044454 nuclear chromosome part	0.0	0.0	0.0	0.0	0.0	0.0	0.0	0.0	0.0	0.0	0.0	0.0	0.0	0.0	0.0	0.0	0.0	0.0	0.0	0.0
ZNF205	7755	symbol	H. sapiens	7755	H. sapiens	ZNF205	zinc finger protein 205	GO:0005739 mitochondrion;GO:0005634 nucleus;GO:0044444 cytoplasmic part	0.0	0.0	0.0	0.0	0.0	0.0	0.0	0.0	0.0	0.0	0.0	0.0	0.0	0.0	0.0	0.0	0.0	0.0	0.0	0.0
ZNF213	7760	symbol	H. sapiens	7760	H. sapiens	ZNF213	zinc finger protein 213	GO:0005634 nucleus;GO:0043231 intracellular membrane-bounded organelle;GO:0043227 membrane-bounded organelle	0.0	0.0	0.0	0.0	0.0	0.0	0.0	0.0	0.0	0.0	0.0	0.0	0.0	0.0	0.0	0.0	0.0	0.0	0.0	0.0
ZNF217	7764	symbol	H. sapiens	7764	H. sapiens	ZNF217	zinc finger protein 217	GO:0000118 histone deacetylase complex;GO:0016607 nuclear speck;GO:0016604 nuclear body	0.0	0.0	0.0	0.0	0.0	1.0	0.0	0.0	0.0	0.0	0.0	0.0	0.0	0.0	0.0	0.0	0.0	0.0	0.0	0.0
ZNF23	7571	symbol	H. sapiens	7571	H. sapiens	ZNF23	zinc finger protein 23	GO:0005634 nucleus;GO:0043231 intracellular membrane-bounded organelle;GO:0043227 membrane-bounded organelle	0.0	0.0	0.0	0.0	0.0	0.0	0.0	0.0	0.0	0.0	0.0	0.0	0.0	0.0	0.0	0.0	0.0	0.0	0.0	0.0
ZNF263	10127	symbol	H. sapiens	10127	H. sapiens	ZNF263	zinc finger protein 263	GO:0005634 nucleus;GO:0043231 intracellular membrane-bounded organelle;GO:0043227 membrane-bounded organelle	0.0	0.0	0.0	0.0	0.0	0.0	0.0	0.0	0.0	0.0	0.0	0.0	0.0	0.0	0.0	0.0	0.0	0.0	0.0	0.0
ZNF300	91975	symbol	H. sapiens	91975	H. sapiens	ZNF300	zinc finger protein 300	GO:0016604 nuclear body;GO:0044451 nucleoplasm part;GO:0005730 nucleolus	0.0	0.0	0.0	0.0	0.0	1.0	0.0	0.0	0.0	0.0	0.0	0.0	0.0	0.0	0.0	0.0	0.0	0.0	0.0	0.0
ZNF366	167465	symbol	H. sapiens	167465	H. sapiens	ZNF366	zinc finger protein 366	GO:0005634 nucleus;GO:0043231 intracellular membrane-bounded organelle;GO:0043227 membrane-bounded organelle	0.0	0.0	0.0	0.0	0.0	0.0	0.0	0.0	0.0	0.0	0.0	0.0	0.0	0.0	0.0	0.0	0.0	0.0	0.0	0.0
ZNF385A	25946	symbol	H. sapiens	25946	H. sapiens	ZNF385A	zinc finger protein 385A	GO:0030425 dendrite;GO:0000790 nuclear chromatin;GO:0097447 dendritic tree	0.0	0.0	0.0	0.0	0.0	0.0	0.0	0.0	0.0	0.0	0.0	0.0	0.0	0.0	0.0	0.0	0.0	0.0	0.0	0.0
ZNF469	84627	symbol	H. sapiens	84627	H. sapiens	ZNF469	zinc finger protein 469	GO:0005634 nucleus;GO:0043231 intracellular membrane-bounded organelle;GO:0043227 membrane-bounded organelle	0.0	0.0	0.0	0.0	0.0	0.0	0.0	0.0	0.0	0.0	0.0	0.0	0.0	0.0	0.0	0.0	0.0	0.0	0.0	0.0
ZNF474	133923	symbol	H. sapiens	133923	H. sapiens	ZNF474	zinc finger protein 474		0.0	0.0	0.0	0.0	0.0	0.0	0.0	0.0	0.0	0.0	0.0	0.0	0.0	0.0	0.0	0.0	0.0	0.0	0.0	0.0
ZNF597	146434	symbol	H. sapiens	146434	H. sapiens	ZNF597	zinc finger protein 597	GO:0005634 nucleus;GO:0043231 intracellular membrane-bounded organelle;GO:0043227 membrane-bounded organelle	0.0	0.0	0.0	0.0	0.0	0.0	0.0	0.0	0.0	0.0	0.0	0.0	0.0	0.0	0.0	0.0	0.0	0.0	0.0	0.0
ZNF608	57507	symbol	H. sapiens	57507	H. sapiens	ZNF608	zinc finger protein 608	GO:0005634 nucleus;GO:0043231 intracellular membrane-bounded organelle;GO:0043227 membrane-bounded organelle	0.0	0.0	0.0	0.0	0.0	0.0	0.0	0.0	0.0	0.0	0.0	0.0	0.0	0.0	0.0	0.0	0.0	0.0	0.0	0.0
ZNF641	121274	symbol	H. sapiens	121274	H. sapiens	ZNF641	zinc finger protein 641	GO:0005654 nucleoplasm;GO:0031981 nuclear lumen;GO:0070013 intracellular organelle lumen	0.0	0.0	0.0	0.0	0.0	0.0	0.0	0.0	0.0	0.0	0.0	0.0	0.0	0.0	0.0	0.0	0.0	0.0	0.0	0.0
ZNF740	283337	symbol	H. sapiens	283337	H. sapiens	ZNF740	zinc finger protein 740	GO:0000790 nuclear chromatin;GO:0044454 nuclear chromosome part;GO:0000785 chromatin	0.0	0.0	0.0	0.0	0.0	0.0	0.0	0.0	0.0	0.0	0.0	0.0	0.0	0.0	0.0	0.0	0.0	0.0	0.0	0.0
ZNF75A	7627	symbol	H. sapiens	7627	H. sapiens	ZNF75A	zinc finger protein 75a	GO:0005634 nucleus;GO:0043231 intracellular membrane-bounded organelle;GO:0043227 membrane-bounded organelle	0.0	0.0	0.0	0.0	0.0	0.0	0.0	0.0	0.0	0.0	0.0	0.0	0.0	0.0	0.0	0.0	0.0	0.0	0.0	0.0
ZNF778	197320	symbol	H. sapiens	197320	H. sapiens	ZNF778	zinc finger protein 778	GO:0005634 nucleus;GO:0043231 intracellular membrane-bounded organelle;GO:0043227 membrane-bounded organelle	0.0	0.0	0.0	0.0	0.0	0.0	0.0	0.0	0.0	0.0	0.0	0.0	0.0	0.0	0.0	0.0	0.0	0.0	0.0	0.0
ZNRF1	84937	symbol	H. sapiens	84937	H. sapiens	ZNRF1	zinc and ring finger 1	GO:0030672 synaptic vesicle membrane;GO:0099501 exocytic vesicle membrane;GO:0008021 synaptic vesicle	0.0	0.0	1.0	0.0	0.0	0.0	0.0	0.0	0.0	0.0	0.0	0.0	0.0	0.0	0.0	0.0	0.0	0.0	0.0	0.0
ZPBP2	124626	symbol	H. sapiens	124626	H. sapiens	ZPBP2	zona pellucida binding protein 2	GO:0002199 zona pellucida receptor complex;GO:0001669 acrosomal vesicle;GO:0030141 secretory granule	0.0	0.0	0.0	0.0	0.0	0.0	0.0	0.0	0.0	0.0	0.0	0.0	1.0	0.0	0.0	0.0	0.0	0.0	0.0	0.0
ZSCAN10	84891	symbol	H. sapiens	84891	H. sapiens	ZSCAN10	zinc finger and SCAN domain containing 10	GO:0005654 nucleoplasm;GO:0031981 nuclear lumen;GO:0070013 intracellular organelle lumen	0.0	0.0	0.0	0.0	0.0	0.0	0.0	0.0	0.0	0.0	0.0	0.0	0.0	0.0	0.0	0.0	0.0	0.0	0.0	0.0
ZSWIM6	57688	symbol	H. sapiens	57688	H. sapiens	ZSWIM6	zinc finger SWIM-type containing 6	GO:0031462 Cul2-RING ubiquitin ligase complex;GO:0032420 stereocilium;GO:0032421 stereocilium bundle	0.0	1.0	0.0	0.0	0.0	0.0	0.0	0.0	0.0	0.0	0.0	0.0	0.0	0.0	0.0	0.0	0.0	0.0	0.0	0.0
ABAT	18	symbol	H. sapiens	18	H. sapiens	ABAT	4-aminobutyrate aminotransferase	GO:0032144 4-aminobutyrate transaminase complex;GO:0005759 mitochondrial matrix;GO:1990234 transferase complex	0.0	1.0	0.0	0.0	0.0	0.0	0.0	0.0	0.0	0.0	0.0	0.0	0.0	0.0	0.0	0.0	0.0	0.0	0.0	0.0
ABCA2	20	symbol	H. sapiens	20	H. sapiens	ABCA2	ATP binding cassette subfamily A member 2	GO:0043190 ATP-binding cassette (ABC) transporter complex;GO:0098533 ATPase dependent transmembrane transport complex;GO:0005765 lysosomal membrane	0.0	0.0	0.0	0.0	0.0	0.0	0.0	0.0	0.0	0.0	0.0	0.0	0.0	0.0	0.0	0.0	0.0	0.0	0.0	0.0
ABCD3	5825	symbol	H. sapiens	5825	H. sapiens	ABCD3	ATP binding cassette subfamily D member 3	GO:0005782 peroxisomal matrix;GO:0031907 microbody lumen;GO:0005778 peroxisomal membrane	0.0	0.0	0.0	0.0	0.0	0.0	0.0	0.0	0.0	0.0	0.0	0.0	0.0	0.0	0.0	0.0	0.0	0.0	0.0	0.0
ABCF1	23	symbol	H. sapiens	23	H. sapiens	ABCF1	ATP binding cassette subfamily F member 1	GO:0005635 nuclear envelope;GO:0005840 ribosome;GO:0031967 organelle envelope	0.0	0.0	0.0	0.0	0.0	0.0	0.0	0.0	0.0	0.0	0.0	0.0	0.0	0.0	0.0	0.0	0.0	0.0	0.0	0.0
ABCG1	9619	symbol	H. sapiens	9619	H. sapiens	ABCG1	ATP binding cassette subfamily G member 1	GO:0055037 recycling endosome;GO:0000139 Golgi membrane;GO:0009897 external side of plasma membrane	0.0	0.0	0.0	0.0	0.0	0.0	0.0	0.0	0.0	0.0	0.0	0.0	0.0	0.0	0.0	0.0	0.0	0.0	0.0	0.0
ABHD1	84696	symbol	H. sapiens	84696	H. sapiens	ABHD1	abhydrolase domain containing 1	GO:0016021 integral component of membrane;GO:0031224 intrinsic component of membrane;GO:0044425 membrane part	0.0	0.0	0.0	0.0	0.0	0.0	0.0	0.0	0.0	0.0	0.0	0.0	0.0	0.0	0.0	0.0	0.0	0.0	0.0	0.0
ABT1	29777	symbol	H. sapiens	29777	H. sapiens	ABT1	activator of basal transcription 1	GO:0005667 transcription factor complex;GO:0005730 nucleolus;GO:0031981 nuclear lumen	0.0	0.0	0.0	0.0	0.0	0.0	0.0	0.0	0.0	0.0	1.0	0.0	0.0	0.0	0.0	0.0	0.0	0.0	0.0	0.0
ABTB2	25841	symbol	H. sapiens	25841	H. sapiens	ABTB2	ankyrin repeat and BTB domain containing 2	GO:0005654 nucleoplasm;GO:0031981 nuclear lumen;GO:0070013 intracellular organelle lumen	0.0	0.0	0.0	0.0	0.0	0.0	0.0	0.0	0.0	0.0	0.0	0.0	0.0	0.0	0.0	0.0	0.0	0.0	0.0	0.0
ACADSB	36	symbol	H. sapiens	36	H. sapiens	ACADSB	acyl-CoA dehydrogenase short/branched chain	GO:0005759 mitochondrial matrix;GO:0044429 mitochondrial part;GO:0005739 mitochondrion	0.0	0.0	0.0	0.0	0.0	0.0	0.0	0.0	0.0	0.0	0.0	0.0	0.0	0.0	0.0	0.0	0.0	0.0	0.0	0.0
ACBD4	79777	symbol	H. sapiens	79777	H. sapiens	ACBD4	acyl-CoA binding domain containing 4		0.0	0.0	0.0	0.0	0.0	0.0	0.0	0.0	0.0	0.0	0.0	0.0	0.0	0.0	0.0	0.0	0.0	0.0	0.0	0.0
ACOX2	8309	symbol	H. sapiens	8309	H. sapiens	ACOX2	acyl-CoA oxidase 2	GO:0005782 peroxisomal matrix;GO:0031907 microbody lumen;GO:0044439 peroxisomal part	0.0	0.0	0.0	0.0	0.0	0.0	0.0	0.0	0.0	0.0	0.0	0.0	0.0	0.0	0.0	0.0	0.0	0.0	0.0	0.0
ACTL6A	86	symbol	H. sapiens	86	H. sapiens	ACTL6A	actin like 6A	GO:0035267 NuA4 histone acetyltransferase complex;GO:0071564 npBAF complex;GO:0031011 Ino80 complex	0.0	1.0	0.0	0.0	0.0	0.0	0.0	0.0	0.0	0.0	0.0	0.0	0.0	0.0	0.0	0.0	0.0	0.0	0.0	0.0
ACTR3B	57180	symbol	H. sapiens	57180	H. sapiens	ACTR3B	actin related protein 3B	GO:0005885 Arp2/3 protein complex;GO:0070062 extracellular exosome;GO:1903561 extracellular vesicle	0.0	0.0	0.0	0.0	0.0	0.0	0.0	0.0	0.0	0.0	0.0	0.0	0.0	0.0	0.0	0.0	0.0	0.0	0.0	0.0
ADCY1	107	symbol	H. sapiens	107	H. sapiens	ADCY1	adenylate cyclase 1	GO:0099061 integral component of postsynaptic density membrane;GO:0099146 intrinsic component of postsynaptic density membrane;GO:0099060 integral component of postsynaptic specialization membrane	0.0	0.0	0.0	0.0	0.0	0.0	0.0	0.0	0.0	0.0	0.0	0.0	0.0	0.0	0.0	0.0	0.0	0.0	0.0	0.0
ADCY9	115	symbol	H. sapiens	115	H. sapiens	ADCY9	adenylate cyclase 9	GO:0030425 dendrite;GO:0097447 dendritic tree;GO:0030424 axon	0.0	0.0	0.0	0.0	0.0	0.0	0.0	0.0	0.0	0.0	0.0	0.0	0.0	0.0	0.0	0.0	0.0	0.0	0.0	0.0
ADM	133	symbol	H. sapiens	133	H. sapiens	ADM	adrenomedullin	GO:0005615 extracellular space;GO:0044421 extracellular region part;GO:0005576 extracellular region	0.0	0.0	0.0	0.0	0.0	0.0	0.0	0.0	0.0	0.0	0.0	0.0	0.0	0.0	0.0	0.0	0.0	0.0	0.0	0.0
ADSL	158	symbol	H. sapiens	158	H. sapiens	ADSL	adenylosuccinate lyase	GO:0005829 cytosol;GO:0032991 protein-containing complex;GO:0044444 cytoplasmic part	0.0	0.0	0.0	0.0	0.0	0.0	0.0	0.0	0.0	0.0	0.0	0.0	0.0	0.0	0.0	0.0	0.0	0.0	0.0	0.0
AFF3	3899	symbol	H. sapiens	3899	H. sapiens	AFF3	AF4/FMR2 family member 3	GO:0032783 ELL-EAF complex;GO:0008023 transcription elongation factor complex;GO:0016604 nuclear body	0.0	0.0	0.0	0.0	0.0	1.0	0.0	0.0	0.0	0.0	0.0	0.0	0.0	0.0	0.0	0.0	0.0	0.0	0.0	0.0
AIF1L	83543	symbol	H. sapiens	83543	H. sapiens	AIF1L	allograft inflammatory factor 1 like	GO:0032587 ruffle membrane;GO:0005884 actin filament;GO:0005925 focal adhesion	0.0	0.0	0.0	0.0	0.0	0.0	0.0	0.0	0.0	0.0	0.0	0.0	0.0	0.0	1.0	1.0	0.0	0.0	0.0	0.0
AK2	204	symbol	H. sapiens	204	H. sapiens	AK2	adenylate kinase 2	GO:0005758 mitochondrial intermembrane space;GO:0031970 organelle envelope lumen;GO:0070062 extracellular exosome	0.0	0.0	0.0	0.0	0.0	0.0	0.0	0.0	0.0	0.0	0.0	0.0	0.0	0.0	0.0	0.0	0.0	0.0	0.0	0.0
AKR7A3	22977	symbol	H. sapiens	22977	H. sapiens	AKR7A3	aldo-keto reductase family 7 member A3	GO:0070062 extracellular exosome;GO:1903561 extracellular vesicle;GO:0043230 extracellular organelle	0.0	0.0	0.0	0.0	0.0	0.0	0.0	0.0	0.0	0.0	0.0	0.0	0.0	0.0	0.0	0.0	0.0	0.0	0.0	0.0
AKR7L	246181	symbol	H. sapiens	246181	H. sapiens	AKR7L	aldo-keto reductase family 7 like (gene/pseudogene)	GO:0070062 extracellular exosome;GO:1903561 extracellular vesicle;GO:0043230 extracellular organelle	0.0	0.0	0.0	0.0	0.0	0.0	0.0	0.0	0.0	0.0	0.0	0.0	0.0	0.0	0.0	0.0	0.0	0.0	0.0	0.0
ALAD	210	symbol	H. sapiens	210	H. sapiens	ALAD	aminolevulinate dehydratase	GO:1904813 ficolin-1-rich granule lumen;GO:0101002 ficolin-1-rich granule;GO:0034774 secretory granule lumen	0.0	0.0	0.0	0.0	0.0	0.0	0.0	0.0	0.0	0.0	0.0	0.0	0.0	0.0	0.0	0.0	0.0	0.0	0.0	0.0
ALG3	10195	symbol	H. sapiens	10195	H. sapiens	ALG3	ALG3 alpha-1,3- mannosyltransferase	GO:0030176 integral component of endoplasmic reticulum membrane;GO:0031227 intrinsic component of endoplasmic reticulum membrane;GO:0005789 endoplasmic reticulum membrane	0.0	0.0	0.0	0.0	0.0	0.0	0.0	0.0	0.0	0.0	0.0	0.0	0.0	0.0	0.0	0.0	0.0	0.0	0.0	0.0
AMD1	262	symbol	H. sapiens	262	H. sapiens	AMD1	adenosylmethionine decarboxylase 1	GO:0005829 cytosol;GO:0044444 cytoplasmic part;GO:0005737 cytoplasm	0.0	0.0	0.0	0.0	0.0	0.0	0.0	0.0	0.0	0.0	0.0	0.0	0.0	0.0	0.0	0.0	0.0	0.0	0.0	0.0
AMFR	267	symbol	H. sapiens	267	H. sapiens	AMFR	autocrine motility factor receptor	GO:0036513 Derlin-1 retrotranslocation complex;GO:0044322 endoplasmic reticulum quality control compartment;GO:0030426 growth cone	0.0	1.0	0.0	0.0	0.0	0.0	0.0	0.0	1.0	0.0	0.0	0.0	0.0	0.0	0.0	0.0	0.0	0.0	0.0	0.0
ANKMY1	51281	symbol	H. sapiens	51281	H. sapiens	ANKMY1	ankyrin repeat and MYND domain containing 1		0.0	0.0	0.0	0.0	0.0	0.0	0.0	0.0	0.0	0.0	0.0	0.0	0.0	0.0	0.0	0.0	0.0	0.0	0.0	0.0
ANKRD24	170961	symbol	H. sapiens	170961	H. sapiens	ANKRD24	ankyrin repeat domain 24		0.0	0.0	0.0	0.0	0.0	0.0	0.0	0.0	0.0	0.0	0.0	0.0	0.0	0.0	0.0	0.0	0.0	0.0	0.0	0.0
ANKRD42	338699	symbol	H. sapiens	338699	H. sapiens	ANKRD42	ankyrin repeat domain 42		0.0	0.0	0.0	0.0	0.0	0.0	0.0	0.0	0.0	0.0	0.0	0.0	0.0	0.0	0.0	0.0	0.0	0.0	0.0	0.0
ANKS6	203286	symbol	H. sapiens	203286	H. sapiens	ANKS6	ankyrin repeat and sterile alpha motif domain containing 6	GO:0005929 cilium;GO:0120025 plasma membrane bounded cell projection;GO:0042995 cell projection	0.0	0.0	0.0	0.0	0.0	0.0	0.0	0.0	0.0	0.0	0.0	0.0	0.0	0.0	0.0	0.0	0.0	0.0	0.0	0.0
ANP32B	10541	symbol	H. sapiens	10541	H. sapiens	ANP32B	acidic nuclear phosphoprotein 32 family member B	GO:0070062 extracellular exosome;GO:1903561 extracellular vesicle;GO:0043230 extracellular organelle	0.0	0.0	0.0	0.0	0.0	0.0	0.0	0.0	0.0	0.0	0.0	0.0	0.0	0.0	0.0	0.0	0.0	0.0	0.0	0.0
ANXA9	8416	symbol	H. sapiens	8416	H. sapiens	ANXA9	annexin A9	GO:0009986 cell surface;GO:0045202 synapse;GO:0005615 extracellular space	0.0	0.0	0.0	0.0	0.0	0.0	0.0	0.0	0.0	0.0	0.0	0.0	0.0	0.0	0.0	0.0	0.0	0.0	0.0	0.0
AP1G2	8906	symbol	H. sapiens	8906	H. sapiens	AP1G2	adaptor related protein complex 1 subunit gamma 2	GO:0030121 AP-1 adaptor complex;GO:0030130 clathrin coat of trans-Golgi network vesicle;GO:0012510 trans-Golgi network transport vesicle membrane	0.0	0.0	1.0	0.0	0.0	0.0	0.0	0.0	0.0	0.0	0.0	0.0	0.0	0.0	0.0	0.0	0.0	0.0	0.0	0.0
APBB2	323	symbol	H. sapiens	323	H. sapiens	APBB2	amyloid beta precursor protein binding family B member 2	GO:0030426 growth cone;GO:0150034 distal axon;GO:0030027 lamellipodium	0.0	0.0	0.0	0.0	0.0	0.0	0.0	0.0	0.0	0.0	0.0	0.0	0.0	0.0	0.0	1.0	0.0	0.0	0.0	0.0
APPL2	55198	symbol	H. sapiens	55198	H. sapiens	APPL2	adaptor protein, phosphotyrosine interacting with PH domain and leucine zipper 2	GO:0036186 early phagosome membrane;GO:0044354 macropinosome;GO:0032009 early phagosome	0.0	0.0	1.0	0.0	0.0	0.0	0.0	0.0	0.0	0.0	0.0	0.0	0.0	0.0	0.0	1.0	0.0	0.0	0.0	0.0
ARFIP2	23647	symbol	H. sapiens	23647	H. sapiens	ARFIP2	ADP ribosylation factor interacting protein 2	GO:0032588 trans-Golgi network membrane;GO:0001726 ruffle;GO:0005802 trans-Golgi network	0.0	0.0	0.0	0.0	0.0	0.0	0.0	0.0	0.0	0.0	0.0	0.0	0.0	0.0	0.0	1.0	1.0	0.0	0.0	0.0
ARHGAP21	57584	symbol	H. sapiens	57584	H. sapiens	ARHGAP21	Rho GTPase activating protein 21	GO:0030659 cytoplasmic vesicle membrane;GO:0000139 Golgi membrane;GO:0015629 actin cytoskeleton	0.0	0.0	1.0	0.0	0.0	0.0	0.0	0.0	0.0	0.0	0.0	0.0	0.0	0.0	0.0	0.0	0.0	0.0	0.0	0.0
ARID2	196528	symbol	H. sapiens	196528	H. sapiens	ARID2	AT-rich interaction domain 2	GO:0005654 nucleoplasm;GO:0031981 nuclear lumen;GO:0070013 intracellular organelle lumen	0.0	0.0	0.0	0.0	0.0	0.0	0.0	0.0	0.0	0.0	0.0	0.0	0.0	0.0	0.0	0.0	0.0	0.0	0.0	0.0
ARID4A	5926	symbol	H. sapiens	5926	H. sapiens	ARID4A	AT-rich interaction domain 4A	GO:0017053 transcriptional repressor complex;GO:0005654 nucleoplasm;GO:0031981 nuclear lumen	0.0	0.0	0.0	0.0	0.0	0.0	0.0	0.0	0.0	0.0	0.0	0.0	0.0	0.0	0.0	0.0	0.0	0.0	0.0	0.0
ARSG	22901	symbol	H. sapiens	22901	H. sapiens	ARSG	arylsulfatase G	GO:0005788 endoplasmic reticulum lumen;GO:0005764 lysosome;GO:0000323 lytic vacuole	0.0	0.0	0.0	0.0	0.0	0.0	0.0	0.0	0.0	0.0	0.0	0.0	0.0	0.0	0.0	0.0	0.0	0.0	0.0	0.0
ASB8	140461	symbol	H. sapiens	140461	H. sapiens	ASB8	ankyrin repeat and SOCS box containing 8	GO:0005829 cytosol;GO:0044444 cytoplasmic part;GO:0005737 cytoplasm	0.0	0.0	0.0	0.0	0.0	0.0	0.0	0.0	0.0	0.0	0.0	0.0	0.0	0.0	0.0	0.0	0.0	0.0	0.0	0.0
ASNS	440	symbol	H. sapiens	440	H. sapiens	ASNS	asparagine synthetase (glutamine-hydrolyzing)	GO:0005829 cytosol;GO:0044444 cytoplasmic part;GO:0005737 cytoplasm	0.0	0.0	0.0	0.0	0.0	0.0	0.0	0.0	0.0	0.0	0.0	0.0	0.0	0.0	0.0	0.0	0.0	0.0	0.0	0.0
ASS1	445	symbol	H. sapiens	445	H. sapiens	ASS1	argininosuccinate synthase 1	GO:0070852 cell body fiber;GO:0043204 perikaryon;GO:0005741 mitochondrial outer membrane	0.0	0.0	0.0	0.0	0.0	0.0	0.0	0.0	0.0	0.0	0.0	0.0	0.0	0.0	0.0	0.0	0.0	0.0	0.0	0.0
ASTN2	23245	symbol	H. sapiens	23245	H. sapiens	ASTN2	astrotactin 2	GO:0060187 cell pole;GO:0030136 clathrin-coated vesicle;GO:0043204 perikaryon	0.0	0.0	0.0	0.0	0.0	0.0	0.0	0.0	0.0	0.0	0.0	0.0	0.0	0.0	0.0	0.0	1.0	0.0	0.0	0.0
ATG16L1	55054	symbol	H. sapiens	55054	H. sapiens	ATG16L1	autophagy related 16 like 1	GO:0000421 autophagosome membrane;GO:0034045 phagophore assembly site membrane;GO:0005930 axoneme	0.0	0.0	0.0	0.0	0.0	0.0	0.0	0.0	0.0	0.0	0.0	0.0	0.0	0.0	0.0	0.0	1.0	0.0	0.0	0.0
ATL2	64225	symbol	H. sapiens	64225	H. sapiens	ATL2	atlastin GTPase 2	GO:0098826 endoplasmic reticulum tubular network membrane;GO:0071782 endoplasmic reticulum tubular network;GO:0005789 endoplasmic reticulum membrane	0.0	0.0	0.0	0.0	0.0	0.0	0.0	0.0	0.0	0.0	0.0	0.0	0.0	0.0	0.0	0.0	0.0	0.0	0.0	0.0
ATP11C	286410	symbol	H. sapiens	286410	H. sapiens	ATP11C	ATPase phospholipid transporting 11C	GO:0005765 lysosomal membrane;GO:0055037 recycling endosome;GO:0098852 lytic vacuole membrane	0.0	0.0	0.0	0.0	0.0	0.0	0.0	0.0	0.0	0.0	0.0	0.0	0.0	0.0	0.0	0.0	0.0	0.0	0.0	0.0
ATP6V1C2	245973	symbol	H. sapiens	245973	H. sapiens	ATP6V1C2	ATPase H+ transporting V1 subunit C2	GO:0000221 vacuolar proton-transporting V-type ATPase, V1 domain;GO:0033180 proton-transporting V-type ATPase, V1 domain;GO:0016471 vacuolar proton-transporting V-type ATPase complex	0.0	0.0	0.0	0.0	0.0	0.0	0.0	0.0	0.0	0.0	0.0	0.0	0.0	0.0	0.0	0.0	0.0	0.0	0.0	0.0
ATP6V1E2	90423	symbol	H. sapiens	90423	H. sapiens	ATP6V1E2	ATPase H+ transporting V1 subunit E2	GO:0033178 proton-transporting two-sector ATPase complex, catalytic domain;GO:0001669 acrosomal vesicle;GO:0016469 proton-transporting two-sector ATPase complex	0.0	0.0	0.0	0.0	0.0	0.0	0.0	0.0	0.0	0.0	0.0	0.0	1.0	0.0	0.0	0.0	0.0	0.0	0.0	0.0
ATP7B	540	symbol	H. sapiens	540	H. sapiens	ATP7B	ATPase copper transporting beta	GO:0032588 trans-Golgi network membrane;GO:0005770 late endosome;GO:0005802 trans-Golgi network	0.0	0.0	0.0	0.0	0.0	0.0	0.0	0.0	1.0	0.0	0.0	0.0	0.0	0.0	0.0	0.0	0.0	0.0	0.0	0.0
ATP8B1	5205	symbol	H. sapiens	5205	H. sapiens	ATP8B1	ATPase phospholipid transporting 8B1	GO:0032420 stereocilium;GO:0031526 brush border membrane;GO:0032421 stereocilium bundle	0.0	0.0	0.0	0.0	0.0	1.0	0.0	0.0	0.0	0.0	0.0	0.0	0.0	0.0	0.0	1.0	0.0	0.0	0.0	0.0
ATRIP	84126	symbol	H. sapiens	84126	H. sapiens	ATRIP	ATR interacting protein	GO:0005654 nucleoplasm;GO:0031981 nuclear lumen;GO:0070013 intracellular organelle lumen	0.0	0.0	0.0	0.0	0.0	0.0	0.0	0.0	0.0	0.0	0.0	0.0	0.0	0.0	0.0	0.0	0.0	0.0	0.0	0.0
AURKA	6790	symbol	H. sapiens	6790	H. sapiens	AURKA	aurora kinase A	GO:0042585 germinal vesicle;GO:0043203 axon hillock;GO:0032133 chromosome passenger complex	1.0	0.0	0.0	0.0	0.0	0.0	0.0	0.0	1.0	0.0	0.0	0.0	0.0	0.0	1.0	0.0	0.0	1.0	0.0	1.0
AURKB	9212	symbol	H. sapiens	9212	H. sapiens	AURKB	aurora kinase B	GO:0032133 chromosome passenger complex;GO:0031616 spindle pole centrosome;GO:1990023 mitotic spindle midzone	1.0	0.0	0.0	0.0	0.0	0.0	0.0	0.0	0.0	0.0	0.0	0.0	0.0	0.0	1.0	0.0	0.0	1.0	0.0	1.0
B3GNT5	84002	symbol	H. sapiens	84002	H. sapiens	B3GNT5	UDP-GlcNAc:betaGal beta-1,3-N-acetylglucosaminyltransferase 5	GO:0000139 Golgi membrane;GO:0098791 Golgi subcompartment;GO:0044431 Golgi apparatus part	0.0	0.0	0.0	0.0	0.0	0.0	0.0	0.0	0.0	0.0	0.0	0.0	0.0	0.0	0.0	0.0	0.0	0.0	0.0	0.0
BAG2	9532	symbol	H. sapiens	9532	H. sapiens	BAG2	BAG cochaperone 2	GO:1901588 dendritic microtubule;GO:0101031 chaperone complex;GO:0005874 microtubule	0.0	0.0	0.0	0.0	0.0	0.0	0.0	0.0	0.0	0.0	0.0	0.0	0.0	0.0	1.0	0.0	0.0	0.0	0.0	0.0
BAI2	576	gene_synonym	H. sapiens	576	H. sapiens	ADGRB2	adhesion G protein-coupled receptor B2	GO:0005813 centrosome;GO:0005815 microtubule organizing center;GO:0015630 microtubule cytoskeleton	0.0	0.0	0.0	0.0	0.0	0.0	0.0	0.0	0.0	0.0	0.0	0.0	0.0	0.0	0.0	0.0	0.0	0.0	0.0	0.0
BBS1	582	symbol	H. sapiens	582	H. sapiens	BBS1	Bardet-Biedl syndrome 1	GO:0034464 BBSome;GO:0060170 ciliary membrane;GO:0005930 axoneme	0.0	0.0	0.0	0.0	0.0	0.0	0.0	0.0	0.0	0.0	0.0	0.0	0.0	0.0	0.0	1.0	1.0	0.0	0.0	0.0
BBS4	585	symbol	H. sapiens	585	H. sapiens	BBS4	Bardet-Biedl syndrome 4	GO:0032391 photoreceptor connecting cilium;GO:0034464 BBSome;GO:0000242 pericentriolar material	0.0	0.0	0.0	0.0	0.0	0.0	0.0	0.0	0.0	0.0	0.0	0.0	0.0	0.0	0.0	1.0	0.0	0.0	0.0	0.0
BCL2	596	symbol	H. sapiens	596	H. sapiens	BCL2	BCL2 apoptosis regulator	GO:0046930 pore complex;GO:0005741 mitochondrial outer membrane;GO:0043209 myelin sheath	0.0	0.0	0.0	0.0	0.0	0.0	0.0	0.0	0.0	0.0	0.0	0.0	0.0	0.0	0.0	0.0	0.0	0.0	0.0	0.0
BEND3	57673	symbol	H. sapiens	57673	H. sapiens	BEND3	BEN domain containing 3	GO:0005720 nuclear heterochromatin;GO:0000792 heterochromatin;GO:0000790 nuclear chromatin	0.0	0.0	0.0	0.0	0.0	0.0	1.0	0.0	0.0	0.0	0.0	0.0	0.0	0.0	0.0	0.0	0.0	0.0	0.0	0.0
BNIPL	149428	symbol	H. sapiens	149428	H. sapiens	BNIPL	BCL2 interacting protein like	GO:0005829 cytosol;GO:0005634 nucleus;GO:0044444 cytoplasmic part	0.0	0.0	0.0	0.0	0.0	0.0	0.0	0.0	0.0	0.0	0.0	0.0	0.0	0.0	0.0	0.0	0.0	0.0	0.0	0.0
BRI3	25798	symbol	H. sapiens	25798	H. sapiens	BRI3	brain protein I3	GO:0035577 azurophil granule membrane;GO:0042582 azurophil granule;GO:0005766 primary lysosome	0.0	0.0	1.0	0.0	0.0	0.0	0.0	0.0	0.0	0.0	0.0	0.0	0.0	0.0	0.0	0.0	0.0	0.0	0.0	0.0
BTG2	7832	symbol	H. sapiens	7832	H. sapiens	BTG2	BTG anti-proliferation factor 2	GO:0070062 extracellular exosome;GO:1903561 extracellular vesicle;GO:0043230 extracellular organelle	0.0	0.0	0.0	0.0	0.0	0.0	0.0	0.0	0.0	0.0	0.0	0.0	0.0	0.0	0.0	0.0	0.0	0.0	0.0	0.0
BTRC	8945	symbol	H. sapiens	8945	H. sapiens	BTRC	beta-transducin repeat containing E3 ubiquitin protein ligase	GO:0034388 Pwp2p-containing subcomplex of 90S preribosome;GO:0019005 SCF ubiquitin ligase complex;GO:0030686 90S preribosome	0.0	1.0	0.0	0.0	0.0	0.0	0.0	1.0	0.0	0.0	0.0	0.0	0.0	0.0	0.0	0.0	0.0	0.0	0.0	0.0
BYSL	705	symbol	H. sapiens	705	H. sapiens	BYSL	bystin like	GO:0030688 preribosome, small subunit precursor;GO:0030684 preribosome;GO:0045177 apical part of cell	0.0	0.0	0.0	0.0	0.0	0.0	0.0	1.0	0.0	0.0	0.0	0.0	0.0	0.0	0.0	0.0	0.0	0.0	0.0	0.0
C10orf116	10974	gene_synonym	H. sapiens	10974	H. sapiens	ADIRF	adipogenesis regulatory factor	GO:0070062 extracellular exosome;GO:1903561 extracellular vesicle;GO:0043230 extracellular organelle	0.0	0.0	0.0	0.0	0.0	0.0	0.0	0.0	0.0	0.0	0.0	0.0	0.0	0.0	0.0	0.0	0.0	0.0	0.0	0.0
C10orf32	119032	gene_synonym	H. sapiens	119032	H. sapiens	BORCS7	BLOC-1 related complex subunit 7	GO:0099078 BORC complex;GO:0005765 lysosomal membrane;GO:0098852 lytic vacuole membrane	0.0	0.0	0.0	0.0	0.0	0.0	0.0	0.0	0.0	0.0	0.0	0.0	0.0	0.0	0.0	0.0	0.0	0.0	0.0	0.0
C10orf79	80217	gene_synonym	H. sapiens	80217	H. sapiens	CFAP43	cilia and flagella associated protein 43	GO:0005930 axoneme;GO:0097014 ciliary plasm;GO:0031514 motile cilium	0.0	0.0	0.0	0.0	0.0	0.0	0.0	0.0	0.0	0.0	0.0	0.0	0.0	0.0	0.0	0.0	1.0	0.0	0.0	0.0
C11orf75	56935	gene_synonym	H. sapiens	56935	H. sapiens	SMCO4	single-pass membrane protein with coiled-coil domains 4	GO:0016021 integral component of membrane;GO:0031224 intrinsic component of membrane;GO:0044425 membrane part	0.0	0.0	0.0	0.0	0.0	0.0	0.0	0.0	0.0	0.0	0.0	0.0	0.0	0.0	0.0	0.0	0.0	0.0	0.0	0.0
C12orf11	55726	gene_synonym	H. sapiens	55726	H. sapiens	INTS13	integrator complex subunit 13	GO:0032039 integrator complex;GO:0016604 nuclear body;GO:0044451 nucleoplasm part	0.0	0.0	0.0	0.0	0.0	1.0	0.0	0.0	0.0	0.0	0.0	0.0	0.0	0.0	0.0	0.0	0.0	0.0	0.0	0.0
C12orf51	283450	gene_synonym	H. sapiens	283450	H. sapiens	HECTD4	HECT domain E3 ubiquitin protein ligase 4	GO:0016021 integral component of membrane;GO:0031224 intrinsic component of membrane;GO:0044425 membrane part	0.0	0.0	0.0	0.0	0.0	0.0	0.0	0.0	0.0	0.0	0.0	0.0	0.0	0.0	0.0	0.0	0.0	0.0	0.0	0.0
C12orf72	254013	gene_synonym	H. sapiens	254013	H. sapiens	ETFBKMT	electron transfer flavoprotein subunit beta lysine methyltransferase	GO:0005759 mitochondrial matrix;GO:0044429 mitochondrial part;GO:0005739 mitochondrion	0.0	0.0	0.0	0.0	0.0	0.0	0.0	0.0	0.0	0.0	0.0	0.0	0.0	0.0	0.0	0.0	0.0	0.0	0.0	0.0
C13orf27	93081	gene_synonym	H. sapiens	93081	H. sapiens	TEX30	testis expressed 30	GO:0005634 nucleus;GO:0043231 intracellular membrane-bounded organelle;GO:0043227 membrane-bounded organelle	0.0	0.0	0.0	0.0	0.0	0.0	0.0	0.0	0.0	0.0	0.0	0.0	0.0	0.0	0.0	0.0	0.0	0.0	0.0	0.0
C13orf34	79866	gene_synonym	H. sapiens	79866	H. sapiens	BORA	BORA aurora kinase A activator	GO:0072687 meiotic spindle;GO:0005819 spindle;GO:0015630 microtubule cytoskeleton	0.0	0.0	0.0	0.0	0.0	0.0	0.0	0.0	0.0	0.0	0.0	0.0	0.0	0.0	0.0	0.0	0.0	0.0	0.0	1.0
C14orf174	161394	gene_synonym	H. sapiens	161394	H. sapiens	SAMD15	sterile alpha motif domain containing 15		0.0	0.0	0.0	0.0	0.0	0.0	0.0	0.0	0.0	0.0	0.0	0.0	0.0	0.0	0.0	0.0	0.0	0.0	0.0	0.0
C14orf45	80127	gene_synonym	H. sapiens	80127	H. sapiens	BBOF1	basal body orientation factor 1	GO:0036064 ciliary basal body;GO:0044441 ciliary part;GO:0005929 cilium	0.0	0.0	0.0	0.0	0.0	0.0	0.0	0.0	0.0	0.0	0.0	0.0	0.0	0.0	0.0	0.0	0.0	0.0	0.0	0.0
C14orf79	122616	gene_synonym	H. sapiens	122616	H. sapiens	CLBA1	clathrin binding box of aftiphilin containing 1	GO:0030121 AP-1 adaptor complex;GO:0030130 clathrin coat of trans-Golgi network vesicle;GO:0012510 trans-Golgi network transport vesicle membrane	0.0	0.0	1.0	0.0	0.0	0.0	0.0	0.0	0.0	0.0	0.0	0.0	0.0	0.0	0.0	0.0	0.0	0.0	0.0	0.0
C15orf23	90417	gene_synonym	H. sapiens	90417	H. sapiens	KNSTRN	kinetochore localized astrin (SPAG5) binding protein	GO:0035371 microtubule plus-end;GO:1990752 microtubule end;GO:0000777 condensed chromosome kinetochore	1.0	0.0	0.0	0.0	0.0	0.0	0.0	0.0	0.0	0.0	0.0	0.0	0.0	0.0	1.0	0.0	0.0	0.0	0.0	1.0
C15orf42	90381	gene_synonym	H. sapiens	90381	H. sapiens	TICRR	TOPBP1 interacting checkpoint and replication regulator	GO:0005654 nucleoplasm;GO:0031981 nuclear lumen;GO:0070013 intracellular organelle lumen	0.0	0.0	0.0	0.0	0.0	0.0	0.0	0.0	0.0	0.0	0.0	0.0	0.0	0.0	0.0	0.0	0.0	0.0	0.0	0.0
C15orf52	388115	gene_synonym	H. sapiens	388115	H. sapiens	CCDC9B	coiled-coil domain containing 9B		0.0	0.0	0.0	0.0	0.0	0.0	0.0	0.0	0.0	0.0	0.0	0.0	0.0	0.0	0.0	0.0	0.0	0.0	0.0	0.0
C16orf45	89927	gene_synonym	H. sapiens	89927	H. sapiens	BMERB1	bMERB domain containing 1	GO:0015630 microtubule cytoskeleton;GO:0005856 cytoskeleton;GO:0043232 intracellular non-membrane-bounded organelle	0.0	0.0	0.0	0.0	0.0	0.0	0.0	0.0	0.0	0.0	0.0	0.0	0.0	0.0	0.0	0.0	0.0	0.0	0.0	0.0
C16orf57	79650	gene_synonym	H. sapiens	79650	H. sapiens	USB1	U6 snRNA biogenesis phosphodiesterase 1	GO:0045171 intercellular bridge;GO:0044421 extracellular region part;GO:0005654 nucleoplasm	0.0	0.0	0.0	0.0	0.0	0.0	0.0	0.0	0.0	0.0	0.0	0.0	0.0	0.0	0.0	0.0	0.0	0.0	0.0	0.0
C16orf61	56942	gene_synonym	H. sapiens	56942	H. sapiens	CMC2	C-X9-C motif containing 2	GO:0005739 mitochondrion;GO:0044444 cytoplasmic part;GO:0005737 cytoplasm	0.0	0.0	0.0	0.0	0.0	0.0	0.0	0.0	0.0	0.0	0.0	0.0	0.0	0.0	0.0	0.0	0.0	0.0	0.0	0.0
C16orf71	146562	symbol	H. sapiens	146562	H. sapiens	C16orf71	chromosome 16 open reading frame 71		0.0	0.0	0.0	0.0	0.0	0.0	0.0	0.0	0.0	0.0	0.0	0.0	0.0	0.0	0.0	0.0	0.0	0.0	0.0	0.0
C16orf80	29105	gene_synonym	H. sapiens	29105	H. sapiens	CFAP20	cilia and flagella associated protein 20	GO:0005814 centriole;GO:0036064 ciliary basal body;GO:0031514 motile cilium	0.0	0.0	0.0	0.0	0.0	0.0	0.0	0.0	0.0	0.0	0.0	0.0	0.0	0.0	1.0	0.0	0.0	0.0	0.0	0.0
C17orf28	283987	gene_synonym	H. sapiens	283987	H. sapiens	HID1	HID1 domain containing	GO:0090498 extrinsic component of Golgi membrane;GO:0005797 Golgi medial cisterna;GO:0000138 Golgi trans cisterna	0.0	0.0	0.0	0.0	0.0	0.0	0.0	0.0	0.0	0.0	0.0	0.0	0.0	0.0	1.0	0.0	0.0	0.0	0.0	0.0
C17orf37	84299	gene_synonym	H. sapiens	84299	H. sapiens	MIEN1	migration and invasion enhancer 1	GO:0031235 intrinsic component of the cytoplasmic side of the plasma membrane;GO:0009898 cytoplasmic side of plasma membrane;GO:0098562 cytoplasmic side of membrane	0.0	0.0	0.0	0.0	0.0	0.0	0.0	0.0	0.0	0.0	0.0	0.0	0.0	0.0	0.0	0.0	0.0	0.0	0.0	0.0
C17orf58	284018	symbol	H. sapiens	284018	H. sapiens	C17orf58	chromosome 17 open reading frame 58	GO:0062023 collagen-containing extracellular matrix;GO:0031012 extracellular matrix;GO:0044421 extracellular region part	0.0	0.0	0.0	0.0	0.0	0.0	0.0	0.0	0.0	0.0	0.0	0.0	0.0	0.0	0.0	0.0	0.0	0.0	0.0	0.0
C1GALT1	56913	symbol	H. sapiens	56913	H. sapiens	C1GALT1	core 1 synthase, glycoprotein-N-acetylgalactosamine 3-beta-galactosyltransferase 1	GO:0000139 Golgi membrane;GO:0098791 Golgi subcompartment;GO:0044431 Golgi apparatus part	0.0	0.0	0.0	0.0	0.0	0.0	0.0	0.0	0.0	0.0	0.0	0.0	0.0	0.0	0.0	0.0	0.0	0.0	0.0	0.0
C1orf106	55765	gene_synonym	H. sapiens	55765	H. sapiens	INAVA	innate immunity activator	GO:0005634 nucleus;GO:0005737 cytoplasm;GO:0043231 intracellular membrane-bounded organelle	0.0	0.0	0.0	0.0	0.0	0.0	0.0	0.0	0.0	0.0	0.0	0.0	0.0	0.0	0.0	0.0	0.0	0.0	0.0	0.0
C1orf163	65260	gene_synonym	H. sapiens	65260	H. sapiens	COA7	cytochrome c oxidase assembly factor 7 (putative)	GO:0005758 mitochondrial intermembrane space;GO:0031970 organelle envelope lumen;GO:0005740 mitochondrial envelope	0.0	0.0	0.0	0.0	0.0	0.0	0.0	0.0	0.0	0.0	0.0	0.0	0.0	0.0	0.0	0.0	0.0	0.0	0.0	0.0
C1orf198	84886	symbol	H. sapiens	84886	H. sapiens	C1orf198	chromosome 1 open reading frame 198	GO:0005829 cytosol;GO:0044444 cytoplasmic part;GO:0005737 cytoplasm	0.0	0.0	0.0	0.0	0.0	0.0	0.0	0.0	0.0	0.0	0.0	0.0	0.0	0.0	0.0	0.0	0.0	0.0	0.0	0.0
C1orf27	54953	gene_synonym	H. sapiens	54953	H. sapiens	ODR4	odr-4 GPCR localization factor homolog	GO:0016021 integral component of membrane;GO:0031224 intrinsic component of membrane;GO:0044425 membrane part	0.0	0.0	0.0	0.0	0.0	0.0	0.0	0.0	0.0	0.0	0.0	0.0	0.0	0.0	0.0	0.0	0.0	0.0	0.0	0.0
C21orf45	54069	gene_synonym	H. sapiens	54069	H. sapiens	MIS18A	MIS18 kinetochore protein A	GO:0000775 chromosome, centromeric region;GO:0098687 chromosomal region;GO:0000785 chromatin	1.0	0.0	0.0	0.0	0.0	0.0	0.0	0.0	0.0	0.0	0.0	0.0	0.0	0.0	0.0	0.0	0.0	0.0	0.0	0.0
C2orf55	343990	gene_synonym	H. sapiens	343990	H. sapiens	CRACDL	CRACD like		0.0	0.0	0.0	0.0	0.0	0.0	0.0	0.0	0.0	0.0	0.0	0.0	0.0	0.0	0.0	0.0	0.0	0.0	0.0	0.0
C2orf77	129881	gene_synonym	H. sapiens	129881	H. sapiens	CCDC173	coiled-coil domain containing 173		0.0	0.0	0.0	0.0	0.0	0.0	0.0	0.0	0.0	0.0	0.0	0.0	0.0	0.0	0.0	0.0	0.0	0.0	0.0	0.0
C3orf18	51161	symbol	H. sapiens	51161	H. sapiens	C3orf18	chromosome 3 open reading frame 18	GO:0016021 integral component of membrane;GO:0031224 intrinsic component of membrane;GO:0044425 membrane part	0.0	0.0	0.0	0.0	0.0	0.0	0.0	0.0	0.0	0.0	0.0	0.0	0.0	0.0	0.0	0.0	0.0	0.0	0.0	0.0
C4A	720	symbol	H. sapiens	720	H. sapiens	C4A	complement C4A (Rodgers blood group)	GO:0072562 blood microparticle;GO:0005788 endoplasmic reticulum lumen;GO:0070062 extracellular exosome	0.0	0.0	0.0	0.0	0.0	0.0	0.0	0.0	0.0	0.0	0.0	0.0	0.0	0.0	0.0	0.0	0.0	0.0	0.0	0.0
C4orf32	132720	gene_synonym	H. sapiens	132720	H. sapiens	FAM241A	family with sequence similarity 241 member A	GO:0005794 Golgi apparatus;GO:0012505 endomembrane system;GO:0016021 integral component of membrane	0.0	0.0	0.0	0.0	0.0	0.0	0.0	0.0	0.0	0.0	0.0	0.0	0.0	0.0	0.0	0.0	0.0	0.0	0.0	0.0
C4orf34	201895	gene_synonym	H. sapiens	201895	H. sapiens	SMIM14	small integral membrane protein 14	GO:0005789 endoplasmic reticulum membrane;GO:0098827 endoplasmic reticulum subcompartment;GO:0044432 endoplasmic reticulum part	0.0	0.0	0.0	0.0	0.0	0.0	0.0	0.0	0.0	0.0	0.0	0.0	0.0	0.0	0.0	0.0	0.0	0.0	0.0	0.0
C5orf36	285600	gene_synonym	H. sapiens	285600	H. sapiens	KIAA0825	KIAA0825		0.0	0.0	0.0	0.0	0.0	0.0	0.0	0.0	0.0	0.0	0.0	0.0	0.0	0.0	0.0	0.0	0.0	0.0	0.0	0.0
C5orf44	80006	gene_synonym	H. sapiens	80006	H. sapiens	TRAPPC13	trafficking protein particle complex 13	GO:0005829 cytosol;GO:0044444 cytoplasmic part;GO:0005737 cytoplasm	0.0	0.0	0.0	0.0	0.0	0.0	0.0	0.0	0.0	0.0	0.0	0.0	0.0	0.0	0.0	0.0	0.0	0.0	0.0	0.0
C6orf106	64771	gene_synonym	H. sapiens	64771	H. sapiens	ILRUN	inflammation and lipid regulator with UBA-like and NBR1-like domains	GO:0000407 phagophore assembly site;GO:0005634 nucleus;GO:0044444 cytoplasmic part	0.0	0.0	0.0	0.0	0.0	0.0	0.0	0.0	0.0	0.0	0.0	0.0	0.0	0.0	0.0	0.0	0.0	0.0	0.0	0.0
C6orf153	88745	gene_synonym	H. sapiens	88745	H. sapiens	RRP36	ribosomal RNA processing 36	GO:0030686 90S preribosome;GO:0030684 preribosome;GO:0005730 nucleolus	0.0	0.0	0.0	0.0	0.0	0.0	0.0	1.0	0.0	0.0	0.0	0.0	0.0	0.0	0.0	0.0	0.0	0.0	0.0	0.0
C6orf211	79624	gene_synonym	H. sapiens	79624	H. sapiens	ARMT1	acidic residue methyltransferase 1		0.0	0.0	0.0	0.0	0.0	0.0	0.0	0.0	0.0	0.0	0.0	0.0	0.0	0.0	0.0	0.0	0.0	0.0	0.0	0.0
C6orf97	80129	gene_synonym	H. sapiens	80129	H. sapiens	CCDC170	coiled-coil domain containing 170		0.0	0.0	0.0	0.0	0.0	0.0	0.0	0.0	0.0	0.0	0.0	0.0	0.0	0.0	0.0	0.0	0.0	0.0	0.0	0.0
C9orf116	138162	symbol	H. sapiens	138162	H. sapiens	C9orf116	chromosome 9 open reading frame 116	GO:0005634 nucleus;GO:0043231 intracellular membrane-bounded organelle;GO:0043227 membrane-bounded organelle	0.0	0.0	0.0	0.0	0.0	0.0	0.0	0.0	0.0	0.0	0.0	0.0	0.0	0.0	0.0	0.0	0.0	0.0	0.0	0.0
C9orf152	401546	symbol	H. sapiens	401546	H. sapiens	C9orf152	chromosome 9 open reading frame 152		0.0	0.0	0.0	0.0	0.0	0.0	0.0	0.0	0.0	0.0	0.0	0.0	0.0	0.0	0.0	0.0	0.0	0.0	0.0	0.0
C9orf40	55071	symbol	H. sapiens	55071	H. sapiens	C9orf40	chromosome 9 open reading frame 40		0.0	0.0	0.0	0.0	0.0	0.0	0.0	0.0	0.0	0.0	0.0	0.0	0.0	0.0	0.0	0.0	0.0	0.0	0.0	0.0
C9orf68	55064	gene_synonym	H. sapiens	55064	H. sapiens	SPATA6L	spermatogenesis associated 6 like	GO:0097224 sperm connecting piece;GO:0036126 sperm flagellum;GO:0097729 9+2 motile cilium	0.0	0.0	0.0	0.0	0.0	0.0	0.0	0.0	0.0	0.0	0.0	0.0	1.0	0.0	0.0	0.0	0.0	0.0	0.0	0.0
CA12	771	symbol	H. sapiens	771	H. sapiens	CA12	carbonic anhydrase 12	GO:0005886 plasma membrane;GO:0071944 cell periphery;GO:0016021 integral component of membrane	0.0	0.0	0.0	0.0	0.0	0.0	0.0	0.0	0.0	0.0	0.0	0.0	0.0	0.0	0.0	0.0	0.0	0.0	0.0	0.0
CA5BP	340591	gene_synonym	H. sapiens	340591	H. sapiens	CA5BP1	carbonic anhydrase 5B pseudogene 1	GO:0005739 mitochondrion;GO:0044444 cytoplasmic part;GO:0005737 cytoplasm	0.0	0.0	0.0	0.0	0.0	0.0	0.0	0.0	0.0	0.0	0.0	0.0	0.0	0.0	0.0	0.0	0.0	0.0	0.0	0.0
CACNA1D	776	symbol	H. sapiens	776	H. sapiens	CACNA1D	calcium voltage-gated channel subunit alpha1 D	GO:1990454 L-type voltage-gated calcium channel complex;GO:0098683 cochlear hair cell ribbon synapse;GO:0099059 integral component of presynaptic active zone membrane	0.0	0.0	0.0	0.0	0.0	0.0	0.0	0.0	0.0	0.0	0.0	0.0	0.0	0.0	0.0	0.0	0.0	0.0	0.0	0.0
CACNA1H	8912	symbol	H. sapiens	8912	H. sapiens	CACNA1H	calcium voltage-gated channel subunit alpha1 H	GO:0001518 voltage-gated sodium channel complex;GO:0005891 voltage-gated calcium channel complex;GO:0034706 sodium channel complex	0.0	0.0	0.0	0.0	0.0	0.0	0.0	0.0	0.0	0.0	0.0	0.0	0.0	0.0	0.0	0.0	0.0	0.0	0.0	0.0
CACNA2D2	9254	symbol	H. sapiens	9254	H. sapiens	CACNA2D2	calcium voltage-gated channel auxiliary subunit alpha2delta 2	GO:0005891 voltage-gated calcium channel complex;GO:0034704 calcium channel complex;GO:0034703 cation channel complex	0.0	0.0	0.0	0.0	0.0	0.0	0.0	0.0	0.0	0.0	0.0	0.0	0.0	0.0	0.0	0.0	0.0	0.0	0.0	0.0
CALR	811	symbol	H. sapiens	811	H. sapiens	CALR	calreticulin	GO:0042824 MHC class I peptide loading complex;GO:0071682 endocytic vesicle lumen;GO:0071556 integral component of lumenal side of endoplasmic reticulum membrane	0.0	0.0	1.0	0.0	0.0	0.0	0.0	0.0	1.0	0.0	0.0	0.0	1.0	0.0	0.0	0.0	0.0	0.0	0.0	0.0
CAMK2N1	55450	symbol	H. sapiens	55450	H. sapiens	CAMK2N1	calcium/calmodulin dependent protein kinase II inhibitor 1	GO:0014069 postsynaptic density;GO:0099572 postsynaptic specialization;GO:0032279 asymmetric synapse	0.0	0.0	0.0	0.0	0.0	0.0	0.0	0.0	0.0	0.0	0.0	0.0	0.0	0.0	0.0	0.0	0.0	0.0	0.0	0.0
CASD1	64921	symbol	H. sapiens	64921	H. sapiens	CASD1	CAS1 domain containing 1	GO:0030173 integral component of Golgi membrane;GO:0031228 intrinsic component of Golgi membrane;GO:0031301 integral component of organelle membrane	0.0	0.0	0.0	0.0	0.0	0.0	0.0	0.0	0.0	0.0	0.0	0.0	0.0	0.0	0.0	0.0	0.0	0.0	0.0	0.0
CBX2	84733	symbol	H. sapiens	84733	H. sapiens	CBX2	chromobox 2	GO:0035102 PRC1 complex;GO:0000791 euchromatin;GO:0000152 nuclear ubiquitin ligase complex	0.0	1.0	0.0	0.0	0.0	0.0	1.0	0.0	0.0	0.0	0.0	0.0	0.0	0.0	0.0	0.0	0.0	0.0	0.0	0.0
CBX7	23492	symbol	H. sapiens	23492	H. sapiens	CBX7	chromobox 7	GO:0035102 PRC1 complex;GO:0000152 nuclear ubiquitin ligase complex;GO:0031519 PcG protein complex	0.0	1.0	0.0	0.0	0.0	0.0	0.0	0.0	0.0	0.0	0.0	0.0	0.0	0.0	0.0	0.0	0.0	0.0	0.0	0.0
CCDC103	388389	symbol	H. sapiens	388389	H. sapiens	CCDC103	coiled-coil domain containing 103	GO:0036157 outer dynein arm;GO:0005858 axonemal dynein complex;GO:0044447 axoneme part	0.0	0.0	0.0	0.0	0.0	0.0	0.0	0.0	0.0	0.0	0.0	0.0	0.0	0.0	1.0	0.0	1.0	0.0	0.0	0.0
CCDC24	149473	symbol	H. sapiens	149473	H. sapiens	CCDC24	coiled-coil domain containing 24		0.0	0.0	0.0	0.0	0.0	0.0	0.0	0.0	0.0	0.0	0.0	0.0	0.0	0.0	0.0	0.0	0.0	0.0	0.0	0.0
CCDC30	728621	symbol	H. sapiens	728621	H. sapiens	CCDC30	coiled-coil domain containing 30		0.0	0.0	0.0	0.0	0.0	0.0	0.0	0.0	0.0	0.0	0.0	0.0	0.0	0.0	0.0	0.0	0.0	0.0	0.0	0.0
CCDC40	55036	symbol	H. sapiens	55036	H. sapiens	CCDC40	coiled-coil domain containing 40	GO:0005930 axoneme;GO:0097014 ciliary plasm;GO:0032838 plasma membrane bounded cell projection cytoplasm	0.0	0.0	0.0	0.0	0.0	0.0	0.0	0.0	0.0	0.0	0.0	0.0	0.0	0.0	0.0	0.0	1.0	0.0	0.0	0.0
CCDC48	79825	gene_synonym	H. sapiens	79825	H. sapiens	EFCC1	EF-hand and coiled-coil domain containing 1	GO:0005829 cytosol;GO:0044444 cytoplasmic part;GO:0005737 cytoplasm	0.0	0.0	0.0	0.0	0.0	0.0	0.0	0.0	0.0	0.0	0.0	0.0	0.0	0.0	0.0	0.0	0.0	0.0	0.0	0.0
CCDC74B	91409	symbol	H. sapiens	91409	H. sapiens	CCDC74B	coiled-coil domain containing 74B		0.0	0.0	0.0	0.0	0.0	0.0	0.0	0.0	0.0	0.0	0.0	0.0	0.0	0.0	0.0	0.0	0.0	0.0	0.0	0.0
CCDC77	84318	symbol	H. sapiens	84318	H. sapiens	CCDC77	coiled-coil domain containing 77	GO:0005813 centrosome;GO:0005815 microtubule organizing center;GO:0015630 microtubule cytoskeleton	0.0	0.0	0.0	0.0	0.0	0.0	0.0	0.0	0.0	0.0	0.0	0.0	0.0	0.0	0.0	0.0	0.0	0.0	0.0	0.0
CCDC82	79780	symbol	H. sapiens	79780	H. sapiens	CCDC82	coiled-coil domain containing 82		0.0	0.0	0.0	0.0	0.0	0.0	0.0	0.0	0.0	0.0	0.0	0.0	0.0	0.0	0.0	0.0	0.0	0.0	0.0	0.0
CCDC90A	63933	gene_synonym	H. sapiens	63933	H. sapiens	MCUR1	mitochondrial calcium uniporter regulator 1	GO:0031305 integral component of mitochondrial inner membrane;GO:0031304 intrinsic component of mitochondrial inner membrane;GO:0032592 integral component of mitochondrial membrane	0.0	0.0	0.0	0.0	0.0	0.0	0.0	0.0	0.0	0.0	0.0	0.0	0.0	0.0	0.0	0.0	0.0	0.0	0.0	0.0
CCDC96	257236	symbol	H. sapiens	257236	H. sapiens	CCDC96	coiled-coil domain containing 96	GO:0005815 microtubule organizing center;GO:0015630 microtubule cytoskeleton;GO:0044430 cytoskeletal part	0.0	0.0	0.0	0.0	0.0	0.0	0.0	0.0	0.0	0.0	0.0	0.0	0.0	0.0	0.0	0.0	0.0	0.0	0.0	0.0
CCDC99	54908	gene_synonym	H. sapiens	54908	H. sapiens	SPDL1	spindle apparatus coiled-coil protein 1	GO:0000940 condensed chromosome outer kinetochore;GO:0000777 condensed chromosome kinetochore;GO:0000779 condensed chromosome, centromeric region	1.0	0.0	0.0	0.0	0.0	0.0	0.0	0.0	0.0	0.0	0.0	0.0	0.0	0.0	0.0	0.0	0.0	0.0	0.0	1.0
CCNA2	890	symbol	H. sapiens	890	H. sapiens	CCNA2	cyclin A2	GO:0097124 cyclin A2-CDK2 complex;GO:0001940 male pronucleus;GO:0001939 female pronucleus	0.0	1.0	0.0	0.0	0.0	0.0	0.0	0.0	0.0	0.0	0.0	0.0	0.0	0.0	0.0	0.0	0.0	0.0	0.0	0.0
CCNB2	9133	symbol	H. sapiens	9133	H. sapiens	CCNB2	cyclin B2	GO:0000307 cyclin-dependent protein kinase holoenzyme complex;GO:1902554 serine/threonine protein kinase complex;GO:1902911 protein kinase complex	0.0	1.0	0.0	0.0	0.0	0.0	0.0	0.0	0.0	0.0	0.0	0.0	0.0	0.0	0.0	0.0	0.0	0.0	0.0	0.0
CCNE1	898	symbol	H. sapiens	898	H. sapiens	CCNE1	cyclin E1	GO:0097134 cyclin E1-CDK2 complex;GO:0000307 cyclin-dependent protein kinase holoenzyme complex;GO:1902554 serine/threonine protein kinase complex	0.0	1.0	0.0	0.0	0.0	0.0	0.0	0.0	0.0	0.0	0.0	0.0	0.0	0.0	0.0	0.0	0.0	0.0	0.0	0.0
CCNG2	901	symbol	H. sapiens	901	H. sapiens	CCNG2	cyclin G2	GO:0000307 cyclin-dependent protein kinase holoenzyme complex;GO:1902554 serine/threonine protein kinase complex;GO:1902911 protein kinase complex	0.0	1.0	0.0	0.0	0.0	0.0	0.0	0.0	0.0	0.0	0.0	0.0	0.0	0.0	0.0	0.0	0.0	0.0	0.0	0.0
CCT4	10575	symbol	H. sapiens	10575	H. sapiens	CCT4	chaperonin containing TCP1 subunit 4	GO:0002199 zona pellucida receptor complex;GO:0005832 chaperonin-containing T-complex;GO:0042470 melanosome	0.0	0.0	0.0	0.0	0.0	0.0	0.0	0.0	0.0	0.0	0.0	0.0	0.0	0.0	1.0	0.0	0.0	0.0	0.0	0.0
CCT5	22948	symbol	H. sapiens	22948	H. sapiens	CCT5	chaperonin containing TCP1 subunit 5	GO:0005832 chaperonin-containing T-complex;GO:0101031 chaperone complex;GO:0005874 microtubule	0.0	0.0	0.0	0.0	0.0	0.0	0.0	0.0	0.0	0.0	0.0	0.0	0.0	0.0	1.0	0.0	0.0	0.0	0.0	0.0
CCT6A	908	symbol	H. sapiens	908	H. sapiens	CCT6A	chaperonin containing TCP1 subunit 6A	GO:0005832 chaperonin-containing T-complex;GO:0101031 chaperone complex;GO:0005874 microtubule	0.0	0.0	0.0	0.0	0.0	0.0	0.0	0.0	0.0	0.0	0.0	0.0	0.0	0.0	1.0	0.0	0.0	0.0	0.0	0.0
CD46	4179	symbol	H. sapiens	4179	H. sapiens	CD46	CD46 molecule	GO:0002079 inner acrosomal membrane;GO:0002080 acrosomal membrane;GO:0001669 acrosomal vesicle	0.0	0.0	1.0	0.0	0.0	0.0	0.0	0.0	0.0	0.0	0.0	0.0	1.0	0.0	0.0	0.0	0.0	0.0	0.0	0.0
CDC20	991	symbol	H. sapiens	991	H. sapiens	CDC20	cell division cycle 20	GO:0005680 anaphase-promoting complex;GO:0000152 nuclear ubiquitin ligase complex;GO:0000922 spindle pole	0.0	1.0	0.0	0.0	0.0	0.0	0.0	0.0	1.0	0.0	0.0	0.0	0.0	0.0	0.0	0.0	0.0	0.0	0.0	1.0
CDC25A	993	symbol	H. sapiens	993	H. sapiens	CDC25A	cell division cycle 25A	GO:0005654 nucleoplasm;GO:0031981 nuclear lumen;GO:0070013 intracellular organelle lumen	0.0	0.0	0.0	0.0	0.0	0.0	0.0	0.0	0.0	0.0	0.0	0.0	0.0	0.0	0.0	0.0	0.0	0.0	0.0	0.0
CDC25B	994	symbol	H. sapiens	994	H. sapiens	CDC25B	cell division cycle 25B	GO:0000922 spindle pole;GO:0005819 spindle;GO:0005813 centrosome	0.0	0.0	0.0	0.0	0.0	0.0	0.0	0.0	0.0	0.0	0.0	0.0	0.0	0.0	0.0	0.0	0.0	0.0	0.0	1.0
CDC6	990	symbol	H. sapiens	990	H. sapiens	CDC6	cell division cycle 6	GO:0051233 spindle midzone;GO:0000922 spindle pole;GO:0005819 spindle	0.0	0.0	0.0	0.0	0.0	0.0	0.0	0.0	0.0	0.0	0.0	0.0	0.0	0.0	0.0	0.0	0.0	1.0	0.0	1.0
CDC7	8317	symbol	H. sapiens	8317	H. sapiens	CDC7	cell division cycle 7	GO:0045171 intercellular bridge;GO:0072686 mitotic spindle;GO:0005819 spindle	0.0	0.0	0.0	0.0	0.0	0.0	0.0	0.0	0.0	0.0	0.0	0.0	0.0	0.0	0.0	0.0	0.0	0.0	0.0	1.0
CDCA2	157313	symbol	H. sapiens	157313	H. sapiens	CDCA2	cell division cycle associated 2	GO:0005694 chromosome;GO:0005654 nucleoplasm;GO:0031981 nuclear lumen	0.0	0.0	0.0	0.0	0.0	0.0	0.0	0.0	0.0	0.0	0.0	0.0	0.0	0.0	0.0	0.0	0.0	0.0	0.0	0.0
CDCA3	83461	symbol	H. sapiens	83461	H. sapiens	CDCA3	cell division cycle associated 3	GO:0005912 adherens junction;GO:0070161 anchoring junction;GO:0030054 cell junction	0.0	0.0	0.0	0.0	0.0	0.0	0.0	0.0	0.0	0.0	0.0	0.0	0.0	0.0	0.0	0.0	0.0	0.0	0.0	0.0
CDCA5	113130	symbol	H. sapiens	113130	H. sapiens	CDCA5	cell division cycle associated 5	GO:0000775 chromosome, centromeric region;GO:0098687 chromosomal region;GO:0000790 nuclear chromatin	1.0	0.0	0.0	0.0	0.0	0.0	0.0	0.0	0.0	0.0	0.0	0.0	0.0	0.0	0.0	0.0	0.0	0.0	0.0	0.0
CDCA7	83879	symbol	H. sapiens	83879	H. sapiens	CDCA7	cell division cycle associated 7	GO:0005654 nucleoplasm;GO:0031981 nuclear lumen;GO:0070013 intracellular organelle lumen	0.0	0.0	0.0	0.0	0.0	0.0	0.0	0.0	0.0	0.0	0.0	0.0	0.0	0.0	0.0	0.0	0.0	0.0	0.0	0.0
CDCA8	55143	symbol	H. sapiens	55143	H. sapiens	CDCA8	cell division cycle associated 8	GO:0032133 chromosome passenger complex;GO:0010369 chromocenter;GO:0051233 spindle midzone	1.0	0.0	0.0	0.0	0.0	0.0	0.0	0.0	0.0	0.0	0.0	0.0	0.0	0.0	1.0	0.0	0.0	1.0	0.0	1.0
CDK16	5127	symbol	H. sapiens	5127	H. sapiens	CDK16	cyclin dependent kinase 16	GO:0031234 extrinsic component of cytoplasmic side of plasma membrane;GO:0008021 synaptic vesicle;GO:0009898 cytoplasmic side of plasma membrane	0.0	0.0	0.0	0.0	0.0	0.0	0.0	0.0	0.0	0.0	0.0	0.0	0.0	0.0	0.0	0.0	0.0	0.0	0.0	0.0
CDK17	5128	symbol	H. sapiens	5128	H. sapiens	CDK17	cyclin dependent kinase 17	GO:0005634 nucleus;GO:0005737 cytoplasm;GO:0043231 intracellular membrane-bounded organelle	0.0	0.0	0.0	0.0	0.0	0.0	0.0	0.0	0.0	0.0	0.0	0.0	0.0	0.0	0.0	0.0	0.0	0.0	0.0	0.0
CDK2AP1	8099	symbol	H. sapiens	8099	H. sapiens	CDK2AP1	cyclin dependent kinase 2 associated protein 1	GO:0048471 perinuclear region of cytoplasm;GO:0005654 nucleoplasm;GO:0031981 nuclear lumen	0.0	0.0	0.0	0.0	0.0	0.0	0.0	0.0	1.0	0.0	0.0	0.0	0.0	0.0	0.0	0.0	0.0	0.0	0.0	0.0
CDKN2A	1029	symbol	H. sapiens	1029	H. sapiens	CDKN2A	cyclin dependent kinase inhibitor 2A	GO:0035985 senescence-associated heterochromatin focus;GO:0000792 heterochromatin;GO:0000785 chromatin	0.0	0.0	0.0	0.0	0.0	0.0	1.0	0.0	0.0	0.0	0.0	0.0	0.0	0.0	0.0	0.0	0.0	0.0	0.0	0.0
CDT1	81620	symbol	H. sapiens	81620	H. sapiens	CDT1	chromatin licensing and DNA replication factor 1	GO:0000777 condensed chromosome kinetochore;GO:0000779 condensed chromosome, centromeric region;GO:0000776 kinetochore	1.0	0.0	0.0	0.0	0.0	1.0	0.0	0.0	0.0	0.0	0.0	0.0	0.0	0.0	0.0	0.0	0.0	0.0	0.0	0.0
CEACAM19	56971	symbol	H. sapiens	56971	H. sapiens	CEACAM19	CEA cell adhesion molecule 19	GO:0016021 integral component of membrane;GO:0031224 intrinsic component of membrane;GO:0044425 membrane part	0.0	0.0	0.0	0.0	0.0	0.0	0.0	0.0	0.0	0.0	0.0	0.0	0.0	0.0	0.0	0.0	0.0	0.0	0.0	0.0
CEBPB	1051	symbol	H. sapiens	1051	H. sapiens	CEBPB	CCAAT enhancer binding protein beta	GO:0036488 CHOP-C/EBP complex;GO:0000779 condensed chromosome, centromeric region;GO:0016363 nuclear matrix	1.0	0.0	0.0	0.0	0.0	0.0	0.0	0.0	0.0	0.0	1.0	1.0	0.0	0.0	0.0	0.0	0.0	0.0	0.0	0.0
CEBPG	1054	symbol	H. sapiens	1054	H. sapiens	CEBPG	CCAAT enhancer binding protein gamma	GO:0000790 nuclear chromatin;GO:0044454 nuclear chromosome part;GO:0000785 chromatin	0.0	0.0	0.0	0.0	0.0	0.0	0.0	0.0	0.0	0.0	0.0	0.0	0.0	0.0	0.0	0.0	0.0	0.0	0.0	0.0
CELSR1	9620	symbol	H. sapiens	9620	H. sapiens	CELSR1	cadherin EGF LAG seven-pass G-type receptor 1	GO:0005654 nucleoplasm;GO:0031981 nuclear lumen;GO:0070013 intracellular organelle lumen	0.0	0.0	0.0	0.0	0.0	0.0	0.0	0.0	0.0	0.0	0.0	0.0	0.0	0.0	0.0	0.0	0.0	0.0	0.0	0.0
CENPA	1058	symbol	H. sapiens	1058	H. sapiens	CENPA	centromere protein A	GO:0000939 condensed chromosome inner kinetochore;GO:0031618 nuclear pericentric heterochromatin;GO:0000778 condensed nuclear chromosome kinetochore	1.0	0.0	0.0	0.0	0.0	0.0	1.0	0.0	0.0	0.0	0.0	0.0	0.0	0.0	0.0	0.0	0.0	0.0	0.0	0.0
CENPL	91687	symbol	H. sapiens	91687	H. sapiens	CENPL	centromere protein L	GO:0000775 chromosome, centromeric region;GO:0098687 chromosomal region;GO:0044427 chromosomal part	1.0	0.0	0.0	0.0	0.0	0.0	0.0	0.0	0.0	0.0	0.0	0.0	0.0	0.0	0.0	0.0	0.0	0.0	0.0	0.0
CENPO	79172	symbol	H. sapiens	79172	H. sapiens	CENPO	centromere protein O	GO:0031511 Mis6-Sim4 complex;GO:0000939 condensed chromosome inner kinetochore;GO:0000778 condensed nuclear chromosome kinetochore	1.0	0.0	0.0	0.0	0.0	1.0	0.0	0.0	0.0	0.0	0.0	0.0	0.0	0.0	0.0	0.0	0.0	0.0	0.0	0.0
CENPW	387103	symbol	H. sapiens	387103	H. sapiens	CENPW	centromere protein W	GO:0000777 condensed chromosome kinetochore;GO:0000779 condensed chromosome, centromeric region;GO:0016363 nuclear matrix	1.0	0.0	0.0	0.0	0.0	0.0	0.0	0.0	0.0	0.0	0.0	1.0	0.0	0.0	0.0	0.0	0.0	0.0	0.0	0.0
CHAC1	79094	symbol	H. sapiens	79094	H. sapiens	CHAC1	ChaC glutathione specific gamma-glutamylcyclotransferase 1	GO:0005802 trans-Golgi network;GO:0098791 Golgi subcompartment;GO:0044431 Golgi apparatus part	0.0	0.0	0.0	0.0	0.0	0.0	0.0	0.0	0.0	0.0	0.0	0.0	0.0	0.0	0.0	0.0	0.0	0.0	0.0	0.0
CHAC2	494143	symbol	H. sapiens	494143	H. sapiens	CHAC2	ChaC glutathione specific gamma-glutamylcyclotransferase 2	GO:0005829 cytosol;GO:0044444 cytoplasmic part;GO:0005737 cytoplasm	0.0	0.0	0.0	0.0	0.0	0.0	0.0	0.0	0.0	0.0	0.0	0.0	0.0	0.0	0.0	0.0	0.0	0.0	0.0	0.0
CHAF1B	8208	symbol	H. sapiens	8208	H. sapiens	CHAF1B	chromatin assembly factor 1 subunit B	GO:0033186 CAF-1 complex;GO:0000790 nuclear chromatin;GO:0044454 nuclear chromosome part	0.0	0.0	0.0	0.0	0.0	0.0	0.0	0.0	0.0	0.0	0.0	0.0	0.0	0.0	0.0	0.0	0.0	0.0	0.0	0.0
CHEK1	1111	symbol	H. sapiens	1111	H. sapiens	CHEK1	checkpoint kinase 1	GO:0000781 chromosome, telomeric region;GO:0000794 condensed nuclear chromosome;GO:0000793 condensed chromosome	1.0	0.0	0.0	0.0	0.0	0.0	0.0	0.0	0.0	0.0	0.0	0.0	0.0	0.0	0.0	0.0	0.0	0.0	0.0	0.0
CHI3L2	1117	symbol	H. sapiens	1117	H. sapiens	CHI3L2	chitinase 3 like 2	GO:0005615 extracellular space;GO:0044421 extracellular region part;GO:0005576 extracellular region	0.0	0.0	0.0	0.0	0.0	0.0	0.0	0.0	0.0	0.0	0.0	0.0	0.0	0.0	0.0	0.0	0.0	0.0	0.0	0.0
CHRD	8646	symbol	H. sapiens	8646	H. sapiens	CHRD	chordin	GO:0005615 extracellular space;GO:0044421 extracellular region part;GO:0005576 extracellular region	0.0	0.0	0.0	0.0	0.0	0.0	0.0	0.0	0.0	0.0	0.0	0.0	0.0	0.0	0.0	0.0	0.0	0.0	0.0	0.0
CHRNA5	1138	symbol	H. sapiens	1138	H. sapiens	CHRNA5	cholinergic receptor nicotinic alpha 5 subunit	GO:0005892 acetylcholine-gated channel complex;GO:0098691 dopaminergic synapse;GO:0045211 postsynaptic membrane	0.0	0.0	0.0	0.0	0.0	0.0	0.0	0.0	0.0	0.0	0.0	0.0	0.0	0.0	0.0	0.0	0.0	0.0	0.0	0.0
CHST15	51363	symbol	H. sapiens	51363	H. sapiens	CHST15	carbohydrate sulfotransferase 15	GO:0000139 Golgi membrane;GO:0098791 Golgi subcompartment;GO:0044431 Golgi apparatus part	0.0	0.0	0.0	0.0	0.0	0.0	0.0	0.0	0.0	0.0	0.0	0.0	0.0	0.0	0.0	0.0	0.0	0.0	0.0	0.0
CHST2	9435	symbol	H. sapiens	9435	H. sapiens	CHST2	carbohydrate sulfotransferase 2	GO:0031228 intrinsic component of Golgi membrane;GO:0005802 trans-Golgi network;GO:0000139 Golgi membrane	0.0	0.0	0.0	0.0	0.0	0.0	0.0	0.0	0.0	0.0	0.0	0.0	0.0	0.0	0.0	0.0	0.0	0.0	0.0	0.0
CHURC1	91612	symbol	H. sapiens	91612	H. sapiens	CHURC1	churchill domain containing 1		0.0	0.0	0.0	0.0	0.0	0.0	0.0	0.0	0.0	0.0	0.0	0.0	0.0	0.0	0.0	0.0	0.0	0.0	0.0	0.0
CIAPIN1	57019	symbol	H. sapiens	57019	H. sapiens	CIAPIN1	cytokine induced apoptosis inhibitor 1	GO:0005758 mitochondrial intermembrane space;GO:0031970 organelle envelope lumen;GO:0005740 mitochondrial envelope	0.0	0.0	0.0	0.0	0.0	0.0	0.0	0.0	0.0	0.0	0.0	0.0	0.0	0.0	0.0	0.0	0.0	0.0	0.0	0.0
CIRBP	1153	symbol	H. sapiens	1153	H. sapiens	CIRBP	cold inducible RNA binding protein	GO:0010494 cytoplasmic stress granule;GO:0036464 cytoplasmic ribonucleoprotein granule;GO:0035770 ribonucleoprotein granule	0.0	0.0	0.0	0.0	0.0	0.0	0.0	0.0	0.0	0.0	0.0	0.0	0.0	0.0	0.0	0.0	0.0	0.0	1.0	0.0
CIRH1A	84916	gene_synonym	H. sapiens	84916	H. sapiens	UTP4	UTP4 small subunit processome component	GO:0034455 t-UTP complex;GO:0001650 fibrillar center;GO:0030686 90S preribosome	0.0	0.0	0.0	0.0	0.0	0.0	0.0	1.0	0.0	0.0	0.0	0.0	0.0	0.0	0.0	0.0	0.0	0.0	0.0	0.0
CISH	1154	symbol	H. sapiens	1154	H. sapiens	CISH	cytokine inducible SH2 containing protein	GO:0005942 phosphatidylinositol 3-kinase complex;GO:0061695 transferase complex, transferring phosphorus-containing groups;GO:0019898 extrinsic component of membrane	0.0	1.0	0.0	0.0	0.0	0.0	0.0	0.0	0.0	0.0	0.0	0.0	0.0	0.0	0.0	0.0	0.0	0.0	0.0	0.0
CKS1B	1163	symbol	H. sapiens	1163	H. sapiens	CKS1B	CDC28 protein kinase regulatory subunit 1B	GO:0000307 cyclin-dependent protein kinase holoenzyme complex;GO:0019005 SCF ubiquitin ligase complex;GO:1902554 serine/threonine protein kinase complex	0.0	1.0	0.0	0.0	0.0	0.0	0.0	0.0	0.0	0.0	0.0	0.0	0.0	0.0	0.0	0.0	0.0	0.0	0.0	0.0
CKS2	1164	symbol	H. sapiens	1164	H. sapiens	CKS2	CDC28 protein kinase regulatory subunit 2	GO:0000307 cyclin-dependent protein kinase holoenzyme complex;GO:0019005 SCF ubiquitin ligase complex;GO:1902554 serine/threonine protein kinase complex	0.0	1.0	0.0	0.0	0.0	0.0	0.0	0.0	0.0	0.0	0.0	0.0	0.0	0.0	0.0	0.0	0.0	0.0	0.0	0.0
CLCN4	1183	symbol	H. sapiens	1183	H. sapiens	CLCN4	chloride voltage-gated channel 4	GO:0031901 early endosome membrane;GO:0031902 late endosome membrane;GO:0008021 synaptic vesicle	0.0	0.0	0.0	0.0	0.0	0.0	0.0	0.0	0.0	0.0	0.0	0.0	0.0	0.0	0.0	0.0	0.0	0.0	0.0	0.0
CLSTN2	64084	symbol	H. sapiens	64084	H. sapiens	CLSTN2	calsyntenin 2	GO:0099061 integral component of postsynaptic density membrane;GO:0099146 intrinsic component of postsynaptic density membrane;GO:0099060 integral component of postsynaptic specialization membrane	0.0	0.0	0.0	0.0	0.0	0.0	0.0	0.0	0.0	0.0	0.0	0.0	0.0	0.0	0.0	0.0	0.0	0.0	0.0	0.0
CMBL	134147	symbol	H. sapiens	134147	H. sapiens	CMBL	carboxymethylenebutenolidase homolog	GO:0070062 extracellular exosome;GO:1903561 extracellular vesicle;GO:0043230 extracellular organelle	0.0	0.0	0.0	0.0	0.0	0.0	0.0	0.0	0.0	0.0	0.0	0.0	0.0	0.0	0.0	0.0	0.0	0.0	0.0	0.0
CMTM7	112616	symbol	H. sapiens	112616	H. sapiens	CMTM7	CKLF like MARVEL transmembrane domain containing 7	GO:0005615 extracellular space;GO:0044421 extracellular region part;GO:0005576 extracellular region	0.0	0.0	0.0	0.0	0.0	0.0	0.0	0.0	0.0	0.0	0.0	0.0	0.0	0.0	0.0	0.0	0.0	0.0	0.0	0.0
CNTD1	124817	symbol	H. sapiens	124817	H. sapiens	CNTD1	cyclin N-terminal domain containing 1		0.0	0.0	0.0	0.0	0.0	0.0	0.0	0.0	0.0	0.0	0.0	0.0	0.0	0.0	0.0	0.0	0.0	0.0	0.0	0.0
COG7	91949	symbol	H. sapiens	91949	H. sapiens	COG7	component of oligomeric golgi complex 7	GO:0017119 Golgi transport complex;GO:0032588 trans-Golgi network membrane;GO:0099023 tethering complex	0.0	0.0	0.0	0.0	0.0	0.0	0.0	0.0	0.0	0.0	0.0	0.0	0.0	0.0	0.0	0.0	0.0	0.0	0.0	0.0
COMMD2	51122	symbol	H. sapiens	51122	H. sapiens	COMMD2	COMM domain containing 2	GO:0005737 cytoplasm;GO:0044424 intracellular part;GO:0005622 intracellular	0.0	0.0	0.0	0.0	0.0	0.0	0.0	0.0	0.0	0.0	0.0	0.0	0.0	0.0	0.0	0.0	0.0	0.0	0.0	0.0
COQ7	10229	symbol	H. sapiens	10229	H. sapiens	COQ7	coenzyme Q7, hydroxylase	GO:0031314 extrinsic component of mitochondrial inner membrane;GO:0031312 extrinsic component of organelle membrane;GO:0044455 mitochondrial membrane part	0.0	0.0	0.0	0.0	0.0	0.0	0.0	0.0	0.0	0.0	0.0	0.0	0.0	0.0	0.0	0.0	0.0	0.0	0.0	0.0
CORO2A	7464	symbol	H. sapiens	7464	H. sapiens	CORO2A	coronin 2A	GO:0017053 transcriptional repressor complex;GO:0032991 protein-containing complex;GO:0005575 cellular_component	0.0	0.0	0.0	0.0	0.0	0.0	0.0	0.0	0.0	0.0	0.0	0.0	0.0	0.0	0.0	0.0	0.0	0.0	0.0	0.0
COTL1	23406	symbol	H. sapiens	23406	H. sapiens	COTL1	coactosin like F-actin binding protein 1	GO:1904813 ficolin-1-rich granule lumen;GO:0101002 ficolin-1-rich granule;GO:0034774 secretory granule lumen	0.0	0.0	0.0	0.0	0.0	0.0	0.0	0.0	0.0	0.0	0.0	0.0	0.0	0.0	1.0	0.0	1.0	0.0	0.0	0.0
COX4NB	10328	gene_synonym	H. sapiens	10328	H. sapiens	EMC8	ER membrane protein complex subunit 8	GO:0072546 ER membrane protein complex;GO:0030176 integral component of endoplasmic reticulum membrane;GO:0031227 intrinsic component of endoplasmic reticulum membrane	0.0	0.0	0.0	0.0	0.0	0.0	0.0	0.0	0.0	0.0	0.0	0.0	0.0	0.0	0.0	0.0	0.0	0.0	0.0	0.0
COX6C	1345	symbol	H. sapiens	1345	H. sapiens	COX6C	cytochrome c oxidase subunit 6C	GO:0005743 mitochondrial inner membrane;GO:0031966 mitochondrial membrane;GO:0019866 organelle inner membrane	0.0	0.0	0.0	0.0	0.0	0.0	0.0	0.0	0.0	0.0	0.0	0.0	0.0	0.0	0.0	0.0	0.0	0.0	0.0	0.0
CPEB3	22849	symbol	H. sapiens	22849	H. sapiens	CPEB3	cytoplasmic polyadenylation element binding protein 3	GO:0097440 apical dendrite;GO:1990124 messenger ribonucleoprotein complex;GO:0030014 CCR4-NOT complex	0.0	0.0	0.0	0.0	0.0	0.0	0.0	0.0	0.0	0.0	0.0	0.0	0.0	0.0	0.0	0.0	0.0	0.0	0.0	0.0
CPLX1	10815	symbol	H. sapiens	10815	H. sapiens	CPLX1	complexin 1	GO:0070554 synaptobrevin 2-SNAP-25-syntaxin-3-complexin complex;GO:0070032 synaptobrevin 2-SNAP-25-syntaxin-1a-complexin I complex;GO:0044305 calyx of Held	0.0	0.0	0.0	0.0	0.0	0.0	0.0	0.0	0.0	0.0	0.0	0.0	0.0	0.0	0.0	0.0	0.0	0.0	0.0	0.0
CPSF3	51692	symbol	H. sapiens	51692	H. sapiens	CPSF3	cleavage and polyadenylation specific factor 3	GO:0005847 mRNA cleavage and polyadenylation specificity factor complex;GO:0005849 mRNA cleavage factor complex;GO:0044451 nucleoplasm part	0.0	0.0	0.0	0.0	0.0	0.0	0.0	0.0	0.0	0.0	0.0	0.0	0.0	0.0	0.0	0.0	0.0	0.0	0.0	0.0
CREB3L4	148327	symbol	H. sapiens	148327	H. sapiens	CREB3L4	cAMP responsive element binding protein 3 like 4	GO:0031965 nuclear membrane;GO:0000139 Golgi membrane;GO:0000790 nuclear chromatin	0.0	0.0	0.0	0.0	0.0	0.0	0.0	0.0	0.0	0.0	0.0	0.0	0.0	0.0	0.0	0.0	0.0	0.0	0.0	0.0
CREBL2	1389	symbol	H. sapiens	1389	H. sapiens	CREBL2	cAMP responsive element binding protein like 2	GO:0000790 nuclear chromatin;GO:0044454 nuclear chromosome part;GO:0000785 chromatin	0.0	0.0	0.0	0.0	0.0	0.0	0.0	0.0	0.0	0.0	0.0	0.0	0.0	0.0	0.0	0.0	0.0	0.0	0.0	0.0
CRIP1	1396	symbol	H. sapiens	1396	H. sapiens	CRIP1	cysteine rich protein 1	GO:0005737 cytoplasm;GO:0044424 intracellular part;GO:0005622 intracellular	0.0	0.0	0.0	0.0	0.0	0.0	0.0	0.0	0.0	0.0	0.0	0.0	0.0	0.0	0.0	0.0	0.0	0.0	0.0	0.0
CRY2	1408	symbol	H. sapiens	1408	H. sapiens	CRY2	cryptochrome circadian regulator 2	GO:0016607 nuclear speck;GO:0016604 nuclear body;GO:0044451 nucleoplasm part	0.0	0.0	0.0	0.0	0.0	1.0	0.0	0.0	0.0	0.0	0.0	0.0	0.0	0.0	0.0	0.0	0.0	0.0	0.0	0.0
CRYAB	1410	symbol	H. sapiens	1410	H. sapiens	CRYAB	crystallin alpha B	GO:0097512 cardiac myofibril;GO:0031430 M band;GO:0031672 A band	0.0	0.0	0.0	0.0	0.0	0.0	0.0	0.0	0.0	0.0	0.0	0.0	0.0	0.0	0.0	0.0	0.0	0.0	0.0	0.0
CSNK2A2	1459	symbol	H. sapiens	1459	H. sapiens	CSNK2A2	casein kinase 2 alpha 2	GO:0001669 acrosomal vesicle;GO:0031519 PcG protein complex;GO:0030141 secretory granule	0.0	0.0	0.0	0.0	0.0	0.0	0.0	0.0	0.0	0.0	0.0	0.0	1.0	0.0	0.0	0.0	0.0	0.0	0.0	0.0
CST3	1471	symbol	H. sapiens	1471	H. sapiens	CST3	cystatin C	GO:1904724 tertiary granule lumen;GO:1904813 ficolin-1-rich granule lumen;GO:0070820 tertiary granule	0.0	0.0	0.0	0.0	0.0	0.0	0.0	0.0	1.0	0.0	0.0	0.0	0.0	0.0	0.0	0.0	0.0	0.0	0.0	0.0
CSTB	1476	symbol	H. sapiens	1476	H. sapiens	CSTB	cystatin B	GO:1904724 tertiary granule lumen;GO:1904813 ficolin-1-rich granule lumen;GO:0070820 tertiary granule	0.0	0.0	0.0	0.0	0.0	0.0	0.0	0.0	0.0	0.0	0.0	0.0	0.0	0.0	0.0	0.0	0.0	0.0	0.0	0.0
CTPS	1503	gene_synonym	H. sapiens	1503	H. sapiens	CTPS1	CTP synthase 1	GO:0097268 cytoophidium;GO:0005829 cytosol;GO:0016020 membrane	0.0	0.0	0.0	0.0	0.0	0.0	0.0	0.0	0.0	0.0	0.0	0.0	0.0	0.0	0.0	0.0	0.0	0.0	0.0	0.0
CTSL2	1515	gene_synonym	H. sapiens	1515	H. sapiens	CTSV	cathepsin V	GO:0043202 lysosomal lumen;GO:0005775 vacuolar lumen;GO:0005902 microvillus	0.0	0.0	0.0	0.0	0.0	0.0	0.0	0.0	0.0	0.0	0.0	0.0	0.0	0.0	0.0	0.0	0.0	0.0	0.0	0.0
CXXC5	51523	symbol	H. sapiens	51523	H. sapiens	CXXC5	CXXC finger protein 5	GO:0005654 nucleoplasm;GO:0031981 nuclear lumen;GO:0070013 intracellular organelle lumen	0.0	0.0	0.0	0.0	0.0	0.0	0.0	0.0	0.0	0.0	0.0	0.0	0.0	0.0	0.0	0.0	0.0	0.0	0.0	0.0
CYB5D2	124936	symbol	H. sapiens	124936	H. sapiens	CYB5D2	cytochrome b5 domain containing 2	GO:0005576 extracellular region;GO:0012505 endomembrane system;GO:0016020 membrane	0.0	0.0	0.0	0.0	0.0	0.0	0.0	0.0	0.0	0.0	0.0	0.0	0.0	0.0	0.0	0.0	0.0	0.0	0.0	0.0
CYBRD1	79901	symbol	H. sapiens	79901	H. sapiens	CYBRD1	cytochrome b reductase 1	GO:0031526 brush border membrane;GO:0005765 lysosomal membrane;GO:0005903 brush border	0.0	0.0	0.0	0.0	0.0	0.0	0.0	0.0	0.0	0.0	0.0	0.0	0.0	0.0	0.0	1.0	0.0	0.0	0.0	0.0
DACH1	1602	symbol	H. sapiens	1602	H. sapiens	DACH1	dachshund family transcription factor 1	GO:0005667 transcription factor complex;GO:0032991 protein-containing complex;GO:0005634 nucleus	0.0	0.0	0.0	0.0	0.0	0.0	0.0	0.0	0.0	0.0	1.0	0.0	0.0	0.0	0.0	0.0	0.0	0.0	0.0	0.0
DALRD3	55152	symbol	H. sapiens	55152	H. sapiens	DALRD3	DALR anticodon binding domain containing 3		0.0	0.0	0.0	0.0	0.0	0.0	0.0	0.0	0.0	0.0	0.0	0.0	0.0	0.0	0.0	0.0	0.0	0.0	0.0	0.0
DAPK1	1612	symbol	H. sapiens	1612	H. sapiens	DAPK1	death associated protein kinase 1	GO:0015629 actin cytoskeleton;GO:0005856 cytoskeleton;GO:0043232 intracellular non-membrane-bounded organelle	0.0	0.0	0.0	0.0	0.0	0.0	0.0	0.0	0.0	0.0	0.0	0.0	0.0	0.0	0.0	0.0	0.0	0.0	0.0	0.0
DBF4	10926	symbol	H. sapiens	10926	H. sapiens	DBF4	DBF4 zinc finger	GO:0031431 Dbf4-dependent protein kinase complex;GO:0016604 nuclear body;GO:0044451 nucleoplasm part	0.0	0.0	0.0	0.0	0.0	1.0	0.0	0.0	0.0	0.0	0.0	0.0	0.0	0.0	0.0	0.0	0.0	0.0	0.0	0.0
DBNDD2	55861	symbol	H. sapiens	55861	H. sapiens	DBNDD2	dysbindin domain containing 2	GO:0005737 cytoplasm;GO:0044424 intracellular part;GO:0005622 intracellular	0.0	0.0	0.0	0.0	0.0	0.0	0.0	0.0	0.0	0.0	0.0	0.0	0.0	0.0	0.0	0.0	0.0	0.0	0.0	0.0
DCAF10	79269	symbol	H. sapiens	79269	H. sapiens	DCAF10	DDB1 and CUL4 associated factor 10	GO:0080008 Cul4-RING E3 ubiquitin ligase complex;GO:0031461 cullin-RING ubiquitin ligase complex;GO:0000151 ubiquitin ligase complex	0.0	1.0	0.0	0.0	0.0	0.0	0.0	0.0	0.0	0.0	0.0	0.0	0.0	0.0	0.0	0.0	0.0	0.0	0.0	0.0
DCAF4	26094	symbol	H. sapiens	26094	H. sapiens	DCAF4	DDB1 and CUL4 associated factor 4	GO:0080008 Cul4-RING E3 ubiquitin ligase complex;GO:0031461 cullin-RING ubiquitin ligase complex;GO:0000151 ubiquitin ligase complex	0.0	1.0	0.0	0.0	0.0	0.0	0.0	0.0	0.0	0.0	0.0	0.0	0.0	0.0	0.0	0.0	0.0	0.0	0.0	0.0
DCAF5	8816	symbol	H. sapiens	8816	H. sapiens	DCAF5	DDB1 and CUL4 associated factor 5	GO:0080008 Cul4-RING E3 ubiquitin ligase complex;GO:0031461 cullin-RING ubiquitin ligase complex;GO:0000151 ubiquitin ligase complex	0.0	1.0	0.0	0.0	0.0	0.0	0.0	0.0	0.0	0.0	0.0	0.0	0.0	0.0	0.0	0.0	0.0	0.0	0.0	0.0
DCLRE1B	64858	symbol	H. sapiens	64858	H. sapiens	DCLRE1B	DNA cross-link repair 1B	GO:0000784 nuclear chromosome, telomeric region;GO:0000781 chromosome, telomeric region;GO:0005813 centrosome	1.0	0.0	0.0	0.0	0.0	1.0	0.0	0.0	0.0	0.0	0.0	0.0	0.0	0.0	0.0	0.0	0.0	0.0	0.0	0.0
DCPS	28960	symbol	H. sapiens	28960	H. sapiens	DCPS	decapping enzyme, scavenger	GO:0000932 P-body;GO:0036464 cytoplasmic ribonucleoprotein granule;GO:0035770 ribonucleoprotein granule	0.0	0.0	0.0	0.0	0.0	0.0	0.0	0.0	0.0	0.0	0.0	0.0	0.0	0.0	0.0	0.0	0.0	0.0	0.0	0.0
DDX39	10212	gene_synonym	H. sapiens	10212	H. sapiens	DDX39A	DExD-box helicase 39A	GO:0000346 transcription export complex;GO:0016607 nuclear speck;GO:0016604 nuclear body	0.0	0.0	0.0	0.0	0.0	1.0	0.0	0.0	0.0	0.0	0.0	0.0	0.0	0.0	0.0	0.0	0.0	0.0	0.0	0.0
DEGS2	123099	symbol	H. sapiens	123099	H. sapiens	DEGS2	delta 4-desaturase, sphingolipid 2	GO:0005789 endoplasmic reticulum membrane;GO:0098827 endoplasmic reticulum subcompartment;GO:0044432 endoplasmic reticulum part	0.0	0.0	0.0	0.0	0.0	0.0	0.0	0.0	0.0	0.0	0.0	0.0	0.0	0.0	0.0	0.0	0.0	0.0	0.0	0.0
DEK	7913	symbol	H. sapiens	7913	H. sapiens	DEK	DEK proto-oncogene	GO:0043292 contractile fiber;GO:0099512 supramolecular fiber;GO:0099081 supramolecular polymer	0.0	0.0	0.0	0.0	0.0	0.0	0.0	0.0	0.0	0.0	0.0	0.0	0.0	0.0	0.0	0.0	0.0	0.0	0.0	0.0
DEPDC1	55635	symbol	H. sapiens	55635	H. sapiens	DEPDC1	DEP domain containing 1	GO:0017053 transcriptional repressor complex;GO:0032991 protein-containing complex;GO:0005634 nucleus	0.0	0.0	0.0	0.0	0.0	0.0	0.0	0.0	0.0	0.0	0.0	0.0	0.0	0.0	0.0	0.0	0.0	0.0	0.0	0.0
DHCR7	1717	symbol	H. sapiens	1717	H. sapiens	DHCR7	7-dehydrocholesterol reductase	GO:0005640 nuclear outer membrane;GO:0030176 integral component of endoplasmic reticulum membrane;GO:0031227 intrinsic component of endoplasmic reticulum membrane	0.0	0.0	0.0	0.0	0.0	0.0	0.0	0.0	0.0	0.0	0.0	0.0	0.0	0.0	0.0	0.0	0.0	0.0	0.0	0.0
DKC1	1736	symbol	H. sapiens	1736	H. sapiens	DKC1	dyskerin pseudouridine synthase 1	GO:0072589 box H/ACA scaRNP complex;GO:0090661 box H/ACA telomerase RNP complex;GO:0031429 box H/ACA snoRNP complex	0.0	0.0	0.0	0.0	0.0	1.0	0.0	0.0	0.0	0.0	0.0	0.0	0.0	0.0	0.0	0.0	0.0	0.0	0.0	0.0
DNAJB11	51726	symbol	H. sapiens	51726	H. sapiens	DNAJB11	DnaJ heat shock protein family (Hsp40) member B11	GO:0005788 endoplasmic reticulum lumen;GO:0044432 endoplasmic reticulum part;GO:0005783 endoplasmic reticulum	0.0	0.0	0.0	0.0	0.0	0.0	0.0	0.0	0.0	0.0	0.0	0.0	0.0	0.0	0.0	0.0	0.0	0.0	0.0	0.0
DNAJC12	56521	symbol	H. sapiens	56521	H. sapiens	DNAJC12	DnaJ heat shock protein family (Hsp40) member C12	GO:0005737 cytoplasm;GO:0044424 intracellular part;GO:0005622 intracellular	0.0	0.0	0.0	0.0	0.0	0.0	0.0	0.0	0.0	0.0	0.0	0.0	0.0	0.0	0.0	0.0	0.0	0.0	0.0	0.0
DNAJC16	23341	symbol	H. sapiens	23341	H. sapiens	DNAJC16	DnaJ heat shock protein family (Hsp40) member C16	GO:0016021 integral component of membrane;GO:0031224 intrinsic component of membrane;GO:0044425 membrane part	0.0	0.0	0.0	0.0	0.0	0.0	0.0	0.0	0.0	0.0	0.0	0.0	0.0	0.0	0.0	0.0	0.0	0.0	0.0	0.0
DNAJC2	27000	symbol	H. sapiens	27000	H. sapiens	DNAJC2	DnaJ heat shock protein family (Hsp40) member C2	GO:0031965 nuclear membrane;GO:0005635 nuclear envelope;GO:0005730 nucleolus	0.0	0.0	0.0	0.0	0.0	0.0	0.0	0.0	0.0	0.0	0.0	0.0	0.0	0.0	0.0	0.0	0.0	0.0	0.0	0.0
DNAJC9	23234	symbol	H. sapiens	23234	H. sapiens	DNAJC9	DnaJ heat shock protein family (Hsp40) member C9	GO:0005615 extracellular space;GO:0044421 extracellular region part;GO:0005654 nucleoplasm	0.0	0.0	0.0	0.0	0.0	0.0	0.0	0.0	0.0	0.0	0.0	0.0	0.0	0.0	0.0	0.0	0.0	0.0	0.0	0.0
DNAL1	83544	symbol	H. sapiens	83544	H. sapiens	DNAL1	dynein axonemal light chain 1	GO:0036157 outer dynein arm;GO:0005858 axonemal dynein complex;GO:0044447 axoneme part	0.0	0.0	0.0	0.0	0.0	0.0	0.0	0.0	0.0	0.0	0.0	0.0	0.0	0.0	1.0	0.0	1.0	0.0	0.0	0.0
DNALI1	7802	symbol	H. sapiens	7802	H. sapiens	DNALI1	dynein axonemal light intermediate chain 1	GO:0005930 axoneme;GO:0030286 dynein complex;GO:0097729 9+2 motile cilium	0.0	0.0	0.0	0.0	0.0	0.0	0.0	0.0	0.0	0.0	0.0	0.0	0.0	0.0	1.0	0.0	1.0	0.0	0.0	0.0
DNMBP	23268	symbol	H. sapiens	23268	H. sapiens	DNMBP	dynamin binding protein	GO:0005795 Golgi stack;GO:0098793 presynapse;GO:0005911 cell-cell junction	0.0	0.0	0.0	0.0	0.0	0.0	0.0	0.0	0.0	0.0	0.0	0.0	0.0	0.0	0.0	0.0	0.0	0.0	0.0	0.0
DNMT3A	1788	symbol	H. sapiens	1788	H. sapiens	DNMT3A	DNA methyltransferase 3 alpha	GO:0001741 XY body;GO:0005720 nuclear heterochromatin;GO:0000791 euchromatin	1.0	0.0	0.0	0.0	0.0	0.0	1.0	0.0	0.0	0.0	0.0	1.0	0.0	0.0	0.0	0.0	0.0	0.0	0.0	0.0
DNMT3B	1789	symbol	H. sapiens	1789	H. sapiens	DNMT3B	DNA methyltransferase 3 beta	GO:0005654 nucleoplasm;GO:0031981 nuclear lumen;GO:0070013 intracellular organelle lumen	0.0	0.0	0.0	0.0	0.0	0.0	0.0	0.0	0.0	0.0	0.0	0.0	0.0	0.0	0.0	0.0	0.0	0.0	0.0	0.0
DONSON	29980	symbol	H. sapiens	29980	H. sapiens	DONSON	DNA replication fork stabilization factor DONSON	GO:0030894 replisome;GO:0005657 replication fork;GO:0032993 protein-DNA complex	0.0	0.0	0.0	0.0	0.0	0.0	0.0	0.0	0.0	0.0	0.0	0.0	0.0	0.0	0.0	0.0	0.0	0.0	0.0	0.0
DSC2	1824	symbol	H. sapiens	1824	H. sapiens	DSC2	desmocollin 2	GO:0030057 desmosome;GO:0014704 intercalated disc;GO:0001533 cornified envelope	0.0	0.0	0.0	0.0	0.0	0.0	0.0	0.0	0.0	0.0	0.0	0.0	0.0	0.0	0.0	0.0	0.0	0.0	0.0	0.0
DSCC1	79075	symbol	H. sapiens	79075	H. sapiens	DSCC1	DNA replication and sister chromatid cohesion 1	GO:0031390 Ctf18 RFC-like complex;GO:0000775 chromosome, centromeric region;GO:0098687 chromosomal region	1.0	0.0	0.0	0.0	0.0	0.0	0.0	0.0	0.0	0.0	0.0	0.0	0.0	0.0	0.0	0.0	0.0	0.0	0.0	0.0
DUSP4	1846	symbol	H. sapiens	1846	H. sapiens	DUSP4	dual specificity phosphatase 4	GO:0005654 nucleoplasm;GO:0031981 nuclear lumen;GO:0070013 intracellular organelle lumen	0.0	0.0	0.0	0.0	0.0	0.0	0.0	0.0	0.0	0.0	0.0	0.0	0.0	0.0	0.0	0.0	0.0	0.0	0.0	0.0
DUSP5	1847	symbol	H. sapiens	1847	H. sapiens	DUSP5	dual specificity phosphatase 5	GO:0005654 nucleoplasm;GO:0031981 nuclear lumen;GO:0070013 intracellular organelle lumen	0.0	0.0	0.0	0.0	0.0	0.0	0.0	0.0	0.0	0.0	0.0	0.0	0.0	0.0	0.0	0.0	0.0	0.0	0.0	0.0
DUSP7	1849	symbol	H. sapiens	1849	H. sapiens	DUSP7	dual specificity phosphatase 7	GO:0005654 nucleoplasm;GO:0031981 nuclear lumen;GO:0070013 intracellular organelle lumen	0.0	0.0	0.0	0.0	0.0	0.0	0.0	0.0	0.0	0.0	0.0	0.0	0.0	0.0	0.0	0.0	0.0	0.0	0.0	0.0
E2F2	1870	symbol	H. sapiens	1870	H. sapiens	E2F2	E2F transcription factor 2	GO:0090575 RNA polymerase II transcription factor complex;GO:0044798 nuclear transcription factor complex;GO:0000790 nuclear chromatin	0.0	0.0	0.0	0.0	0.0	0.0	0.0	0.0	0.0	0.0	1.0	0.0	0.0	0.0	0.0	0.0	0.0	0.0	0.0	0.0
E2F3	1871	symbol	H. sapiens	1871	H. sapiens	E2F3	E2F transcription factor 3	GO:0090575 RNA polymerase II transcription factor complex;GO:0044798 nuclear transcription factor complex;GO:0000790 nuclear chromatin	0.0	0.0	0.0	0.0	0.0	0.0	0.0	0.0	0.0	0.0	1.0	0.0	0.0	0.0	0.0	0.0	0.0	0.0	0.0	0.0
E2F4	1874	symbol	H. sapiens	1874	H. sapiens	E2F4	E2F transcription factor 4	GO:0090575 RNA polymerase II transcription factor complex;GO:0044798 nuclear transcription factor complex;GO:0000790 nuclear chromatin	0.0	0.0	0.0	0.0	0.0	0.0	0.0	0.0	0.0	0.0	1.0	0.0	0.0	0.0	0.0	0.0	0.0	0.0	0.0	0.0
EAPP	55837	symbol	H. sapiens	55837	H. sapiens	EAPP	E2F associated phosphoprotein	GO:0005634 nucleus;GO:0005737 cytoplasm;GO:0043231 intracellular membrane-bounded organelle	0.0	0.0	0.0	0.0	0.0	0.0	0.0	0.0	0.0	0.0	0.0	0.0	0.0	0.0	0.0	0.0	0.0	0.0	0.0	0.0
ECE2	9718	symbol	H. sapiens	9718	H. sapiens	ECE2	endothelin converting enzyme 2	GO:0030658 transport vesicle membrane;GO:0030659 cytoplasmic vesicle membrane;GO:0030133 transport vesicle	0.0	0.0	1.0	0.0	0.0	0.0	0.0	0.0	0.0	0.0	0.0	0.0	0.0	0.0	0.0	0.0	0.0	0.0	0.0	0.0
EED	8726	symbol	H. sapiens	8726	H. sapiens	EED	embryonic ectoderm development	GO:0001739 sex chromatin;GO:0035098 ESC/E(Z) complex;GO:0005720 nuclear heterochromatin	0.0	1.0	0.0	0.0	0.0	0.0	1.0	0.0	0.0	0.0	0.0	0.0	0.0	0.0	0.0	0.0	0.0	0.0	0.0	0.0
EEF1A2	1917	symbol	H. sapiens	1917	H. sapiens	EEF1A2	eukaryotic translation elongation factor 1 alpha 2	GO:0098574 cytoplasmic side of lysosomal membrane;GO:0005853 eukaryotic translation elongation factor 1 complex;GO:0005765 lysosomal membrane	0.0	0.0	0.0	0.0	0.0	0.0	0.0	0.0	0.0	0.0	0.0	0.0	0.0	0.0	0.0	0.0	0.0	0.0	0.0	0.0
EIF2C2	27161	gene_synonym	H. sapiens	27161	H. sapiens	AGO2	argonaute RISC catalytic component 2	GO:0070578 RISC-loading complex;GO:0005845 mRNA cap binding complex;GO:0034518 RNA cap binding complex	0.0	0.0	0.0	0.0	0.0	0.0	0.0	0.0	0.0	0.0	0.0	0.0	0.0	0.0	0.0	0.0	0.0	0.0	0.0	0.0
EIF5A	1984	symbol	H. sapiens	1984	H. sapiens	EIF5A	eukaryotic translation initiation factor 5A	GO:0005642 annulate lamellae;GO:0005643 nuclear pore;GO:0098589 membrane region	0.0	0.0	0.0	0.0	0.0	0.0	0.0	0.0	0.0	0.0	0.0	0.0	0.0	0.0	0.0	0.0	0.0	0.0	0.0	0.0
ELOVL5	60481	symbol	H. sapiens	60481	H. sapiens	ELOVL5	ELOVL fatty acid elongase 5	GO:0030176 integral component of endoplasmic reticulum membrane;GO:0031227 intrinsic component of endoplasmic reticulum membrane;GO:0030425 dendrite	0.0	0.0	0.0	0.0	0.0	0.0	0.0	0.0	0.0	0.0	0.0	0.0	0.0	0.0	0.0	0.0	0.0	0.0	0.0	0.0
ELP2	55250	symbol	H. sapiens	55250	H. sapiens	ELP2	elongator acetyltransferase complex subunit 2	GO:0033588 Elongator holoenzyme complex;GO:0008023 transcription elongation factor complex;GO:0044451 nucleoplasm part	0.0	0.0	0.0	0.0	0.0	0.0	0.0	0.0	0.0	0.0	0.0	0.0	0.0	0.0	0.0	0.0	0.0	0.0	0.0	0.0
EML2	24139	symbol	H. sapiens	24139	H. sapiens	EML2	EMAP like 2	GO:0072686 mitotic spindle;GO:0005875 microtubule associated complex;GO:0005874 microtubule	0.0	0.0	0.0	0.0	0.0	0.0	0.0	0.0	0.0	0.0	0.0	0.0	0.0	0.0	1.0	0.0	0.0	0.0	0.0	1.0
EML4	27436	symbol	H. sapiens	27436	H. sapiens	EML4	EMAP like 4	GO:0072686 mitotic spindle;GO:0005874 microtubule;GO:0005819 spindle	0.0	0.0	0.0	0.0	0.0	0.0	0.0	0.0	0.0	0.0	0.0	0.0	0.0	0.0	1.0	0.0	0.0	0.0	0.0	1.0
EN1	2019	symbol	H. sapiens	2019	H. sapiens	EN1	engrailed homeobox 1	GO:0016586 RSC-type complex;GO:0070603 SWI/SNF superfamily-type complex;GO:1904949 ATPase complex	0.0	0.0	0.0	0.0	0.0	0.0	0.0	0.0	0.0	0.0	0.0	0.0	0.0	0.0	0.0	0.0	0.0	0.0	0.0	0.0
ENO1	2023	symbol	H. sapiens	2023	H. sapiens	ENO1	enolase 1	GO:0031430 M band;GO:0031672 A band;GO:0000015 phosphopyruvate hydratase complex	0.0	0.0	0.0	0.0	0.0	0.0	0.0	0.0	0.0	0.0	0.0	0.0	0.0	0.0	0.0	0.0	1.0	0.0	0.0	0.0
ENPP1	5167	symbol	H. sapiens	5167	H. sapiens	ENPP1	ectonucleotide pyrophosphatase/phosphodiesterase 1	GO:0005765 lysosomal membrane;GO:0098852 lytic vacuole membrane;GO:0016323 basolateral plasma membrane	0.0	0.0	0.0	0.0	0.0	0.0	0.0	0.0	0.0	0.0	0.0	0.0	0.0	0.0	0.0	0.0	0.0	0.0	0.0	0.0
ENY2	56943	symbol	H. sapiens	56943	H. sapiens	ENY2	ENY2 transcription and export complex 2 subunit	GO:0000124 SAGA complex;GO:0071819 DUBm complex;GO:0044615 nuclear pore nuclear basket	0.0	1.0	0.0	0.0	0.0	0.0	0.0	0.0	0.0	0.0	0.0	0.0	0.0	0.0	0.0	0.0	0.0	0.0	0.0	0.0
EPB41L5	57669	symbol	H. sapiens	57669	H. sapiens	EPB41L5	erythrocyte membrane protein band 4.1 like 5	GO:0032587 ruffle membrane;GO:0005925 focal adhesion;GO:0005924 cell-substrate adherens junction	0.0	0.0	0.0	0.0	0.0	0.0	0.0	0.0	0.0	0.0	0.0	0.0	0.0	0.0	0.0	1.0	0.0	0.0	0.0	0.0
EPHB3	2049	symbol	H. sapiens	2049	H. sapiens	EPHB3	EPH receptor B3	GO:0030425 dendrite;GO:0097447 dendritic tree;GO:0043235 receptor complex	0.0	0.0	0.0	0.0	0.0	0.0	0.0	0.0	0.0	0.0	0.0	0.0	0.0	0.0	0.0	0.0	0.0	0.0	0.0	0.0
EPHB6	2051	symbol	H. sapiens	2051	H. sapiens	EPHB6	EPH receptor B6	GO:0043235 receptor complex;GO:0005887 integral component of plasma membrane;GO:0031226 intrinsic component of plasma membrane	0.0	0.0	0.0	0.0	0.0	0.0	0.0	0.0	0.0	0.0	0.0	0.0	0.0	0.0	0.0	0.0	0.0	0.0	0.0	0.0
ERGIC1	57222	symbol	H. sapiens	57222	H. sapiens	ERGIC1	endoplasmic reticulum-golgi intermediate compartment 1	GO:0030173 integral component of Golgi membrane;GO:0033116 endoplasmic reticulum-Golgi intermediate compartment membrane;GO:0031228 intrinsic component of Golgi membrane	0.0	0.0	0.0	0.0	0.0	0.0	0.0	0.0	0.0	0.0	0.0	0.0	0.0	0.0	0.0	0.0	0.0	0.0	0.0	0.0
ERI2	112479	symbol	H. sapiens	112479	H. sapiens	ERI2	ERI1 exoribonuclease family member 2		0.0	0.0	0.0	0.0	0.0	0.0	0.0	0.0	0.0	0.0	0.0	0.0	0.0	0.0	0.0	0.0	0.0	0.0	0.0	0.0
ESR1	2099	symbol	H. sapiens	2099	H. sapiens	ESR1	estrogen receptor 1	GO:0097550 transcriptional preinitiation complex;GO:0035327 transcriptionally active chromatin;GO:0032993 protein-DNA complex	0.0	0.0	0.0	0.0	0.0	0.0	0.0	0.0	0.0	0.0	0.0	0.0	0.0	0.0	0.0	0.0	0.0	0.0	0.0	0.0
ETV6	2120	symbol	H. sapiens	2120	H. sapiens	ETV6	ETS variant transcription factor 6	GO:0000790 nuclear chromatin;GO:0044454 nuclear chromosome part;GO:0000785 chromatin	0.0	0.0	0.0	0.0	0.0	0.0	0.0	0.0	0.0	0.0	0.0	0.0	0.0	0.0	0.0	0.0	0.0	0.0	0.0	0.0
EVL	51466	symbol	H. sapiens	51466	H. sapiens	EVL	Enah/Vasp-like	GO:0045335 phagocytic vesicle;GO:0005925 focal adhesion;GO:0005924 cell-substrate adherens junction	0.0	0.0	0.0	0.0	0.0	0.0	0.0	0.0	0.0	0.0	0.0	0.0	0.0	0.0	0.0	1.0	0.0	0.0	0.0	0.0
EXOC6	54536	symbol	H. sapiens	54536	H. sapiens	EXOC6	exocyst complex component 6	GO:0090543 Flemming body;GO:0000145 exocyst;GO:0030426 growth cone	0.0	0.0	0.0	0.0	0.0	0.0	0.0	0.0	1.0	0.0	0.0	0.0	0.0	0.0	0.0	0.0	1.0	0.0	0.0	0.0
EZH1	2145	symbol	H. sapiens	2145	H. sapiens	EZH1	enhancer of zeste 1 polycomb repressive complex 2 subunit	GO:0035098 ESC/E(Z) complex;GO:0035097 histone methyltransferase complex;GO:0031519 PcG protein complex	1.0	1.0	0.0	0.0	0.0	0.0	0.0	0.0	0.0	0.0	0.0	0.0	0.0	0.0	0.0	0.0	0.0	0.0	0.0	0.0
FABP5	2171	symbol	H. sapiens	2171	H. sapiens	FABP5	fatty acid binding protein 5	GO:0035578 azurophil granule lumen;GO:0042582 azurophil granule;GO:0005766 primary lysosome	0.0	0.0	1.0	0.0	0.0	0.0	0.0	0.0	0.0	0.0	0.0	0.0	0.0	0.0	0.0	0.0	0.0	0.0	0.0	0.0
FAF1	11124	symbol	H. sapiens	11124	H. sapiens	FAF1	Fas associated factor 1	GO:0031265 CD95 death-inducing signaling complex;GO:0031264 death-inducing signaling complex;GO:0034098 VCP-NPL4-UFD1 AAA ATPase complex	0.0	0.0	0.0	0.0	0.0	0.0	0.0	0.0	1.0	0.0	0.0	0.0	0.0	0.0	0.0	0.0	0.0	0.0	0.0	0.0
FAM100B	283991	gene_synonym	H. sapiens	283991	H. sapiens	UBALD2	UBA like domain containing 2		0.0	0.0	0.0	0.0	0.0	0.0	0.0	0.0	0.0	0.0	0.0	0.0	0.0	0.0	0.0	0.0	0.0	0.0	0.0	0.0
FAM102A	399665	symbol	H. sapiens	399665	H. sapiens	FAM102A	family with sequence similarity 102 member A		0.0	0.0	0.0	0.0	0.0	0.0	0.0	0.0	0.0	0.0	0.0	0.0	0.0	0.0	0.0	0.0	0.0	0.0	0.0	0.0
FAM105B	90268	gene_synonym	H. sapiens	90268	H. sapiens	OTULIN	OTU deubiquitinase with linear linkage specificity	GO:0071797 LUBAC complex;GO:0000151 ubiquitin ligase complex;GO:1990234 transferase complex	0.0	1.0	0.0	0.0	0.0	0.0	0.0	0.0	0.0	0.0	0.0	0.0	0.0	0.0	0.0	0.0	0.0	0.0	0.0	0.0
FAM120AOS	158293	symbol	H. sapiens	158293	H. sapiens	FAM120AOS	family with sequence similarity 120A opposite strand		0.0	0.0	0.0	0.0	0.0	0.0	0.0	0.0	0.0	0.0	0.0	0.0	0.0	0.0	0.0	0.0	0.0	0.0	0.0	0.0
FAM120A	23196	symbol	H. sapiens	23196	H. sapiens	FAM120A	family with sequence similarity 120A	GO:0005829 cytosol;GO:0005886 plasma membrane;GO:0071944 cell periphery	0.0	0.0	0.0	0.0	0.0	0.0	0.0	0.0	0.0	0.0	0.0	0.0	0.0	0.0	0.0	0.0	0.0	0.0	0.0	0.0
FAM123B	139285	gene_synonym	H. sapiens	139285	H. sapiens	AMER1	APC membrane recruitment protein 1	GO:0016604 nuclear body;GO:0044451 nucleoplasm part;GO:0005654 nucleoplasm	0.0	0.0	0.0	0.0	0.0	1.0	0.0	0.0	0.0	0.0	0.0	0.0	0.0	0.0	0.0	0.0	0.0	0.0	0.0	0.0
FAM134B	54463	gene_synonym	H. sapiens	54463	H. sapiens	RETREG1	reticulophagy regulator 1	GO:0005801 cis-Golgi network;GO:0030176 integral component of endoplasmic reticulum membrane;GO:0031227 intrinsic component of endoplasmic reticulum membrane	0.0	0.0	0.0	0.0	0.0	1.0	0.0	0.0	0.0	0.0	0.0	0.0	0.0	0.0	0.0	0.0	0.0	0.0	0.0	0.0
FAM136A	84908	symbol	H. sapiens	84908	H. sapiens	FAM136A	family with sequence similarity 136 member A	GO:0005737 cytoplasm;GO:0044424 intracellular part;GO:0005622 intracellular	0.0	0.0	0.0	0.0	0.0	0.0	0.0	0.0	0.0	0.0	0.0	0.0	0.0	0.0	0.0	0.0	0.0	0.0	0.0	0.0
FAM174A	345757	symbol	H. sapiens	345757	H. sapiens	FAM174A	family with sequence similarity 174 member A	GO:0016021 integral component of membrane;GO:0031224 intrinsic component of membrane;GO:0044425 membrane part	0.0	0.0	0.0	0.0	0.0	0.0	0.0	0.0	0.0	0.0	0.0	0.0	0.0	0.0	0.0	0.0	0.0	0.0	0.0	0.0
FAM174B	400451	symbol	H. sapiens	400451	H. sapiens	FAM174B	family with sequence similarity 174 member B	GO:0005794 Golgi apparatus;GO:0012505 endomembrane system;GO:0005886 plasma membrane	0.0	0.0	0.0	0.0	0.0	0.0	0.0	0.0	0.0	0.0	0.0	0.0	0.0	0.0	0.0	0.0	0.0	0.0	0.0	0.0
FAM47E	100129583	symbol	H. sapiens	100129583	H. sapiens	FAM47E	family with sequence similarity 47 member E	GO:0005737 cytoplasm;GO:0044424 intracellular part;GO:0005622 intracellular	0.0	0.0	0.0	0.0	0.0	0.0	0.0	0.0	0.0	0.0	0.0	0.0	0.0	0.0	0.0	0.0	0.0	0.0	0.0	0.0
FAM58A	92002	gene_synonym	H. sapiens	92002	H. sapiens	CCNQ	cyclin Q	GO:0005634 nucleus;GO:0043231 intracellular membrane-bounded organelle;GO:0043227 membrane-bounded organelle	0.0	0.0	0.0	0.0	0.0	0.0	0.0	0.0	0.0	0.0	0.0	0.0	0.0	0.0	0.0	0.0	0.0	0.0	0.0	0.0
FAM63A	55793	gene_synonym	H. sapiens	55793	H. sapiens	MINDY1	MINDY lysine 48 deubiquitinase 1	GO:0016604 nuclear body;GO:0044451 nucleoplasm part;GO:0005654 nucleoplasm	0.0	0.0	0.0	0.0	0.0	1.0	0.0	0.0	0.0	0.0	0.0	0.0	0.0	0.0	0.0	0.0	0.0	0.0	0.0	0.0
FAM64A	54478	gene_synonym	H. sapiens	54478	H. sapiens	PIMREG	PICALM interacting mitotic regulator	GO:0005730 nucleolus;GO:0005654 nucleoplasm;GO:0031981 nuclear lumen	0.0	0.0	0.0	0.0	0.0	0.0	0.0	0.0	0.0	0.0	0.0	0.0	0.0	0.0	0.0	0.0	0.0	0.0	0.0	0.0
FAM83D	81610	symbol	H. sapiens	81610	H. sapiens	FAM83D	family with sequence similarity 83 member D	GO:0097431 mitotic spindle pole;GO:0045171 intercellular bridge;GO:0072686 mitotic spindle	0.0	0.0	0.0	0.0	0.0	0.0	0.0	0.0	0.0	0.0	0.0	0.0	0.0	0.0	0.0	0.0	0.0	0.0	0.0	1.0
FANCA	2175	symbol	H. sapiens	2175	H. sapiens	FANCA	FA complementation group A	GO:0043240 Fanconi anaemia nuclear complex;GO:0044451 nucleoplasm part;GO:0005654 nucleoplasm	0.0	0.0	0.0	0.0	0.0	0.0	0.0	0.0	0.0	0.0	0.0	0.0	0.0	0.0	0.0	0.0	0.0	0.0	0.0	0.0
FANCB	2187	symbol	H. sapiens	2187	H. sapiens	FANCB	FA complementation group B	GO:0043240 Fanconi anaemia nuclear complex;GO:0044451 nucleoplasm part;GO:0005654 nucleoplasm	0.0	0.0	0.0	0.0	0.0	0.0	0.0	0.0	0.0	0.0	0.0	0.0	0.0	0.0	0.0	0.0	0.0	0.0	0.0	0.0
FANCE	2178	symbol	H. sapiens	2178	H. sapiens	FANCE	FA complementation group E	GO:0043240 Fanconi anaemia nuclear complex;GO:0044451 nucleoplasm part;GO:0005654 nucleoplasm	0.0	0.0	0.0	0.0	0.0	0.0	0.0	0.0	0.0	0.0	0.0	0.0	0.0	0.0	0.0	0.0	0.0	0.0	0.0	0.0
FBL	2091	symbol	H. sapiens	2091	H. sapiens	FBL	fibrillarin	GO:0001651 dense fibrillar component;GO:0001652 granular component;GO:0031428 box C/D snoRNP complex	0.0	0.0	0.0	0.0	0.0	1.0	0.0	1.0	0.0	0.0	0.0	0.0	0.0	0.0	0.0	0.0	0.0	0.0	0.0	0.0
FBP1	2203	symbol	H. sapiens	2203	H. sapiens	FBP1	fructose-bisphosphatase 1	GO:0070062 extracellular exosome;GO:1903561 extracellular vesicle;GO:0043230 extracellular organelle	0.0	0.0	0.0	0.0	0.0	0.0	0.0	0.0	0.0	0.0	0.0	0.0	0.0	0.0	0.0	0.0	0.0	0.0	0.0	0.0
FBXL5	26234	symbol	H. sapiens	26234	H. sapiens	FBXL5	F-box and leucine rich repeat protein 5	GO:0019005 SCF ubiquitin ligase complex;GO:0031461 cullin-RING ubiquitin ligase complex;GO:0000151 ubiquitin ligase complex	0.0	1.0	0.0	0.0	0.0	0.0	0.0	0.0	1.0	0.0	0.0	0.0	0.0	0.0	0.0	0.0	0.0	0.0	0.0	0.0
FBXO36	130888	symbol	H. sapiens	130888	H. sapiens	FBXO36	F-box protein 36		0.0	0.0	0.0	0.0	0.0	0.0	0.0	0.0	0.0	0.0	0.0	0.0	0.0	0.0	0.0	0.0	0.0	0.0	0.0	0.0
FBXO5	26271	symbol	H. sapiens	26271	H. sapiens	FBXO5	F-box protein 5	GO:0072687 meiotic spindle;GO:0005819 spindle;GO:0015630 microtubule cytoskeleton	0.0	0.0	0.0	0.0	0.0	0.0	0.0	0.0	0.0	0.0	0.0	0.0	0.0	0.0	0.0	0.0	0.0	0.0	0.0	1.0
FDPS	2224	symbol	H. sapiens	2224	H. sapiens	FDPS	farnesyl diphosphate synthase	GO:0005654 nucleoplasm;GO:0031981 nuclear lumen;GO:0070013 intracellular organelle lumen	0.0	0.0	0.0	0.0	0.0	0.0	0.0	0.0	0.0	0.0	0.0	0.0	0.0	0.0	0.0	0.0	0.0	0.0	0.0	0.0
FEN1	2237	symbol	H. sapiens	2237	H. sapiens	FEN1	flap structure-specific endonuclease 1	GO:0000784 nuclear chromosome, telomeric region;GO:0000781 chromosome, telomeric region;GO:0098687 chromosomal region	1.0	0.0	0.0	0.0	0.0	0.0	0.0	0.0	0.0	0.0	0.0	0.0	0.0	0.0	0.0	0.0	0.0	0.0	0.0	0.0
FGD3	89846	symbol	H. sapiens	89846	H. sapiens	FGD3	FYVE, RhoGEF and PH domain containing 3	GO:0001726 ruffle;GO:0030027 lamellipodium;GO:0031252 cell leading edge	0.0	0.0	0.0	0.0	0.0	0.0	0.0	0.0	0.0	0.0	0.0	0.0	0.0	0.0	0.0	1.0	0.0	0.0	0.0	0.0
FLJ36031						None	None	None	nan	nan	nan	nan	nan	nan	nan	nan	nan	nan	nan	nan	nan	nan	nan	nan	nan	nan	nan	nan
FLJ39653						None	None	None	nan	nan	nan	nan	nan	nan	nan	nan	nan	nan	nan	nan	nan	nan	nan	nan	nan	nan	nan	nan
FMNL2	114793	symbol	H. sapiens	114793	H. sapiens	FMNL2	formin like 2	GO:0005829 cytosol;GO:0044444 cytoplasmic part;GO:0005737 cytoplasm	0.0	0.0	0.0	0.0	0.0	0.0	0.0	0.0	0.0	0.0	0.0	0.0	0.0	0.0	0.0	0.0	0.0	0.0	0.0	0.0
FMO5	2330	symbol	H. sapiens	2330	H. sapiens	FMO5	flavin containing dimethylaniline monoxygenase 5	GO:0005789 endoplasmic reticulum membrane;GO:0098827 endoplasmic reticulum subcompartment;GO:0044432 endoplasmic reticulum part	0.0	0.0	0.0	0.0	0.0	0.0	0.0	0.0	0.0	0.0	0.0	0.0	0.0	0.0	0.0	0.0	0.0	0.0	0.0	0.0
FOSL1	8061	symbol	H. sapiens	8061	H. sapiens	FOSL1	FOS like 1, AP-1 transcription factor subunit	GO:0042734 presynaptic membrane;GO:0097060 synaptic membrane;GO:0000790 nuclear chromatin	0.0	0.0	0.0	0.0	0.0	0.0	0.0	0.0	0.0	0.0	0.0	0.0	0.0	0.0	0.0	0.0	0.0	0.0	0.0	0.0
FOXA1	3169	symbol	H. sapiens	3169	H. sapiens	FOXA1	forkhead box A1	GO:0001650 fibrillar center;GO:0005902 microvillus;GO:0044452 nucleolar part	0.0	0.0	0.0	0.0	0.0	0.0	0.0	0.0	0.0	0.0	0.0	0.0	0.0	0.0	0.0	0.0	0.0	0.0	0.0	0.0
FOXC1	2296	symbol	H. sapiens	2296	H. sapiens	FOXC1	forkhead box C1	GO:0005720 nuclear heterochromatin;GO:0000792 heterochromatin;GO:0000790 nuclear chromatin	0.0	0.0	0.0	0.0	0.0	0.0	1.0	0.0	0.0	0.0	0.0	0.0	0.0	0.0	0.0	0.0	0.0	0.0	0.0	0.0
FOXM1	2305	symbol	H. sapiens	2305	H. sapiens	FOXM1	forkhead box M1	GO:0000790 nuclear chromatin;GO:0044454 nuclear chromosome part;GO:0000785 chromatin	0.0	0.0	0.0	0.0	0.0	0.0	0.0	0.0	0.0	0.0	0.0	0.0	0.0	0.0	0.0	0.0	0.0	0.0	0.0	0.0
FRS2	10818	symbol	H. sapiens	10818	H. sapiens	FRS2	fibroblast growth factor receptor substrate 2	GO:0005912 adherens junction;GO:0070161 anchoring junction;GO:0005887 integral component of plasma membrane	0.0	0.0	0.0	0.0	0.0	0.0	0.0	0.0	0.0	0.0	0.0	0.0	0.0	0.0	0.0	0.0	0.0	0.0	0.0	0.0
FRY	10129	symbol	H. sapiens	10129	H. sapiens	FRY	FRY microtubule binding protein	GO:0000922 spindle pole;GO:0005819 spindle;GO:0030427 site of polarized growth	0.0	0.0	0.0	0.0	0.0	0.0	0.0	0.0	0.0	0.0	0.0	0.0	0.0	0.0	0.0	0.0	1.0	0.0	0.0	1.0
FSCN1	6624	symbol	H. sapiens	6624	H. sapiens	FSCN1	fascin actin-bundling protein 1	GO:0044393 microspike;GO:0071437 invadopodium;GO:0001725 stress fiber	0.0	0.0	0.0	0.0	0.0	0.0	0.0	0.0	0.0	0.0	0.0	0.0	0.0	0.0	0.0	1.0	1.0	0.0	0.0	0.0
FUT8	2530	symbol	H. sapiens	2530	H. sapiens	FUT8	fucosyltransferase 8	GO:0032580 Golgi cisterna membrane;GO:0031985 Golgi cisterna;GO:0005795 Golgi stack	0.0	0.0	0.0	0.0	0.0	0.0	0.0	0.0	0.0	0.0	0.0	0.0	0.0	0.0	0.0	0.0	0.0	0.0	0.0	0.0
G6PC3	92579	symbol	H. sapiens	92579	H. sapiens	G6PC3	glucose-6-phosphatase catalytic subunit 3	GO:0005789 endoplasmic reticulum membrane;GO:0098827 endoplasmic reticulum subcompartment;GO:0044432 endoplasmic reticulum part	0.0	0.0	0.0	0.0	0.0	0.0	0.0	0.0	0.0	0.0	0.0	0.0	0.0	0.0	0.0	0.0	0.0	0.0	0.0	0.0
GABRE	2564	symbol	H. sapiens	2564	H. sapiens	GABRE	gamma-aminobutyric acid type A receptor subunit epsilon	GO:1902711 GABA-A receptor complex;GO:1902710 GABA receptor complex;GO:0032590 dendrite membrane	0.0	0.0	0.0	1.0	0.0	0.0	0.0	0.0	0.0	0.0	0.0	0.0	0.0	0.0	0.0	1.0	0.0	0.0	0.0	0.0
GABRP	2568	symbol	H. sapiens	2568	H. sapiens	GABRP	gamma-aminobutyric acid type A receptor subunit pi	GO:0034707 chloride channel complex;GO:0045211 postsynaptic membrane;GO:0034702 ion channel complex	0.0	0.0	0.0	0.0	0.0	0.0	0.0	0.0	0.0	0.0	0.0	0.0	0.0	0.0	0.0	0.0	0.0	0.0	0.0	0.0
GALNT4	8693	symbol	H. sapiens	8693	H. sapiens	GALNT4	polypeptide N-acetylgalactosaminyltransferase 4	GO:0070062 extracellular exosome;GO:0000139 Golgi membrane;GO:1903561 extracellular vesicle	0.0	0.0	0.0	0.0	0.0	0.0	0.0	0.0	1.0	0.0	0.0	0.0	0.0	0.0	0.0	0.0	0.0	0.0	0.0	0.0
GALNT7	51809	symbol	H. sapiens	51809	H. sapiens	GALNT7	polypeptide N-acetylgalactosaminyltransferase 7	GO:0070062 extracellular exosome;GO:0000139 Golgi membrane;GO:1903561 extracellular vesicle	0.0	0.0	0.0	0.0	0.0	0.0	0.0	0.0	0.0	0.0	0.0	0.0	0.0	0.0	0.0	0.0	0.0	0.0	0.0	0.0
GAMT	2593	symbol	H. sapiens	2593	H. sapiens	GAMT	guanidinoacetate N-methyltransferase	GO:0005829 cytosol;GO:0005634 nucleus;GO:0044444 cytoplasmic part	0.0	0.0	0.0	0.0	0.0	0.0	0.0	0.0	0.0	0.0	0.0	0.0	0.0	0.0	0.0	0.0	0.0	0.0	0.0	0.0
GAPDH	2597	symbol	H. sapiens	2597	H. sapiens	GAPDH	glyceraldehyde-3-phosphate dehydrogenase	GO:0097452 GAIT complex;GO:0005811 lipid droplet;GO:0031965 nuclear membrane	0.0	0.0	0.0	0.0	0.0	0.0	0.0	0.0	1.0	0.0	0.0	0.0	0.0	0.0	0.0	0.0	0.0	0.0	0.0	0.0
GARS	2617	gene_synonym	H. sapiens	2617	H. sapiens	GARS1	glycyl-tRNA synthetase 1	GO:0030141 secretory granule;GO:0070062 extracellular exosome;GO:1903561 extracellular vesicle	0.0	0.0	0.0	0.0	0.0	0.0	0.0	0.0	0.0	0.0	0.0	0.0	0.0	0.0	0.0	0.0	0.0	0.0	0.0	0.0
GART	2618	symbol	H. sapiens	2618	H. sapiens	GART	phosphoribosylglycinamide formyltransferase, phosphoribosylglycinamide synthetase, phosphoribosylaminoimidazole synthetase	GO:0070062 extracellular exosome;GO:1903561 extracellular vesicle;GO:0043230 extracellular organelle	0.0	0.0	0.0	0.0	0.0	0.0	0.0	0.0	0.0	0.0	0.0	0.0	0.0	0.0	0.0	0.0	0.0	0.0	0.0	0.0
GATA2	2624	symbol	H. sapiens	2624	H. sapiens	GATA2	GATA binding protein 2	GO:0005654 nucleoplasm;GO:0031981 nuclear lumen;GO:0070013 intracellular organelle lumen	0.0	0.0	0.0	0.0	0.0	0.0	0.0	0.0	0.0	0.0	0.0	0.0	0.0	0.0	0.0	0.0	0.0	0.0	0.0	0.0
GATAD1	57798	symbol	H. sapiens	57798	H. sapiens	GATAD1	GATA zinc finger domain containing 1	GO:0005654 nucleoplasm;GO:0031981 nuclear lumen;GO:0070013 intracellular organelle lumen	0.0	0.0	0.0	0.0	0.0	0.0	0.0	0.0	0.0	0.0	0.0	0.0	0.0	0.0	0.0	0.0	0.0	0.0	0.0	0.0
GATAD2A	54815	symbol	H. sapiens	54815	H. sapiens	GATAD2A	GATA zinc finger domain containing 2A	GO:0016581 NuRD complex;GO:0090545 CHD-type complex;GO:0090568 nuclear transcriptional repressor complex	0.0	0.0	0.0	0.0	0.0	1.0	0.0	0.0	0.0	0.0	0.0	0.0	0.0	0.0	0.0	0.0	0.0	0.0	0.0	0.0
GBP1	2633	symbol	H. sapiens	2633	H. sapiens	GBP1	guanylate binding protein 1	GO:0000139 Golgi membrane;GO:0015629 actin cytoskeleton;GO:0012506 vesicle membrane	0.0	0.0	0.0	0.0	0.0	0.0	0.0	0.0	0.0	0.0	0.0	0.0	0.0	0.0	0.0	0.0	0.0	0.0	0.0	0.0
GCNT2	2651	symbol	H. sapiens	2651	H. sapiens	GCNT2	glucosaminyl (N-acetyl) transferase 2 (I blood group)	GO:0000139 Golgi membrane;GO:0098791 Golgi subcompartment;GO:0044431 Golgi apparatus part	0.0	0.0	0.0	0.0	0.0	0.0	0.0	0.0	0.0	0.0	0.0	0.0	0.0	0.0	0.0	0.0	0.0	0.0	0.0	0.0
GDF15	9518	symbol	H. sapiens	9518	H. sapiens	GDF15	growth differentiation factor 15	GO:0062023 collagen-containing extracellular matrix;GO:0070062 extracellular exosome;GO:1903561 extracellular vesicle	0.0	0.0	0.0	0.0	0.0	0.0	0.0	0.0	0.0	0.0	0.0	0.0	0.0	0.0	0.0	0.0	0.0	0.0	0.0	0.0
GINS3	64785	symbol	H. sapiens	64785	H. sapiens	GINS3	GINS complex subunit 3	GO:0005654 nucleoplasm;GO:0031981 nuclear lumen;GO:0070013 intracellular organelle lumen	0.0	0.0	0.0	0.0	0.0	0.0	0.0	0.0	0.0	0.0	0.0	0.0	0.0	0.0	0.0	0.0	0.0	0.0	0.0	0.0
GINS4	84296	symbol	H. sapiens	84296	H. sapiens	GINS4	GINS complex subunit 4	GO:0000811 GINS complex;GO:0031298 replication fork protection complex;GO:0031261 DNA replication preinitiation complex	0.0	0.0	0.0	0.0	0.0	0.0	0.0	0.0	0.0	0.0	0.0	0.0	0.0	0.0	0.0	0.0	0.0	0.0	0.0	0.0
GLCCI1	113263	symbol	H. sapiens	113263	H. sapiens	GLCCI1	glucocorticoid induced 1	GO:0005737 cytoplasm;GO:0044424 intracellular part;GO:0005622 intracellular	0.0	0.0	0.0	0.0	0.0	0.0	0.0	0.0	0.0	0.0	0.0	0.0	0.0	0.0	0.0	0.0	0.0	0.0	0.0	0.0
GLT25D1	79709	gene_synonym	H. sapiens	79709	H. sapiens	COLGALT1	collagen beta(1-O)galactosyltransferase 1	GO:0005788 endoplasmic reticulum lumen;GO:0044432 endoplasmic reticulum part;GO:0005783 endoplasmic reticulum	0.0	0.0	0.0	0.0	0.0	0.0	0.0	0.0	0.0	0.0	0.0	0.0	0.0	0.0	0.0	0.0	0.0	0.0	0.0	0.0
GMNN	51053	symbol	H. sapiens	51053	H. sapiens	GMNN	geminin DNA replication inhibitor	GO:0005654 nucleoplasm;GO:0031981 nuclear lumen;GO:0070013 intracellular organelle lumen	0.0	0.0	0.0	0.0	0.0	0.0	0.0	0.0	0.0	0.0	0.0	0.0	0.0	0.0	0.0	0.0	0.0	0.0	0.0	0.0
GMPS	8833	symbol	H. sapiens	8833	H. sapiens	GMPS	guanine monophosphate synthase	GO:0005829 cytosol;GO:0044444 cytoplasmic part;GO:0005737 cytoplasm	0.0	0.0	0.0	0.0	0.0	0.0	0.0	0.0	0.0	0.0	0.0	0.0	0.0	0.0	0.0	0.0	0.0	0.0	0.0	0.0
GNL2	29889	symbol	H. sapiens	29889	H. sapiens	GNL2	G protein nucleolar 2	GO:0005730 nucleolus;GO:0031981 nuclear lumen;GO:0070013 intracellular organelle lumen	0.0	0.0	0.0	0.0	0.0	0.0	0.0	0.0	0.0	0.0	0.0	0.0	0.0	0.0	0.0	0.0	0.0	0.0	0.0	0.0
GOLGA1	2800	symbol	H. sapiens	2800	H. sapiens	GOLGA1	golgin A1	GO:0001669 acrosomal vesicle;GO:0005802 trans-Golgi network;GO:0030141 secretory granule	0.0	0.0	0.0	0.0	0.0	0.0	0.0	0.0	1.0	0.0	0.0	0.0	1.0	0.0	0.0	0.0	0.0	0.0	0.0	0.0
GPC2	221914	symbol	H. sapiens	221914	H. sapiens	GPC2	glypican 2	GO:0043202 lysosomal lumen;GO:0005796 Golgi lumen;GO:0005775 vacuolar lumen	0.0	0.0	0.0	0.0	0.0	0.0	0.0	0.0	0.0	0.0	0.0	0.0	0.0	0.0	0.0	0.0	0.0	0.0	0.0	0.0
GPD1L	23171	symbol	H. sapiens	23171	H. sapiens	GPD1L	glycerol-3-phosphate dehydrogenase 1 like	GO:0009331 glycerol-3-phosphate dehydrogenase complex;GO:1990204 oxidoreductase complex;GO:0070062 extracellular exosome	0.0	0.0	0.0	0.0	0.0	0.0	0.0	0.0	0.0	0.0	0.0	0.0	0.0	0.0	0.0	0.0	0.0	0.0	0.0	0.0
GPI	2821	symbol	H. sapiens	2821	H. sapiens	GPI	glucose-6-phosphate isomerase	GO:1904813 ficolin-1-rich granule lumen;GO:0101002 ficolin-1-rich granule;GO:0034774 secretory granule lumen	0.0	0.0	0.0	0.0	0.0	0.0	0.0	0.0	0.0	0.0	0.0	0.0	0.0	0.0	0.0	0.0	0.0	0.0	0.0	0.0
GPM6B	2824	symbol	H. sapiens	2824	H. sapiens	GPM6B	glycoprotein M6B	GO:0045121 membrane raft;GO:0098857 membrane microdomain;GO:0098589 membrane region	0.0	0.0	0.0	0.0	0.0	0.0	0.0	0.0	0.0	0.0	0.0	0.0	0.0	0.0	0.0	0.0	0.0	0.0	0.0	0.0
GPN1	11321	symbol	H. sapiens	11321	H. sapiens	GPN1	GPN-loop GTPase 1	GO:0005654 nucleoplasm;GO:0005739 mitochondrion;GO:0031981 nuclear lumen	0.0	0.0	0.0	0.0	0.0	0.0	0.0	0.0	0.0	0.0	0.0	0.0	0.0	0.0	0.0	0.0	0.0	0.0	0.0	0.0
GPR160	26996	symbol	H. sapiens	26996	H. sapiens	GPR160	G protein-coupled receptor 160	GO:0043235 receptor complex;GO:0005886 plasma membrane;GO:0071944 cell periphery	0.0	0.0	0.0	0.0	0.0	0.0	0.0	0.0	0.0	0.0	0.0	0.0	0.0	0.0	0.0	0.0	0.0	0.0	0.0	0.0
GPR161	23432	symbol	H. sapiens	23432	H. sapiens	GPR161	G protein-coupled receptor 161	GO:0060170 ciliary membrane;GO:0030666 endocytic vesicle membrane;GO:0055037 recycling endosome	0.0	0.0	1.0	0.0	0.0	0.0	0.0	0.0	0.0	0.0	0.0	0.0	0.0	0.0	0.0	1.0	0.0	0.0	0.0	0.0
GPR19	2842	symbol	H. sapiens	2842	H. sapiens	GPR19	G protein-coupled receptor 19	GO:0005929 cilium;GO:0005887 integral component of plasma membrane;GO:0031226 intrinsic component of plasma membrane	0.0	0.0	0.0	0.0	0.0	0.0	0.0	0.0	0.0	0.0	0.0	0.0	0.0	0.0	0.0	0.0	0.0	0.0	0.0	0.0
GPRC5B	51704	symbol	H. sapiens	51704	H. sapiens	GPRC5B	G protein-coupled receptor class C group 5 member B	GO:0030659 cytoplasmic vesicle membrane;GO:0070062 extracellular exosome;GO:1903561 extracellular vesicle	0.0	0.0	1.0	0.0	0.0	0.0	0.0	0.0	0.0	0.0	0.0	0.0	0.0	0.0	0.0	0.0	0.0	0.0	0.0	0.0
GPSM2	29899	symbol	H. sapiens	29899	H. sapiens	GPSM2	G protein signaling modulator 2	GO:0097575 lateral cell cortex;GO:0097574 lateral part of cell;GO:0097431 mitotic spindle pole	0.0	0.0	0.0	0.0	0.0	0.0	0.0	0.0	0.0	0.0	0.0	0.0	0.0	0.0	0.0	0.0	1.0	0.0	0.0	1.0
GREB1	9687	symbol	H. sapiens	9687	H. sapiens	GREB1	growth regulating estrogen receptor binding 1	GO:0070062 extracellular exosome;GO:1903561 extracellular vesicle;GO:0043230 extracellular organelle	0.0	0.0	0.0	0.0	0.0	0.0	0.0	0.0	0.0	0.0	0.0	0.0	0.0	0.0	0.0	0.0	0.0	0.0	0.0	0.0
GSG2	83903	gene_synonym	H. sapiens	83903	H. sapiens	HASPIN	histone H3 associated protein kinase	GO:0005819 spindle;GO:0005813 centrosome;GO:0005815 microtubule organizing center	0.0	0.0	0.0	0.0	0.0	0.0	0.0	0.0	0.0	0.0	0.0	0.0	0.0	0.0	0.0	0.0	0.0	0.0	0.0	1.0
GSTM3	2947	symbol	H. sapiens	2947	H. sapiens	GSTM3	glutathione S-transferase mu 3	GO:0035686 sperm fibrous sheath;GO:0036126 sperm flagellum;GO:0097729 9+2 motile cilium	0.0	0.0	0.0	0.0	0.0	0.0	0.0	0.0	0.0	0.0	0.0	0.0	1.0	0.0	0.0	0.0	0.0	0.0	0.0	0.0
GSTP1	2950	symbol	H. sapiens	2950	H. sapiens	GSTP1	glutathione S-transferase pi 1	GO:0097057 TRAF2-GSTP1 complex;GO:1904813 ficolin-1-rich granule lumen;GO:0101002 ficolin-1-rich granule	0.0	0.0	0.0	0.0	0.0	0.0	0.0	0.0	0.0	0.0	0.0	0.0	0.0	0.0	0.0	0.0	0.0	0.0	0.0	0.0
GTF2H4	2968	symbol	H. sapiens	2968	H. sapiens	GTF2H4	general transcription factor IIH subunit 4	GO:0000438 core TFIIH complex portion of holo TFIIH complex;GO:0005675 transcription factor TFIIH holo complex;GO:0005669 transcription factor TFIID complex	0.0	1.0	0.0	0.0	0.0	1.0	0.0	0.0	0.0	0.0	1.0	0.0	0.0	0.0	0.0	0.0	0.0	0.0	0.0	0.0
GUSBL2	375513	gene_synonym	H. sapiens	375513	H. sapiens	GUSBP4	GUSB pseudogene 4		0.0	0.0	0.0	0.0	0.0	0.0	0.0	0.0	0.0	0.0	0.0	0.0	0.0	0.0	0.0	0.0	0.0	0.0	0.0	0.0
GUSBP3	653188	symbol	H. sapiens	653188	H. sapiens	GUSBP3	GUSB pseudogene 3		0.0	0.0	0.0	0.0	0.0	0.0	0.0	0.0	0.0	0.0	0.0	0.0	0.0	0.0	0.0	0.0	0.0	0.0	0.0	0.0
H2AFZ	3015	gene_synonym	H. sapiens	3015	H. sapiens	H2AZ1	H2A.Z variant histone 1	GO:0001740 Barr body;GO:0000805 X chromosome;GO:0005719 nuclear euchromatin	0.0	0.0	0.0	0.0	0.0	0.0	1.0	0.0	0.0	0.0	0.0	0.0	0.0	0.0	0.0	0.0	0.0	0.0	0.0	0.0
HAPLN3	145864	symbol	H. sapiens	145864	H. sapiens	HAPLN3	hyaluronan and proteoglycan link protein 3	GO:0031012 extracellular matrix;GO:0005615 extracellular space;GO:0044421 extracellular region part	0.0	0.0	0.0	0.0	0.0	0.0	0.0	0.0	0.0	0.0	0.0	0.0	0.0	0.0	0.0	0.0	0.0	0.0	0.0	0.0
HAUS8	93323	symbol	H. sapiens	93323	H. sapiens	HAUS8	HAUS augmin like complex subunit 8	GO:0005880 nuclear microtubule;GO:0070652 HAUS complex;GO:0000922 spindle pole	0.0	0.0	0.0	0.0	0.0	0.0	0.0	0.0	0.0	0.0	0.0	0.0	0.0	0.0	1.0	0.0	0.0	0.0	0.0	1.0
HDGF	3068	symbol	H. sapiens	3068	H. sapiens	HDGF	heparin binding growth factor	GO:0017053 transcriptional repressor complex;GO:0062023 collagen-containing extracellular matrix;GO:0031012 extracellular matrix	0.0	0.0	0.0	0.0	0.0	0.0	0.0	0.0	0.0	0.0	0.0	0.0	0.0	0.0	0.0	0.0	0.0	0.0	0.0	0.0
HEBP2	23593	symbol	H. sapiens	23593	H. sapiens	HEBP2	heme binding protein 2	GO:0035578 azurophil granule lumen;GO:0042582 azurophil granule;GO:0005766 primary lysosome	0.0	0.0	0.0	0.0	0.0	0.0	0.0	0.0	0.0	0.0	0.0	0.0	0.0	0.0	0.0	0.0	0.0	0.0	0.0	0.0
HEXIM1	10614	symbol	H. sapiens	10614	H. sapiens	HEXIM1	HEXIM P-TEFb complex subunit 1	GO:0005654 nucleoplasm;GO:0031981 nuclear lumen;GO:0070013 intracellular organelle lumen	0.0	0.0	0.0	0.0	0.0	0.0	0.0	0.0	0.0	0.0	0.0	0.0	0.0	0.0	0.0	0.0	0.0	0.0	0.0	0.0
HHAT	55733	symbol	H. sapiens	55733	H. sapiens	HHAT	hedgehog acyltransferase	GO:0005789 endoplasmic reticulum membrane;GO:0098827 endoplasmic reticulum subcompartment;GO:0044432 endoplasmic reticulum part	0.0	0.0	0.0	0.0	0.0	0.0	0.0	0.0	0.0	0.0	0.0	0.0	0.0	0.0	0.0	0.0	0.0	0.0	0.0	0.0
HJURP	55355	symbol	H. sapiens	55355	H. sapiens	HJURP	Holliday junction recognition protein	GO:0000777 condensed chromosome kinetochore;GO:0000779 condensed chromosome, centromeric region;GO:0000776 kinetochore	1.0	0.0	0.0	0.0	0.0	0.0	0.0	0.0	0.0	0.0	0.0	0.0	0.0	0.0	0.0	0.0	0.0	0.0	0.0	0.0
HMGA1	3159	symbol	H. sapiens	3159	H. sapiens	HMGA1	high mobility group AT-hook 1	GO:0035985 senescence-associated heterochromatin focus;GO:0005925 focal adhesion;GO:0000792 heterochromatin	0.0	0.0	0.0	0.0	0.0	0.0	1.0	0.0	0.0	0.0	1.0	0.0	0.0	0.0	0.0	0.0	0.0	0.0	0.0	0.0
HN1	4851	gene_synonym	H. sapiens	4851	H. sapiens	NOTCH1	notch receptor 1	GO:0002193 MAML1-RBP-Jkappa- ICN1 complex;GO:0001669 acrosomal vesicle;GO:0030141 secretory granule	0.0	0.0	0.0	0.0	0.0	0.0	0.0	0.0	0.0	0.0	0.0	0.0	1.0	0.0	0.0	0.0	0.0	0.0	0.0	0.0
HNRNPH2	3188	symbol	H. sapiens	3188	H. sapiens	HNRNPH2	heterogeneous nuclear ribonucleoprotein H2	GO:0014069 postsynaptic density;GO:0099572 postsynaptic specialization;GO:0032279 asymmetric synapse	0.0	0.0	0.0	0.0	0.0	0.0	0.0	0.0	0.0	0.0	0.0	0.0	0.0	0.0	0.0	0.0	0.0	0.0	0.0	0.0
HPDL	84842	symbol	H. sapiens	84842	H. sapiens	HPDL	4-hydroxyphenylpyruvate dioxygenase like		0.0	0.0	0.0	0.0	0.0	0.0	0.0	0.0	0.0	0.0	0.0	0.0	0.0	0.0	0.0	0.0	0.0	0.0	0.0	0.0
HPX	3263	symbol	H. sapiens	3263	H. sapiens	HPX	hemopexin	GO:0071682 endocytic vesicle lumen;GO:0072562 blood microparticle;GO:0060205 cytoplasmic vesicle lumen	0.0	0.0	0.0	0.0	0.0	0.0	0.0	0.0	0.0	0.0	0.0	0.0	0.0	0.0	0.0	0.0	0.0	0.0	0.0	0.0
HR	55806	symbol	H. sapiens	55806	H. sapiens	HR	HR lysine demethylase and nuclear receptor corepressor	GO:0016604 nuclear body;GO:0000785 chromatin;GO:0044451 nucleoplasm part	0.0	0.0	0.0	0.0	0.0	1.0	0.0	0.0	0.0	0.0	0.0	0.0	0.0	0.0	0.0	0.0	0.0	0.0	0.0	0.0
IBTK	25998	symbol	H. sapiens	25998	H. sapiens	IBTK	inhibitor of Bruton tyrosine kinase	GO:0005654 nucleoplasm;GO:0031981 nuclear lumen;GO:0070013 intracellular organelle lumen	0.0	0.0	0.0	0.0	0.0	0.0	0.0	0.0	0.0	0.0	0.0	0.0	0.0	0.0	0.0	0.0	0.0	0.0	0.0	0.0
IDI1	3422	symbol	H. sapiens	3422	H. sapiens	IDI1	isopentenyl-diphosphate delta isomerase 1	GO:0005777 peroxisome;GO:0042579 microbody;GO:0005829 cytosol	0.0	0.0	0.0	0.0	0.0	0.0	0.0	0.0	0.0	0.0	0.0	0.0	0.0	0.0	0.0	0.0	0.0	0.0	0.0	0.0
IFRD1	3475	symbol	H. sapiens	3475	H. sapiens	IFRD1	interferon related developmental regulator 1	GO:0005634 nucleus;GO:0005737 cytoplasm;GO:0043231 intracellular membrane-bounded organelle	0.0	0.0	0.0	0.0	0.0	0.0	0.0	0.0	0.0	0.0	0.0	0.0	0.0	0.0	0.0	0.0	0.0	0.0	0.0	0.0
IFT88	8100	symbol	H. sapiens	8100	H. sapiens	IFT88	intraflagellar transport 88	GO:0097542 ciliary tip;GO:0097546 ciliary base;GO:0030992 intraciliary transport particle B	0.0	0.0	0.0	0.0	0.0	0.0	0.0	0.0	0.0	0.0	0.0	0.0	1.0	0.0	0.0	0.0	0.0	0.0	0.0	0.0
IGF1R	3480	symbol	H. sapiens	3480	H. sapiens	IGF1R	insulin like growth factor 1 receptor	GO:0005899 insulin receptor complex;GO:0035867 alphav-beta3 integrin-IGF-1-IGF1R complex;GO:1902911 protein kinase complex	0.0	1.0	0.0	0.0	0.0	0.0	0.0	0.0	0.0	0.0	0.0	0.0	0.0	0.0	0.0	0.0	0.0	0.0	0.0	0.0
IGF2BP2	10644	symbol	H. sapiens	10644	H. sapiens	IGF2BP2	insulin like growth factor 2 mRNA binding protein 2	GO:0005856 cytoskeleton;GO:0043232 intracellular non-membrane-bounded organelle;GO:0005829 cytosol	0.0	0.0	0.0	0.0	0.0	0.0	0.0	0.0	0.0	0.0	0.0	0.0	0.0	0.0	0.0	0.0	0.0	0.0	0.0	0.0
IL34	146433	symbol	H. sapiens	146433	H. sapiens	IL34	interleukin 34	GO:0005615 extracellular space;GO:0044421 extracellular region part;GO:0005576 extracellular region	0.0	0.0	0.0	0.0	0.0	0.0	0.0	0.0	0.0	0.0	0.0	0.0	0.0	0.0	0.0	0.0	0.0	0.0	0.0	0.0
ILF2	3608	symbol	H. sapiens	3608	H. sapiens	ILF2	interleukin enhancer binding factor 2	GO:1904724 tertiary granule lumen;GO:0035580 specific granule lumen;GO:1904813 ficolin-1-rich granule lumen	0.0	0.0	0.0	0.0	0.0	0.0	0.0	0.0	0.0	0.0	0.0	0.0	0.0	0.0	0.0	0.0	0.0	0.0	0.0	0.0
IMPA2	3613	symbol	H. sapiens	3613	H. sapiens	IMPA2	inositol monophosphatase 2	GO:0005829 cytosol;GO:0044444 cytoplasmic part;GO:0005737 cytoplasm	0.0	0.0	0.0	0.0	0.0	0.0	0.0	0.0	0.0	0.0	0.0	0.0	0.0	0.0	0.0	0.0	0.0	0.0	0.0	0.0
INCENP	3619	symbol	H. sapiens	3619	H. sapiens	INCENP	inner centromere protein	GO:0000801 central element;GO:1990385 meiotic spindle midzone;GO:0000800 lateral element	1.0	0.0	0.0	0.0	0.0	1.0	1.0	0.0	0.0	0.0	0.0	0.0	0.0	0.0	1.0	0.0	0.0	1.0	0.0	1.0
INPP4B	8821	symbol	H. sapiens	8821	H. sapiens	INPP4B	inositol polyphosphate-4-phosphatase type II B	GO:0005829 cytosol;GO:0044444 cytoplasmic part;GO:0005737 cytoplasm	0.0	0.0	0.0	0.0	0.0	0.0	0.0	0.0	0.0	0.0	0.0	0.0	0.0	0.0	0.0	0.0	0.0	0.0	0.0	0.0
INPP5J	27124	symbol	H. sapiens	27124	H. sapiens	INPP5J	inositol polyphosphate-5-phosphatase J	GO:0043198 dendritic shaft;GO:0030426 growth cone;GO:0150034 distal axon	0.0	0.0	0.0	0.0	0.0	0.0	0.0	0.0	0.0	0.0	0.0	0.0	0.0	0.0	0.0	1.0	0.0	0.0	0.0	0.0
INTS10	55174	symbol	H. sapiens	55174	H. sapiens	INTS10	integrator complex subunit 10	GO:0032039 integrator complex;GO:0005654 nucleoplasm;GO:0031981 nuclear lumen	0.0	0.0	0.0	0.0	0.0	0.0	0.0	0.0	0.0	0.0	0.0	0.0	0.0	0.0	0.0	0.0	0.0	0.0	0.0	0.0
IQCD	115811	symbol	H. sapiens	115811	H. sapiens	IQCD	IQ motif containing D	GO:0031514 motile cilium;GO:0005929 cilium;GO:0120025 plasma membrane bounded cell projection	0.0	0.0	0.0	0.0	0.0	0.0	0.0	0.0	0.0	0.0	0.0	0.0	0.0	0.0	0.0	0.0	0.0	0.0	0.0	0.0
IQCH	64799	symbol	H. sapiens	64799	H. sapiens	IQCH	IQ motif containing H	GO:0005575 cellular_component	0.0	0.0	0.0	0.0	0.0	0.0	0.0	0.0	0.0	0.0	0.0	0.0	0.0	0.0	0.0	0.0	0.0	0.0	0.0	0.0
IRAK1	3654	symbol	H. sapiens	3654	H. sapiens	IRAK1	interleukin 1 receptor associated kinase 1	GO:0045323 interleukin-1 receptor complex;GO:0005811 lipid droplet;GO:0010008 endosome membrane	0.0	0.0	0.0	0.0	0.0	0.0	0.0	0.0	0.0	0.0	0.0	0.0	0.0	0.0	0.0	0.0	0.0	0.0	0.0	0.0
IRS1	3667	symbol	H. sapiens	3667	H. sapiens	IRS1	insulin receptor substrate 1	GO:0005899 insulin receptor complex;GO:0005901 caveola;GO:0044853 plasma membrane raft	0.0	1.0	0.0	0.0	0.0	0.0	0.0	0.0	0.0	0.0	0.0	0.0	0.0	0.0	0.0	0.0	0.0	0.0	0.0	0.0
ITPR1	3708	symbol	H. sapiens	3708	H. sapiens	ITPR1	inositol 1,4,5-trisphosphate receptor type 1	GO:0031088 platelet dense granule membrane;GO:0031095 platelet dense tubular network membrane;GO:0042827 platelet dense granule	0.0	0.0	1.0	0.0	0.0	0.0	0.0	0.0	1.0	0.0	0.0	0.0	0.0	0.0	0.0	0.0	0.0	0.0	0.0	0.0
IVD	3712	symbol	H. sapiens	3712	H. sapiens	IVD	isovaleryl-CoA dehydrogenase	GO:0005759 mitochondrial matrix;GO:0031966 mitochondrial membrane;GO:0005740 mitochondrial envelope	0.0	0.0	0.0	0.0	0.0	0.0	0.0	0.0	0.0	0.0	0.0	0.0	0.0	0.0	0.0	0.0	0.0	0.0	0.0	0.0
JKAMP	51528	symbol	H. sapiens	51528	H. sapiens	JKAMP	JNK1/MAPK8 associated membrane protein	GO:0005789 endoplasmic reticulum membrane;GO:0098827 endoplasmic reticulum subcompartment;GO:0044432 endoplasmic reticulum part	0.0	0.0	0.0	0.0	0.0	0.0	0.0	0.0	0.0	0.0	0.0	0.0	0.0	0.0	0.0	0.0	0.0	0.0	0.0	0.0
JMJD6	23210	symbol	H. sapiens	23210	H. sapiens	JMJD6	jumonji domain containing 6, arginine demethylase and lysine hydroxylase	GO:0005730 nucleolus;GO:1990904 ribonucleoprotein complex;GO:0005654 nucleoplasm	0.0	0.0	0.0	0.0	0.0	0.0	0.0	0.0	0.0	0.0	0.0	0.0	0.0	0.0	0.0	0.0	0.0	0.0	0.0	0.0
JOSD1	9929	symbol	H. sapiens	9929	H. sapiens	JOSD1	Josephin domain containing 1	GO:0005829 cytosol;GO:0005886 plasma membrane;GO:0071944 cell periphery	0.0	0.0	0.0	0.0	0.0	0.0	0.0	0.0	0.0	0.0	0.0	0.0	0.0	0.0	0.0	0.0	0.0	0.0	0.0	0.0
KCMF1	56888	symbol	H. sapiens	56888	H. sapiens	KCMF1	potassium channel modulatory factor 1	GO:1904813 ficolin-1-rich granule lumen;GO:0101002 ficolin-1-rich granule;GO:0030141 secretory granule	0.0	0.0	0.0	0.0	0.0	0.0	0.0	0.0	0.0	0.0	0.0	0.0	0.0	0.0	0.0	0.0	0.0	0.0	0.0	0.0
KCNE4	23704	symbol	H. sapiens	23704	H. sapiens	KCNE4	potassium voltage-gated channel subfamily E regulatory subunit 4	GO:0008076 voltage-gated potassium channel complex;GO:0034705 potassium channel complex;GO:0034703 cation channel complex	0.0	0.0	0.0	0.0	0.0	0.0	0.0	0.0	0.0	0.0	0.0	0.0	0.0	0.0	0.0	0.0	0.0	0.0	0.0	0.0
KCNJ11	3767	symbol	H. sapiens	3767	H. sapiens	KCNJ11	potassium inwardly rectifying channel subfamily J member 11	GO:0008282 inward rectifying potassium channel;GO:0030673 axolemma;GO:0070852 cell body fiber	0.0	0.0	0.0	1.0	0.0	0.0	0.0	0.0	0.0	0.0	0.0	0.0	1.0	0.0	0.0	1.0	0.0	0.0	0.0	0.0
KCNK5	8645	symbol	H. sapiens	8645	H. sapiens	KCNK5	potassium two pore domain channel subfamily K member 5	GO:0005887 integral component of plasma membrane;GO:0031226 intrinsic component of plasma membrane;GO:0044459 plasma membrane part	0.0	0.0	0.0	0.0	0.0	0.0	0.0	0.0	0.0	0.0	0.0	0.0	0.0	0.0	0.0	0.0	0.0	0.0	0.0	0.0
KCNN4	3783	symbol	H. sapiens	3783	H. sapiens	KCNN4	potassium calcium-activated channel subfamily N member 4	GO:0008076 voltage-gated potassium channel complex;GO:0034705 potassium channel complex;GO:0034703 cation channel complex	0.0	0.0	0.0	0.0	0.0	0.0	0.0	0.0	0.0	0.0	0.0	0.0	0.0	0.0	0.0	0.0	0.0	0.0	0.0	0.0
KCTD3	51133	symbol	H. sapiens	51133	H. sapiens	KCTD3	potassium channel tetramerization domain containing 3	GO:0005886 plasma membrane;GO:0071944 cell periphery;GO:0016020 membrane	0.0	0.0	0.0	0.0	0.0	0.0	0.0	0.0	0.0	0.0	0.0	0.0	0.0	0.0	0.0	0.0	0.0	0.0	0.0	0.0
KCTD6	200845	symbol	H. sapiens	200845	H. sapiens	KCTD6	potassium channel tetramerization domain containing 6	GO:0031430 M band;GO:0031672 A band;GO:0030017 sarcomere	0.0	0.0	0.0	0.0	0.0	0.0	0.0	0.0	0.0	0.0	0.0	0.0	0.0	0.0	0.0	0.0	0.0	0.0	0.0	0.0
KDM4B	23030	symbol	H. sapiens	23030	H. sapiens	KDM4B	lysine demethylase 4B	GO:0035097 histone methyltransferase complex;GO:0034708 methyltransferase complex;GO:0044451 nucleoplasm part	0.0	1.0	0.0	0.0	0.0	0.0	0.0	0.0	0.0	0.0	0.0	0.0	0.0	0.0	0.0	0.0	0.0	0.0	0.0	0.0
KIAA0020	9933	gene_synonym	H. sapiens	9933	H. sapiens	PUM3	pumilio RNA binding family member 3	GO:0005730 nucleolus;GO:0005694 chromosome;GO:0005783 endoplasmic reticulum	0.0	0.0	0.0	0.0	0.0	0.0	0.0	0.0	0.0	0.0	0.0	0.0	0.0	0.0	0.0	0.0	0.0	0.0	0.0	0.0
KIAA0040	9674	symbol	H. sapiens	9674	H. sapiens	KIAA0040	KIAA0040	GO:0016021 integral component of membrane;GO:0031224 intrinsic component of membrane;GO:0044425 membrane part	0.0	0.0	0.0	0.0	0.0	0.0	0.0	0.0	0.0	0.0	0.0	0.0	0.0	0.0	0.0	0.0	0.0	0.0	0.0	0.0
KIAA0232	9778	symbol	H. sapiens	9778	H. sapiens	KIAA0232	KIAA0232		0.0	0.0	0.0	0.0	0.0	0.0	0.0	0.0	0.0	0.0	0.0	0.0	0.0	0.0	0.0	0.0	0.0	0.0	0.0	0.0
KIAA0556	23247	symbol	H. sapiens	23247	H. sapiens	KIAA0556	KIAA0556	GO:0005615 extracellular space;GO:0005856 cytoskeleton;GO:0044421 extracellular region part	0.0	0.0	0.0	0.0	0.0	0.0	0.0	0.0	0.0	0.0	0.0	0.0	0.0	0.0	0.0	0.0	0.0	0.0	0.0	0.0
KIAA0831	22863	gene_synonym	H. sapiens	22863	H. sapiens	ATG14	autophagy related 14	GO:0097629 extrinsic component of omegasome membrane;GO:0097632 extrinsic component of phagophore assembly site membrane;GO:1903349 omegasome membrane	0.0	1.0	0.0	0.0	0.0	0.0	0.0	0.0	0.0	0.0	0.0	0.0	0.0	0.0	0.0	0.0	1.0	0.0	0.0	0.0
KIAA1279	26128	gene_synonym	H. sapiens	26128	H. sapiens	KIFBP	kinesin family binding protein	GO:0005856 cytoskeleton;GO:0005739 mitochondrion;GO:0043232 intracellular non-membrane-bounded organelle	0.0	0.0	0.0	0.0	0.0	0.0	0.0	0.0	0.0	0.0	0.0	0.0	0.0	0.0	0.0	0.0	0.0	0.0	0.0	0.0
KIAA1324	57535	gene_synonym	H. sapiens	57535	H. sapiens	ELAPOR1	endosome-lysosome associated apoptosis and autophagy regulator 1	GO:0031902 late endosome membrane;GO:0005765 lysosomal membrane;GO:0010008 endosome membrane	0.0	0.0	0.0	0.0	0.0	0.0	0.0	0.0	0.0	0.0	0.0	0.0	0.0	0.0	0.0	0.0	0.0	0.0	0.0	0.0
KIAA1370	56204	gene_synonym	H. sapiens	56204	H. sapiens	FAM214A	family with sequence similarity 214 member A		0.0	0.0	0.0	0.0	0.0	0.0	0.0	0.0	0.0	0.0	0.0	0.0	0.0	0.0	0.0	0.0	0.0	0.0	0.0	0.0
KIAA1377	57562	gene_synonym	H. sapiens	57562	H. sapiens	CEP126	centrosomal protein 126	GO:0097546 ciliary base;GO:0030496 midbody;GO:0044441 ciliary part	0.0	0.0	0.0	0.0	0.0	0.0	0.0	0.0	0.0	0.0	0.0	0.0	0.0	0.0	0.0	0.0	0.0	0.0	0.0	0.0
KIAA1407	57577	gene_synonym	H. sapiens	57577	H. sapiens	CCDC191	coiled-coil domain containing 191		0.0	0.0	0.0	0.0	0.0	0.0	0.0	0.0	0.0	0.0	0.0	0.0	0.0	0.0	0.0	0.0	0.0	0.0	0.0	0.0
KIAA1467	57613	gene_synonym	H. sapiens	57613	H. sapiens	FAM234B	family with sequence similarity 234 member B	GO:0150051 postsynaptic Golgi apparatus;GO:0098794 postsynapse;GO:0044456 synapse part	0.0	0.0	0.0	0.0	0.0	0.0	0.0	0.0	0.0	0.0	0.0	0.0	0.0	1.0	0.0	0.0	0.0	0.0	0.0	0.0
KIAA1609	57707	gene_synonym	H. sapiens	57707	H. sapiens	MEAK7	MTOR associated protein, eak-7 homolog	GO:0005765 lysosomal membrane;GO:0098852 lytic vacuole membrane;GO:0005764 lysosome	0.0	0.0	0.0	0.0	0.0	0.0	0.0	0.0	0.0	0.0	0.0	0.0	0.0	0.0	0.0	0.0	0.0	0.0	0.0	0.0
KIAA1737	85457	gene_synonym	H. sapiens	85457	H. sapiens	CIPC	CLOCK interacting pacemaker	GO:0005829 cytosol;GO:0005634 nucleus;GO:0044444 cytoplasmic part	0.0	0.0	0.0	0.0	0.0	0.0	0.0	0.0	0.0	0.0	0.0	0.0	0.0	0.0	0.0	0.0	0.0	0.0	0.0	0.0
KIAA1949	170954	gene_synonym	H. sapiens	170954	H. sapiens	PPP1R18	protein phosphatase 1 regulatory subunit 18	GO:0005856 cytoskeleton;GO:0043232 intracellular non-membrane-bounded organelle;GO:0043228 non-membrane-bounded organelle	0.0	0.0	0.0	0.0	0.0	0.0	0.0	0.0	0.0	0.0	0.0	0.0	0.0	0.0	0.0	0.0	0.0	0.0	0.0	0.0
KIF12	113220	symbol	H. sapiens	113220	H. sapiens	KIF12	kinesin family member 12	GO:0005871 kinesin complex;GO:0005875 microtubule associated complex;GO:0005874 microtubule	0.0	0.0	0.0	0.0	0.0	0.0	0.0	0.0	0.0	0.0	0.0	0.0	0.0	0.0	1.0	0.0	0.0	0.0	0.0	0.0
KIF13B	23303	symbol	H. sapiens	23303	H. sapiens	KIF13B	kinesin family member 13B	GO:0033270 paranode region of axon;GO:0044304 main axon;GO:0005871 kinesin complex	0.0	0.0	0.0	0.0	0.0	0.0	0.0	0.0	0.0	0.0	0.0	0.0	0.0	0.0	1.0	0.0	0.0	0.0	0.0	0.0
KIF16B	55614	symbol	H. sapiens	55614	H. sapiens	KIF16B	kinesin family member 16B	GO:0031901 early endosome membrane;GO:0005871 kinesin complex;GO:0045335 phagocytic vesicle	0.0	0.0	0.0	0.0	0.0	0.0	0.0	0.0	0.0	0.0	0.0	0.0	0.0	0.0	1.0	0.0	0.0	0.0	0.0	0.0
KIF2C	11004	symbol	H. sapiens	11004	H. sapiens	KIF2C	kinesin family member 2C	GO:0035371 microtubule plus-end;GO:1990752 microtubule end;GO:0000777 condensed chromosome kinetochore	1.0	0.0	0.0	0.0	0.0	0.0	0.0	0.0	0.0	0.0	0.0	0.0	0.0	0.0	1.0	0.0	0.0	0.0	0.0	1.0
KIFC1	3833	symbol	H. sapiens	3833	H. sapiens	KIFC1	kinesin family member C1	GO:0005871 kinesin complex;GO:0072686 mitotic spindle;GO:0005875 microtubule associated complex	0.0	0.0	0.0	0.0	0.0	0.0	0.0	0.0	0.0	0.0	0.0	0.0	0.0	0.0	1.0	0.0	0.0	0.0	0.0	1.0
KLHDC1	122773	symbol	H. sapiens	122773	H. sapiens	KLHDC1	kelch domain containing 1	GO:0005829 cytosol;GO:0044444 cytoplasmic part;GO:0005737 cytoplasm	0.0	0.0	0.0	0.0	0.0	0.0	0.0	0.0	0.0	0.0	0.0	0.0	0.0	0.0	0.0	0.0	0.0	0.0	0.0	0.0
KLHDC2	23588	symbol	H. sapiens	23588	H. sapiens	KLHDC2	kelch domain containing 2	GO:0031965 nuclear membrane;GO:0016604 nuclear body;GO:0005635 nuclear envelope	0.0	0.0	0.0	0.0	0.0	1.0	0.0	0.0	0.0	0.0	0.0	0.0	0.0	0.0	0.0	0.0	0.0	0.0	0.0	0.0
KLHDC3	116138	symbol	H. sapiens	116138	H. sapiens	KLHDC3	kelch domain containing 3	GO:0000790 nuclear chromatin;GO:0044454 nuclear chromosome part;GO:0000785 chromatin	0.0	0.0	0.0	0.0	0.0	0.0	0.0	0.0	0.0	0.0	0.0	0.0	0.0	0.0	0.0	0.0	0.0	0.0	0.0	0.0
KPNA2	3838	symbol	H. sapiens	3838	H. sapiens	KPNA2	karyopherin subunit alpha 2	GO:0098892 extrinsic component of postsynaptic specialization membrane;GO:0098890 extrinsic component of postsynaptic membrane;GO:0099243 extrinsic component of synaptic membrane	0.0	0.0	0.0	0.0	0.0	0.0	0.0	0.0	0.0	0.0	0.0	0.0	0.0	0.0	0.0	0.0	0.0	0.0	0.0	0.0
KPNA4	3840	symbol	H. sapiens	3840	H. sapiens	KPNA4	karyopherin subunit alpha 4	GO:0005643 nuclear pore;GO:0031965 nuclear membrane;GO:0005635 nuclear envelope	0.0	0.0	0.0	0.0	0.0	0.0	0.0	0.0	0.0	0.0	0.0	0.0	0.0	0.0	0.0	0.0	0.0	0.0	0.0	0.0
KTI12	112970	symbol	H. sapiens	112970	H. sapiens	KTI12	KTI12 chromatin associated homolog	GO:0033588 Elongator holoenzyme complex;GO:0032991 protein-containing complex;GO:0044424 intracellular part	0.0	0.0	0.0	0.0	0.0	0.0	0.0	0.0	0.0	0.0	0.0	0.0	0.0	0.0	0.0	0.0	0.0	0.0	0.0	0.0
L3MBTL4	91133	symbol	H. sapiens	91133	H. sapiens	L3MBTL4	L3MBTL histone methyl-lysine binding protein 4	GO:0005634 nucleus;GO:0043231 intracellular membrane-bounded organelle;GO:0043227 membrane-bounded organelle	0.0	0.0	0.0	0.0	0.0	0.0	0.0	0.0	0.0	0.0	0.0	0.0	0.0	0.0	0.0	0.0	0.0	0.0	0.0	0.0
LASS2	29956	gene_synonym	H. sapiens	29956	H. sapiens	CERS2	ceramide synthase 2	GO:0005789 endoplasmic reticulum membrane;GO:0098827 endoplasmic reticulum subcompartment;GO:0044432 endoplasmic reticulum part	0.0	0.0	0.0	0.0	0.0	0.0	0.0	0.0	0.0	0.0	0.0	0.0	0.0	0.0	0.0	0.0	0.0	0.0	0.0	0.0
LASS6	253782	gene_synonym	H. sapiens	253782	H. sapiens	CERS6	ceramide synthase 6	GO:0005789 endoplasmic reticulum membrane;GO:0098827 endoplasmic reticulum subcompartment;GO:0044432 endoplasmic reticulum part	0.0	0.0	0.0	0.0	0.0	0.0	0.0	0.0	0.0	0.0	0.0	0.0	0.0	0.0	0.0	0.0	0.0	0.0	0.0	0.0
LBR	3930	symbol	H. sapiens	3930	H. sapiens	LBR	lamin B receptor	GO:0005639 integral component of nuclear inner membrane;GO:0031229 intrinsic component of nuclear inner membrane;GO:0044453 nuclear membrane part	0.0	0.0	0.0	0.0	0.0	0.0	0.0	0.0	0.0	0.0	0.0	0.0	0.0	0.0	0.0	0.0	0.0	0.0	0.0	0.0
LCMT2	9836	symbol	H. sapiens	9836	H. sapiens	LCMT2	leucine carboxyl methyltransferase 2	GO:0005737 cytoplasm;GO:0044424 intracellular part;GO:0005622 intracellular	0.0	0.0	0.0	0.0	0.0	0.0	0.0	0.0	0.0	0.0	0.0	0.0	0.0	0.0	0.0	0.0	0.0	0.0	0.0	0.0
LDHB	3945	symbol	H. sapiens	3945	H. sapiens	LDHB	lactate dehydrogenase B	GO:0045121 membrane raft;GO:0098857 membrane microdomain;GO:0070062 extracellular exosome	0.0	0.0	0.0	0.0	0.0	0.0	0.0	0.0	0.0	0.0	0.0	0.0	0.0	0.0	0.0	0.0	0.0	0.0	0.0	0.0
LETM2	137994	symbol	H. sapiens	137994	H. sapiens	LETM2	leucine zipper and EF-hand containing transmembrane protein 2	GO:0005743 mitochondrial inner membrane;GO:0031966 mitochondrial membrane;GO:0019866 organelle inner membrane	0.0	0.0	0.0	0.0	0.0	0.0	0.0	0.0	0.0	0.0	0.0	0.0	0.0	0.0	0.0	0.0	0.0	0.0	0.0	0.0
LFNG	3955	symbol	H. sapiens	3955	H. sapiens	LFNG	LFNG O-fucosylpeptide 3-beta-N-acetylglucosaminyltransferase	GO:0030173 integral component of Golgi membrane;GO:0031228 intrinsic component of Golgi membrane;GO:0031301 integral component of organelle membrane	0.0	0.0	0.0	0.0	0.0	0.0	0.0	0.0	0.0	0.0	0.0	0.0	0.0	0.0	0.0	0.0	0.0	0.0	0.0	0.0
LIPG	9388	symbol	H. sapiens	9388	H. sapiens	LIPG	lipase G, endothelial type	GO:0005769 early endosome;GO:0005768 endosome;GO:0009986 cell surface	0.0	0.0	0.0	0.0	0.0	0.0	0.0	0.0	0.0	0.0	0.0	0.0	0.0	0.0	0.0	0.0	0.0	0.0	0.0	0.0
LOC100128788	100128788	Gene_ID	H. sapiens	100128788	H. sapiens	SRRM2-AS1	SRRM2 antisense RNA 1		0.0	0.0	0.0	0.0	0.0	0.0	0.0	0.0	0.0	0.0	0.0	0.0	0.0	0.0	0.0	0.0	0.0	0.0	0.0	0.0
LOC100190938	100190938	Gene_ID	H. sapiens	100190938	H. sapiens	RAMP2-AS1	RAMP2 antisense RNA 1		0.0	0.0	0.0	0.0	0.0	0.0	0.0	0.0	0.0	0.0	0.0	0.0	0.0	0.0	0.0	0.0	0.0	0.0	0.0	0.0
LOC113230	113230	Gene_ID	H. sapiens	113230	H. sapiens	MISP3	MISP family member 3		0.0	0.0	0.0	0.0	0.0	0.0	0.0	0.0	0.0	0.0	0.0	0.0	0.0	0.0	0.0	0.0	0.0	0.0	0.0	0.0
LOC146880	146880	Gene_ID	H. sapiens	146880	H. sapiens	ARHGAP27P1	Rho GTPase activating protein 27 pseudogene 1		0.0	0.0	0.0	0.0	0.0	0.0	0.0	0.0	0.0	0.0	0.0	0.0	0.0	0.0	0.0	0.0	0.0	0.0	0.0	0.0
LOC400043	400043	Gene_ID	H. sapiens	400043	H. sapiens	LINC02381	long intergenic non-protein coding RNA 2381		0.0	0.0	0.0	0.0	0.0	0.0	0.0	0.0	0.0	0.0	0.0	0.0	0.0	0.0	0.0	0.0	0.0	0.0	0.0	0.0
LOC90110	84961	Gene_ID	H. sapiens	84961	H. sapiens	FBXL20	F-box and leucine rich repeat protein 20	GO:0019005 SCF ubiquitin ligase complex;GO:0098685 Schaffer collateral - CA1 synapse;GO:0031461 cullin-RING ubiquitin ligase complex	0.0	1.0	0.0	0.0	0.0	0.0	0.0	0.0	0.0	0.0	0.0	0.0	0.0	0.0	0.0	0.0	0.0	0.0	0.0	0.0
LPIN1	23175	symbol	H. sapiens	23175	H. sapiens	LPIN1	lipin 1	GO:0005741 mitochondrial outer membrane;GO:0031965 nuclear membrane;GO:0031968 organelle outer membrane	0.0	0.0	0.0	0.0	0.0	0.0	0.0	0.0	0.0	0.0	0.0	0.0	0.0	0.0	0.0	0.0	0.0	0.0	0.0	0.0
LRBA	987	symbol	H. sapiens	987	H. sapiens	LRBA	LPS responsive beige-like anchor protein	GO:0005764 lysosome;GO:0000323 lytic vacuole;GO:0005773 vacuole	0.0	0.0	0.0	0.0	0.0	0.0	0.0	0.0	0.0	0.0	0.0	0.0	0.0	0.0	0.0	0.0	0.0	0.0	0.0	0.0
LRIG1	26018	symbol	H. sapiens	26018	H. sapiens	LRIG1	leucine rich repeats and immunoglobulin like domains 1	GO:0031012 extracellular matrix;GO:0005615 extracellular space;GO:0044421 extracellular region part	0.0	0.0	0.0	0.0	0.0	0.0	0.0	0.0	0.0	0.0	0.0	0.0	0.0	0.0	0.0	0.0	0.0	0.0	0.0	0.0
LRP8	7804	symbol	H. sapiens	7804	H. sapiens	LRP8	LDL receptor related protein 8	GO:0005901 caveola;GO:0044853 plasma membrane raft;GO:0014069 postsynaptic density	0.0	0.0	0.0	0.0	0.0	0.0	0.0	0.0	0.0	0.0	0.0	0.0	0.0	0.0	1.0	0.0	0.0	0.0	0.0	0.0
LRRC17	10234	symbol	H. sapiens	10234	H. sapiens	LRRC17	leucine rich repeat containing 17	GO:0031012 extracellular matrix;GO:0005615 extracellular space;GO:0044421 extracellular region part	0.0	0.0	0.0	0.0	0.0	0.0	0.0	0.0	0.0	0.0	0.0	0.0	0.0	0.0	0.0	0.0	0.0	0.0	0.0	0.0
LRRC46	90506	symbol	H. sapiens	90506	H. sapiens	LRRC46	leucine rich repeat containing 46		0.0	0.0	0.0	0.0	0.0	0.0	0.0	0.0	0.0	0.0	0.0	0.0	0.0	0.0	0.0	0.0	0.0	0.0	0.0	0.0
LRRC48	83450	gene_synonym	H. sapiens	83450	H. sapiens	DRC3	dynein regulatory complex subunit 3	GO:0005930 axoneme;GO:0097014 ciliary plasm;GO:0031514 motile cilium	0.0	0.0	0.0	0.0	0.0	0.0	0.0	0.0	0.0	0.0	0.0	0.0	0.0	0.0	0.0	0.0	1.0	0.0	0.0	0.0
LRRC56	115399	symbol	H. sapiens	115399	H. sapiens	LRRC56	leucine rich repeat containing 56	GO:0005929 cilium;GO:0120025 plasma membrane bounded cell projection;GO:0042995 cell projection	0.0	0.0	0.0	0.0	0.0	0.0	0.0	0.0	0.0	0.0	0.0	0.0	0.0	0.0	0.0	0.0	0.0	0.0	0.0	0.0
LRTOMT	220074	symbol	H. sapiens	220074	H. sapiens	LRTOMT	leucine rich transmembrane and O-methyltransferase domain containing	GO:0005783 endoplasmic reticulum;GO:0012505 endomembrane system;GO:0005886 plasma membrane	0.0	0.0	0.0	0.0	0.0	0.0	0.0	0.0	0.0	0.0	0.0	0.0	0.0	0.0	0.0	0.0	0.0	0.0	0.0	0.0
LSM2	57819	symbol	H. sapiens	57819	H. sapiens	LSM2	LSM2 homolog, U6 small nuclear RNA and mRNA degradation associated	GO:0005688 U6 snRNP;GO:0120115 Lsm2-8 complex;GO:0046540 U4/U6 x U5 tri-snRNP complex	0.0	0.0	0.0	0.0	0.0	0.0	0.0	0.0	0.0	0.0	0.0	0.0	0.0	0.0	0.0	0.0	0.0	0.0	1.0	0.0
LSM6	11157	symbol	H. sapiens	11157	H. sapiens	LSM6	LSM6 homolog, U6 small nuclear RNA and mRNA degradation associated	GO:0005688 U6 snRNP;GO:0120115 Lsm2-8 complex;GO:0046540 U4/U6 x U5 tri-snRNP complex	0.0	0.0	0.0	0.0	0.0	0.0	0.0	0.0	0.0	0.0	0.0	0.0	0.0	0.0	0.0	0.0	0.0	0.0	1.0	0.0
LSR	51599	symbol	H. sapiens	51599	H. sapiens	LSR	lipolysis stimulated lipoprotein receptor	GO:0034361 very-low-density lipoprotein particle;GO:0034362 low-density lipoprotein particle;GO:0042627 chylomicron	0.0	0.0	0.0	0.0	0.0	0.0	0.0	0.0	0.0	0.0	0.0	0.0	0.0	0.0	0.0	0.0	0.0	0.0	0.0	0.0
LTV1	84946	symbol	H. sapiens	84946	H. sapiens	LTV1	LTV1 ribosome biogenesis factor	GO:0030688 preribosome, small subunit precursor;GO:0030684 preribosome;GO:1990904 ribonucleoprotein complex	0.0	0.0	0.0	0.0	0.0	0.0	0.0	1.0	0.0	0.0	0.0	0.0	0.0	0.0	0.0	0.0	0.0	0.0	0.0	0.0
LYAR	55646	symbol	H. sapiens	55646	H. sapiens	LYAR	Ly1 antibody reactive	GO:0001750 photoreceptor outer segment;GO:0097733 photoreceptor cell cilium;GO:0097731 9+0 non-motile cilium	0.0	0.0	0.0	0.0	0.0	0.0	0.0	0.0	0.0	0.0	0.0	0.0	0.0	0.0	0.0	0.0	0.0	0.0	0.0	0.0
LYN	4067	symbol	H. sapiens	4067	H. sapiens	LYN	LYN proto-oncogene, Src family tyrosine kinase	GO:0034666 integrin alpha2-beta1 complex;GO:0030061 mitochondrial crista;GO:0042629 mast cell granule	0.0	0.0	0.0	0.0	0.0	0.0	0.0	0.0	1.0	0.0	0.0	0.0	0.0	0.0	0.0	0.0	0.0	0.0	0.0	0.0
LYPD5	284348	symbol	H. sapiens	284348	H. sapiens	LYPD5	LY6/PLAUR domain containing 5	GO:0031225 anchored component of membrane;GO:0005576 extracellular region;GO:0005886 plasma membrane	0.0	0.0	0.0	0.0	0.0	0.0	0.0	0.0	0.0	0.0	0.0	0.0	0.0	0.0	0.0	0.0	0.0	0.0	0.0	0.0
LZTFL1	54585	symbol	H. sapiens	54585	H. sapiens	LZTFL1	leucine zipper transcription factor like 1	GO:0005829 cytosol;GO:0044444 cytoplasmic part;GO:0005737 cytoplasm	0.0	0.0	0.0	0.0	0.0	0.0	0.0	0.0	0.0	0.0	0.0	0.0	0.0	0.0	0.0	0.0	0.0	0.0	0.0	0.0
MAGED2	10916	symbol	H. sapiens	10916	H. sapiens	MAGED2	MAGE family member D2	GO:0031093 platelet alpha granule lumen;GO:0031091 platelet alpha granule;GO:0034774 secretory granule lumen	0.0	0.0	0.0	0.0	0.0	0.0	0.0	0.0	0.0	0.0	0.0	0.0	0.0	0.0	0.0	0.0	0.0	0.0	0.0	0.0
MAGOH	4116	symbol	H. sapiens	4116	H. sapiens	MAGOH	mago homolog, exon junction complex subunit	GO:0035145 exon-exon junction complex;GO:0071013 catalytic step 2 spliceosome;GO:0016607 nuclear speck	0.0	0.0	0.0	0.0	0.0	1.0	0.0	0.0	0.0	0.0	0.0	0.0	0.0	0.0	0.0	0.0	0.0	0.0	1.0	0.0
MALL	7851	symbol	H. sapiens	7851	H. sapiens	MALL	mal, T cell differentiation protein like	GO:0030136 clathrin-coated vesicle;GO:0045121 membrane raft;GO:0098857 membrane microdomain	0.0	0.0	0.0	0.0	0.0	0.0	0.0	0.0	0.0	0.0	0.0	0.0	0.0	0.0	0.0	0.0	0.0	0.0	0.0	0.0
MAP2	4133	symbol	H. sapiens	4133	H. sapiens	MAP2	microtubule associated protein 2	GO:0150014 apical distal dendrite;GO:0150002 distal dendrite;GO:0150001 primary dendrite	0.0	0.0	0.0	0.0	0.0	0.0	0.0	0.0	0.0	0.0	0.0	1.0	0.0	0.0	1.0	0.0	1.0	0.0	0.0	0.0
MAPT	4137	symbol	H. sapiens	4137	H. sapiens	MAPT	microtubule associated protein tau	GO:0097418 neurofibrillary tangle;GO:0030673 axolemma;GO:0045298 tubulin complex	0.0	0.0	0.0	1.0	0.0	1.0	0.0	0.0	0.0	0.0	0.0	1.0	0.0	0.0	1.0	1.0	1.0	0.0	0.0	0.0
MASTL	84930	symbol	H. sapiens	84930	H. sapiens	MASTL	microtubule associated serine/threonine kinase like	GO:0032154 cleavage furrow;GO:0032155 cell division site part;GO:0032153 cell division site	0.0	0.0	0.0	0.0	0.0	0.0	0.0	0.0	0.0	0.0	0.0	0.0	0.0	0.0	0.0	0.0	0.0	0.0	0.0	0.0
MATN3	4148	symbol	H. sapiens	4148	H. sapiens	MATN3	matrilin 3	GO:0005788 endoplasmic reticulum lumen;GO:0062023 collagen-containing extracellular matrix;GO:0031012 extracellular matrix	0.0	0.0	0.0	0.0	0.0	0.0	0.0	0.0	0.0	0.0	0.0	0.0	0.0	0.0	0.0	0.0	0.0	0.0	0.0	0.0
MBD6	114785	symbol	H. sapiens	114785	H. sapiens	MBD6	methyl-CpG binding domain protein 6	GO:0010369 chromocenter;GO:0001650 fibrillar center;GO:0044452 nucleolar part	1.0	0.0	0.0	0.0	0.0	0.0	0.0	0.0	0.0	0.0	0.0	0.0	0.0	0.0	0.0	0.0	0.0	1.0	0.0	0.0
MCCC1	56922	symbol	H. sapiens	56922	H. sapiens	MCCC1	methylcrotonoyl-CoA carboxylase 1	GO:0002169 3-methylcrotonyl-CoA carboxylase complex, mitochondrial;GO:1905202 methylcrotonoyl-CoA carboxylase complex;GO:0098798 mitochondrial protein complex	0.0	0.0	0.0	0.0	0.0	0.0	0.0	0.0	0.0	0.0	0.0	0.0	0.0	0.0	0.0	0.0	0.0	0.0	0.0	0.0
MCM2	4171	symbol	H. sapiens	4171	H. sapiens	MCM2	minichromosome maintenance complex component 2	GO:0005664 nuclear origin of replication recognition complex;GO:0000808 origin recognition complex;GO:0042555 MCM complex	1.0	0.0	0.0	0.0	0.0	0.0	0.0	0.0	0.0	0.0	0.0	0.0	0.0	0.0	0.0	0.0	0.0	0.0	0.0	0.0
MCM3	4172	symbol	H. sapiens	4172	H. sapiens	MCM3	minichromosome maintenance complex component 3	GO:0005658 alpha DNA polymerase:primase complex;GO:0043601 nuclear replisome;GO:0030894 replisome	1.0	1.0	0.0	0.0	0.0	0.0	0.0	0.0	1.0	0.0	0.0	0.0	0.0	0.0	0.0	0.0	0.0	0.0	0.0	0.0
MCM5	4174	symbol	H. sapiens	4174	H. sapiens	MCM5	minichromosome maintenance complex component 5	GO:0042555 MCM complex;GO:0000784 nuclear chromosome, telomeric region;GO:0000781 chromosome, telomeric region	1.0	0.0	0.0	0.0	0.0	0.0	0.0	0.0	0.0	0.0	0.0	0.0	0.0	0.0	0.0	0.0	0.0	0.0	0.0	0.0
MCM7	4176	symbol	H. sapiens	4176	H. sapiens	MCM7	minichromosome maintenance complex component 7	GO:0042555 MCM complex;GO:0000784 nuclear chromosome, telomeric region;GO:0000781 chromosome, telomeric region	1.0	0.0	0.0	0.0	0.0	0.0	0.0	0.0	0.0	0.0	0.0	0.0	0.0	0.0	0.0	0.0	0.0	0.0	0.0	0.0
MDH1	4190	symbol	H. sapiens	4190	H. sapiens	MDH1	malate dehydrogenase 1	GO:0070062 extracellular exosome;GO:1903561 extracellular vesicle;GO:0043230 extracellular organelle	0.0	0.0	0.0	0.0	0.0	0.0	0.0	0.0	0.0	0.0	0.0	0.0	0.0	0.0	0.0	0.0	0.0	0.0	0.0	0.0
MDP1	145553	symbol	H. sapiens	145553	H. sapiens	MDP1	magnesium dependent phosphatase 1		0.0	0.0	0.0	0.0	0.0	0.0	0.0	0.0	0.0	0.0	0.0	0.0	0.0	0.0	0.0	0.0	0.0	0.0	0.0	0.0
MED1	5469	symbol	H. sapiens	5469	H. sapiens	MED1	mediator complex subunit 1	GO:0016592 mediator complex;GO:0032993 protein-DNA complex;GO:0000151 ubiquitin ligase complex	0.0	1.0	0.0	0.0	0.0	0.0	0.0	0.0	0.0	0.0	0.0	0.0	0.0	0.0	0.0	0.0	0.0	0.0	0.0	0.0
MED30	90390	symbol	H. sapiens	90390	H. sapiens	MED30	mediator complex subunit 30	GO:0016592 mediator complex;GO:0000151 ubiquitin ligase complex;GO:0044451 nucleoplasm part	0.0	1.0	0.0	0.0	0.0	0.0	0.0	0.0	0.0	0.0	0.0	0.0	0.0	0.0	0.0	0.0	0.0	0.0	0.0	0.0
MED8	112950	symbol	H. sapiens	112950	H. sapiens	MED8	mediator complex subunit 8	GO:0070847 core mediator complex;GO:0016592 mediator complex;GO:0090575 RNA polymerase II transcription factor complex	0.0	0.0	0.0	0.0	0.0	0.0	0.0	0.0	0.0	0.0	1.0	0.0	0.0	0.0	0.0	0.0	0.0	0.0	0.0	0.0
MEGF9	1955	symbol	H. sapiens	1955	H. sapiens	MEGF9	multiple EGF like domains 9	GO:0043256 laminin complex;GO:0044420 extracellular matrix component;GO:0005604 basement membrane	0.0	0.0	0.0	0.0	0.0	0.0	0.0	0.0	0.0	0.0	0.0	0.0	0.0	0.0	0.0	0.0	0.0	0.0	0.0	0.0
MEIS3	56917	symbol	H. sapiens	56917	H. sapiens	MEIS3	Meis homeobox 3	GO:0000790 nuclear chromatin;GO:0044454 nuclear chromosome part;GO:0000785 chromatin	0.0	0.0	0.0	0.0	0.0	0.0	0.0	0.0	0.0	0.0	0.0	0.0	0.0	0.0	0.0	0.0	0.0	0.0	0.0	0.0
MELK	9833	symbol	H. sapiens	9833	H. sapiens	MELK	maternal embryonic leucine zipper kinase	GO:0005938 cell cortex;GO:0099568 cytoplasmic region;GO:0005886 plasma membrane	0.0	0.0	0.0	0.0	0.0	0.0	0.0	0.0	0.0	0.0	0.0	0.0	0.0	0.0	0.0	0.0	1.0	0.0	0.0	0.0
MEMO1	51072	symbol	H. sapiens	51072	H. sapiens	MEMO1	mediator of cell motility 1	GO:0005829 cytosol;GO:0005634 nucleus;GO:0044444 cytoplasmic part	0.0	0.0	0.0	0.0	0.0	0.0	0.0	0.0	0.0	0.0	0.0	0.0	0.0	0.0	0.0	0.0	0.0	0.0	0.0	0.0
MEX3A	92312	symbol	H. sapiens	92312	H. sapiens	MEX3A	mex-3 RNA binding family member A	GO:0000932 P-body;GO:0036464 cytoplasmic ribonucleoprotein granule;GO:0035770 ribonucleoprotein granule	0.0	0.0	0.0	0.0	0.0	0.0	0.0	0.0	0.0	0.0	0.0	0.0	0.0	0.0	0.0	0.0	0.0	0.0	0.0	0.0
MFI2	4241	gene_synonym	H. sapiens	4241	H. sapiens	MELTF	melanotransferrin	GO:0046658 anchored component of plasma membrane;GO:0005788 endoplasmic reticulum lumen;GO:0070062 extracellular exosome	0.0	0.0	0.0	0.0	0.0	0.0	0.0	0.0	0.0	0.0	0.0	0.0	0.0	0.0	0.0	0.0	0.0	0.0	0.0	0.0
MFSD2B	388931	symbol	H. sapiens	388931	H. sapiens	MFSD2B	major facilitator superfamily domain containing 2B	GO:0005887 integral component of plasma membrane;GO:0031226 intrinsic component of plasma membrane;GO:0044459 plasma membrane part	0.0	0.0	0.0	0.0	0.0	0.0	0.0	0.0	0.0	0.0	0.0	0.0	0.0	0.0	0.0	0.0	0.0	0.0	0.0	0.0
MGC72080						None	None	None	nan	nan	nan	nan	nan	nan	nan	nan	nan	nan	nan	nan	nan	nan	nan	nan	nan	nan	nan	nan
MICALL1	85377	symbol	H. sapiens	85377	H. sapiens	MICALL1	MICAL like 1	GO:0031941 filamentous actin;GO:0055038 recycling endosome membrane;GO:0031902 late endosome membrane	0.0	0.0	0.0	0.0	0.0	0.0	0.0	0.0	0.0	0.0	0.0	0.0	0.0	0.0	1.0	0.0	0.0	0.0	0.0	0.0
MID1	4281	symbol	H. sapiens	4281	H. sapiens	MID1	midline 1	GO:0005881 cytoplasmic microtubule;GO:0005875 microtubule associated complex;GO:0005874 microtubule	0.0	0.0	0.0	0.0	0.0	0.0	0.0	0.0	0.0	0.0	0.0	0.0	0.0	0.0	1.0	0.0	0.0	0.0	0.0	1.0
MKL2	57496	gene_synonym	H. sapiens	57496	H. sapiens	MRTFB	myocardin related transcription factor B	GO:0005634 nucleus;GO:0043231 intracellular membrane-bounded organelle;GO:0043227 membrane-bounded organelle	0.0	0.0	0.0	0.0	0.0	0.0	0.0	0.0	0.0	0.0	0.0	0.0	0.0	0.0	0.0	0.0	0.0	0.0	0.0	0.0
MLPH	79083	symbol	H. sapiens	79083	H. sapiens	MLPH	melanophilin	GO:0030864 cortical actin cytoskeleton;GO:0030863 cortical cytoskeleton;GO:0044448 cell cortex part	0.0	0.0	0.0	0.0	0.0	0.0	0.0	0.0	1.0	0.0	0.0	0.0	0.0	0.0	0.0	0.0	1.0	0.0	0.0	0.0
MOAP1	64112	symbol	H. sapiens	64112	H. sapiens	MOAP1	modulator of apoptosis 1	GO:0005741 mitochondrial outer membrane;GO:0031968 organelle outer membrane;GO:0019867 outer membrane	0.0	0.0	0.0	0.0	0.0	0.0	0.0	0.0	0.0	0.0	0.0	0.0	0.0	0.0	0.0	0.0	0.0	0.0	0.0	0.0
MOBKL2B	79817	gene_synonym	H. sapiens	79817	H. sapiens	MOB3B	MOB kinase activator 3B		0.0	0.0	0.0	0.0	0.0	0.0	0.0	0.0	0.0	0.0	0.0	0.0	0.0	0.0	0.0	0.0	0.0	0.0	0.0	0.0
MORC2	22880	symbol	H. sapiens	22880	H. sapiens	MORC2	MORC family CW-type zinc finger 2	GO:0016363 nuclear matrix;GO:0000792 heterochromatin;GO:0034399 nuclear periphery	0.0	0.0	0.0	0.0	0.0	0.0	1.0	0.0	0.0	0.0	0.0	1.0	0.0	0.0	0.0	0.0	0.0	0.0	0.0	0.0
MORN1	79906	symbol	H. sapiens	79906	H. sapiens	MORN1	MORN repeat containing 1		0.0	0.0	0.0	0.0	0.0	0.0	0.0	0.0	0.0	0.0	0.0	0.0	0.0	0.0	0.0	0.0	0.0	0.0	0.0	0.0
MPHOSPH10	10199	symbol	H. sapiens	10199	H. sapiens	MPHOSPH10	M-phase phosphoprotein 10	GO:0034457 Mpp10 complex;GO:0030686 90S preribosome;GO:0032040 small-subunit processome	0.0	0.0	0.0	0.0	0.0	0.0	0.0	1.0	0.0	0.0	0.0	0.0	0.0	0.0	0.0	0.0	0.0	0.0	0.0	0.0
MPHOSPH6	10200	symbol	H. sapiens	10200	H. sapiens	MPHOSPH6	M-phase phosphoprotein 6	GO:0000176 nuclear exosome (RNase complex);GO:0000178 exosome (RNase complex);GO:1905354 exoribonuclease complex	0.0	0.0	0.0	0.0	0.0	0.0	0.0	0.0	0.0	0.0	0.0	0.0	0.0	0.0	0.0	0.0	0.0	0.0	0.0	0.0
MPP2	4355	symbol	H. sapiens	4355	H. sapiens	MPP2	membrane palmitoylated protein 2	GO:0032590 dendrite membrane;GO:0043198 dendritic shaft;GO:0032589 neuron projection membrane	0.0	0.0	0.0	1.0	0.0	0.0	0.0	0.0	0.0	0.0	0.0	0.0	0.0	0.0	0.0	1.0	0.0	0.0	0.0	0.0
MRAS	22808	symbol	H. sapiens	22808	H. sapiens	MRAS	muscle RAS oncogene homolog	GO:0005886 plasma membrane;GO:0071944 cell periphery;GO:0016020 membrane	0.0	0.0	0.0	0.0	0.0	0.0	0.0	0.0	0.0	0.0	0.0	0.0	0.0	0.0	0.0	0.0	0.0	0.0	0.0	0.0
MREG	55686	symbol	H. sapiens	55686	H. sapiens	MREG	melanoregulin	GO:0033162 melanosome membrane;GO:0090741 pigment granule membrane;GO:0045009 chitosome	0.0	0.0	1.0	0.0	0.0	0.0	0.0	0.0	0.0	0.0	0.0	0.0	0.0	0.0	0.0	0.0	0.0	0.0	0.0	0.0
MRPL15	29088	symbol	H. sapiens	29088	H. sapiens	MRPL15	mitochondrial ribosomal protein L15	GO:0005762 mitochondrial large ribosomal subunit;GO:0000315 organellar large ribosomal subunit;GO:0005761 mitochondrial ribosome	0.0	0.0	0.0	0.0	0.0	0.0	0.0	0.0	0.0	0.0	0.0	0.0	0.0	0.0	0.0	0.0	0.0	0.0	0.0	0.0
MRPL2	51069	symbol	H. sapiens	51069	H. sapiens	MRPL2	mitochondrial ribosomal protein L2	GO:0005762 mitochondrial large ribosomal subunit;GO:0000315 organellar large ribosomal subunit;GO:0005761 mitochondrial ribosome	0.0	0.0	0.0	0.0	0.0	0.0	0.0	0.0	0.0	0.0	0.0	0.0	0.0	0.0	0.0	0.0	0.0	0.0	0.0	0.0
MRPL37	51253	symbol	H. sapiens	51253	H. sapiens	MRPL37	mitochondrial ribosomal protein L37	GO:0005762 mitochondrial large ribosomal subunit;GO:0000315 organellar large ribosomal subunit;GO:0005761 mitochondrial ribosome	0.0	0.0	0.0	0.0	0.0	0.0	0.0	0.0	0.0	0.0	0.0	0.0	0.0	0.0	0.0	0.0	0.0	0.0	0.0	0.0
MRPL47	57129	symbol	H. sapiens	57129	H. sapiens	MRPL47	mitochondrial ribosomal protein L47	GO:0005762 mitochondrial large ribosomal subunit;GO:0000315 organellar large ribosomal subunit;GO:0005761 mitochondrial ribosome	0.0	0.0	0.0	0.0	0.0	0.0	0.0	0.0	0.0	0.0	0.0	0.0	0.0	0.0	0.0	0.0	0.0	0.0	0.0	0.0
MRPL9	65005	symbol	H. sapiens	65005	H. sapiens	MRPL9	mitochondrial ribosomal protein L9	GO:0005762 mitochondrial large ribosomal subunit;GO:0000315 organellar large ribosomal subunit;GO:0005761 mitochondrial ribosome	0.0	0.0	0.0	0.0	0.0	0.0	0.0	0.0	0.0	0.0	0.0	0.0	0.0	0.0	0.0	0.0	0.0	0.0	0.0	0.0
MRPS30	10884	symbol	H. sapiens	10884	H. sapiens	MRPS30	mitochondrial ribosomal protein S30	GO:0005762 mitochondrial large ribosomal subunit;GO:0000315 organellar large ribosomal subunit;GO:0005761 mitochondrial ribosome	0.0	0.0	0.0	0.0	0.0	0.0	0.0	0.0	0.0	0.0	0.0	0.0	0.0	0.0	0.0	0.0	0.0	0.0	0.0	0.0
MRPS5	64969	symbol	H. sapiens	64969	H. sapiens	MRPS5	mitochondrial ribosomal protein S5	GO:0005763 mitochondrial small ribosomal subunit;GO:0000314 organellar small ribosomal subunit;GO:0005761 mitochondrial ribosome	0.0	0.0	0.0	0.0	0.0	0.0	0.0	0.0	0.0	0.0	0.0	0.0	0.0	0.0	0.0	0.0	0.0	0.0	0.0	0.0
MSL3L2	151507	gene_synonym	H. sapiens	151507	H. sapiens	MSL3P1	MSL complex subunit 3 pseudogene 1	GO:0072487 MSL complex;GO:0035267 NuA4 histone acetyltransferase complex;GO:0043189 H4/H2A histone acetyltransferase complex	0.0	1.0	0.0	0.0	0.0	0.0	0.0	0.0	0.0	0.0	0.0	0.0	0.0	0.0	0.0	0.0	0.0	0.0	0.0	0.0
MSL3	10943	symbol	H. sapiens	10943	H. sapiens	MSL3	MSL complex subunit 3	GO:0072487 MSL complex;GO:0035267 NuA4 histone acetyltransferase complex;GO:0043189 H4/H2A histone acetyltransferase complex	0.0	1.0	0.0	0.0	0.0	0.0	0.0	0.0	0.0	0.0	0.0	0.0	0.0	0.0	0.0	0.0	0.0	0.0	0.0	0.0
MSN	4478	symbol	H. sapiens	4478	H. sapiens	MSN	moesin	GO:0001931 uropod;GO:0031528 microvillus membrane;GO:0071437 invadopodium	0.0	0.0	0.0	0.0	0.0	0.0	0.0	0.0	1.0	0.0	0.0	0.0	0.0	0.0	0.0	1.0	0.0	0.0	0.0	0.0
MTHFD1L	25902	symbol	H. sapiens	25902	H. sapiens	MTHFD1L	methylenetetrahydrofolate dehydrogenase (NADP+ dependent) 1 like	GO:0005759 mitochondrial matrix;GO:0044429 mitochondrial part;GO:0005739 mitochondrion	0.0	0.0	0.0	0.0	0.0	0.0	0.0	0.0	0.0	0.0	0.0	0.0	0.0	0.0	0.0	0.0	0.0	0.0	0.0	0.0
MTHFD2	10797	symbol	H. sapiens	10797	H. sapiens	MTHFD2	methylenetetrahydrofolate dehydrogenase (NADP+ dependent) 2, methenyltetrahydrofolate cyclohydrolase	GO:0005759 mitochondrial matrix;GO:0044429 mitochondrial part;GO:0005615 extracellular space	0.0	0.0	0.0	0.0	0.0	0.0	0.0	0.0	0.0	0.0	0.0	0.0	0.0	0.0	0.0	0.0	0.0	0.0	0.0	0.0
MTPAP	55149	symbol	H. sapiens	55149	H. sapiens	MTPAP	mitochondrial poly(A) polymerase	GO:0005739 mitochondrion;GO:0044444 cytoplasmic part;GO:0005737 cytoplasm	0.0	0.0	0.0	0.0	0.0	0.0	0.0	0.0	0.0	0.0	0.0	0.0	0.0	0.0	0.0	0.0	0.0	0.0	0.0	0.0
MYBL2	4605	symbol	H. sapiens	4605	H. sapiens	MYBL2	MYB proto-oncogene like 2	GO:0031523 Myb complex;GO:0044427 chromosomal part;GO:0005694 chromosome	0.0	0.0	0.0	0.0	0.0	0.0	0.0	0.0	0.0	0.0	0.0	0.0	0.0	0.0	0.0	0.0	0.0	0.0	0.0	0.0
MYB	4602	symbol	H. sapiens	4602	H. sapiens	MYB	MYB proto-oncogene, transcription factor	GO:0016363 nuclear matrix;GO:0034399 nuclear periphery;GO:0005654 nucleoplasm	0.0	0.0	0.0	0.0	0.0	0.0	0.0	0.0	0.0	0.0	0.0	1.0	0.0	0.0	0.0	0.0	0.0	0.0	0.0	0.0
MYST4	23522	gene_synonym	H. sapiens	23522	H. sapiens	KAT6B	lysine acetyltransferase 6B	GO:0070776 MOZ/MORF histone acetyltransferase complex;GO:0070775 H3 histone acetyltransferase complex;GO:0000123 histone acetyltransferase complex	0.0	1.0	0.0	0.0	0.0	0.0	0.0	0.0	0.0	0.0	0.0	0.0	0.0	0.0	0.0	0.0	0.0	0.0	0.0	0.0
NAE1	8883	symbol	H. sapiens	8883	H. sapiens	NAE1	NEDD8 activating enzyme E1 subunit 1	GO:0005829 cytosol;GO:0005886 plasma membrane;GO:0071944 cell periphery	0.0	0.0	0.0	0.0	0.0	0.0	0.0	0.0	0.0	0.0	0.0	0.0	0.0	0.0	0.0	0.0	0.0	0.0	0.0	0.0
NARF	26502	symbol	H. sapiens	26502	H. sapiens	NARF	nuclear prelamin A recognition factor	GO:0005638 lamin filament;GO:0005652 nuclear lamina;GO:0005882 intermediate filament	0.0	0.0	0.0	0.0	0.0	0.0	0.0	0.0	0.0	0.0	0.0	1.0	0.0	0.0	1.0	0.0	0.0	0.0	0.0	0.0
NASP	4678	symbol	H. sapiens	4678	H. sapiens	NASP	nuclear autoantigenic sperm protein	GO:0000790 nuclear chromatin;GO:0044454 nuclear chromosome part;GO:0000785 chromatin	0.0	0.0	0.0	0.0	0.0	0.0	0.0	0.0	0.0	0.0	0.0	0.0	0.0	0.0	0.0	0.0	0.0	0.0	0.0	0.0
NAT1	9	symbol	H. sapiens	9	H. sapiens	NAT1	N-acetyltransferase 1	GO:0005829 cytosol;GO:0044444 cytoplasmic part;GO:0005737 cytoplasm	0.0	0.0	0.0	0.0	0.0	0.0	0.0	0.0	0.0	0.0	0.0	0.0	0.0	0.0	0.0	0.0	0.0	0.0	0.0	0.0
NBR1	4077	symbol	H. sapiens	4077	H. sapiens	NBR1	NBR1 autophagy cargo receptor	GO:0031430 M band;GO:0031672 A band;GO:0030017 sarcomere	0.0	0.0	0.0	0.0	0.0	1.0	0.0	0.0	0.0	0.0	0.0	0.0	0.0	0.0	0.0	0.0	0.0	0.0	0.0	0.0
NCAPD2	9918	symbol	H. sapiens	9918	H. sapiens	NCAPD2	non-SMC condensin I complex subunit D2	GO:0000797 condensin core heterodimer;GO:0000799 nuclear condensin complex;GO:0000796 condensin complex	1.0	0.0	0.0	0.0	0.0	0.0	0.0	0.0	0.0	0.0	0.0	0.0	0.0	0.0	0.0	0.0	0.0	0.0	0.0	0.0
NCAPG	64151	symbol	H. sapiens	64151	H. sapiens	NCAPG	non-SMC condensin I complex subunit G	GO:0000796 condensin complex;GO:0000779 condensed chromosome, centromeric region;GO:0000775 chromosome, centromeric region	1.0	0.0	0.0	0.0	0.0	0.0	0.0	0.0	0.0	0.0	0.0	0.0	0.0	0.0	0.0	0.0	0.0	0.0	0.0	0.0
NCK1	4690	symbol	H. sapiens	4690	H. sapiens	NCK1	NCK adaptor protein 1	GO:0000164 protein phosphatase type 1 complex;GO:0008287 protein serine/threonine phosphatase complex;GO:1903293 phosphatase complex	0.0	0.0	0.0	0.0	0.0	0.0	0.0	0.0	0.0	0.0	0.0	0.0	0.0	0.0	0.0	0.0	0.0	0.0	0.0	0.0
NCL	4691	symbol	H. sapiens	4691	H. sapiens	NCL	nucleolin	GO:0036464 cytoplasmic ribonucleoprotein granule;GO:0070062 extracellular exosome;GO:0035770 ribonucleoprotein granule	0.0	0.0	0.0	0.0	0.0	0.0	0.0	0.0	0.0	0.0	0.0	0.0	0.0	0.0	0.0	0.0	1.0	0.0	1.0	0.0
NDC80	10403	symbol	H. sapiens	10403	H. sapiens	NDC80	NDC80 kinetochore complex component	GO:0000942 condensed nuclear chromosome outer kinetochore;GO:0031262 Ndc80 complex;GO:0000940 condensed chromosome outer kinetochore	1.0	0.0	0.0	0.0	0.0	0.0	0.0	0.0	0.0	0.0	0.0	0.0	0.0	0.0	0.0	0.0	0.0	0.0	0.0	0.0
NDUFA9	4704	symbol	H. sapiens	4704	H. sapiens	NDUFA9	NADH:ubiquinone oxidoreductase subunit A9	GO:0005747 mitochondrial respiratory chain complex I;GO:0045271 respiratory chain complex I;GO:0005746 mitochondrial respiratory chain	0.0	0.0	0.0	0.0	0.0	0.0	0.0	0.0	0.0	0.0	0.0	0.0	0.0	0.0	0.0	0.0	0.0	0.0	0.0	0.0
NDUFAF4	29078	symbol	H. sapiens	29078	H. sapiens	NDUFAF4	NADH:ubiquinone oxidoreductase complex assembly factor 4	GO:0005743 mitochondrial inner membrane;GO:0031966 mitochondrial membrane;GO:0019866 organelle inner membrane	0.0	0.0	0.0	0.0	0.0	0.0	0.0	0.0	0.0	0.0	0.0	0.0	0.0	0.0	0.0	0.0	0.0	0.0	0.0	0.0
NECAB3	63941	symbol	H. sapiens	63941	H. sapiens	NECAB3	N-terminal EF-hand calcium binding protein 3	GO:0000137 Golgi cis cisterna;GO:0031985 Golgi cisterna;GO:0005795 Golgi stack	0.0	0.0	0.0	0.0	0.0	0.0	0.0	0.0	0.0	0.0	0.0	0.0	0.0	0.0	0.0	0.0	0.0	0.0	0.0	0.0
[truncated: 1,308 more rows]

## Sheet: Enrichment
GroupID	Category	Term	Description	LogP	Log(q-value)	InTerm_InList	Genes	Symbols
[truncated: 70 more rows]
