# Supplementary material for: Classifying Breast Cancer Subtypes Using Deep Neural Networks Based on Multi-Omics Data
Source: Genes (Basel). 2020 Aug 4;11(8):888. doi: 10.3390/genes11080888 (PMC7464481; doi:10.3390/genes11080888)
Supplement: Supplementary file 1 [file genes-11-00888-s001.zip › Supplementary Materials/Table S3:Results of GO_MF Enrichment.xlsx]

## Sheet: Annotation
Input ID	Gene ID	Type	Tax ID	Homologene Gene ID	Homologene Gene Tax ID	Gene Symbol	Description	Molecular Function (GO)	GO:0005509 calcium ion binding	GO:0001228 DNA-binding transcription acti	GO:0008134 transcription factor binding	GO:0019207 kinase regulator activity	GO:0005113 patched binding	GO:0003682 chromatin binding	GO:0019901 protein kinase binding	GO:0048027 mRNA 5'-UTR binding	GO:0030374 nuclear receptor transcription	GO:0016229 steroid dehydrogenase activity	GO:0008324 cation transmembrane transport	GO:0001849 complement component C1q bindi	GO:0043177 organic acid binding	GO:0044389 ubiquitin-like protein ligase	GO:0004857 enzyme inhibitor activity	GO:0001227 DNA-binding transcription repr	GO:0004672 protein kinase activity	GO:0019904 protein domain specific bindin	GO:0030742 GTP-dependent protein binding	GO:0008083 growth factor activity
AAAS	8086	symbol	H. sapiens	8086	H. sapiens	AAAS	aladin WD repeat nucleoporin	GO:0003674 molecular_function	0.0	0.0	0.0	0.0	0.0	0.0	0.0	0.0	0.0	0.0	0.0	0.0	0.0	0.0	0.0	0.0	0.0	0.0	0.0	0.0
ABCC3	8714	symbol	H. sapiens	8714	H. sapiens	ABCC3	ATP binding cassette subfamily C member 3	GO:0015432 bile acid-exporting ATPase activity;GO:0033285 monocarboxylic acid-transporting ATPase activity;GO:0033284 carboxylic acid-transporting ATPase activity	0.0	0.0	0.0	0.0	0.0	0.0	0.0	0.0	0.0	0.0	0.0	0.0	0.0	0.0	0.0	0.0	0.0	0.0	0.0	0.0
ABHD15	116236	symbol	H. sapiens	116236	H. sapiens	ABHD15	abhydrolase domain containing 15	GO:0016788 hydrolase activity, acting on ester bonds;GO:0016787 hydrolase activity;GO:0003824 catalytic activity	0.0	0.0	0.0	0.0	0.0	0.0	0.0	0.0	0.0	0.0	0.0	0.0	0.0	0.0	0.0	0.0	0.0	0.0	0.0	0.0
ABLIM3	22885	symbol	H. sapiens	22885	H. sapiens	ABLIM3	actin binding LIM protein family member 3	GO:0051015 actin filament binding;GO:0003779 actin binding;GO:0008092 cytoskeletal protein binding	0.0	0.0	0.0	0.0	0.0	0.0	0.0	0.0	0.0	0.0	0.0	0.0	0.0	0.0	0.0	0.0	0.0	0.0	0.0	0.0
ACBD7	414149	symbol	H. sapiens	414149	H. sapiens	ACBD7	acyl-CoA binding domain containing 7	GO:0000062 fatty-acyl-CoA binding;GO:1901567 fatty acid derivative binding;GO:1901681 sulfur compound binding	0.0	0.0	0.0	0.0	0.0	0.0	0.0	0.0	0.0	0.0	0.0	0.0	0.0	0.0	0.0	0.0	0.0	0.0	0.0	0.0
ACOT12	134526	symbol	H. sapiens	134526	H. sapiens	ACOT12	acyl-CoA thioesterase 12	GO:0036042 long-chain fatty acyl-CoA binding;GO:0003986 acetyl-CoA hydrolase activity;GO:0047617 acyl-CoA hydrolase activity	0.0	0.0	0.0	0.0	0.0	0.0	0.0	0.0	0.0	0.0	0.0	0.0	0.0	0.0	0.0	0.0	0.0	0.0	0.0	0.0
ACSL6	23305	symbol	H. sapiens	23305	H. sapiens	ACSL6	acyl-CoA synthetase long chain family member 6	GO:0102391 decanoate-CoA ligase activity;GO:0047676 arachidonate-CoA ligase activity;GO:0031956 medium-chain fatty acid-CoA ligase activity	0.0	0.0	0.0	0.0	0.0	0.0	0.0	0.0	0.0	0.0	0.0	0.0	0.0	0.0	0.0	0.0	0.0	0.0	0.0	0.0
ACSS3	79611	symbol	H. sapiens	79611	H. sapiens	ACSS3	acyl-CoA synthetase short chain family member 3	GO:0050218 propionate-CoA ligase activity;GO:0003987 acetate-CoA ligase activity;GO:0047760 butyrate-CoA ligase activity	0.0	0.0	0.0	0.0	0.0	0.0	0.0	0.0	0.0	0.0	0.0	0.0	0.0	0.0	0.0	0.0	0.0	0.0	0.0	0.0
ACTBL2	345651	symbol	H. sapiens	345651	H. sapiens	ACTBL2	actin beta like 2	GO:0098973 structural constituent of postsynaptic actin cytoskeleton;GO:0099186 structural constituent of postsynapse;GO:0098918 structural constituent of synapse	0.0	0.0	0.0	0.0	0.0	0.0	0.0	0.0	0.0	0.0	0.0	0.0	0.0	0.0	0.0	0.0	0.0	0.0	0.0	0.0
ACVR1B	91	symbol	H. sapiens	91	H. sapiens	ACVR1B	activin A receptor type 1B	GO:0016361 activin receptor activity, type I;GO:0017002 activin-activated receptor activity;GO:0034711 inhibin binding	0.0	0.0	0.0	0.0	0.0	0.0	0.0	0.0	0.0	0.0	0.0	0.0	0.0	1.0	0.0	0.0	1.0	0.0	0.0	0.0
ACVRL1	94	symbol	H. sapiens	94	H. sapiens	ACVRL1	activin A receptor like type 1	GO:0016361 activin receptor activity, type I;GO:0005025 transforming growth factor beta receptor activity, type I;GO:0098821 BMP receptor activity	0.0	0.0	0.0	0.0	0.0	0.0	1.0	0.0	0.0	0.0	0.0	0.0	0.0	0.0	0.0	0.0	1.0	0.0	0.0	0.0
ADAM19	8728	symbol	H. sapiens	8728	H. sapiens	ADAM19	ADAM metallopeptidase domain 19	GO:0004222 metalloendopeptidase activity;GO:0017124 SH3 domain binding;GO:0008237 metallopeptidase activity	0.0	0.0	0.0	0.0	0.0	0.0	0.0	0.0	0.0	0.0	0.0	0.0	0.0	0.0	0.0	0.0	0.0	1.0	0.0	0.0
ADAMTS19	171019	symbol	H. sapiens	171019	H. sapiens	ADAMTS19	ADAM metallopeptidase with thrombospondin type 1 motif 19	GO:0004222 metalloendopeptidase activity;GO:0008237 metallopeptidase activity;GO:0004175 endopeptidase activity	0.0	0.0	0.0	0.0	0.0	0.0	0.0	0.0	0.0	0.0	0.0	0.0	0.0	0.0	0.0	0.0	0.0	0.0	0.0	0.0
ADAMTS6	11174	symbol	H. sapiens	11174	H. sapiens	ADAMTS6	ADAM metallopeptidase with thrombospondin type 1 motif 6	GO:0004222 metalloendopeptidase activity;GO:0008237 metallopeptidase activity;GO:0004175 endopeptidase activity	0.0	0.0	0.0	0.0	0.0	0.0	0.0	0.0	0.0	0.0	0.0	0.0	0.0	0.0	0.0	0.0	0.0	0.0	0.0	0.0
ADARB2	105	symbol	H. sapiens	105	H. sapiens	ADARB2	adenosine deaminase RNA specific B2 (inactive)	GO:0003726 double-stranded RNA adenosine deaminase activity;GO:0008251 tRNA-specific adenosine deaminase activity;GO:0004000 adenosine deaminase activity	0.0	0.0	0.0	0.0	0.0	0.0	0.0	0.0	0.0	0.0	0.0	0.0	0.0	0.0	0.0	0.0	0.0	0.0	0.0	0.0
ADCY6	112	symbol	H. sapiens	112	H. sapiens	ADCY6	adenylate cyclase 6	GO:0004016 adenylate cyclase activity;GO:0005080 protein kinase C binding;GO:0016849 phosphorus-oxygen lyase activity	0.0	0.0	0.0	0.0	0.0	0.0	1.0	0.0	0.0	0.0	0.0	0.0	0.0	0.0	0.0	0.0	0.0	0.0	0.0	0.0
ADNP	23394	symbol	H. sapiens	23394	H. sapiens	ADNP	activity dependent neuroprotector homeobox	GO:0048487 beta-tubulin binding;GO:0005507 copper ion binding;GO:0042277 peptide binding	0.0	0.0	0.0	0.0	0.0	1.0	0.0	0.0	0.0	0.0	0.0	0.0	0.0	0.0	0.0	0.0	0.0	0.0	0.0	0.0
ADRA1B	147	symbol	H. sapiens	147	H. sapiens	ADRA1B	adrenoceptor alpha 1B	GO:0004937 alpha1-adrenergic receptor activity;GO:0004936 alpha-adrenergic receptor activity;GO:0004935 adrenergic receptor activity	0.0	0.0	0.0	0.0	0.0	0.0	0.0	0.0	0.0	0.0	0.0	0.0	0.0	0.0	0.0	0.0	0.0	0.0	0.0	0.0
ADRB2	154	symbol	H. sapiens	154	H. sapiens	ADRB2	adrenoceptor beta 2	GO:0004941 beta2-adrenergic receptor activity;GO:0004939 beta-adrenergic receptor activity;GO:0051380 norepinephrine binding	0.0	0.0	0.0	0.0	0.0	0.0	0.0	0.0	0.0	0.0	0.0	0.0	0.0	0.0	0.0	0.0	0.0	0.0	0.0	0.0
AFAP1L1	134265	symbol	H. sapiens	134265	H. sapiens	AFAP1L1	actin filament associated protein 1 like 1	GO:0017124 SH3 domain binding;GO:0019904 protein domain specific binding;GO:0005515 protein binding	0.0	0.0	0.0	0.0	0.0	0.0	0.0	0.0	0.0	0.0	0.0	0.0	0.0	0.0	0.0	0.0	0.0	1.0	0.0	0.0
AFF4	27125	symbol	H. sapiens	27125	H. sapiens	AFF4	AF4/FMR2 family member 4	GO:0005515 protein binding;GO:0005488 binding;GO:0003674 molecular_function	0.0	0.0	0.0	0.0	0.0	0.0	0.0	0.0	0.0	0.0	0.0	0.0	0.0	0.0	0.0	0.0	0.0	0.0	0.0	0.0
AGGF1	55109	symbol	H. sapiens	55109	H. sapiens	AGGF1	angiogenic factor with G-patch and FHA domains 1	GO:0003676 nucleic acid binding;GO:1901363 heterocyclic compound binding;GO:0097159 organic cyclic compound binding	0.0	0.0	0.0	0.0	0.0	0.0	0.0	0.0	0.0	0.0	0.0	0.0	0.0	0.0	0.0	0.0	0.0	0.0	0.0	0.0
AKR1C2	1646	symbol	H. sapiens	1646	H. sapiens	AKR1C2	aldo-keto reductase family 1 member C2	GO:0047115 trans-1,2-dihydrobenzene-1,2-diol dehydrogenase activity;GO:0018636 phenanthrene 9,10-monooxygenase activity;GO:0047023 androsterone dehydrogenase activity	0.0	0.0	0.0	0.0	0.0	0.0	0.0	0.0	0.0	1.0	0.0	0.0	1.0	0.0	0.0	0.0	0.0	0.0	0.0	0.0
AKR1C4	1109	symbol	H. sapiens	1109	H. sapiens	AKR1C4	aldo-keto reductase family 1 member C4	GO:0047743 chlordecone reductase activity;GO:0015125 bile acid transmembrane transporter activity;GO:0047023 androsterone dehydrogenase activity	0.0	0.0	0.0	0.0	0.0	0.0	0.0	0.0	0.0	1.0	0.0	0.0	1.0	0.0	0.0	0.0	0.0	0.0	0.0	0.0
ALDH7A1	501	symbol	H. sapiens	501	H. sapiens	ALDH7A1	aldehyde dehydrogenase 7 family member A1	GO:0008802 betaine-aldehyde dehydrogenase activity;GO:0004043 L-aminoadipate-semialdehyde dehydrogenase activity;GO:0043878 glyceraldehyde-3-phosphate dehydrogenase (NAD+) (non-phosphorylating) activity	0.0	0.0	0.0	0.0	0.0	0.0	0.0	0.0	0.0	0.0	0.0	0.0	0.0	0.0	0.0	0.0	0.0	0.0	0.0	0.0
ALG1	56052	symbol	H. sapiens	56052	H. sapiens	ALG1	ALG1 chitobiosyldiphosphodolichol beta-mannosyltransferase	GO:0004578 chitobiosyldiphosphodolichol beta-mannosyltransferase activity;GO:0019187 beta-1,4-mannosyltransferase activity;GO:0000030 mannosyltransferase activity	0.0	0.0	0.0	0.0	0.0	0.0	0.0	0.0	0.0	0.0	0.0	0.0	0.0	0.0	0.0	0.0	0.0	0.0	0.0	0.0
AMHR2	269	symbol	H. sapiens	269	H. sapiens	AMHR2	anti-Mullerian hormone receptor type 2	GO:0005026 transforming growth factor beta receptor activity, type II;GO:1990272 anti-Mullerian hormone receptor activity;GO:0005024 transforming growth factor beta-activated receptor activity	0.0	0.0	0.0	0.0	0.0	0.0	0.0	0.0	0.0	0.0	0.0	0.0	0.0	0.0	0.0	0.0	1.0	0.0	0.0	0.0
ANKHD1	54882	symbol	H. sapiens	54882	H. sapiens	ANKHD1	ankyrin repeat and KH domain containing 1	GO:0003723 RNA binding;GO:0003676 nucleic acid binding;GO:1901363 heterocyclic compound binding	0.0	0.0	0.0	0.0	0.0	0.0	0.0	0.0	0.0	0.0	0.0	0.0	0.0	0.0	0.0	0.0	0.0	0.0	0.0	0.0
ANKHD1.EIF4EBP3						None	None	None	nan	nan	nan	nan	nan	nan	nan	nan	nan	nan	nan	nan	nan	nan	nan	nan	nan	nan	nan	nan
ANKRA2	57763	symbol	H. sapiens	57763	H. sapiens	ANKRA2	ankyrin repeat family A member 2	GO:0050750 low-density lipoprotein particle receptor binding;GO:0070325 lipoprotein particle receptor binding;GO:0042826 histone deacetylase binding	0.0	0.0	0.0	0.0	0.0	0.0	1.0	0.0	0.0	0.0	0.0	0.0	0.0	1.0	0.0	0.0	0.0	0.0	0.0	0.0
ANKRD13B	124930	symbol	H. sapiens	124930	H. sapiens	ANKRD13B	ankyrin repeat domain 13B	GO:0140036 ubiquitin-dependent protein binding;GO:0140035 ubiquitination-like modification-dependent protein binding;GO:0140030 modification-dependent protein binding	0.0	0.0	0.0	0.0	0.0	0.0	0.0	0.0	0.0	0.0	0.0	0.0	0.0	0.0	0.0	0.0	0.0	0.0	0.0	0.0
ANKRD16	54522	symbol	H. sapiens	54522	H. sapiens	ANKRD16	ankyrin repeat domain 16		0.0	0.0	0.0	0.0	0.0	0.0	0.0	0.0	0.0	0.0	0.0	0.0	0.0	0.0	0.0	0.0	0.0	0.0	0.0	0.0
ANKRD34B	340120	symbol	H. sapiens	340120	H. sapiens	ANKRD34B	ankyrin repeat domain 34B		0.0	0.0	0.0	0.0	0.0	0.0	0.0	0.0	0.0	0.0	0.0	0.0	0.0	0.0	0.0	0.0	0.0	0.0	0.0	0.0
ANKRD40	91369	symbol	H. sapiens	91369	H. sapiens	ANKRD40	ankyrin repeat domain 40	GO:0005515 protein binding;GO:0005488 binding;GO:0003674 molecular_function	0.0	0.0	0.0	0.0	0.0	0.0	0.0	0.0	0.0	0.0	0.0	0.0	0.0	0.0	0.0	0.0	0.0	0.0	0.0	0.0
ANKRD52	283373	symbol	H. sapiens	283373	H. sapiens	ANKRD52	ankyrin repeat domain 52	GO:0005515 protein binding;GO:0005488 binding;GO:0003674 molecular_function	0.0	0.0	0.0	0.0	0.0	0.0	0.0	0.0	0.0	0.0	0.0	0.0	0.0	0.0	0.0	0.0	0.0	0.0	0.0	0.0
ANP32D	23519	symbol	H. sapiens	23519	H. sapiens	ANP32D	acidic nuclear phosphoprotein 32 family member D		0.0	0.0	0.0	0.0	0.0	0.0	0.0	0.0	0.0	0.0	0.0	0.0	0.0	0.0	0.0	0.0	0.0	0.0	0.0	0.0
AP3B1	8546	symbol	H. sapiens	8546	H. sapiens	AP3B1	adaptor related protein complex 3 subunit beta 1	GO:0030742 GTP-dependent protein binding;GO:0019903 protein phosphatase binding;GO:0019902 phosphatase binding	0.0	0.0	0.0	0.0	0.0	0.0	0.0	0.0	0.0	0.0	0.0	0.0	0.0	0.0	0.0	0.0	0.0	0.0	1.0	0.0
AP3S1	1176	symbol	H. sapiens	1176	H. sapiens	AP3S1	adaptor related protein complex 3 subunit sigma 1	GO:0005515 protein binding;GO:0005488 binding;GO:0003674 molecular_function	0.0	0.0	0.0	0.0	0.0	0.0	0.0	0.0	0.0	0.0	0.0	0.0	0.0	0.0	0.0	0.0	0.0	0.0	0.0	0.0
APBB3	10307	symbol	H. sapiens	10307	H. sapiens	APBB3	amyloid beta precursor protein binding family B member 3	GO:0001540 amyloid-beta binding;GO:0042277 peptide binding;GO:0033218 amide binding	0.0	0.0	1.0	0.0	0.0	0.0	0.0	0.0	0.0	0.0	0.0	0.0	0.0	0.0	0.0	0.0	0.0	0.0	0.0	0.0
APC	324	symbol	H. sapiens	324	H. sapiens	APC	APC regulator of WNT signaling pathway	GO:0051010 microtubule plus-end binding;GO:0045295 gamma-catenin binding;GO:0070840 dynein complex binding	0.0	0.0	0.0	1.0	0.0	0.0	1.0	0.0	0.0	0.0	0.0	0.0	0.0	1.0	0.0	0.0	0.0	0.0	0.0	0.0
APOF	319	symbol	H. sapiens	319	H. sapiens	APOF	apolipoprotein F	GO:0015485 cholesterol binding;GO:0032934 sterol binding;GO:0043178 alcohol binding	0.0	0.0	0.0	0.0	0.0	0.0	0.0	0.0	0.0	0.0	0.0	0.0	0.0	0.0	0.0	0.0	0.0	0.0	0.0	0.0
APPBP2	10513	symbol	H. sapiens	10513	H. sapiens	APPBP2	amyloid beta precursor protein binding protein 2	GO:0003777 microtubule motor activity;GO:0003774 motor activity;GO:0017111 nucleoside-triphosphatase activity	0.0	0.0	0.0	0.0	0.0	0.0	0.0	0.0	0.0	0.0	0.0	0.0	0.0	0.0	0.0	0.0	0.0	0.0	0.0	0.0
AQP2	359	symbol	H. sapiens	359	H. sapiens	AQP2	aquaporin 2	GO:0015168 glycerol transmembrane transporter activity;GO:0015166 polyol transmembrane transporter activity;GO:0015250 water channel activity	0.0	0.0	0.0	0.0	0.0	0.0	0.0	0.0	0.0	0.0	1.0	0.0	0.0	0.0	0.0	0.0	0.0	0.0	0.0	0.0
AQP5	362	symbol	H. sapiens	362	H. sapiens	AQP5	aquaporin 5	GO:0015250 water channel activity;GO:0005372 water transmembrane transporter activity;GO:0022838 substrate-specific channel activity	0.0	0.0	0.0	0.0	0.0	0.0	0.0	0.0	0.0	0.0	1.0	0.0	0.0	0.0	0.0	0.0	0.0	0.0	0.0	0.0
AQP6	363	symbol	H. sapiens	363	H. sapiens	AQP6	aquaporin 6	GO:0015112 nitrate transmembrane transporter activity;GO:0015250 water channel activity;GO:0005372 water transmembrane transporter activity	0.0	0.0	0.0	0.0	0.0	0.0	0.0	0.0	0.0	0.0	1.0	0.0	0.0	0.0	0.0	0.0	0.0	0.0	0.0	0.0
ARAP3	64411	symbol	H. sapiens	64411	H. sapiens	ARAP3	ArfGAP with RhoGAP domain, ankyrin repeat and PH domain 3	GO:0043325 phosphatidylinositol-3,4-bisphosphate binding;GO:0005547 phosphatidylinositol-3,4,5-trisphosphate binding;GO:1902936 phosphatidylinositol bisphosphate binding	0.0	0.0	0.0	0.0	0.0	0.0	0.0	0.0	0.0	0.0	0.0	0.0	0.0	0.0	0.0	0.0	0.0	0.0	0.0	0.0
ARF3	377	symbol	H. sapiens	377	H. sapiens	ARF3	ADP ribosylation factor 3	GO:0003924 GTPase activity;GO:0005525 GTP binding;GO:0032550 purine ribonucleoside binding	0.0	0.0	0.0	0.0	0.0	0.0	0.0	0.0	0.0	0.0	0.0	0.0	0.0	0.0	0.0	0.0	0.0	0.0	0.0	0.0
ARHGAP23	57636	symbol	H. sapiens	57636	H. sapiens	ARHGAP23	Rho GTPase activating protein 23	GO:0005096 GTPase activator activity;GO:0030695 GTPase regulator activity;GO:0060589 nucleoside-triphosphatase regulator activity	0.0	0.0	0.0	0.0	0.0	0.0	0.0	0.0	0.0	0.0	0.0	0.0	0.0	0.0	0.0	0.0	0.0	0.0	0.0	0.0
ARHGAP26	23092	symbol	H. sapiens	23092	H. sapiens	ARHGAP26	Rho GTPase activating protein 26	GO:0005096 GTPase activator activity;GO:0030695 GTPase regulator activity;GO:0060589 nucleoside-triphosphatase regulator activity	0.0	0.0	0.0	0.0	0.0	0.0	0.0	0.0	0.0	0.0	0.0	0.0	0.0	0.0	0.0	0.0	0.0	0.0	0.0	0.0
ARHGEF37	389337	symbol	H. sapiens	389337	H. sapiens	ARHGEF37	Rho guanine nucleotide exchange factor 37	GO:0005089 Rho guanyl-nucleotide exchange factor activity;GO:0005088 Ras guanyl-nucleotide exchange factor activity;GO:0017048 Rho GTPase binding	0.0	0.0	0.0	0.0	0.0	0.0	0.0	0.0	0.0	0.0	0.0	0.0	0.0	0.0	0.0	0.0	0.0	0.0	0.0	0.0
ARL15	54622	symbol	H. sapiens	54622	H. sapiens	ARL15	ADP ribosylation factor like GTPase 15	GO:0005525 GTP binding;GO:0032550 purine ribonucleoside binding;GO:0032561 guanyl ribonucleotide binding	0.0	0.0	0.0	0.0	0.0	0.0	0.0	0.0	0.0	0.0	0.0	0.0	0.0	0.0	0.0	0.0	0.0	0.0	0.0	0.0
ARL5C	390790	symbol	H. sapiens	390790	H. sapiens	ARL5C	ADP ribosylation factor like GTPase 5C	GO:0005525 GTP binding;GO:0032550 purine ribonucleoside binding;GO:0032561 guanyl ribonucleotide binding	0.0	0.0	0.0	0.0	0.0	0.0	0.0	0.0	0.0	0.0	0.0	0.0	0.0	0.0	0.0	0.0	0.0	0.0	0.0	0.0
ARRDC3	57561	symbol	H. sapiens	57561	H. sapiens	ARRDC3	arrestin domain containing 3	GO:0031699 beta-3 adrenergic receptor binding;GO:0031690 adrenergic receptor binding;GO:0001664 G protein-coupled receptor binding	0.0	0.0	0.0	0.0	0.0	0.0	0.0	0.0	0.0	0.0	0.0	0.0	0.0	0.0	0.0	0.0	0.0	0.0	0.0	0.0
ARSB	411	symbol	H. sapiens	411	H. sapiens	ARSB	arylsulfatase B	GO:0003943 N-acetylgalactosamine-4-sulfatase activity;GO:0004065 arylsulfatase activity;GO:0008484 sulfuric ester hydrolase activity	0.0	0.0	0.0	0.0	0.0	0.0	0.0	0.0	0.0	0.0	0.0	0.0	0.0	0.0	0.0	0.0	0.0	0.0	0.0	0.0
ARSI	340075	symbol	H. sapiens	340075	H. sapiens	ARSI	arylsulfatase family member I	GO:0004065 arylsulfatase activity;GO:0008484 sulfuric ester hydrolase activity;GO:0016788 hydrolase activity, acting on ester bonds	0.0	0.0	0.0	0.0	0.0	0.0	0.0	0.0	0.0	0.0	0.0	0.0	0.0	0.0	0.0	0.0	0.0	0.0	0.0	0.0
ARSK	153642	symbol	H. sapiens	153642	H. sapiens	ARSK	arylsulfatase family member K	GO:0004065 arylsulfatase activity;GO:0008484 sulfuric ester hydrolase activity;GO:0016788 hydrolase activity, acting on ester bonds	0.0	0.0	0.0	0.0	0.0	0.0	0.0	0.0	0.0	0.0	0.0	0.0	0.0	0.0	0.0	0.0	0.0	0.0	0.0	0.0
ATF1	466	symbol	H. sapiens	466	H. sapiens	ATF1	activating transcription factor 1	GO:0001228 DNA-binding transcription activator activity, RNA polymerase II-specific;GO:0046982 protein heterodimerization activity;GO:0000977 RNA polymerase II regulatory region sequence-specific DNA binding	0.0	1.0	0.0	0.0	0.0	0.0	0.0	0.0	0.0	0.0	0.0	0.0	0.0	0.0	0.0	0.0	0.0	0.0	0.0	0.0
ATF7	11016	symbol	H. sapiens	11016	H. sapiens	ATF7	activating transcription factor 7	GO:0051019 mitogen-activated protein kinase binding;GO:0019901 protein kinase binding;GO:0019900 kinase binding	0.0	0.0	1.0	0.0	0.0	0.0	1.0	0.0	0.0	0.0	0.0	0.0	0.0	0.0	0.0	0.0	0.0	0.0	0.0	0.0
ATG10	83734	symbol	H. sapiens	83734	H. sapiens	ATG10	autophagy related 10	GO:0019777 Atg12 transferase activity;GO:0019787 ubiquitin-like protein transferase activity;GO:0140096 catalytic activity, acting on a protein	0.0	0.0	0.0	0.0	0.0	0.0	0.0	0.0	0.0	0.0	0.0	0.0	0.0	0.0	0.0	0.0	0.0	0.0	0.0	0.0
ATG12	9140	symbol	H. sapiens	9140	H. sapiens	ATG12	autophagy related 12	GO:0005515 protein binding;GO:0005488 binding;GO:0003674 molecular_function	0.0	0.0	0.0	0.0	0.0	0.0	0.0	0.0	0.0	0.0	0.0	0.0	0.0	0.0	0.0	0.0	0.0	0.0	0.0	0.0
ATMIN	23300	symbol	H. sapiens	23300	H. sapiens	ATMIN	ATM interactor	GO:0070840 dynein complex binding;GO:0044212 transcription regulatory region DNA binding;GO:0001067 regulatory region nucleic acid binding	0.0	0.0	0.0	0.0	0.0	0.0	0.0	0.0	0.0	0.0	0.0	0.0	0.0	0.0	0.0	0.0	0.0	0.0	0.0	0.0
ATOX1	475	symbol	H. sapiens	475	H. sapiens	ATOX1	antioxidant 1 copper chaperone	GO:0032767 copper-dependent protein binding;GO:0016531 copper chaperone activity;GO:0016530 metallochaperone activity	0.0	0.0	0.0	0.0	0.0	0.0	0.0	0.0	0.0	0.0	0.0	0.0	0.0	0.0	0.0	0.0	0.0	0.0	0.0	0.0
ATP10B	23120	symbol	H. sapiens	23120	H. sapiens	ATP10B	ATPase phospholipid transporting 10B (putative)	GO:0000287 magnesium ion binding;GO:0005524 ATP binding;GO:0032559 adenyl ribonucleotide binding	0.0	0.0	0.0	0.0	0.0	0.0	0.0	0.0	0.0	0.0	0.0	0.0	0.0	0.0	0.0	0.0	0.0	0.0	0.0	0.0
ATP5B	506	gene_synonym	H. sapiens	506	H. sapiens	ATP5F1B	ATP synthase F1 subunit beta	GO:0046961 proton-transporting ATPase activity, rotational mechanism;GO:0046933 proton-transporting ATP synthase activity, rotational mechanism;GO:0036442 proton-exporting ATPase activity	0.0	0.0	0.0	0.0	0.0	0.0	0.0	0.0	0.0	0.0	1.0	0.0	0.0	0.0	0.0	0.0	0.0	0.0	0.0	0.0
ATP5C1	509	gene_synonym	H. sapiens	509	H. sapiens	ATP5F1C	ATP synthase F1 subunit gamma	GO:0046933 proton-transporting ATP synthase activity, rotational mechanism;GO:0044769 ATPase activity, coupled to transmembrane movement of ions, rotational mechanism;GO:0019829 cation-transporting ATPase activity	0.0	0.0	0.0	0.0	0.0	0.0	0.0	0.0	0.0	0.0	1.0	0.0	0.0	0.0	0.0	0.0	0.0	0.0	0.0	0.0
ATP5G2	517	gene_synonym	H. sapiens	517	H. sapiens	ATP5MC2	ATP synthase membrane subunit c locus 2	GO:0046933 proton-transporting ATP synthase activity, rotational mechanism;GO:0044769 ATPase activity, coupled to transmembrane movement of ions, rotational mechanism;GO:0019829 cation-transporting ATPase activity	0.0	0.0	0.0	0.0	0.0	0.0	0.0	0.0	0.0	0.0	1.0	0.0	0.0	0.0	0.0	0.0	0.0	0.0	0.0	0.0
ATP6AP1L	92270	symbol	H. sapiens	92270	H. sapiens	ATP6AP1L	ATPase H+ transporting accessory protein 1 like	GO:0046961 proton-transporting ATPase activity, rotational mechanism;GO:0046933 proton-transporting ATP synthase activity, rotational mechanism;GO:0036442 proton-exporting ATPase activity	0.0	0.0	0.0	0.0	0.0	0.0	0.0	0.0	0.0	0.0	1.0	0.0	0.0	0.0	0.0	0.0	0.0	0.0	0.0	0.0
ATP9A	10079	symbol	H. sapiens	10079	H. sapiens	ATP9A	ATPase phospholipid transporting 9A (putative)	GO:0000287 magnesium ion binding;GO:0005524 ATP binding;GO:0032559 adenyl ribonucleotide binding	0.0	0.0	0.0	0.0	0.0	0.0	0.0	0.0	0.0	0.0	0.0	0.0	0.0	0.0	0.0	0.0	0.0	0.0	0.0	0.0
BAIAP3	8938	symbol	H. sapiens	8938	H. sapiens	BAIAP3	BAI1 associated protein 3	GO:0019905 syntaxin binding;GO:0000149 SNARE binding;GO:0005543 phospholipid binding	1.0	0.0	0.0	0.0	0.0	0.0	0.0	0.0	0.0	0.0	0.0	0.0	0.0	0.0	0.0	0.0	0.0	0.0	0.0	0.0
BAZ2A	11176	symbol	H. sapiens	11176	H. sapiens	BAZ2A	bromodomain adjacent to zinc finger domain 2A	GO:0001164 RNA polymerase I CORE element sequence-specific DNA binding;GO:0001163 RNA polymerase I regulatory region sequence-specific DNA binding;GO:0016922 nuclear receptor binding	0.0	0.0	1.0	0.0	0.0	0.0	0.0	0.0	0.0	0.0	0.0	0.0	0.0	0.0	0.0	0.0	0.0	0.0	0.0	0.0
BBS10	79738	symbol	H. sapiens	79738	H. sapiens	BBS10	Bardet-Biedl syndrome 10	GO:0001103 RNA polymerase II repressing transcription factor binding;GO:0070491 repressing transcription factor binding;GO:0001085 RNA polymerase II transcription factor binding	0.0	0.0	1.0	0.0	0.0	0.0	0.0	0.0	0.0	0.0	0.0	0.0	0.0	0.0	0.0	0.0	0.0	0.0	0.0	0.0
BCAR1	9564	symbol	H. sapiens	9564	H. sapiens	BCAR1	BCAR1 scaffold protein, Cas family member	GO:0017124 SH3 domain binding;GO:0019901 protein kinase binding;GO:0019900 kinase binding	0.0	0.0	0.0	0.0	0.0	0.0	1.0	0.0	0.0	0.0	0.0	0.0	0.0	0.0	0.0	0.0	0.0	1.0	0.0	0.0
BCAS1	8537	symbol	H. sapiens	8537	H. sapiens	BCAS1	brain enriched myelin associated protein 1		0.0	0.0	0.0	0.0	0.0	0.0	0.0	0.0	0.0	0.0	0.0	0.0	0.0	0.0	0.0	0.0	0.0	0.0	0.0	0.0
BCAS3	54828	symbol	H. sapiens	54828	H. sapiens	BCAS3	BCAS3 microtubule associated cell migration factor	GO:0010698 acetyltransferase activator activity;GO:0048487 beta-tubulin binding;GO:0035035 histone acetyltransferase binding	0.0	0.0	1.0	0.0	0.0	1.0	0.0	0.0	0.0	0.0	0.0	0.0	0.0	0.0	0.0	0.0	0.0	0.0	0.0	0.0
BCDIN3D	144233	symbol	H. sapiens	144233	H. sapiens	BCDIN3D	BCDIN3 domain containing RNA methyltransferase	GO:0008175 tRNA methyltransferase activity;GO:0008171 O-methyltransferase activity;GO:0008173 RNA methyltransferase activity	0.0	0.0	0.0	0.0	0.0	0.0	0.0	0.0	0.0	0.0	0.0	0.0	0.0	0.0	0.0	0.0	0.0	0.0	0.0	0.0
BDP1	55814	symbol	H. sapiens	55814	H. sapiens	BDP1	B double prime 1, subunit of RNA polymerase III transcription initiation factor IIIB	GO:0001156 TFIIIC-class transcription factor complex binding;GO:0001025 RNA polymerase III transcription factor binding;GO:0008134 transcription factor binding	0.0	0.0	1.0	0.0	0.0	0.0	0.0	0.0	0.0	0.0	0.0	0.0	0.0	0.0	0.0	0.0	0.0	0.0	0.0	0.0
BEND7	222389	symbol	H. sapiens	222389	H. sapiens	BEND7	BEN domain containing 7	GO:0005515 protein binding;GO:0005488 binding;GO:0003674 molecular_function	0.0	0.0	0.0	0.0	0.0	0.0	0.0	0.0	0.0	0.0	0.0	0.0	0.0	0.0	0.0	0.0	0.0	0.0	0.0	0.0
BHMT	635	symbol	H. sapiens	635	H. sapiens	BHMT	betaine--homocysteine S-methyltransferase	GO:0047150 betaine-homocysteine S-methyltransferase activity;GO:0008172 S-methyltransferase activity;GO:0008168 methyltransferase activity	0.0	0.0	0.0	0.0	0.0	0.0	0.0	0.0	0.0	0.0	0.0	0.0	0.0	0.0	0.0	0.0	0.0	0.0	0.0	0.0
BHMT2	23743	symbol	H. sapiens	23743	H. sapiens	BHMT2	betaine--homocysteine S-methyltransferase 2	GO:0061627 S-methylmethionine-homocysteine S-methyltransferase activity;GO:0047150 betaine-homocysteine S-methyltransferase activity;GO:0008172 S-methyltransferase activity	0.0	0.0	0.0	0.0	0.0	0.0	0.0	0.0	0.0	0.0	0.0	0.0	0.0	0.0	0.0	0.0	0.0	0.0	0.0	0.0
BIN2	51411	symbol	H. sapiens	51411	H. sapiens	BIN2	bridging integrator 2	GO:0005543 phospholipid binding;GO:0008289 lipid binding;GO:0043168 anion binding	0.0	0.0	0.0	0.0	0.0	0.0	0.0	0.0	0.0	0.0	0.0	0.0	0.0	0.0	0.0	0.0	0.0	0.0	0.0	0.0
BLOC1S1	2647	symbol	H. sapiens	2647	H. sapiens	BLOC1S1	biogenesis of lysosomal organelles complex 1 subunit 1	GO:0005515 protein binding;GO:0005488 binding;GO:0003674 molecular_function	0.0	0.0	0.0	0.0	0.0	0.0	0.0	0.0	0.0	0.0	0.0	0.0	0.0	0.0	0.0	0.0	0.0	0.0	0.0	0.0
BRD8	10902	symbol	H. sapiens	10902	H. sapiens	BRD8	bromodomain containing 8	GO:0004879 nuclear receptor activity;GO:0098531 transcription factor activity, direct ligand regulated sequence-specific DNA binding;GO:0000981 DNA-binding transcription factor activity, RNA polymerase II-specific	0.0	0.0	0.0	0.0	0.0	0.0	0.0	0.0	0.0	0.0	0.0	0.0	0.0	0.0	0.0	0.0	0.0	0.0	0.0	0.0
BRIP1	83990	symbol	H. sapiens	83990	H. sapiens	BRIP1	BRCA1 interacting protein C-terminal helicase 1	GO:0003678 DNA helicase activity;GO:0003724 RNA helicase activity;GO:0051539 4 iron, 4 sulfur cluster binding	0.0	0.0	0.0	0.0	0.0	1.0	0.0	0.0	0.0	0.0	0.0	0.0	0.0	0.0	0.0	0.0	0.0	0.0	0.0	0.0
BTF3	689	symbol	H. sapiens	689	H. sapiens	BTF3	basic transcription factor 3	GO:0003723 RNA binding;GO:0003676 nucleic acid binding;GO:1901363 heterocyclic compound binding	0.0	0.0	0.0	0.0	0.0	0.0	0.0	0.0	0.0	0.0	0.0	0.0	0.0	0.0	0.0	0.0	0.0	0.0	0.0	0.0
C10orf111	221060	gene_synonym	H. sapiens	221060	H. sapiens	RPP38-DT	RPP38 divergent transcript		0.0	0.0	0.0	0.0	0.0	0.0	0.0	0.0	0.0	0.0	0.0	0.0	0.0	0.0	0.0	0.0	0.0	0.0	0.0	0.0
C12orf10	60314	gene_synonym	H. sapiens	60314	H. sapiens	MYG1	MYG1 exonuclease	GO:0003674 molecular_function	0.0	0.0	0.0	0.0	0.0	0.0	0.0	0.0	0.0	0.0	0.0	0.0	0.0	0.0	0.0	0.0	0.0	0.0	0.0	0.0
C12orf54	121273	symbol	H. sapiens	121273	H. sapiens	C12orf54	chromosome 12 open reading frame 54		0.0	0.0	0.0	0.0	0.0	0.0	0.0	0.0	0.0	0.0	0.0	0.0	0.0	0.0	0.0	0.0	0.0	0.0	0.0	0.0
C16orf46	123775	symbol	H. sapiens	123775	H. sapiens	C16orf46	chromosome 16 open reading frame 46		0.0	0.0	0.0	0.0	0.0	0.0	0.0	0.0	0.0	0.0	0.0	0.0	0.0	0.0	0.0	0.0	0.0	0.0	0.0	0.0
C16orf74	404550	symbol	H. sapiens	404550	H. sapiens	C16orf74	chromosome 16 open reading frame 74	GO:0005515 protein binding;GO:0005488 binding;GO:0003674 molecular_function	0.0	0.0	0.0	0.0	0.0	0.0	0.0	0.0	0.0	0.0	0.0	0.0	0.0	0.0	0.0	0.0	0.0	0.0	0.0	0.0
C16orf89	146556	symbol	H. sapiens	146556	H. sapiens	C16orf89	chromosome 16 open reading frame 89	GO:0042803 protein homodimerization activity;GO:0046983 protein dimerization activity;GO:0042802 identical protein binding	0.0	0.0	0.0	0.0	0.0	0.0	0.0	0.0	0.0	0.0	0.0	0.0	0.0	0.0	0.0	0.0	0.0	0.0	0.0	0.0
C17orf64	124773	symbol	H. sapiens	124773	H. sapiens	C17orf64	chromosome 17 open reading frame 64		0.0	0.0	0.0	0.0	0.0	0.0	0.0	0.0	0.0	0.0	0.0	0.0	0.0	0.0	0.0	0.0	0.0	0.0	0.0	0.0
C17orf82	388407	gene_synonym	H. sapiens	388407	H. sapiens	LINC02875	long intergenic non-protein coding RNA 2875	GO:0005515 protein binding;GO:0005488 binding;GO:0003674 molecular_function	0.0	0.0	0.0	0.0	0.0	0.0	0.0	0.0	0.0	0.0	0.0	0.0	0.0	0.0	0.0	0.0	0.0	0.0	0.0	0.0
C17orf98	388381	symbol	H. sapiens	388381	H. sapiens	C17orf98	chromosome 17 open reading frame 98		0.0	0.0	0.0	0.0	0.0	0.0	0.0	0.0	0.0	0.0	0.0	0.0	0.0	0.0	0.0	0.0	0.0	0.0	0.0	0.0
C1QL3	389941	symbol	H. sapiens	389941	H. sapiens	C1QL3	complement C1q like 3	GO:0042802 identical protein binding;GO:0005515 protein binding;GO:0005488 binding	0.0	0.0	0.0	0.0	0.0	0.0	0.0	0.0	0.0	0.0	0.0	0.0	0.0	0.0	0.0	0.0	0.0	0.0	0.0	0.0
C1QTNF2	114898	symbol	H. sapiens	114898	H. sapiens	C1QTNF2	C1q and TNF related 2	GO:0005515 protein binding;GO:0005488 binding;GO:0003674 molecular_function	0.0	0.0	0.0	0.0	0.0	0.0	0.0	0.0	0.0	0.0	0.0	0.0	0.0	0.0	0.0	0.0	0.0	0.0	0.0	0.0
C5orf15	56951	symbol	H. sapiens	56951	H. sapiens	C5orf15	chromosome 5 open reading frame 15		0.0	0.0	0.0	0.0	0.0	0.0	0.0	0.0	0.0	0.0	0.0	0.0	0.0	0.0	0.0	0.0	0.0	0.0	0.0	0.0
C5orf24	134553	symbol	H. sapiens	134553	H. sapiens	C5orf24	chromosome 5 open reading frame 24	GO:0005515 protein binding;GO:0005488 binding;GO:0003674 molecular_function	0.0	0.0	0.0	0.0	0.0	0.0	0.0	0.0	0.0	0.0	0.0	0.0	0.0	0.0	0.0	0.0	0.0	0.0	0.0	0.0
C5orf30	90355	gene_synonym	H. sapiens	90355	H. sapiens	MACIR	macrophage immunometabolism regulator	GO:0005515 protein binding;GO:0005488 binding;GO:0003674 molecular_function	0.0	0.0	0.0	0.0	0.0	0.0	0.0	0.0	0.0	0.0	0.0	0.0	0.0	0.0	0.0	0.0	0.0	0.0	0.0	0.0
C5orf46	389336	symbol	H. sapiens	389336	H. sapiens	C5orf46	chromosome 5 open reading frame 46	GO:0003674 molecular_function	0.0	0.0	0.0	0.0	0.0	0.0	0.0	0.0	0.0	0.0	0.0	0.0	0.0	0.0	0.0	0.0	0.0	0.0	0.0	0.0
C5orf56	441108	gene_synonym	H. sapiens	441108	H. sapiens	IRF1-AS1	IRF1 antisense RNA 1		0.0	0.0	0.0	0.0	0.0	0.0	0.0	0.0	0.0	0.0	0.0	0.0	0.0	0.0	0.0	0.0	0.0	0.0	0.0	0.0
CA4	762	symbol	H. sapiens	762	H. sapiens	CA4	carbonic anhydrase 4	GO:0004089 carbonate dehydratase activity;GO:0016836 hydro-lyase activity;GO:0016835 carbon-oxygen lyase activity	0.0	0.0	0.0	0.0	0.0	0.0	0.0	0.0	0.0	0.0	0.0	0.0	0.0	0.0	0.0	0.0	0.0	0.0	0.0	0.0
CA5A	763	symbol	H. sapiens	763	H. sapiens	CA5A	carbonic anhydrase 5A	GO:0004089 carbonate dehydratase activity;GO:0016836 hydro-lyase activity;GO:0016835 carbon-oxygen lyase activity	0.0	0.0	0.0	0.0	0.0	0.0	0.0	0.0	0.0	0.0	0.0	0.0	0.0	0.0	0.0	0.0	0.0	0.0	0.0	0.0
CACNB1	782	symbol	H. sapiens	782	H. sapiens	CACNB1	calcium voltage-gated channel auxiliary subunit beta 1	GO:0008331 high voltage-gated calcium channel activity;GO:0005245 voltage-gated calcium channel activity;GO:0022843 voltage-gated cation channel activity	0.0	0.0	0.0	0.0	0.0	0.0	0.0	0.0	0.0	0.0	1.0	0.0	0.0	0.0	0.0	0.0	0.0	0.0	0.0	0.0
CACNB3	784	symbol	H. sapiens	784	H. sapiens	CACNB3	calcium voltage-gated channel auxiliary subunit beta 3	GO:0008331 high voltage-gated calcium channel activity;GO:0005245 voltage-gated calcium channel activity;GO:0022843 voltage-gated cation channel activity	0.0	0.0	0.0	0.0	0.0	0.0	1.0	0.0	0.0	0.0	1.0	0.0	0.0	0.0	0.0	0.0	0.0	0.0	0.0	0.0
CACNG1	786	symbol	H. sapiens	786	H. sapiens	CACNG1	calcium voltage-gated channel auxiliary subunit gamma 1	GO:0005245 voltage-gated calcium channel activity;GO:0022843 voltage-gated cation channel activity;GO:0005262 calcium channel activity	0.0	0.0	0.0	0.0	0.0	0.0	0.0	0.0	0.0	0.0	1.0	0.0	0.0	0.0	0.0	0.0	0.0	0.0	0.0	0.0
CACNG4	27092	symbol	H. sapiens	27092	H. sapiens	CACNG4	calcium voltage-gated channel auxiliary subunit gamma 4	GO:0005245 voltage-gated calcium channel activity;GO:0022843 voltage-gated cation channel activity;GO:0005262 calcium channel activity	0.0	0.0	0.0	0.0	0.0	0.0	0.0	0.0	0.0	0.0	1.0	0.0	0.0	0.0	0.0	0.0	0.0	0.0	0.0	0.0
CACNG5	27091	symbol	H. sapiens	27091	H. sapiens	CACNG5	calcium voltage-gated channel auxiliary subunit gamma 5	GO:0005245 voltage-gated calcium channel activity;GO:0022843 voltage-gated cation channel activity;GO:0005262 calcium channel activity	0.0	0.0	0.0	0.0	0.0	0.0	0.0	0.0	0.0	0.0	1.0	0.0	0.0	0.0	0.0	0.0	0.0	0.0	0.0	0.0
CALCOCO1	57658	symbol	H. sapiens	57658	H. sapiens	CALCOCO1	calcium binding and coiled-coil domain 1	GO:0070016 armadillo repeat domain binding;GO:0030374 nuclear receptor transcription coactivator activity;GO:0008013 beta-catenin binding	0.0	1.0	0.0	0.0	0.0	1.0	0.0	0.0	1.0	0.0	0.0	0.0	0.0	0.0	0.0	0.0	0.0	1.0	0.0	0.0
CALML3	810	symbol	H. sapiens	810	H. sapiens	CALML3	calmodulin like 3	GO:0005509 calcium ion binding;GO:0030234 enzyme regulator activity;GO:0098772 molecular function regulator	1.0	0.0	0.0	0.0	0.0	0.0	0.0	0.0	0.0	0.0	0.0	0.0	0.0	0.0	0.0	0.0	0.0	0.0	0.0	0.0
CAMK2A	815	symbol	H. sapiens	815	H. sapiens	CAMK2A	calcium/calmodulin dependent protein kinase II alpha	GO:0009931 calcium-dependent protein serine/threonine kinase activity;GO:0004683 calmodulin-dependent protein kinase activity;GO:0010857 calcium-dependent protein kinase activity	0.0	0.0	0.0	0.0	0.0	0.0	0.0	0.0	0.0	0.0	0.0	0.0	0.0	0.0	0.0	0.0	1.0	0.0	0.0	0.0
CAMK4	814	symbol	H. sapiens	814	H. sapiens	CAMK4	calcium/calmodulin dependent protein kinase IV	GO:0009931 calcium-dependent protein serine/threonine kinase activity;GO:0004683 calmodulin-dependent protein kinase activity;GO:0010857 calcium-dependent protein kinase activity	0.0	0.0	0.0	0.0	0.0	0.0	0.0	0.0	0.0	0.0	0.0	0.0	0.0	0.0	0.0	0.0	1.0	0.0	0.0	0.0
CAMLG	819	symbol	H. sapiens	819	H. sapiens	CAMLG	calcium modulating ligand	GO:0031625 ubiquitin protein ligase binding;GO:0044389 ubiquitin-like protein ligase binding;GO:0050839 cell adhesion molecule binding	0.0	0.0	0.0	0.0	0.0	0.0	0.0	0.0	0.0	0.0	0.0	0.0	0.0	1.0	0.0	0.0	0.0	0.0	0.0	0.0
CARTPT	9607	symbol	H. sapiens	9607	H. sapiens	CARTPT	CART prepropeptide	GO:0005184 neuropeptide hormone activity;GO:0005179 hormone activity;GO:0048018 receptor ligand activity	0.0	0.0	0.0	0.0	0.0	0.0	0.0	0.0	0.0	0.0	0.0	0.0	0.0	0.0	0.0	0.0	0.0	0.0	0.0	0.0
CASC3	22794	symbol	H. sapiens	22794	H. sapiens	CASC3	CASC3 exon junction complex subunit	GO:0031625 ubiquitin protein ligase binding;GO:0044389 ubiquitin-like protein ligase binding;GO:0042802 identical protein binding	0.0	0.0	0.0	0.0	0.0	0.0	0.0	0.0	0.0	0.0	0.0	0.0	0.0	1.0	0.0	0.0	0.0	0.0	0.0	0.0
CAST	831	symbol	H. sapiens	831	H. sapiens	CAST	calpastatin	GO:0010859 calcium-dependent cysteine-type endopeptidase inhibitor activity;GO:0004869 cysteine-type endopeptidase inhibitor activity;GO:0004866 endopeptidase inhibitor activity	0.0	0.0	0.0	0.0	0.0	0.0	0.0	0.0	0.0	0.0	0.0	0.0	0.0	0.0	1.0	0.0	0.0	0.0	0.0	0.0
CATSPER3	347732	symbol	H. sapiens	347732	H. sapiens	CATSPER3	cation channel sperm associated 3	GO:0005245 voltage-gated calcium channel activity;GO:0022843 voltage-gated cation channel activity;GO:0005262 calcium channel activity	0.0	0.0	0.0	0.0	0.0	0.0	0.0	0.0	0.0	0.0	1.0	0.0	0.0	0.0	0.0	0.0	0.0	0.0	0.0	0.0
CBX5	23468	symbol	H. sapiens	23468	H. sapiens	CBX5	chromobox 5	GO:0035064 methylated histone binding;GO:0140034 methylation-dependent protein binding;GO:0070491 repressing transcription factor binding	0.0	0.0	1.0	0.0	0.0	1.0	0.0	0.0	0.0	0.0	0.0	0.0	0.0	0.0	0.0	0.0	0.0	0.0	0.0	0.0
CCDC112	153733	symbol	H. sapiens	153733	H. sapiens	CCDC112	coiled-coil domain containing 112	GO:0005515 protein binding;GO:0005488 binding;GO:0003674 molecular_function	0.0	0.0	0.0	0.0	0.0	0.0	0.0	0.0	0.0	0.0	0.0	0.0	0.0	0.0	0.0	0.0	0.0	0.0	0.0	0.0
CCDC125	202243	symbol	H. sapiens	202243	H. sapiens	CCDC125	coiled-coil domain containing 125	GO:0003674 molecular_function	0.0	0.0	0.0	0.0	0.0	0.0	0.0	0.0	0.0	0.0	0.0	0.0	0.0	0.0	0.0	0.0	0.0	0.0	0.0	0.0
CCDC154	645811	symbol	H. sapiens	645811	H. sapiens	CCDC154	coiled-coil domain containing 154		0.0	0.0	0.0	0.0	0.0	0.0	0.0	0.0	0.0	0.0	0.0	0.0	0.0	0.0	0.0	0.0	0.0	0.0	0.0	0.0
CCDC65	85478	symbol	H. sapiens	85478	H. sapiens	CCDC65	coiled-coil domain containing 65	GO:0003674 molecular_function	0.0	0.0	0.0	0.0	0.0	0.0	0.0	0.0	0.0	0.0	0.0	0.0	0.0	0.0	0.0	0.0	0.0	0.0	0.0	0.0
CCDC69	26112	symbol	H. sapiens	26112	H. sapiens	CCDC69	coiled-coil domain containing 69	GO:0008017 microtubule binding;GO:0015631 tubulin binding;GO:0008092 cytoskeletal protein binding	0.0	0.0	0.0	0.0	0.0	0.0	0.0	0.0	0.0	0.0	0.0	0.0	0.0	0.0	0.0	0.0	0.0	0.0	0.0	0.0
CCNB1	891	symbol	H. sapiens	891	H. sapiens	CCNB1	cyclin B1	GO:0061575 cyclin-dependent protein serine/threonine kinase activator activity;GO:0005113 patched binding;GO:0035173 histone kinase activity	0.0	0.0	0.0	1.0	1.0	0.0	1.0	0.0	0.0	0.0	0.0	0.0	0.0	1.0	0.0	0.0	1.0	0.0	0.0	0.0
CCNG1	900	symbol	H. sapiens	900	H. sapiens	CCNG1	cyclin G1	GO:0016538 cyclin-dependent protein serine/threonine kinase regulator activity;GO:0019887 protein kinase regulator activity;GO:0019207 kinase regulator activity	0.0	0.0	0.0	1.0	0.0	0.0	1.0	0.0	0.0	0.0	0.0	0.0	0.0	0.0	0.0	0.0	1.0	0.0	0.0	0.0
CCNH	902	symbol	H. sapiens	902	H. sapiens	CCNH	cyclin H	GO:0008353 RNA polymerase II CTD heptapeptide repeat kinase activity;GO:0008094 DNA-dependent ATPase activity;GO:0016538 cyclin-dependent protein serine/threonine kinase regulator activity	0.0	0.0	0.0	1.0	0.0	0.0	0.0	0.0	0.0	0.0	0.0	0.0	0.0	0.0	0.0	0.0	1.0	0.0	0.0	0.0
CCNI2	645121	symbol	H. sapiens	645121	H. sapiens	CCNI2	cyclin I family member 2	GO:0016538 cyclin-dependent protein serine/threonine kinase regulator activity;GO:0019887 protein kinase regulator activity;GO:0019207 kinase regulator activity	0.0	0.0	0.0	1.0	0.0	0.0	1.0	0.0	0.0	0.0	0.0	0.0	0.0	0.0	0.0	0.0	1.0	0.0	0.0	0.0
CCNJL	79616	symbol	H. sapiens	79616	H. sapiens	CCNJL	cyclin J like	GO:0016538 cyclin-dependent protein serine/threonine kinase regulator activity;GO:0019887 protein kinase regulator activity;GO:0019207 kinase regulator activity	0.0	0.0	0.0	1.0	0.0	0.0	1.0	0.0	0.0	0.0	0.0	0.0	0.0	0.0	0.0	0.0	1.0	0.0	0.0	0.0
CCNO	10309	symbol	H. sapiens	10309	H. sapiens	CCNO	cyclin O	GO:0016538 cyclin-dependent protein serine/threonine kinase regulator activity;GO:0019887 protein kinase regulator activity;GO:0019207 kinase regulator activity	0.0	0.0	0.0	1.0	0.0	0.0	1.0	0.0	0.0	0.0	0.0	0.0	0.0	0.0	0.0	0.0	1.0	0.0	0.0	0.0
CCNT1	904	symbol	H. sapiens	904	H. sapiens	CCNT1	cyclin T1	GO:0061575 cyclin-dependent protein serine/threonine kinase activator activity;GO:0097322 7SK snRNA binding;GO:0016538 cyclin-dependent protein serine/threonine kinase regulator activity	0.0	0.0	1.0	1.0	0.0	1.0	1.0	0.0	0.0	0.0	0.0	0.0	0.0	0.0	0.0	0.0	0.0	0.0	0.0	0.0
CCR7	1236	symbol	H. sapiens	1236	H. sapiens	CCR7	C-C motif chemokine receptor 7	GO:0038117 C-C motif chemokine 19 receptor activity;GO:0038121 C-C motif chemokine 21 receptor activity;GO:0035757 chemokine (C-C motif) ligand 19 binding	0.0	0.0	0.0	0.0	0.0	0.0	0.0	0.0	0.0	0.0	0.0	0.0	0.0	0.0	0.0	0.0	0.0	0.0	0.0	0.0
CD14	929	symbol	H. sapiens	929	H. sapiens	CD14	CD14 molecule	GO:0016019 peptidoglycan receptor activity;GO:0001847 opsonin receptor activity;GO:0071723 lipopeptide binding	0.0	0.0	0.0	0.0	0.0	0.0	0.0	0.0	0.0	0.0	0.0	0.0	0.0	0.0	0.0	0.0	0.0	0.0	0.0	0.0
CD180	4064	symbol	H. sapiens	4064	H. sapiens	CD180	CD180 molecule	GO:0005515 protein binding;GO:0005488 binding;GO:0003674 molecular_function	0.0	0.0	0.0	0.0	0.0	0.0	0.0	0.0	0.0	0.0	0.0	0.0	0.0	0.0	0.0	0.0	0.0	0.0	0.0	0.0
CD63	967	symbol	H. sapiens	967	H. sapiens	CD63	CD63 molecule	GO:0005515 protein binding;GO:0005488 binding;GO:0003674 molecular_function	0.0	0.0	0.0	0.0	0.0	0.0	0.0	0.0	0.0	0.0	0.0	0.0	0.0	0.0	0.0	0.0	0.0	0.0	0.0	0.0
CD74	972	symbol	H. sapiens	972	H. sapiens	CD74	CD74 molecule	GO:0042658 MHC class II protein binding, via antigen binding groove;GO:0035718 macrophage migration inhibitory factor binding;GO:0023026 MHC class II protein complex binding	0.0	0.0	0.0	0.0	0.0	0.0	0.0	0.0	0.0	0.0	0.0	0.0	0.0	0.0	0.0	0.0	0.0	0.0	0.0	0.0
CDC123	8872	symbol	H. sapiens	8872	H. sapiens	CDC123	cell division cycle 123		0.0	0.0	0.0	0.0	0.0	0.0	0.0	0.0	0.0	0.0	0.0	0.0	0.0	0.0	0.0	0.0	0.0	0.0	0.0	0.0
CDC20B	166979	symbol	H. sapiens	166979	H. sapiens	CDC20B	cell division cycle 20B	GO:0097027 ubiquitin-protein transferase activator activity;GO:0010997 anaphase-promoting complex binding;GO:0055106 ubiquitin-protein transferase regulator activity	0.0	0.0	0.0	0.0	0.0	0.0	0.0	0.0	0.0	0.0	0.0	0.0	0.0	0.0	0.0	0.0	0.0	0.0	0.0	0.0
CDC23	8697	symbol	H. sapiens	8697	H. sapiens	CDC23	cell division cycle 23	GO:0061630 ubiquitin protein ligase activity;GO:0061659 ubiquitin-like protein ligase activity;GO:0004842 ubiquitin-protein transferase activity	0.0	0.0	0.0	0.0	0.0	0.0	0.0	0.0	0.0	0.0	0.0	0.0	0.0	0.0	0.0	0.0	0.0	0.0	0.0	0.0
CDC25C	995	symbol	H. sapiens	995	H. sapiens	CDC25C	cell division cycle 25C	GO:0050699 WW domain binding;GO:0004725 protein tyrosine phosphatase activity;GO:0004721 phosphoprotein phosphatase activity	0.0	0.0	0.0	0.0	0.0	0.0	1.0	0.0	0.0	0.0	0.0	0.0	0.0	0.0	0.0	0.0	0.0	1.0	0.0	0.0
CDC42SE2	56990	symbol	H. sapiens	56990	H. sapiens	CDC42SE2	CDC42 small effector 2	GO:0017048 Rho GTPase binding;GO:0035591 signaling adaptor activity;GO:0017016 Ras GTPase binding	0.0	0.0	0.0	0.0	0.0	0.0	0.0	0.0	0.0	0.0	0.0	0.0	0.0	0.0	0.0	0.0	0.0	0.0	0.0	0.0
CDK12	51755	symbol	H. sapiens	51755	H. sapiens	CDK12	cyclin dependent kinase 12	GO:0004693 cyclin-dependent protein serine/threonine kinase activity;GO:0008353 RNA polymerase II CTD heptapeptide repeat kinase activity;GO:0097472 cyclin-dependent protein kinase activity	0.0	0.0	0.0	0.0	0.0	0.0	1.0	0.0	0.0	0.0	0.0	0.0	0.0	0.0	0.0	0.0	1.0	0.0	0.0	0.0
CDK2	1017	symbol	H. sapiens	1017	H. sapiens	CDK2	cyclin dependent kinase 2	GO:0035173 histone kinase activity;GO:0004693 cyclin-dependent protein serine/threonine kinase activity;GO:0097472 cyclin-dependent protein kinase activity	0.0	0.0	0.0	0.0	0.0	0.0	0.0	0.0	0.0	0.0	0.0	0.0	0.0	0.0	0.0	0.0	1.0	1.0	0.0	0.0
CDK7	1022	symbol	H. sapiens	1022	H. sapiens	CDK7	cyclin dependent kinase 7	GO:0050681 androgen receptor binding;GO:0004693 cyclin-dependent protein serine/threonine kinase activity;GO:0008353 RNA polymerase II CTD heptapeptide repeat kinase activity	0.0	0.0	1.0	0.0	0.0	0.0	0.0	0.0	1.0	0.0	0.0	0.0	0.0	0.0	0.0	0.0	1.0	0.0	0.0	0.0
CDKL3	51265	symbol	H. sapiens	51265	H. sapiens	CDKL3	cyclin dependent kinase like 3	GO:0004693 cyclin-dependent protein serine/threonine kinase activity;GO:0097472 cyclin-dependent protein kinase activity;GO:0004674 protein serine/threonine kinase activity	0.0	0.0	0.0	0.0	0.0	0.0	0.0	0.0	0.0	0.0	0.0	0.0	0.0	0.0	0.0	0.0	1.0	0.0	0.0	0.0
CDKN2AIPNL	91368	symbol	H. sapiens	91368	H. sapiens	CDKN2AIPNL	CDKN2A interacting protein N-terminal like	GO:0005515 protein binding;GO:0005488 binding;GO:0003674 molecular_function	0.0	0.0	0.0	0.0	0.0	0.0	0.0	0.0	0.0	0.0	0.0	0.0	0.0	0.0	0.0	0.0	0.0	0.0	0.0	0.0
CDNF	441549	symbol	H. sapiens	441549	H. sapiens	CDNF	cerebral dopamine neurotrophic factor	GO:0008083 growth factor activity;GO:0048018 receptor ligand activity;GO:0030545 receptor regulator activity	0.0	0.0	0.0	0.0	0.0	0.0	0.0	0.0	0.0	0.0	0.0	0.0	0.0	0.0	0.0	0.0	0.0	0.0	0.0	1.0
CDO1	1036	symbol	H. sapiens	1036	H. sapiens	CDO1	cysteine dioxygenase type 1	GO:0017172 cysteine dioxygenase activity;GO:0008198 ferrous iron binding;GO:0016702 oxidoreductase activity, acting on single donors with incorporation of molecular oxygen, incorporation of two atoms of oxygen	0.0	0.0	0.0	0.0	0.0	0.0	0.0	0.0	0.0	0.0	0.0	0.0	0.0	0.0	0.0	0.0	0.0	0.0	0.0	0.0
CDX1	1044	symbol	H. sapiens	1044	H. sapiens	CDX1	caudal type homeobox 1	GO:0008327 methyl-CpG binding;GO:0000978 RNA polymerase II proximal promoter sequence-specific DNA binding;GO:0001228 DNA-binding transcription activator activity, RNA polymerase II-specific	0.0	1.0	0.0	0.0	0.0	0.0	0.0	0.0	0.0	0.0	0.0	0.0	0.0	0.0	0.0	0.0	0.0	0.0	0.0	0.0
CELA1	1990	symbol	H. sapiens	1990	H. sapiens	CELA1	chymotrypsin like elastase 1	GO:0004252 serine-type endopeptidase activity;GO:0008236 serine-type peptidase activity;GO:0017171 serine hydrolase activity	0.0	0.0	0.0	0.0	0.0	0.0	0.0	0.0	0.0	0.0	0.0	0.0	0.0	0.0	0.0	0.0	0.0	0.0	0.0	0.0
CENPH	64946	symbol	H. sapiens	64946	H. sapiens	CENPH	centromere protein H	GO:0043515 kinetochore binding;GO:0044877 protein-containing complex binding;GO:0005515 protein binding	0.0	0.0	0.0	0.0	0.0	0.0	0.0	0.0	0.0	0.0	0.0	0.0	0.0	0.0	0.0	0.0	0.0	0.0	0.0	0.0
CENPK	64105	symbol	H. sapiens	64105	H. sapiens	CENPK	centromere protein K	GO:0005515 protein binding;GO:0005488 binding;GO:0003674 molecular_function	0.0	0.0	0.0	0.0	0.0	0.0	0.0	0.0	0.0	0.0	0.0	0.0	0.0	0.0	0.0	0.0	0.0	0.0	0.0	0.0
CENPN	55839	symbol	H. sapiens	55839	H. sapiens	CENPN	centromere protein N		0.0	0.0	0.0	0.0	0.0	0.0	0.0	0.0	0.0	0.0	0.0	0.0	0.0	0.0	0.0	0.0	0.0	0.0	0.0	0.0
CEP120	153241	symbol	H. sapiens	153241	H. sapiens	CEP120	centrosomal protein 120	GO:0008022 protein C-terminus binding;GO:0005515 protein binding;GO:0005488 binding	0.0	0.0	0.0	0.0	0.0	0.0	0.0	0.0	0.0	0.0	0.0	0.0	0.0	0.0	0.0	0.0	0.0	0.0	0.0	0.0
CETN3	1070	symbol	H. sapiens	1070	H. sapiens	CETN3	centrin 3	GO:0008017 microtubule binding;GO:0015631 tubulin binding;GO:0005509 calcium ion binding	1.0	0.0	0.0	0.0	0.0	0.0	0.0	0.0	0.0	0.0	0.0	0.0	0.0	0.0	0.0	0.0	0.0	0.0	0.0	0.0
CFDP1	10428	symbol	H. sapiens	10428	H. sapiens	CFDP1	craniofacial development protein 1	GO:0003674 molecular_function	0.0	0.0	0.0	0.0	0.0	0.0	0.0	0.0	0.0	0.0	0.0	0.0	0.0	0.0	0.0	0.0	0.0	0.0	0.0	0.0
CHD1	1105	symbol	H. sapiens	1105	H. sapiens	CHD1	chromodomain helicase DNA binding protein 1	GO:0003678 DNA helicase activity;GO:0035064 methylated histone binding;GO:0140034 methylation-dependent protein binding	0.0	0.0	0.0	0.0	0.0	0.0	0.0	0.0	0.0	0.0	0.0	0.0	0.0	0.0	0.0	0.0	0.0	0.0	0.0	0.0
CHST6	4166	symbol	H. sapiens	4166	H. sapiens	CHST6	carbohydrate sulfotransferase 6	GO:0001517 N-acetylglucosamine 6-O-sulfotransferase activity;GO:0008146 sulfotransferase activity;GO:0016782 transferase activity, transferring sulfur-containing groups	0.0	0.0	0.0	0.0	0.0	0.0	0.0	0.0	0.0	0.0	0.0	0.0	0.0	0.0	0.0	0.0	0.0	0.0	0.0	0.0
CHSY3	337876	symbol	H. sapiens	337876	H. sapiens	CHSY3	chondroitin sulfate synthase 3	GO:0050510 N-acetylgalactosaminyl-proteoglycan 3-beta-glucuronosyltransferase activity;GO:0047238 glucuronosyl-N-acetylgalactosaminyl-proteoglycan 4-beta-N-acetylgalactosaminyltransferase activity;GO:0015020 glucuronosyltransferase activity	0.0	0.0	0.0	0.0	0.0	0.0	0.0	0.0	0.0	0.0	0.0	0.0	0.0	0.0	0.0	0.0	0.0	0.0	0.0	0.0
CISD3	284106	symbol	H. sapiens	284106	H. sapiens	CISD3	CDGSH iron sulfur domain 3	GO:0051537 2 iron, 2 sulfur cluster binding;GO:0051536 iron-sulfur cluster binding;GO:0051540 metal cluster binding	0.0	0.0	0.0	0.0	0.0	0.0	0.0	0.0	0.0	0.0	0.0	0.0	0.0	0.0	0.0	0.0	0.0	0.0	0.0	0.0
CKMT2	1160	symbol	H. sapiens	1160	H. sapiens	CKMT2	creatine kinase, mitochondrial 2	GO:0004111 creatine kinase activity;GO:0016775 phosphotransferase activity, nitrogenous group as acceptor;GO:0016301 kinase activity	0.0	0.0	0.0	0.0	0.0	0.0	0.0	0.0	0.0	0.0	0.0	0.0	0.0	0.0	0.0	0.0	1.0	0.0	0.0	0.0
CLDN6	9074	symbol	H. sapiens	9074	H. sapiens	CLDN6	claudin 6	GO:0001618 virus receptor activity;GO:0104005 hijacked molecular function;GO:0005198 structural molecule activity	0.0	0.0	0.0	0.0	0.0	0.0	0.0	0.0	0.0	0.0	0.0	0.0	0.0	0.0	0.0	0.0	0.0	0.0	0.0	0.0
CLDN9	9080	symbol	H. sapiens	9080	H. sapiens	CLDN9	claudin 9	GO:0001618 virus receptor activity;GO:0104005 hijacked molecular function;GO:0005198 structural molecule activity	0.0	0.0	0.0	0.0	0.0	0.0	0.0	0.0	0.0	0.0	0.0	0.0	0.0	0.0	0.0	0.0	0.0	0.0	0.0	0.0
CLINT1	9685	symbol	H. sapiens	9685	H. sapiens	CLINT1	clathrin interactor 1	GO:0030276 clathrin binding;GO:0045296 cadherin binding;GO:0050839 cell adhesion molecule binding	0.0	0.0	0.0	0.0	0.0	0.0	0.0	0.0	0.0	0.0	0.0	0.0	0.0	0.0	0.0	0.0	0.0	0.0	0.0	0.0
CLTC	1213	symbol	H. sapiens	1213	H. sapiens	CLTC	clathrin heavy chain	GO:0032051 clathrin light chain binding;GO:0050750 low-density lipoprotein particle receptor binding;GO:1990381 ubiquitin-specific protease binding	0.0	0.0	0.0	0.0	0.0	0.0	1.0	0.0	0.0	0.0	0.0	0.0	0.0	0.0	0.0	0.0	0.0	1.0	0.0	0.0
CLUAP1	23059	symbol	H. sapiens	23059	H. sapiens	CLUAP1	clusterin associated protein 1	GO:0005515 protein binding;GO:0005488 binding;GO:0003674 molecular_function	0.0	0.0	0.0	0.0	0.0	0.0	0.0	0.0	0.0	0.0	0.0	0.0	0.0	0.0	0.0	0.0	0.0	0.0	0.0	0.0
CMIP	80790	symbol	H. sapiens	80790	H. sapiens	CMIP	c-Maf inducing protein	GO:0005515 protein binding;GO:0005488 binding;GO:0003674 molecular_function	0.0	0.0	0.0	0.0	0.0	0.0	0.0	0.0	0.0	0.0	0.0	0.0	0.0	0.0	0.0	0.0	0.0	0.0	0.0	0.0
CMYA5	202333	symbol	H. sapiens	202333	H. sapiens	CMYA5	cardiomyopathy associated 5	GO:0005515 protein binding;GO:0005488 binding;GO:0003674 molecular_function	0.0	0.0	0.0	0.0	0.0	0.0	0.0	0.0	0.0	0.0	0.0	0.0	0.0	0.0	0.0	0.0	0.0	0.0	0.0	0.0
CNOT8	9337	symbol	H. sapiens	9337	H. sapiens	CNOT8	CCR4-NOT transcription complex subunit 8	GO:0004535 poly(A)-specific ribonuclease activity;GO:0000175 3'-5'-exoribonuclease activity;GO:0016896 exoribonuclease activity, producing 5'-phosphomonoesters	0.0	0.0	0.0	0.0	0.0	0.0	0.0	0.0	0.0	0.0	0.0	0.0	0.0	0.0	0.0	0.0	0.0	0.0	0.0	0.0
CNPY2	10330	symbol	H. sapiens	10330	H. sapiens	CNPY2	canopy FGF signaling regulator 2	GO:0005515 protein binding;GO:0005488 binding;GO:0003674 molecular_function	0.0	0.0	0.0	0.0	0.0	0.0	0.0	0.0	0.0	0.0	0.0	0.0	0.0	0.0	0.0	0.0	0.0	0.0	0.0	0.0
CNTNAP4	85445	symbol	H. sapiens	85445	H. sapiens	CNTNAP4	contactin associated protein family member 4		0.0	0.0	0.0	0.0	0.0	0.0	0.0	0.0	0.0	0.0	0.0	0.0	0.0	0.0	0.0	0.0	0.0	0.0	0.0	0.0
COL1A1	1277	symbol	H. sapiens	1277	H. sapiens	COL1A1	collagen type I alpha 1 chain	GO:0048407 platelet-derived growth factor binding;GO:0030020 extracellular matrix structural constituent conferring tensile strength;GO:0005201 extracellular matrix structural constituent	0.0	0.0	0.0	0.0	0.0	0.0	0.0	0.0	0.0	0.0	0.0	0.0	0.0	0.0	0.0	0.0	0.0	0.0	0.0	0.0
COL4A3BP	10087	gene_synonym	H. sapiens	10087	H. sapiens	CERT1	ceramide transporter 1	GO:0120017 intermembrane ceramide transfer activity;GO:0120016 intermembrane sphingolipid transfer activity;GO:1902388 ceramide 1-phosphate transporter activity	0.0	0.0	0.0	0.0	0.0	0.0	0.0	0.0	0.0	0.0	0.0	0.0	0.0	0.0	0.0	0.0	1.0	0.0	0.0	0.0
COMMD10	51397	symbol	H. sapiens	51397	H. sapiens	COMMD10	COMM domain containing 10	GO:0005515 protein binding;GO:0005488 binding;GO:0003674 molecular_function	0.0	0.0	0.0	0.0	0.0	0.0	0.0	0.0	0.0	0.0	0.0	0.0	0.0	0.0	0.0	0.0	0.0	0.0	0.0	0.0
COPZ1	22818	symbol	H. sapiens	22818	H. sapiens	COPZ1	COPI coat complex subunit zeta 1		0.0	0.0	0.0	0.0	0.0	0.0	0.0	0.0	0.0	0.0	0.0	0.0	0.0	0.0	0.0	0.0	0.0	0.0	0.0	0.0
COQ10A	93058	symbol	H. sapiens	93058	H. sapiens	COQ10A	coenzyme Q10A	GO:0048039 ubiquinone binding;GO:0048038 quinone binding;GO:0048037 cofactor binding	0.0	0.0	0.0	0.0	0.0	0.0	0.0	0.0	0.0	0.0	0.0	0.0	0.0	0.0	0.0	0.0	0.0	0.0	0.0	0.0
COX4I1	1327	symbol	H. sapiens	1327	H. sapiens	COX4I1	cytochrome c oxidase subunit 4I1	GO:0005515 protein binding;GO:0005488 binding;GO:0003674 molecular_function	0.0	0.0	0.0	0.0	0.0	0.0	0.0	0.0	0.0	0.0	0.0	0.0	0.0	0.0	0.0	0.0	0.0	0.0	0.0	0.0
COX7C	1350	symbol	H. sapiens	1350	H. sapiens	COX7C	cytochrome c oxidase subunit 7C	GO:0005515 protein binding;GO:0005488 binding;GO:0003674 molecular_function	0.0	0.0	0.0	0.0	0.0	0.0	0.0	0.0	0.0	0.0	0.0	0.0	0.0	0.0	0.0	0.0	0.0	0.0	0.0	0.0
CREBBP	1387	symbol	H. sapiens	1387	H. sapiens	CREBBP	CREB binding protein	GO:0043426 MRF binding;GO:0004402 histone acetyltransferase activity;GO:0061733 peptide-lysine-N-acetyltransferase activity	0.0	1.0	1.0	0.0	0.0	1.0	0.0	0.0	1.0	0.0	0.0	0.0	0.0	0.0	0.0	0.0	0.0	0.0	0.0	0.0
CRHBP	1393	symbol	H. sapiens	1393	H. sapiens	CRHBP	corticotropin releasing hormone binding protein	GO:0051424 corticotropin-releasing hormone binding;GO:0017046 peptide hormone binding;GO:0042165 neurotransmitter binding	0.0	0.0	0.0	0.0	0.0	0.0	0.0	0.0	0.0	0.0	0.0	0.0	0.0	0.0	0.0	0.0	0.0	0.0	0.0	0.0
CRISPLD2	83716	symbol	H. sapiens	83716	H. sapiens	CRISPLD2	cysteine rich secretory protein LCCL domain containing 2	GO:0008201 heparin binding;GO:0005539 glycosaminoglycan binding;GO:1901681 sulfur compound binding	0.0	0.0	0.0	0.0	0.0	0.0	0.0	0.0	0.0	0.0	0.0	0.0	0.0	0.0	0.0	0.0	0.0	0.0	0.0	0.0
CRYBA1	1411	symbol	H. sapiens	1411	H. sapiens	CRYBA1	crystallin beta A1	GO:0005212 structural constituent of eye lens;GO:0005198 structural molecule activity;GO:0005515 protein binding	0.0	0.0	0.0	0.0	0.0	0.0	0.0	0.0	0.0	0.0	0.0	0.0	0.0	0.0	0.0	0.0	0.0	0.0	0.0	0.0
CS	1431	symbol	H. sapiens	1431	H. sapiens	CS	citrate synthase	GO:0004108 citrate (Si)-synthase activity;GO:0036440 citrate synthase activity;GO:0046912 transferase activity, transferring acyl groups, acyl groups converted into alkyl on transfer	0.0	0.0	0.0	0.0	0.0	0.0	0.0	0.0	0.0	0.0	0.0	0.0	0.0	0.0	0.0	0.0	0.0	0.0	0.0	0.0
CSAD	51380	symbol	H. sapiens	51380	H. sapiens	CSAD	cysteine sulfinic acid decarboxylase	GO:0004782 sulfinoalanine decarboxylase activity;GO:0004068 aspartate 1-decarboxylase activity;GO:0016831 carboxy-lyase activity	0.0	0.0	0.0	0.0	0.0	0.0	0.0	0.0	0.0	0.0	0.0	0.0	0.0	0.0	0.0	0.0	0.0	0.0	0.0	0.0
CSF3	1440	symbol	H. sapiens	1440	H. sapiens	CSF3	colony stimulating factor 3	GO:0005130 granulocyte colony-stimulating factor receptor binding;GO:0008083 growth factor activity;GO:0005125 cytokine activity	0.0	0.0	0.0	0.0	0.0	0.0	0.0	0.0	0.0	0.0	0.0	0.0	0.0	0.0	0.0	0.0	0.0	0.0	0.0	1.0
CSNK1A1	1452	symbol	H. sapiens	1452	H. sapiens	CSNK1A1	casein kinase 1 alpha 1	GO:0004674 protein serine/threonine kinase activity;GO:0004672 protein kinase activity;GO:0016773 phosphotransferase activity, alcohol group as acceptor	0.0	0.0	0.0	0.0	0.0	0.0	0.0	0.0	0.0	0.0	0.0	0.0	0.0	0.0	0.0	0.0	1.0	0.0	0.0	0.0
CSNK1G3	1456	symbol	H. sapiens	1456	H. sapiens	CSNK1G3	casein kinase 1 gamma 3	GO:0004674 protein serine/threonine kinase activity;GO:0004672 protein kinase activity;GO:0016773 phosphotransferase activity, alcohol group as acceptor	0.0	0.0	0.0	0.0	0.0	0.0	0.0	0.0	0.0	0.0	0.0	0.0	0.0	0.0	0.0	0.0	1.0	0.0	0.0	0.0
CSRNP2	81566	symbol	H. sapiens	81566	H. sapiens	CSRNP2	cysteine and serine rich nuclear protein 2	GO:0019902 phosphatase binding;GO:0001228 DNA-binding transcription activator activity, RNA polymerase II-specific;GO:0000981 DNA-binding transcription factor activity, RNA polymerase II-specific	0.0	1.0	0.0	0.0	0.0	0.0	0.0	0.0	0.0	0.0	0.0	0.0	0.0	0.0	0.0	0.0	0.0	0.0	0.0	0.0
CSRP2	1466	symbol	H. sapiens	1466	H. sapiens	CSRP2	cysteine and glycine rich protein 2	GO:0046872 metal ion binding;GO:0043169 cation binding;GO:0043167 ion binding	0.0	0.0	0.0	0.0	0.0	0.0	0.0	0.0	0.0	0.0	0.0	0.0	0.0	0.0	0.0	0.0	0.0	0.0	0.0	0.0
CTNNA1	1495	symbol	H. sapiens	1495	H. sapiens	CTNNA1	catenin alpha 1	GO:0017166 vinculin binding;GO:0045295 gamma-catenin binding;GO:0008013 beta-catenin binding	0.0	0.0	0.0	0.0	0.0	0.0	0.0	0.0	0.0	0.0	0.0	0.0	0.0	0.0	0.0	0.0	0.0	0.0	0.0	0.0
CTRB1	1504	symbol	H. sapiens	1504	H. sapiens	CTRB1	chymotrypsinogen B1	GO:0004252 serine-type endopeptidase activity;GO:0008236 serine-type peptidase activity;GO:0017171 serine hydrolase activity	0.0	0.0	0.0	0.0	0.0	0.0	0.0	0.0	0.0	0.0	0.0	0.0	0.0	0.0	0.0	0.0	0.0	0.0	0.0	0.0
CTRB2	440387	symbol	H. sapiens	440387	H. sapiens	CTRB2	chymotrypsinogen B2	GO:0004252 serine-type endopeptidase activity;GO:0008236 serine-type peptidase activity;GO:0017171 serine hydrolase activity	0.0	0.0	0.0	0.0	0.0	0.0	0.0	0.0	0.0	0.0	0.0	0.0	0.0	0.0	0.0	0.0	0.0	0.0	0.0	0.0
CTXN3	613212	symbol	H. sapiens	613212	H. sapiens	CTXN3	cortexin 3		0.0	0.0	0.0	0.0	0.0	0.0	0.0	0.0	0.0	0.0	0.0	0.0	0.0	0.0	0.0	0.0	0.0	0.0	0.0	0.0
CWC25	54883	symbol	H. sapiens	54883	H. sapiens	CWC25	CWC25 spliceosome associated protein homolog		0.0	0.0	0.0	0.0	0.0	0.0	0.0	0.0	0.0	0.0	0.0	0.0	0.0	0.0	0.0	0.0	0.0	0.0	0.0	0.0
CWC27	10283	symbol	H. sapiens	10283	H. sapiens	CWC27	CWC27 spliceosome associated cyclophilin	GO:0016018 cyclosporin A binding;GO:0003755 peptidyl-prolyl cis-trans isomerase activity;GO:0016859 cis-trans isomerase activity	0.0	0.0	0.0	0.0	0.0	0.0	0.0	0.0	0.0	0.0	0.0	0.0	0.0	0.0	0.0	0.0	0.0	0.0	0.0	0.0
CXCL14	9547	symbol	H. sapiens	9547	H. sapiens	CXCL14	C-X-C motif chemokine ligand 14	GO:0008009 chemokine activity;GO:0042379 chemokine receptor binding;GO:0005125 cytokine activity	0.0	0.0	0.0	0.0	0.0	0.0	0.0	0.0	0.0	0.0	0.0	0.0	0.0	0.0	0.0	0.0	0.0	0.0	0.0	0.0
CYFIP2	26999	symbol	H. sapiens	26999	H. sapiens	CYFIP2	cytoplasmic FMR1 interacting protein 2	GO:0000340 RNA 7-methylguanosine cap binding;GO:0000339 RNA cap binding;GO:0003723 RNA binding	0.0	0.0	0.0	0.0	0.0	0.0	0.0	0.0	0.0	0.0	0.0	0.0	0.0	0.0	0.0	0.0	0.0	0.0	0.0	0.0
DAZAP2	9802	symbol	H. sapiens	9802	H. sapiens	DAZAP2	DAZ associated protein 2	GO:0043539 protein serine/threonine kinase activator activity;GO:0031435 mitogen-activated protein kinase kinase kinase binding;GO:0030971 receptor tyrosine kinase binding	0.0	0.0	0.0	1.0	0.0	0.0	1.0	0.0	0.0	0.0	0.0	0.0	0.0	0.0	0.0	0.0	0.0	1.0	0.0	0.0
DCD	117159	symbol	H. sapiens	117159	H. sapiens	DCD	dermcidin	GO:0008233 peptidase activity;GO:0003723 RNA binding;GO:0140096 catalytic activity, acting on a protein	0.0	0.0	0.0	0.0	0.0	0.0	0.0	0.0	0.0	0.0	0.0	0.0	0.0	0.0	0.0	0.0	0.0	0.0	0.0	0.0
DCLRE1C	64421	symbol	H. sapiens	64421	H. sapiens	DCLRE1C	DNA cross-link repair 1C	GO:0035312 5'-3' exodeoxyribonuclease activity;GO:0000014 single-stranded DNA endodeoxyribonuclease activity;GO:0016895 exodeoxyribonuclease activity, producing 5'-phosphomonoesters	0.0	0.0	0.0	0.0	0.0	0.0	0.0	0.0	0.0	0.0	0.0	0.0	0.0	0.0	0.0	0.0	0.0	0.0	0.0	0.0
DCP2	167227	symbol	H. sapiens	167227	H. sapiens	DCP2	decapping mRNA 2	GO:0004534 5'-3' exoribonuclease activity;GO:0050072 m7G(5')pppN diphosphatase activity;GO:0008409 5'-3' exonuclease activity	0.0	0.0	0.0	0.0	0.0	0.0	0.0	0.0	0.0	0.0	0.0	0.0	0.0	0.0	0.0	0.0	0.0	0.0	0.0	0.0
DCTN4	51164	symbol	H. sapiens	51164	H. sapiens	DCTN4	dynactin subunit 4	GO:0047485 protein N-terminus binding;GO:0005515 protein binding;GO:0005488 binding	0.0	0.0	0.0	0.0	0.0	0.0	0.0	0.0	0.0	0.0	0.0	0.0	0.0	0.0	0.0	0.0	0.0	0.0	0.0	0.0
DDN	23109	symbol	H. sapiens	23109	H. sapiens	DDN	dendrin	GO:0000978 RNA polymerase II proximal promoter sequence-specific DNA binding;GO:0000987 proximal promoter sequence-specific DNA binding;GO:0000977 RNA polymerase II regulatory region sequence-specific DNA binding	0.0	1.0	0.0	0.0	0.0	0.0	0.0	0.0	0.0	0.0	0.0	0.0	0.0	0.0	0.0	0.0	0.0	0.0	0.0	0.0
DDX23	9416	symbol	H. sapiens	9416	H. sapiens	DDX23	DEAD-box helicase 23	GO:0004386 helicase activity;GO:0017111 nucleoside-triphosphatase activity;GO:0016462 pyrophosphatase activity	0.0	0.0	0.0	0.0	0.0	0.0	0.0	0.0	0.0	0.0	0.0	0.0	0.0	0.0	0.0	0.0	0.0	0.0	0.0	0.0
DDX46	9879	symbol	H. sapiens	9879	H. sapiens	DDX46	DEAD-box helicase 46	GO:0003724 RNA helicase activity;GO:0004386 helicase activity;GO:0017111 nucleoside-triphosphatase activity	0.0	0.0	0.0	0.0	0.0	0.0	0.0	0.0	0.0	0.0	0.0	0.0	0.0	0.0	0.0	0.0	0.0	0.0	0.0	0.0
DEPDC1B	55789	symbol	H. sapiens	55789	H. sapiens	DEPDC1B	DEP domain containing 1B	GO:0005096 GTPase activator activity;GO:0030695 GTPase regulator activity;GO:0060589 nucleoside-triphosphatase regulator activity	0.0	0.0	0.0	0.0	0.0	0.0	0.0	0.0	0.0	0.0	0.0	0.0	0.0	0.0	0.0	0.0	0.0	0.0	0.0	0.0
DGKA	1606	symbol	H. sapiens	1606	H. sapiens	DGKA	diacylglycerol kinase alpha	GO:0004143 diacylglycerol kinase activity;GO:0003951 NAD+ kinase activity;GO:0005543 phospholipid binding	1.0	0.0	0.0	0.0	0.0	0.0	0.0	0.0	0.0	0.0	0.0	0.0	0.0	0.0	0.0	0.0	1.0	0.0	0.0	0.0
DHFR	1719	symbol	H. sapiens	1719	H. sapiens	DHFR	dihydrofolate reductase	GO:0004146 dihydrofolate reductase activity;GO:0051870 methotrexate binding;GO:0005542 folic acid binding	0.0	0.0	0.0	0.0	0.0	0.0	0.0	0.0	0.0	0.0	0.0	0.0	1.0	0.0	0.0	0.0	0.0	0.0	0.0	0.0
DHH	50846	symbol	H. sapiens	50846	H. sapiens	DHH	desert hedgehog signaling molecule	GO:0005113 patched binding;GO:0005509 calcium ion binding;GO:0008270 zinc ion binding	1.0	0.0	0.0	0.0	1.0	0.0	0.0	0.0	0.0	0.0	0.0	0.0	0.0	0.0	0.0	0.0	0.0	0.0	0.0	0.0
DHTKD1	55526	symbol	H. sapiens	55526	H. sapiens	DHTKD1	dehydrogenase E1 and transketolase domain containing 1	GO:0004591 oxoglutarate dehydrogenase (succinyl-transferring) activity;GO:0030976 thiamine pyrophosphate binding;GO:0016624 oxidoreductase activity, acting on the aldehyde or oxo group of donors, disulfide as acceptor	0.0	0.0	0.0	0.0	0.0	0.0	0.0	0.0	0.0	0.0	0.0	0.0	0.0	0.0	0.0	0.0	0.0	0.0	0.0	0.0
DHX29	54505	symbol	H. sapiens	54505	H. sapiens	DHX29	DExH-box helicase 29	GO:0008494 translation activator activity;GO:0043024 ribosomal small subunit binding;GO:0090079 translation regulator activity, nucleic acid binding	0.0	0.0	0.0	0.0	0.0	0.0	0.0	0.0	0.0	0.0	0.0	0.0	0.0	0.0	0.0	0.0	0.0	0.0	0.0	0.0
DHX40	79665	symbol	H. sapiens	79665	H. sapiens	DHX40	DEAH-box helicase 40	GO:0003724 RNA helicase activity;GO:0004386 helicase activity;GO:0017111 nucleoside-triphosphatase activity	0.0	0.0	0.0	0.0	0.0	0.0	0.0	0.0	0.0	0.0	0.0	0.0	0.0	0.0	0.0	0.0	0.0	0.0	0.0	0.0
DIAPH1	1729	symbol	H. sapiens	1729	H. sapiens	DIAPH1	diaphanous related formin 1	GO:0017048 Rho GTPase binding;GO:0044325 ion channel binding;GO:0017016 Ras GTPase binding	0.0	0.0	0.0	0.0	0.0	0.0	0.0	0.0	0.0	0.0	0.0	0.0	0.0	0.0	0.0	0.0	0.0	0.0	0.0	0.0
DIP2B	57609	symbol	H. sapiens	57609	H. sapiens	DIP2B	disco interacting protein 2 homolog B	GO:0003824 catalytic activity;GO:0003674 molecular_function	0.0	0.0	0.0	0.0	0.0	0.0	0.0	0.0	0.0	0.0	0.0	0.0	0.0	0.0	0.0	0.0	0.0	0.0	0.0	0.0
DIP2C	22982	symbol	H. sapiens	22982	H. sapiens	DIP2C	disco interacting protein 2 homolog C	GO:0003824 catalytic activity;GO:0003674 molecular_function	0.0	0.0	0.0	0.0	0.0	0.0	0.0	0.0	0.0	0.0	0.0	0.0	0.0	0.0	0.0	0.0	0.0	0.0	0.0	0.0
DMGDH	29958	symbol	H. sapiens	29958	H. sapiens	DMGDH	dimethylglycine dehydrogenase	GO:0047865 dimethylglycine dehydrogenase activity;GO:0046997 oxidoreductase activity, acting on the CH-NH group of donors, flavin as acceptor;GO:0016645 oxidoreductase activity, acting on the CH-NH group of donors	0.0	0.0	0.0	0.0	0.0	0.0	0.0	0.0	0.0	0.0	0.0	0.0	0.0	0.0	0.0	0.0	0.0	0.0	0.0	0.0
DMXL1	1657	symbol	H. sapiens	1657	H. sapiens	DMXL1	Dmx like 1		0.0	0.0	0.0	0.0	0.0	0.0	0.0	0.0	0.0	0.0	0.0	0.0	0.0	0.0	0.0	0.0	0.0	0.0	0.0	0.0
DNAJC14	85406	symbol	H. sapiens	85406	H. sapiens	DNAJC14	DnaJ heat shock protein family (Hsp40) member C14		0.0	0.0	0.0	0.0	0.0	0.0	0.0	0.0	0.0	0.0	0.0	0.0	0.0	0.0	0.0	0.0	0.0	0.0	0.0	0.0
DNAJC18	202052	symbol	H. sapiens	202052	H. sapiens	DNAJC18	DnaJ heat shock protein family (Hsp40) member C18	GO:0030544 Hsp70 protein binding;GO:0031072 heat shock protein binding;GO:0005515 protein binding	0.0	0.0	0.0	0.0	0.0	0.0	0.0	0.0	0.0	0.0	0.0	0.0	0.0	0.0	0.0	0.0	0.0	0.0	0.0	0.0
DNASE1	1773	symbol	H. sapiens	1773	H. sapiens	DNASE1	deoxyribonuclease 1	GO:0004530 deoxyribonuclease I activity;GO:0016888 endodeoxyribonuclease activity, producing 5'-phosphomonoesters;GO:0004520 endodeoxyribonuclease activity	0.0	0.0	0.0	0.0	0.0	0.0	0.0	0.0	0.0	0.0	0.0	0.0	0.0	0.0	0.0	0.0	0.0	0.0	0.0	0.0
DND1	373863	symbol	H. sapiens	373863	H. sapiens	DND1	DND microRNA-mediated repression inhibitor 1	GO:0035198 miRNA binding;GO:0061980 regulatory RNA binding;GO:0003730 mRNA 3'-UTR binding	0.0	0.0	0.0	0.0	0.0	0.0	0.0	1.0	0.0	0.0	0.0	0.0	0.0	0.0	0.0	0.0	0.0	0.0	0.0	0.0
DPM1	8813	symbol	H. sapiens	8813	H. sapiens	DPM1	dolichyl-phosphate mannosyltransferase subunit 1, catalytic	GO:0004582 dolichyl-phosphate beta-D-mannosyltransferase activity;GO:0004169 dolichyl-phosphate-mannose-protein mannosyltransferase activity;GO:0000030 mannosyltransferase activity	0.0	0.0	0.0	0.0	0.0	0.0	0.0	0.0	0.0	0.0	0.0	0.0	0.0	0.0	0.0	0.0	0.0	0.0	0.0	0.0
DPYSL3	1809	symbol	H. sapiens	1809	H. sapiens	DPYSL3	dihydropyrimidinase like 3	GO:0004157 dihydropyrimidinase activity;GO:0035374 chondroitin sulfate binding;GO:0031005 filamin binding	0.0	0.0	0.0	0.0	0.0	0.0	0.0	0.0	0.0	0.0	0.0	0.0	0.0	0.0	0.0	0.0	0.0	1.0	0.0	0.0
DTWD2	285605	symbol	H. sapiens	285605	H. sapiens	DTWD2	DTW domain containing 2		0.0	0.0	0.0	0.0	0.0	0.0	0.0	0.0	0.0	0.0	0.0	0.0	0.0	0.0	0.0	0.0	0.0	0.0	0.0	0.0
DYNLRB2	83657	symbol	H. sapiens	83657	H. sapiens	DYNLRB2	dynein light chain roadblock-type 2	GO:0003777 microtubule motor activity;GO:0045505 dynein intermediate chain binding;GO:0003774 motor activity	0.0	0.0	0.0	0.0	0.0	0.0	0.0	0.0	0.0	0.0	0.0	0.0	0.0	0.0	0.0	0.0	0.0	0.0	0.0	0.0
E2F7	144455	symbol	H. sapiens	144455	H. sapiens	E2F7	E2F transcription factor 7	GO:0001227 DNA-binding transcription repressor activity, RNA polymerase II-specific;GO:0003714 transcription corepressor activity;GO:0000978 RNA polymerase II proximal promoter sequence-specific DNA binding	0.0	1.0	1.0	0.0	0.0	0.0	0.0	0.0	1.0	0.0	0.0	0.0	0.0	0.0	0.0	1.0	0.0	0.0	0.0	0.0
EBF1	1879	symbol	H. sapiens	1879	H. sapiens	EBF1	EBF transcription factor 1	GO:0070742 C2H2 zinc finger domain binding;GO:0001228 DNA-binding transcription activator activity, RNA polymerase II-specific;GO:0019904 protein domain specific binding	0.0	1.0	0.0	0.0	0.0	0.0	0.0	0.0	0.0	0.0	0.0	0.0	0.0	0.0	0.0	0.0	0.0	1.0	0.0	0.0
ECHDC3	79746	symbol	H. sapiens	79746	H. sapiens	ECHDC3	enoyl-CoA hydratase domain containing 3	GO:0003824 catalytic activity;GO:0003674 molecular_function	0.0	0.0	0.0	0.0	0.0	0.0	0.0	0.0	0.0	0.0	0.0	0.0	0.0	0.0	0.0	0.0	0.0	0.0	0.0	0.0
ECSCR	641700	symbol	H. sapiens	641700	H. sapiens	ECSCR	endothelial cell surface expressed chemotaxis and apoptosis regulator	GO:0005515 protein binding;GO:0005488 binding;GO:0003674 molecular_function	0.0	0.0	0.0	0.0	0.0	0.0	0.0	0.0	0.0	0.0	0.0	0.0	0.0	0.0	0.0	0.0	0.0	0.0	0.0	0.0
ECT2	1894	symbol	H. sapiens	1894	H. sapiens	ECT2	epithelial cell transforming 2	GO:0005089 Rho guanyl-nucleotide exchange factor activity;GO:0005088 Ras guanyl-nucleotide exchange factor activity;GO:0017048 Rho GTPase binding	0.0	0.0	0.0	0.0	0.0	0.0	0.0	0.0	0.0	0.0	0.0	0.0	0.0	0.0	0.0	0.0	0.0	0.0	0.0	0.0
EDIL3	10085	symbol	H. sapiens	10085	H. sapiens	EDIL3	EGF like repeats and discoidin domains 3	GO:0005178 integrin binding;GO:0005201 extracellular matrix structural constituent;GO:0050839 cell adhesion molecule binding	1.0	0.0	0.0	0.0	0.0	0.0	0.0	0.0	0.0	0.0	0.0	0.0	0.0	0.0	0.0	0.0	0.0	0.0	0.0	0.0
EFNA5	1946	symbol	H. sapiens	1946	H. sapiens	EFNA5	ephrin A5	GO:0005170 neurotrophin TRKC receptor binding;GO:0005169 neurotrophin TRKB receptor binding;GO:0030297 transmembrane receptor protein tyrosine kinase activator activity	0.0	0.0	0.0	1.0	0.0	0.0	0.0	0.0	0.0	0.0	0.0	0.0	0.0	0.0	0.0	0.0	0.0	0.0	0.0	0.0
EIF4B	1975	symbol	H. sapiens	1975	H. sapiens	EIF4B	eukaryotic translation initiation factor 4B	GO:0033592 RNA strand annealing activity;GO:0097617 annealing activity;GO:0003743 translation initiation factor activity	0.0	0.0	0.0	0.0	0.0	0.0	0.0	0.0	0.0	0.0	0.0	0.0	0.0	0.0	0.0	0.0	0.0	0.0	0.0	0.0
ELL2	22936	symbol	H. sapiens	22936	H. sapiens	ELL2	elongation factor for RNA polymerase II 2	GO:0005515 protein binding;GO:0005488 binding;GO:0003674 molecular_function	0.0	0.0	0.0	0.0	0.0	0.0	0.0	0.0	0.0	0.0	0.0	0.0	0.0	0.0	0.0	0.0	0.0	0.0	0.0	0.0
ELOVL7	79993	symbol	H. sapiens	79993	H. sapiens	ELOVL7	ELOVL fatty acid elongase 7	GO:0009922 fatty acid elongase activity;GO:0102756 very-long-chain 3-ketoacyl-CoA synthase activity;GO:0102336 3-oxo-arachidoyl-CoA synthase activity	0.0	0.0	0.0	0.0	0.0	0.0	0.0	0.0	0.0	0.0	0.0	0.0	0.0	0.0	0.0	0.0	0.0	0.0	0.0	0.0
ENC1	8507	symbol	H. sapiens	8507	H. sapiens	ENC1	ectodermal-neural cortex 1	GO:0003779 actin binding;GO:0008092 cytoskeletal protein binding;GO:0005515 protein binding	0.0	0.0	0.0	0.0	0.0	0.0	0.0	0.0	0.0	0.0	0.0	0.0	0.0	0.0	0.0	0.0	0.0	0.0	0.0	0.0
EPB41L4A	64097	symbol	H. sapiens	64097	H. sapiens	EPB41L4A	erythrocyte membrane protein band 4.1 like 4A	GO:0008092 cytoskeletal protein binding;GO:0005515 protein binding;GO:0005488 binding	0.0	0.0	0.0	0.0	0.0	0.0	0.0	0.0	0.0	0.0	0.0	0.0	0.0	0.0	0.0	0.0	0.0	0.0	0.0	0.0
ERAL1	26284	symbol	H. sapiens	26284	H. sapiens	ERAL1	Era like 12S mitochondrial rRNA chaperone 1	GO:0043024 ribosomal small subunit binding;GO:0019843 rRNA binding;GO:0043021 ribonucleoprotein complex binding	0.0	0.0	0.0	0.0	0.0	0.0	0.0	0.0	0.0	0.0	0.0	0.0	0.0	0.0	0.0	0.0	0.0	0.0	0.0	0.0
ERAP1	51752	symbol	H. sapiens	51752	H. sapiens	ERAP1	endoplasmic reticulum aminopeptidase 1	GO:0005151 interleukin-1, type II receptor binding;GO:0005138 interleukin-6 receptor binding;GO:0070006 metalloaminopeptidase activity	0.0	0.0	0.0	0.0	0.0	0.0	0.0	0.0	0.0	0.0	0.0	0.0	0.0	0.0	0.0	0.0	0.0	0.0	0.0	1.0
ERAP2	64167	symbol	H. sapiens	64167	H. sapiens	ERAP2	endoplasmic reticulum aminopeptidase 2	GO:0070006 metalloaminopeptidase activity;GO:0004177 aminopeptidase activity;GO:0008235 metalloexopeptidase activity	0.0	0.0	0.0	0.0	0.0	0.0	0.0	0.0	0.0	0.0	0.0	0.0	0.0	0.0	0.0	0.0	0.0	0.0	0.0	0.0
ERBB2	2064	symbol	H. sapiens	2064	H. sapiens	ERBB2	erb-b2 receptor tyrosine kinase 2	GO:0001042 RNA polymerase I core binding;GO:0043125 ErbB-3 class receptor binding;GO:0004714 transmembrane receptor protein tyrosine kinase activity	0.0	0.0	0.0	0.0	0.0	0.0	0.0	0.0	0.0	0.0	0.0	0.0	0.0	0.0	0.0	0.0	1.0	0.0	0.0	0.0
ERBB2IP	55914	gene_synonym	H. sapiens	55914	H. sapiens	ERBIN	erbb2 interacting protein	GO:0005176 ErbB-2 class receptor binding;GO:0005200 structural constituent of cytoskeleton;GO:0005198 structural molecule activity	0.0	0.0	0.0	0.0	0.0	0.0	0.0	0.0	0.0	0.0	0.0	0.0	0.0	0.0	0.0	0.0	0.0	0.0	0.0	0.0
ERBB3	2065	symbol	H. sapiens	2065	H. sapiens	ERBB3	erb-b2 receptor tyrosine kinase 3	GO:0038131 neuregulin receptor activity;GO:0030296 protein tyrosine kinase activator activity;GO:0038132 neuregulin binding	0.0	0.0	0.0	1.0	0.0	0.0	0.0	0.0	0.0	0.0	0.0	0.0	0.0	1.0	0.0	0.0	1.0	0.0	0.0	0.0
ERCC8	1161	symbol	H. sapiens	1161	H. sapiens	ERCC8	ERCC excision repair 8, CSA ubiquitin ligase complex subunit	GO:0008094 DNA-dependent ATPase activity;GO:0003678 DNA helicase activity;GO:0004386 helicase activity	0.0	0.0	0.0	0.0	0.0	0.0	0.0	0.0	0.0	0.0	0.0	0.0	0.0	0.0	0.0	0.0	0.0	0.0	0.0	0.0
ESM1	11082	symbol	H. sapiens	11082	H. sapiens	ESM1	endothelial cell specific molecule 1	GO:0005171 hepatocyte growth factor receptor binding;GO:0005520 insulin-like growth factor binding;GO:0005178 integrin binding	0.0	0.0	0.0	0.0	0.0	0.0	0.0	0.0	0.0	0.0	0.0	0.0	0.0	0.0	0.0	0.0	0.0	0.0	0.0	1.0
ESPL1	9700	symbol	H. sapiens	9700	H. sapiens	ESPL1	extra spindle pole bodies like 1, separase	GO:0004197 cysteine-type endopeptidase activity;GO:0008234 cysteine-type peptidase activity;GO:0004175 endopeptidase activity	0.0	0.0	0.0	0.0	0.0	0.0	0.0	0.0	0.0	0.0	0.0	0.0	0.0	0.0	0.0	0.0	0.0	0.0	0.0	0.0
ESYT1	23344	symbol	H. sapiens	23344	H. sapiens	ESYT1	extended synaptotagmin 1	GO:0008429 phosphatidylethanolamine binding;GO:0031210 phosphatidylcholine binding;GO:0050997 quaternary ammonium group binding	1.0	0.0	0.0	0.0	0.0	0.0	0.0	0.0	0.0	0.0	0.0	0.0	0.0	0.0	0.0	0.0	0.0	0.0	0.0	0.0
ETF1	2107	symbol	H. sapiens	2107	H. sapiens	ETF1	eukaryotic translation termination factor 1	GO:0016149 translation release factor activity, codon specific;GO:0003747 translation release factor activity;GO:0008079 translation termination factor activity	0.0	0.0	0.0	0.0	0.0	0.0	0.0	0.0	0.0	0.0	0.0	0.0	0.0	0.0	0.0	0.0	0.0	0.0	0.0	0.0
F2R	2149	symbol	H. sapiens	2149	H. sapiens	F2R	coagulation factor II thrombin receptor	GO:0015057 thrombin-activated receptor activity;GO:0031681 G-protein beta-subunit binding;GO:0001965 G-protein alpha-subunit binding	0.0	0.0	0.0	0.0	0.0	0.0	0.0	0.0	0.0	0.0	0.0	0.0	0.0	0.0	0.0	0.0	0.0	0.0	0.0	0.0
F2RL1	2150	symbol	H. sapiens	2150	H. sapiens	F2RL1	F2R like trypsin receptor 1	GO:0015057 thrombin-activated receptor activity;GO:0031681 G-protein beta-subunit binding;GO:0001965 G-protein alpha-subunit binding	0.0	0.0	0.0	0.0	0.0	0.0	0.0	0.0	0.0	0.0	0.0	0.0	0.0	0.0	0.0	0.0	0.0	0.0	0.0	0.0
FA2H	79152	symbol	H. sapiens	79152	H. sapiens	FA2H	fatty acid 2-hydroxylase	GO:0080132 fatty acid alpha-hydroxylase activity;GO:0020037 heme binding;GO:0005506 iron ion binding	0.0	0.0	0.0	0.0	0.0	0.0	0.0	0.0	0.0	0.0	0.0	0.0	0.0	0.0	0.0	0.0	0.0	0.0	0.0	0.0
FABP6	2172	symbol	H. sapiens	2172	H. sapiens	FABP6	fatty acid binding protein 6	GO:0008289 lipid binding;GO:0005488 binding;GO:0003674 molecular_function	0.0	0.0	0.0	0.0	0.0	0.0	0.0	0.0	0.0	0.0	0.0	0.0	0.0	0.0	0.0	0.0	0.0	0.0	0.0	0.0
FAHD1	81889	symbol	H. sapiens	81889	H. sapiens	FAHD1	fumarylacetoacetate hydrolase domain containing 1	GO:0034545 fumarylpyruvate hydrolase activity;GO:0047621 acylpyruvate hydrolase activity;GO:0018773 acetylpyruvate hydrolase activity	0.0	0.0	0.0	0.0	0.0	0.0	0.0	0.0	0.0	0.0	0.0	0.0	0.0	0.0	0.0	0.0	0.0	0.0	0.0	0.0
FAIM2	23017	symbol	H. sapiens	23017	H. sapiens	FAIM2	Fas apoptotic inhibitory molecule 2		0.0	0.0	0.0	0.0	0.0	0.0	0.0	0.0	0.0	0.0	0.0	0.0	0.0	0.0	0.0	0.0	0.0	0.0	0.0	0.0
FAM107B	83641	symbol	H. sapiens	83641	H. sapiens	FAM107B	family with sequence similarity 107 member B		0.0	0.0	0.0	0.0	0.0	0.0	0.0	0.0	0.0	0.0	0.0	0.0	0.0	0.0	0.0	0.0	0.0	0.0	0.0	0.0
FAM114A2	10827	symbol	H. sapiens	10827	H. sapiens	FAM114A2	family with sequence similarity 114 member A2	GO:0017076 purine nucleotide binding;GO:0000166 nucleotide binding;GO:1901265 nucleoside phosphate binding	0.0	0.0	0.0	0.0	0.0	0.0	0.0	0.0	0.0	0.0	0.0	0.0	0.0	0.0	0.0	0.0	0.0	0.0	0.0	0.0
FAM13B	51306	symbol	H. sapiens	51306	H. sapiens	FAM13B	family with sequence similarity 13 member B	GO:0005096 GTPase activator activity;GO:0030695 GTPase regulator activity;GO:0060589 nucleoside-triphosphatase regulator activity	0.0	0.0	0.0	0.0	0.0	0.0	0.0	0.0	0.0	0.0	0.0	0.0	0.0	0.0	0.0	0.0	0.0	0.0	0.0	0.0
FAM151B	167555	symbol	H. sapiens	167555	H. sapiens	FAM151B	family with sequence similarity 151 member B	GO:0005515 protein binding;GO:0005488 binding;GO:0003674 molecular_function	0.0	0.0	0.0	0.0	0.0	0.0	0.0	0.0	0.0	0.0	0.0	0.0	0.0	0.0	0.0	0.0	0.0	0.0	0.0	0.0
FAM169A	26049	symbol	H. sapiens	26049	H. sapiens	FAM169A	family with sequence similarity 169 member A		0.0	0.0	0.0	0.0	0.0	0.0	0.0	0.0	0.0	0.0	0.0	0.0	0.0	0.0	0.0	0.0	0.0	0.0	0.0	0.0
FAM170A	340069	symbol	H. sapiens	340069	H. sapiens	FAM170A	family with sequence similarity 170 member A	GO:0003677 DNA binding;GO:0046872 metal ion binding;GO:0043169 cation binding	0.0	0.0	0.0	0.0	0.0	0.0	0.0	0.0	0.0	0.0	0.0	0.0	0.0	0.0	0.0	0.0	0.0	0.0	0.0	0.0
FAM171A1	221061	symbol	H. sapiens	221061	H. sapiens	FAM171A1	family with sequence similarity 171 member A1	GO:0005515 protein binding;GO:0005488 binding;GO:0003674 molecular_function	0.0	0.0	0.0	0.0	0.0	0.0	0.0	0.0	0.0	0.0	0.0	0.0	0.0	0.0	0.0	0.0	0.0	0.0	0.0	0.0
FAM172A	83989	symbol	H. sapiens	83989	H. sapiens	FAM172A	family with sequence similarity 172 member A	GO:0035197 siRNA binding;GO:0061980 regulatory RNA binding;GO:0003723 RNA binding	0.0	0.0	0.0	0.0	0.0	0.0	0.0	0.0	0.0	0.0	0.0	0.0	0.0	0.0	0.0	0.0	0.0	0.0	0.0	0.0
FAM186A	121006	symbol	H. sapiens	121006	H. sapiens	FAM186A	family with sequence similarity 186 member A		0.0	0.0	0.0	0.0	0.0	0.0	0.0	0.0	0.0	0.0	0.0	0.0	0.0	0.0	0.0	0.0	0.0	0.0	0.0	0.0
FAM186B	84070	symbol	H. sapiens	84070	H. sapiens	FAM186B	family with sequence similarity 186 member B		0.0	0.0	0.0	0.0	0.0	0.0	0.0	0.0	0.0	0.0	0.0	0.0	0.0	0.0	0.0	0.0	0.0	0.0	0.0	0.0
FAM188A	80013	gene_synonym	H. sapiens	80013	H. sapiens	MINDY3	MINDY lysine 48 deubiquitinase 3	GO:0016807 cysteine-type carboxypeptidase activity;GO:0070004 cysteine-type exopeptidase activity;GO:1990380 Lys48-specific deubiquitinase activity	0.0	0.0	0.0	0.0	0.0	0.0	0.0	0.0	0.0	0.0	0.0	0.0	0.0	0.0	0.0	0.0	0.0	0.0	0.0	0.0
FAM53C	51307	symbol	H. sapiens	51307	H. sapiens	FAM53C	family with sequence similarity 53 member C	GO:0005515 protein binding;GO:0005488 binding;GO:0003674 molecular_function	0.0	0.0	0.0	0.0	0.0	0.0	0.0	0.0	0.0	0.0	0.0	0.0	0.0	0.0	0.0	0.0	0.0	0.0	0.0	0.0
FAM71B	153745	symbol	H. sapiens	153745	H. sapiens	FAM71B	family with sequence similarity 71 member B		0.0	0.0	0.0	0.0	0.0	0.0	0.0	0.0	0.0	0.0	0.0	0.0	0.0	0.0	0.0	0.0	0.0	0.0	0.0	0.0
FAM81B	153643	symbol	H. sapiens	153643	H. sapiens	FAM81B	family with sequence similarity 81 member B	GO:0005515 protein binding;GO:0005488 binding;GO:0003674 molecular_function	0.0	0.0	0.0	0.0	0.0	0.0	0.0	0.0	0.0	0.0	0.0	0.0	0.0	0.0	0.0	0.0	0.0	0.0	0.0	0.0
FAM92B	339145	gene_synonym	H. sapiens	339145	H. sapiens	CIBAR2	CBY1 interacting BAR domain containing 2	GO:0005515 protein binding;GO:0005488 binding;GO:0003674 molecular_function	0.0	0.0	0.0	0.0	0.0	0.0	0.0	0.0	0.0	0.0	0.0	0.0	0.0	0.0	0.0	0.0	0.0	0.0	0.0	0.0
FAT2	2196	symbol	H. sapiens	2196	H. sapiens	FAT2	FAT atypical cadherin 2	GO:0005509 calcium ion binding;GO:0046872 metal ion binding;GO:0043169 cation binding	1.0	0.0	0.0	0.0	0.0	0.0	0.0	0.0	0.0	0.0	0.0	0.0	0.0	0.0	0.0	0.0	0.0	0.0	0.0	0.0
FBN2	2201	symbol	H. sapiens	2201	H. sapiens	FBN2	fibrillin 2	GO:0030023 extracellular matrix constituent conferring elasticity;GO:0097493 structural molecule activity conferring elasticity;GO:0005201 extracellular matrix structural constituent	1.0	0.0	0.0	0.0	0.0	0.0	0.0	0.0	0.0	0.0	0.0	0.0	0.0	0.0	0.0	0.0	0.0	0.0	0.0	0.0
FBXL17	64839	symbol	H. sapiens	64839	H. sapiens	FBXL17	F-box and leucine rich repeat protein 17	GO:0005515 protein binding;GO:0005488 binding;GO:0003674 molecular_function	0.0	0.0	0.0	0.0	0.0	0.0	0.0	0.0	0.0	0.0	0.0	0.0	0.0	0.0	0.0	0.0	0.0	0.0	0.0	0.0
FBXL20	84961	symbol	H. sapiens	84961	H. sapiens	FBXL20	F-box and leucine rich repeat protein 20	GO:0004842 ubiquitin-protein transferase activity;GO:0019787 ubiquitin-like protein transferase activity;GO:0140096 catalytic activity, acting on a protein	0.0	0.0	0.0	0.0	0.0	0.0	0.0	0.0	0.0	0.0	0.0	0.0	0.0	0.0	0.0	0.0	0.0	0.0	0.0	0.0
FBXO18	84893	gene_synonym	H. sapiens	84893	H. sapiens	FBH1	F-box DNA helicase 1	GO:0015616 DNA translocase activity;GO:0043138 3'-5' DNA helicase activity;GO:0008094 DNA-dependent ATPase activity	0.0	0.0	0.0	0.0	0.0	0.0	0.0	0.0	0.0	0.0	0.0	0.0	0.0	0.0	0.0	0.0	0.0	0.0	0.0	0.0
FBXO31	79791	symbol	H. sapiens	79791	H. sapiens	FBXO31	F-box protein 31	GO:0030332 cyclin binding;GO:0005515 protein binding;GO:0005488 binding	0.0	0.0	0.0	0.0	0.0	0.0	0.0	0.0	0.0	0.0	0.0	0.0	0.0	0.0	0.0	0.0	0.0	0.0	0.0	0.0
FBXO38	81545	symbol	H. sapiens	81545	H. sapiens	FBXO38	F-box protein 38	GO:0005515 protein binding;GO:0005488 binding;GO:0003674 molecular_function	0.0	0.0	0.0	0.0	0.0	0.0	0.0	0.0	0.0	0.0	0.0	0.0	0.0	0.0	0.0	0.0	0.0	0.0	0.0	0.0
FBXO47	494188	symbol	H. sapiens	494188	H. sapiens	FBXO47	F-box protein 47		0.0	0.0	0.0	0.0	0.0	0.0	0.0	0.0	0.0	0.0	0.0	0.0	0.0	0.0	0.0	0.0	0.0	0.0	0.0	0.0
FCHO2	115548	symbol	H. sapiens	115548	H. sapiens	FCHO2	FCH and mu domain containing endocytic adaptor 2	GO:0005546 phosphatidylinositol-4,5-bisphosphate binding;GO:1902936 phosphatidylinositol bisphosphate binding;GO:0001786 phosphatidylserine binding	0.0	0.0	0.0	0.0	0.0	0.0	0.0	0.0	0.0	0.0	0.0	0.0	0.0	0.0	0.0	0.0	0.0	0.0	0.0	0.0
FCHSD1	89848	symbol	H. sapiens	89848	H. sapiens	FCHSD1	FCH and double SH3 domains 1	GO:0008289 lipid binding;GO:0005488 binding;GO:0003674 molecular_function	0.0	0.0	0.0	0.0	0.0	0.0	0.0	0.0	0.0	0.0	0.0	0.0	0.0	0.0	0.0	0.0	0.0	0.0	0.0	0.0
FEM1C	56929	symbol	H. sapiens	56929	H. sapiens	FEM1C	fem-1 homolog C	GO:0005515 protein binding;GO:0005488 binding;GO:0003674 molecular_function	0.0	0.0	0.0	0.0	0.0	0.0	0.0	0.0	0.0	0.0	0.0	0.0	0.0	0.0	0.0	0.0	0.0	0.0	0.0	0.0
FER	2241	symbol	H. sapiens	2241	H. sapiens	FER	FER tyrosine kinase	GO:0008157 protein phosphatase 1 binding;GO:0005154 epidermal growth factor receptor binding;GO:0004715 non-membrane spanning protein tyrosine kinase activity	0.0	0.0	0.0	0.0	0.0	0.0	0.0	0.0	0.0	0.0	0.0	0.0	0.0	0.0	0.0	0.0	1.0	0.0	0.0	1.0
FGF1	2246	symbol	H. sapiens	2246	H. sapiens	FGF1	fibroblast growth factor 1	GO:0044548 S100 protein binding;GO:0005104 fibroblast growth factor receptor binding;GO:0030544 Hsp70 protein binding	0.0	0.0	0.0	0.0	0.0	0.0	0.0	0.0	0.0	0.0	0.0	0.0	0.0	0.0	0.0	0.0	0.0	0.0	0.0	1.0
FKBP11	51303	symbol	H. sapiens	51303	H. sapiens	FKBP11	FKBP prolyl isomerase 11	GO:0003755 peptidyl-prolyl cis-trans isomerase activity;GO:0016859 cis-trans isomerase activity;GO:0016853 isomerase activity	0.0	0.0	0.0	0.0	0.0	0.0	0.0	0.0	0.0	0.0	0.0	0.0	0.0	0.0	0.0	0.0	0.0	0.0	0.0	0.0
FLJ12825	440101	symbol	H. sapiens	440101	H. sapiens	FLJ12825	uncharacterized LOC440101		0.0	0.0	0.0	0.0	0.0	0.0	0.0	0.0	0.0	0.0	0.0	0.0	0.0	0.0	0.0	0.0	0.0	0.0	0.0	0.0
FLJ30679	146512	symbol	H. sapiens	146512	H. sapiens	FLJ30679	uncharacterized protein FLJ30679		0.0	0.0	0.0	0.0	0.0	0.0	0.0	0.0	0.0	0.0	0.0	0.0	0.0	0.0	0.0	0.0	0.0	0.0	0.0	0.0
FLOT2	2319	symbol	H. sapiens	2319	H. sapiens	FLOT2	flotillin 2	GO:0035255 ionotropic glutamate receptor binding;GO:0035254 glutamate receptor binding;GO:0002020 protease binding	0.0	0.0	0.0	0.0	0.0	0.0	0.0	0.0	0.0	0.0	0.0	0.0	0.0	0.0	0.0	0.0	0.0	0.0	0.0	0.0
FLYWCH1	84256	symbol	H. sapiens	84256	H. sapiens	FLYWCH1	FLYWCH-type zinc finger 1	GO:0003677 DNA binding;GO:0046872 metal ion binding;GO:0043169 cation binding	0.0	0.0	0.0	0.0	0.0	0.0	0.0	0.0	0.0	0.0	0.0	0.0	0.0	0.0	0.0	0.0	0.0	0.0	0.0	0.0
FMNL3	91010	symbol	H. sapiens	91010	H. sapiens	FMNL3	formin like 3	GO:0032794 GTPase activating protein binding;GO:0017048 Rho GTPase binding;GO:0051015 actin filament binding	0.0	0.0	0.0	0.0	0.0	0.0	0.0	0.0	0.0	0.0	0.0	0.0	0.0	0.0	0.0	0.0	0.0	0.0	0.0	0.0
FNIP1	96459	symbol	H. sapiens	96459	H. sapiens	FNIP1	folliculin interacting protein 1	GO:0042030 ATPase inhibitor activity;GO:0060590 ATPase regulator activity;GO:0051087 chaperone binding	0.0	0.0	0.0	0.0	0.0	0.0	0.0	0.0	0.0	0.0	0.0	0.0	0.0	0.0	1.0	0.0	0.0	0.0	0.0	0.0
FOXC2	2303	symbol	H. sapiens	2303	H. sapiens	FOXC2	forkhead box C2	GO:1990841 promoter-specific chromatin binding;GO:0031490 chromatin DNA binding;GO:0000978 RNA polymerase II proximal promoter sequence-specific DNA binding	0.0	1.0	0.0	0.0	0.0	1.0	0.0	0.0	0.0	0.0	0.0	0.0	0.0	0.0	0.0	0.0	0.0	0.0	0.0	0.0
FOXF1	2294	symbol	H. sapiens	2294	H. sapiens	FOXF1	forkhead box F1	GO:0000978 RNA polymerase II proximal promoter sequence-specific DNA binding;GO:0001228 DNA-binding transcription activator activity, RNA polymerase II-specific;GO:0000987 proximal promoter sequence-specific DNA binding	0.0	1.0	0.0	0.0	0.0	0.0	0.0	0.0	0.0	0.0	0.0	0.0	0.0	0.0	0.0	0.0	0.0	0.0	0.0	0.0
FOXL1	2300	symbol	H. sapiens	2300	H. sapiens	FOXL1	forkhead box L1	GO:0008301 DNA binding, bending;GO:0000981 DNA-binding transcription factor activity, RNA polymerase II-specific;GO:0043565 sequence-specific DNA binding	0.0	0.0	0.0	0.0	0.0	0.0	0.0	0.0	0.0	0.0	0.0	0.0	0.0	0.0	0.0	0.0	0.0	0.0	0.0	0.0
FOXN1	8456	symbol	H. sapiens	8456	H. sapiens	FOXN1	forkhead box N1	GO:0001228 DNA-binding transcription activator activity, RNA polymerase II-specific;GO:0000981 DNA-binding transcription factor activity, RNA polymerase II-specific;GO:0043565 sequence-specific DNA binding	0.0	1.0	0.0	0.0	0.0	0.0	0.0	0.0	0.0	0.0	0.0	0.0	0.0	0.0	0.0	0.0	0.0	0.0	0.0	0.0
FRMD4A	55691	symbol	H. sapiens	55691	H. sapiens	FRMD4A	FERM domain containing 4A	GO:0030674 protein binding, bridging;GO:0060090 molecular adaptor activity;GO:0005515 protein binding	0.0	0.0	0.0	0.0	0.0	0.0	0.0	0.0	0.0	0.0	0.0	0.0	0.0	0.0	0.0	0.0	0.0	0.0	0.0	0.0
FST	10468	symbol	H. sapiens	10468	H. sapiens	FST	follistatin	GO:0038102 activin receptor antagonist activity;GO:0048019 receptor antagonist activity;GO:0043395 heparan sulfate proteoglycan binding	0.0	0.0	0.0	0.0	0.0	0.0	0.0	0.0	0.0	0.0	0.0	0.0	0.0	0.0	0.0	0.0	0.0	0.0	0.0	0.0
G3BP1	10146	symbol	H. sapiens	10146	H. sapiens	G3BP1	G3BP stress granule assembly factor 1	GO:0003678 DNA helicase activity;GO:0003724 RNA helicase activity;GO:0004386 helicase activity	0.0	0.0	0.0	0.0	0.0	0.0	0.0	0.0	0.0	0.0	0.0	0.0	0.0	0.0	0.0	0.0	0.0	0.0	0.0	0.0
GABARAPL2	11345	symbol	H. sapiens	11345	H. sapiens	GABARAPL2	GABA type A receptor associated protein like 2	GO:0050811 GABA receptor binding;GO:0048487 beta-tubulin binding;GO:0051117 ATPase binding	0.0	0.0	0.0	0.0	0.0	0.0	0.0	0.0	0.0	0.0	0.0	0.0	0.0	1.0	0.0	0.0	0.0	0.0	0.0	0.0
GABRA1	2554	symbol	H. sapiens	2554	H. sapiens	GABRA1	gamma-aminobutyric acid type A receptor subunit alpha1	GO:0022851 GABA-gated chloride ion channel activity;GO:0005237 inhibitory extracellular ligand-gated ion channel activity;GO:1904315 transmitter-gated ion channel activity involved in regulation of postsynaptic membrane potential	0.0	0.0	0.0	0.0	0.0	0.0	0.0	0.0	0.0	0.0	1.0	0.0	0.0	0.0	0.0	0.0	0.0	0.0	0.0	0.0
GABRA6	2559	symbol	H. sapiens	2559	H. sapiens	GABRA6	gamma-aminobutyric acid type A receptor subunit alpha6	GO:0022851 GABA-gated chloride ion channel activity;GO:0005237 inhibitory extracellular ligand-gated ion channel activity;GO:1904315 transmitter-gated ion channel activity involved in regulation of postsynaptic membrane potential	0.0	0.0	0.0	0.0	0.0	0.0	0.0	0.0	0.0	0.0	1.0	0.0	0.0	0.0	0.0	0.0	0.0	0.0	0.0	0.0
GABRB2	2561	symbol	H. sapiens	2561	H. sapiens	GABRB2	gamma-aminobutyric acid type A receptor subunit beta2	GO:0022851 GABA-gated chloride ion channel activity;GO:0005237 inhibitory extracellular ligand-gated ion channel activity;GO:1904315 transmitter-gated ion channel activity involved in regulation of postsynaptic membrane potential	0.0	0.0	0.0	0.0	0.0	0.0	0.0	0.0	0.0	0.0	1.0	0.0	0.0	0.0	0.0	0.0	0.0	0.0	0.0	0.0
GABRG2	2566	symbol	H. sapiens	2566	H. sapiens	GABRG2	gamma-aminobutyric acid type A receptor subunit gamma2	GO:0022851 GABA-gated chloride ion channel activity;GO:0005237 inhibitory extracellular ligand-gated ion channel activity;GO:1904315 transmitter-gated ion channel activity involved in regulation of postsynaptic membrane potential	0.0	0.0	0.0	0.0	0.0	0.0	0.0	0.0	0.0	0.0	1.0	0.0	0.0	0.0	0.0	0.0	0.0	0.0	0.0	0.0
GALNT10	55568	symbol	H. sapiens	55568	H. sapiens	GALNT10	polypeptide N-acetylgalactosaminyltransferase 10	GO:0004653 polypeptide N-acetylgalactosaminyltransferase activity;GO:0008376 acetylgalactosaminyltransferase activity;GO:0008194 UDP-glycosyltransferase activity	0.0	0.0	0.0	0.0	0.0	0.0	0.0	0.0	0.0	0.0	0.0	0.0	0.0	0.0	0.0	0.0	0.0	0.0	0.0	0.0
GALNT6	11226	symbol	H. sapiens	11226	H. sapiens	GALNT6	polypeptide N-acetylgalactosaminyltransferase 6	GO:0004653 polypeptide N-acetylgalactosaminyltransferase activity;GO:0008376 acetylgalactosaminyltransferase activity;GO:0008194 UDP-glycosyltransferase activity	0.0	0.0	0.0	0.0	0.0	0.0	0.0	0.0	0.0	0.0	0.0	0.0	0.0	0.0	0.0	0.0	0.0	0.0	0.0	0.0
GAPT	202309	symbol	H. sapiens	202309	H. sapiens	GAPT	GRB2 binding adaptor protein, transmembrane		0.0	0.0	0.0	0.0	0.0	0.0	0.0	0.0	0.0	0.0	0.0	0.0	0.0	0.0	0.0	0.0	0.0	0.0	0.0	0.0
GATA3	2625	symbol	H. sapiens	2625	H. sapiens	GATA3	GATA binding protein 3	GO:0005134 interleukin-2 receptor binding;GO:0070888 E-box binding;GO:0071837 HMG box domain binding	0.0	1.0	1.0	0.0	0.0	0.0	0.0	0.0	1.0	0.0	0.0	0.0	0.0	0.0	0.0	1.0	0.0	1.0	0.0	1.0
GCSH	2653	symbol	H. sapiens	2653	H. sapiens	GCSH	glycine cleavage system protein H	GO:0004047 aminomethyltransferase activity;GO:0008168 methyltransferase activity;GO:0016741 transferase activity, transferring one-carbon groups	0.0	0.0	0.0	0.0	0.0	0.0	0.0	0.0	0.0	0.0	0.0	0.0	0.0	0.0	0.0	0.0	0.0	0.0	0.0	0.0
GDF9	2661	symbol	H. sapiens	2661	H. sapiens	GDF9	growth differentiation factor 9	GO:0008083 growth factor activity;GO:0005125 cytokine activity;GO:0048018 receptor ligand activity	0.0	0.0	0.0	0.0	0.0	0.0	0.0	0.0	0.0	0.0	0.0	0.0	0.0	0.0	0.0	0.0	0.0	0.0	0.0	1.0
GDI2	2665	symbol	H. sapiens	2665	H. sapiens	GDI2	GDP dissociation inhibitor 2	GO:0005093 Rab GDP-dissociation inhibitor activity;GO:0005092 GDP-dissociation inhibitor activity;GO:0017137 Rab GTPase binding	0.0	0.0	0.0	0.0	0.0	0.0	0.0	0.0	0.0	0.0	0.0	0.0	0.0	0.0	0.0	0.0	0.0	0.0	0.0	0.0
GEMIN5	25929	symbol	H. sapiens	25929	H. sapiens	GEMIN5	gem nuclear organelle associated protein 5	GO:0030622 U4atac snRNA binding;GO:0030621 U4 snRNA binding;GO:0030619 U1 snRNA binding	0.0	0.0	0.0	0.0	0.0	0.0	0.0	1.0	0.0	0.0	0.0	0.0	0.0	0.0	0.0	0.0	0.0	0.0	0.0	0.0
GFM2	84340	symbol	H. sapiens	84340	H. sapiens	GFM2	GTP dependent ribosome recycling factor mitochondrial 2	GO:0003746 translation elongation factor activity;GO:0008135 translation factor activity, RNA binding;GO:0003924 GTPase activity	0.0	0.0	0.0	0.0	0.0	0.0	0.0	0.0	0.0	0.0	0.0	0.0	0.0	0.0	0.0	0.0	0.0	0.0	0.0	0.0
GFRA3	2676	symbol	H. sapiens	2676	H. sapiens	GFRA3	GDNF family receptor alpha 3	GO:0016167 glial cell-derived neurotrophic factor receptor activity;GO:0008046 axon guidance receptor activity;GO:0004896 cytokine receptor activity	0.0	0.0	0.0	0.0	0.0	0.0	0.0	0.0	0.0	0.0	0.0	0.0	0.0	0.0	0.0	0.0	0.0	0.0	0.0	0.0
GIN1	54826	symbol	H. sapiens	54826	H. sapiens	GIN1	gypsy retrotransposon integrase 1	GO:0003676 nucleic acid binding;GO:1901363 heterocyclic compound binding;GO:0097159 organic cyclic compound binding	0.0	0.0	0.0	0.0	0.0	0.0	0.0	0.0	0.0	0.0	0.0	0.0	0.0	0.0	0.0	0.0	0.0	0.0	0.0	0.0
GINS2	51659	symbol	H. sapiens	51659	H. sapiens	GINS2	GINS complex subunit 2	GO:0043138 3'-5' DNA helicase activity;GO:0003678 DNA helicase activity;GO:0004386 helicase activity	0.0	0.0	0.0	0.0	0.0	0.0	0.0	0.0	0.0	0.0	0.0	0.0	0.0	0.0	0.0	0.0	0.0	0.0	0.0	0.0
GIT1	28964	symbol	H. sapiens	28964	H. sapiens	GIT1	GIT ArfGAP 1	GO:0005096 GTPase activator activity;GO:0030695 GTPase regulator activity;GO:0060589 nucleoside-triphosphatase regulator activity	0.0	0.0	0.0	0.0	0.0	0.0	0.0	0.0	0.0	0.0	0.0	0.0	0.0	0.0	0.0	0.0	0.0	0.0	0.0	0.0
GLG1	2734	symbol	H. sapiens	2734	H. sapiens	GLG1	golgi glycoprotein 1	GO:0017134 fibroblast growth factor binding;GO:0019838 growth factor binding;GO:0005102 signaling receptor binding	0.0	0.0	0.0	0.0	0.0	0.0	0.0	0.0	0.0	0.0	0.0	0.0	0.0	0.0	0.0	0.0	0.0	0.0	0.0	0.0
GLRA1	2741	symbol	H. sapiens	2741	H. sapiens	GLRA1	glycine receptor alpha 1	GO:0016934 extracellularly glycine-gated chloride channel activity;GO:0016933 extracellularly glycine-gated ion channel activity;GO:0030977 taurine binding	0.0	0.0	0.0	0.0	0.0	0.0	0.0	0.0	0.0	0.0	1.0	0.0	1.0	0.0	0.0	0.0	0.0	0.0	0.0	0.0
GLRX	2745	symbol	H. sapiens	2745	H. sapiens	GLRX	glutaredoxin	GO:0097573 glutathione oxidoreductase activity;GO:0015038 glutathione disulfide oxidoreductase activity;GO:0015037 peptide disulfide oxidoreductase activity	0.0	0.0	0.0	0.0	0.0	0.0	0.0	0.0	0.0	0.0	0.0	0.0	0.0	0.0	0.0	0.0	0.0	0.0	0.0	0.0
GLS2	27165	symbol	H. sapiens	27165	H. sapiens	GLS2	glutaminase 2	GO:0004359 glutaminase activity;GO:0016811 hydrolase activity, acting on carbon-nitrogen (but not peptide) bonds, in linear amides;GO:0016810 hydrolase activity, acting on carbon-nitrogen (but not peptide) bonds	0.0	0.0	0.0	0.0	0.0	0.0	0.0	0.0	0.0	0.0	0.0	0.0	0.0	0.0	0.0	0.0	0.0	0.0	0.0	0.0
GM2A	2760	symbol	H. sapiens	2760	H. sapiens	GM2A	GM2 ganglioside activator	GO:0032428 beta-N-acetylgalactosaminidase activity;GO:0030290 sphingolipid activator protein activity;GO:0004563 beta-N-acetylhexosaminidase activity	0.0	0.0	0.0	0.0	0.0	0.0	0.0	0.0	0.0	0.0	0.0	0.0	0.0	0.0	0.0	0.0	0.0	0.0	0.0	0.0
GNPDA1	10007	symbol	H. sapiens	10007	H. sapiens	GNPDA1	glucosamine-6-phosphate deaminase 1	GO:0004342 glucosamine-6-phosphate deaminase activity;GO:0016861 intramolecular oxidoreductase activity, interconverting aldoses and ketoses;GO:0019239 deaminase activity	0.0	0.0	0.0	0.0	0.0	0.0	0.0	0.0	0.0	0.0	0.0	0.0	0.0	0.0	0.0	0.0	0.0	0.0	0.0	0.0
GNPTG	84572	symbol	H. sapiens	84572	H. sapiens	GNPTG	N-acetylglucosamine-1-phosphate transferase subunit gamma	GO:0003976 UDP-N-acetylglucosamine-lysosomal-enzyme N-acetylglucosaminephosphotransferase activity;GO:0016780 phosphotransferase activity, for other substituted phosphate groups;GO:0042803 protein homodimerization activity	0.0	0.0	0.0	0.0	0.0	0.0	0.0	0.0	0.0	0.0	0.0	0.0	0.0	0.0	0.0	0.0	0.0	0.0	0.0	0.0
GPBP1	65056	symbol	H. sapiens	65056	H. sapiens	GPBP1	GC-rich promoter binding protein 1	GO:0003700 DNA-binding transcription factor activity;GO:0140110 transcription regulator activity;GO:0003677 DNA binding	0.0	0.0	0.0	0.0	0.0	0.0	0.0	0.0	0.0	0.0	0.0	0.0	0.0	0.0	0.0	0.0	0.0	0.0	0.0	0.0
GPR150	285601	symbol	H. sapiens	285601	H. sapiens	GPR150	G protein-coupled receptor 150	GO:0042277 peptide binding;GO:0033218 amide binding;GO:0004930 G protein-coupled receptor activity	0.0	0.0	0.0	0.0	0.0	0.0	0.0	0.0	0.0	0.0	0.0	0.0	0.0	0.0	0.0	0.0	0.0	0.0	0.0	0.0
GPR151	134391	symbol	H. sapiens	134391	H. sapiens	GPR151	G protein-coupled receptor 151	GO:0004930 G protein-coupled receptor activity;GO:0004888 transmembrane signaling receptor activity;GO:0038023 signaling receptor activity	0.0	0.0	0.0	0.0	0.0	0.0	0.0	0.0	0.0	0.0	0.0	0.0	0.0	0.0	0.0	0.0	0.0	0.0	0.0	0.0
GPR179	440435	symbol	H. sapiens	440435	H. sapiens	GPR179	G protein-coupled receptor 179	GO:0004930 G protein-coupled receptor activity;GO:0004888 transmembrane signaling receptor activity;GO:0038023 signaling receptor activity	0.0	0.0	0.0	0.0	0.0	0.0	0.0	0.0	0.0	0.0	0.0	0.0	0.0	0.0	0.0	0.0	0.0	0.0	0.0	0.0
GPR182	11318	symbol	H. sapiens	11318	H. sapiens	GPR182	G protein-coupled receptor 182	GO:0004930 G protein-coupled receptor activity;GO:0004888 transmembrane signaling receptor activity;GO:0038023 signaling receptor activity	0.0	0.0	0.0	0.0	0.0	0.0	0.0	0.0	0.0	0.0	0.0	0.0	0.0	0.0	0.0	0.0	0.0	0.0	0.0	0.0
GPR84	53831	symbol	H. sapiens	53831	H. sapiens	GPR84	G protein-coupled receptor 84	GO:0001604 urotensin II receptor activity;GO:0008528 G protein-coupled peptide receptor activity;GO:0001653 peptide receptor activity	0.0	0.0	0.0	0.0	0.0	0.0	0.0	0.0	0.0	0.0	0.0	0.0	0.0	0.0	0.0	0.0	0.0	0.0	0.0	0.0
GPX3	2878	symbol	H. sapiens	2878	H. sapiens	GPX3	glutathione peroxidase 3	GO:0008430 selenium binding;GO:0004602 glutathione peroxidase activity;GO:0004601 peroxidase activity	0.0	0.0	1.0	0.0	0.0	0.0	0.0	0.0	0.0	0.0	0.0	0.0	0.0	0.0	0.0	0.0	0.0	0.0	0.0	0.0
GPX8	493869	symbol	H. sapiens	493869	H. sapiens	GPX8	glutathione peroxidase 8 (putative)	GO:0004602 glutathione peroxidase activity;GO:0004601 peroxidase activity;GO:0016684 oxidoreductase activity, acting on peroxide as acceptor	0.0	0.0	0.0	0.0	0.0	0.0	0.0	0.0	0.0	0.0	0.0	0.0	0.0	0.0	0.0	0.0	0.0	0.0	0.0	0.0
GRAMD3	65983	gene_synonym	H. sapiens	65983	H. sapiens	GRAMD2B	GRAM domain containing 2B	GO:0042802 identical protein binding;GO:0005515 protein binding;GO:0005488 binding	0.0	0.0	0.0	0.0	0.0	0.0	0.0	0.0	0.0	0.0	0.0	0.0	0.0	0.0	0.0	0.0	0.0	0.0	0.0	0.0
GRASP	160622	gene_synonym	H. sapiens	160622	H. sapiens	TAMALIN	trafficking regulator and scaffold protein tamalin	GO:0030306 ADP-ribosylation factor binding;GO:0030165 PDZ domain binding;GO:0031267 small GTPase binding	0.0	0.0	0.0	0.0	0.0	0.0	0.0	0.0	0.0	0.0	0.0	0.0	0.0	0.0	0.0	0.0	0.0	1.0	0.0	0.0
GRB7	2886	symbol	H. sapiens	2886	H. sapiens	GRB7	growth factor receptor bound protein 7	GO:0005070 SH3/SH2 adaptor activity;GO:0035591 signaling adaptor activity;GO:0030674 protein binding, bridging	0.0	0.0	0.0	0.0	0.0	0.0	1.0	0.0	0.0	0.0	0.0	0.0	0.0	0.0	0.0	0.0	0.0	0.0	0.0	0.0
GRIA1	2890	symbol	H. sapiens	2890	H. sapiens	GRIA1	glutamate ionotropic receptor AMPA type subunit 1	GO:0004971 AMPA glutamate receptor activity;GO:0004970 ionotropic glutamate receptor activity;GO:0099583 neurotransmitter receptor activity involved in regulation of postsynaptic cytosolic calcium ion concentration	0.0	0.0	0.0	0.0	0.0	0.0	0.0	0.0	0.0	0.0	1.0	0.0	0.0	0.0	0.0	0.0	0.0	1.0	0.0	0.0
GRXCR2	643226	symbol	H. sapiens	643226	H. sapiens	GRXCR2	glutaredoxin and cysteine rich domain containing 2		0.0	0.0	0.0	0.0	0.0	0.0	0.0	0.0	0.0	0.0	0.0	0.0	0.0	0.0	0.0	0.0	0.0	0.0	0.0	0.0
GSDMA	284110	symbol	H. sapiens	284110	H. sapiens	GSDMA	gasdermin A	GO:0070273 phosphatidylinositol-4-phosphate binding;GO:0005546 phosphatidylinositol-4,5-bisphosphate binding;GO:1902936 phosphatidylinositol bisphosphate binding	0.0	0.0	0.0	0.0	0.0	0.0	0.0	0.0	0.0	0.0	0.0	0.0	0.0	0.0	0.0	0.0	0.0	0.0	0.0	0.0
GSDMB	55876	symbol	H. sapiens	55876	H. sapiens	GSDMB	gasdermin B	GO:0070273 phosphatidylinositol-4-phosphate binding;GO:0005546 phosphatidylinositol-4,5-bisphosphate binding;GO:1902936 phosphatidylinositol bisphosphate binding	0.0	0.0	0.0	0.0	0.0	0.0	0.0	0.0	0.0	0.0	0.0	0.0	0.0	0.0	0.0	0.0	0.0	0.0	0.0	0.0
GTPBP4	23560	symbol	H. sapiens	23560	H. sapiens	GTPBP4	GTP binding protein 4	GO:0003924 GTPase activity;GO:0005525 GTP binding;GO:0032550 purine ribonucleoside binding	0.0	0.0	0.0	0.0	0.0	0.0	0.0	0.0	0.0	0.0	0.0	0.0	0.0	0.0	0.0	0.0	0.0	0.0	0.0	0.0
GTSF1	121355	symbol	H. sapiens	121355	H. sapiens	GTSF1	gametocyte specific factor 1	GO:0046872 metal ion binding;GO:0043169 cation binding;GO:0043167 ion binding	0.0	0.0	0.0	0.0	0.0	0.0	0.0	0.0	0.0	0.0	0.0	0.0	0.0	0.0	0.0	0.0	0.0	0.0	0.0	0.0
GZMA	3001	symbol	H. sapiens	3001	H. sapiens	GZMA	granzyme A	GO:0004252 serine-type endopeptidase activity;GO:0008236 serine-type peptidase activity;GO:0017171 serine hydrolase activity	0.0	0.0	0.0	0.0	0.0	0.0	0.0	0.0	0.0	0.0	0.0	0.0	0.0	0.0	0.0	0.0	0.0	0.0	0.0	0.0
GZMK	3003	symbol	H. sapiens	3003	H. sapiens	GZMK	granzyme K	GO:0004252 serine-type endopeptidase activity;GO:0008236 serine-type peptidase activity;GO:0017171 serine hydrolase activity	0.0	0.0	0.0	0.0	0.0	0.0	0.0	0.0	0.0	0.0	0.0	0.0	0.0	0.0	0.0	0.0	0.0	0.0	0.0	0.0
H2AFY	9555	gene_synonym	H. sapiens	9555	H. sapiens	MACROH2A1	macroH2A.1 histone	GO:0010385 double-stranded methylated DNA binding;GO:0030291 protein serine/threonine kinase inhibitor activity;GO:0000979 RNA polymerase II core promoter sequence-specific DNA binding	0.0	0.0	0.0	1.0	0.0	1.0	1.0	0.0	0.0	0.0	0.0	0.0	0.0	0.0	1.0	0.0	0.0	0.0	0.0	0.0
HAGH	3029	symbol	H. sapiens	3029	H. sapiens	HAGH	hydroxyacylglutathione hydrolase	GO:0004416 hydroxyacylglutathione hydrolase activity;GO:0016790 thiolester hydrolase activity;GO:0016788 hydrolase activity, acting on ester bonds	0.0	0.0	0.0	0.0	0.0	0.0	0.0	0.0	0.0	0.0	0.0	0.0	0.0	0.0	0.0	0.0	0.0	0.0	0.0	0.0
HAND1	9421	symbol	H. sapiens	9421	H. sapiens	HAND1	heart and neural crest derivatives expressed 1	GO:0043425 bHLH transcription factor binding;GO:0001227 DNA-binding transcription repressor activity, RNA polymerase II-specific;GO:0000978 RNA polymerase II proximal promoter sequence-specific DNA binding	0.0	1.0	1.0	0.0	0.0	0.0	0.0	0.0	1.0	0.0	0.0	0.0	0.0	0.0	0.0	1.0	0.0	0.0	0.0	0.0
HAPLN1	1404	symbol	H. sapiens	1404	H. sapiens	HAPLN1	hyaluronan and proteoglycan link protein 1	GO:0030021 extracellular matrix structural constituent conferring compression resistance;GO:0005540 hyaluronic acid binding;GO:0005201 extracellular matrix structural constituent	0.0	0.0	0.0	0.0	0.0	0.0	0.0	0.0	0.0	0.0	0.0	0.0	1.0	0.0	0.0	0.0	0.0	0.0	0.0	0.0
HARS	3035	gene_synonym	H. sapiens	3035	H. sapiens	HARS1	histidyl-tRNA synthetase 1	GO:0004821 histidine-tRNA ligase activity;GO:0004812 aminoacyl-tRNA ligase activity;GO:0016875 ligase activity, forming carbon-oxygen bonds	0.0	0.0	0.0	0.0	0.0	0.0	0.0	0.0	0.0	0.0	0.0	0.0	0.0	0.0	0.0	0.0	0.0	0.0	0.0	0.0
HARS2	23438	symbol	H. sapiens	23438	H. sapiens	HARS2	histidyl-tRNA synthetase 2, mitochondrial	GO:0004821 histidine-tRNA ligase activity;GO:0004812 aminoacyl-tRNA ligase activity;GO:0016875 ligase activity, forming carbon-oxygen bonds	0.0	0.0	0.0	0.0	0.0	0.0	0.0	0.0	0.0	0.0	0.0	0.0	0.0	0.0	0.0	0.0	0.0	0.0	0.0	0.0
HAVCR1	26762	symbol	H. sapiens	26762	H. sapiens	HAVCR1	hepatitis A virus cellular receptor 1	GO:0001618 virus receptor activity;GO:0104005 hijacked molecular function;GO:0003674 molecular_function	0.0	0.0	0.0	0.0	0.0	0.0	0.0	0.0	0.0	0.0	0.0	0.0	0.0	0.0	0.0	0.0	0.0	0.0	0.0	0.0
HAVCR2	84868	symbol	H. sapiens	84868	H. sapiens	HAVCR2	hepatitis A virus cellular receptor 2	GO:0046872 metal ion binding;GO:0043169 cation binding;GO:0043167 ion binding	0.0	0.0	0.0	0.0	0.0	0.0	0.0	0.0	0.0	0.0	0.0	0.0	0.0	0.0	0.0	0.0	0.0	0.0	0.0	0.0
HDAC3	8841	symbol	H. sapiens	8841	H. sapiens	HDAC3	histone deacetylase 3	GO:0032041 NAD-dependent histone deacetylase activity (H3-K14 specific);GO:0031078 histone deacetylase activity (H3-K14 specific);GO:0017136 NAD-dependent histone deacetylase activity	0.0	0.0	1.0	0.0	0.0	1.0	0.0	0.0	1.0	0.0	0.0	0.0	0.0	0.0	0.0	0.0	0.0	0.0	0.0	0.0
HEATR6	63897	symbol	H. sapiens	63897	H. sapiens	HEATR6	HEAT repeat containing 6	GO:0003723 RNA binding;GO:0003676 nucleic acid binding;GO:1901363 heterocyclic compound binding	0.0	0.0	0.0	0.0	0.0	0.0	0.0	0.0	0.0	0.0	0.0	0.0	0.0	0.0	0.0	0.0	0.0	0.0	0.0	0.0
HELZ	9931	symbol	H. sapiens	9931	H. sapiens	HELZ	helicase with zinc finger	GO:0004386 helicase activity;GO:0017111 nucleoside-triphosphatase activity;GO:0016462 pyrophosphatase activity	0.0	0.0	0.0	0.0	0.0	0.0	0.0	0.0	0.0	0.0	0.0	0.0	0.0	0.0	0.0	0.0	0.0	0.0	0.0	0.0
HEXB	3074	symbol	H. sapiens	3074	H. sapiens	HEXB	hexosaminidase subunit beta	GO:0102148 N-acetyl-beta-D-galactosaminidase activity;GO:0004563 beta-N-acetylhexosaminidase activity;GO:0015929 hexosaminidase activity	0.0	0.0	0.0	0.0	0.0	0.0	0.0	0.0	0.0	0.0	0.0	0.0	0.0	0.0	0.0	0.0	0.0	0.0	0.0	0.0
HIGD1C	613227	symbol	H. sapiens	613227	H. sapiens	HIGD1C	HIG1 hypoxia inducible domain family member 1C		0.0	0.0	0.0	0.0	0.0	0.0	0.0	0.0	0.0	0.0	0.0	0.0	0.0	0.0	0.0	0.0	0.0	0.0	0.0	0.0
HINT1	3094	symbol	H. sapiens	3094	H. sapiens	HINT1	histidine triad nucleotide binding protein 1	GO:0005080 protein kinase C binding;GO:0019901 protein kinase binding;GO:0019900 kinase binding	0.0	0.0	0.0	0.0	0.0	0.0	1.0	0.0	0.0	0.0	0.0	0.0	0.0	0.0	0.0	0.0	0.0	0.0	0.0	0.0
HMGCR	3156	symbol	H. sapiens	3156	H. sapiens	HMGCR	3-hydroxy-3-methylglutaryl-CoA reductase	GO:0004420 hydroxymethylglutaryl-CoA reductase (NADPH) activity;GO:0042282 hydroxymethylglutaryl-CoA reductase activity;GO:0070402 NADPH binding	0.0	0.0	0.0	0.0	0.0	0.0	0.0	0.0	0.0	1.0	0.0	0.0	0.0	0.0	0.0	0.0	0.0	0.0	0.0	0.0
HMGXB3	22993	symbol	H. sapiens	22993	H. sapiens	HMGXB3	HMG-box containing 3	GO:0003677 DNA binding;GO:0003676 nucleic acid binding;GO:1901363 heterocyclic compound binding	0.0	0.0	0.0	0.0	0.0	0.0	0.0	0.0	0.0	0.0	0.0	0.0	0.0	0.0	0.0	0.0	0.0	0.0	0.0	0.0
HMHB1	57824	symbol	H. sapiens	57824	H. sapiens	HMHB1	histocompatibility minor HB-1	GO:0003674 molecular_function	0.0	0.0	0.0	0.0	0.0	0.0	0.0	0.0	0.0	0.0	0.0	0.0	0.0	0.0	0.0	0.0	0.0	0.0	0.0	0.0
HMMR	3161	symbol	H. sapiens	3161	H. sapiens	HMMR	hyaluronan mediated motility receptor	GO:0005540 hyaluronic acid binding;GO:0031406 carboxylic acid binding;GO:0005539 glycosaminoglycan binding	0.0	0.0	0.0	0.0	0.0	0.0	0.0	0.0	0.0	0.0	0.0	0.0	1.0	0.0	0.0	0.0	0.0	0.0	0.0	0.0
HN1L	90861	gene_synonym	H. sapiens	90861	H. sapiens	JPT2	Jupiter microtubule associated homolog 2		0.0	0.0	0.0	0.0	0.0	0.0	0.0	0.0	0.0	0.0	0.0	0.0	0.0	0.0	0.0	0.0	0.0	0.0	0.0	0.0
HNF1B	6928	symbol	H. sapiens	6928	H. sapiens	HNF1B	HNF1 homeobox B	GO:0000987 proximal promoter sequence-specific DNA binding;GO:0000977 RNA polymerase II regulatory region sequence-specific DNA binding;GO:0000976 transcription regulatory region sequence-specific DNA binding	0.0	1.0	0.0	0.0	0.0	0.0	0.0	0.0	0.0	0.0	0.0	0.0	0.0	0.0	0.0	0.0	0.0	0.0	0.0	0.0
HNRNPA0	10949	symbol	H. sapiens	10949	H. sapiens	HNRNPA0	heterogeneous nuclear ribonucleoprotein A0	GO:0035925 mRNA 3'-UTR AU-rich region binding;GO:0017091 AU-rich element binding;GO:0003730 mRNA 3'-UTR binding	0.0	0.0	0.0	0.0	0.0	0.0	1.0	1.0	0.0	0.0	0.0	0.0	0.0	0.0	0.0	0.0	0.0	0.0	0.0	0.0
HNRNPA1	3178	symbol	H. sapiens	3178	H. sapiens	HNRNPA1	heterogeneous nuclear ribonucleoprotein A1	GO:0061752 telomeric repeat-containing RNA binding;GO:0098505 G-rich strand telomeric DNA binding;GO:0043047 single-stranded telomeric DNA binding	0.0	0.0	0.0	0.0	0.0	0.0	0.0	0.0	0.0	0.0	0.0	0.0	0.0	0.0	0.0	0.0	0.0	1.0	0.0	0.0
HOMER1	9456	symbol	H. sapiens	9456	H. sapiens	HOMER1	homer scaffold protein 1	GO:0035256 G protein-coupled glutamate receptor binding;GO:0035254 glutamate receptor binding;GO:0035591 signaling adaptor activity	0.0	0.0	0.0	0.0	0.0	0.0	0.0	0.0	0.0	0.0	0.0	0.0	0.0	0.0	0.0	0.0	0.0	0.0	0.0	0.0
HOTAIR	100124700	symbol	H. sapiens	100124700	H. sapiens	HOTAIR	HOX transcript antisense RNA		0.0	0.0	0.0	0.0	0.0	0.0	0.0	0.0	0.0	0.0	0.0	0.0	0.0	0.0	0.0	0.0	0.0	0.0	0.0	0.0
HOXC10	3226	symbol	H. sapiens	3226	H. sapiens	HOXC10	homeobox C10	GO:0001228 DNA-binding transcription activator activity, RNA polymerase II-specific;GO:0000977 RNA polymerase II regulatory region sequence-specific DNA binding;GO:0000976 transcription regulatory region sequence-specific DNA binding	0.0	1.0	0.0	0.0	0.0	0.0	0.0	0.0	0.0	0.0	0.0	0.0	0.0	0.0	0.0	0.0	0.0	0.0	0.0	0.0
HOXC11	3227	symbol	H. sapiens	3227	H. sapiens	HOXC11	homeobox C11	GO:0000978 RNA polymerase II proximal promoter sequence-specific DNA binding;GO:0001228 DNA-binding transcription activator activity, RNA polymerase II-specific;GO:0000987 proximal promoter sequence-specific DNA binding	0.0	1.0	0.0	0.0	0.0	0.0	0.0	0.0	0.0	0.0	0.0	0.0	0.0	0.0	0.0	0.0	0.0	0.0	0.0	0.0
HOXC12	3228	symbol	H. sapiens	3228	H. sapiens	HOXC12	homeobox C12	GO:0000981 DNA-binding transcription factor activity, RNA polymerase II-specific;GO:0043565 sequence-specific DNA binding;GO:0003700 DNA-binding transcription factor activity	0.0	0.0	0.0	0.0	0.0	0.0	0.0	0.0	0.0	0.0	0.0	0.0	0.0	0.0	0.0	0.0	0.0	0.0	0.0	0.0
HOXC13	3229	symbol	H. sapiens	3229	H. sapiens	HOXC13	homeobox C13	GO:0001228 DNA-binding transcription activator activity, RNA polymerase II-specific;GO:0003682 chromatin binding;GO:0000981 DNA-binding transcription factor activity, RNA polymerase II-specific	0.0	1.0	0.0	0.0	0.0	1.0	0.0	0.0	0.0	0.0	0.0	0.0	0.0	0.0	0.0	0.0	0.0	0.0	0.0	0.0
HOXC4	3221	symbol	H. sapiens	3221	H. sapiens	HOXC4	homeobox C4	GO:0071837 HMG box domain binding;GO:0033613 activating transcription factor binding;GO:0000978 RNA polymerase II proximal promoter sequence-specific DNA binding	0.0	1.0	1.0	0.0	0.0	0.0	0.0	0.0	0.0	0.0	0.0	0.0	0.0	0.0	0.0	0.0	0.0	1.0	0.0	0.0
HOXC5	3222	symbol	H. sapiens	3222	H. sapiens	HOXC5	homeobox C5	GO:0000978 RNA polymerase II proximal promoter sequence-specific DNA binding;GO:0000987 proximal promoter sequence-specific DNA binding;GO:0000977 RNA polymerase II regulatory region sequence-specific DNA binding	0.0	1.0	0.0	0.0	0.0	0.0	0.0	0.0	0.0	0.0	0.0	0.0	0.0	0.0	0.0	0.0	0.0	0.0	0.0	0.0
HOXC6	3223	symbol	H. sapiens	3223	H. sapiens	HOXC6	homeobox C6	GO:0003714 transcription corepressor activity;GO:0000978 RNA polymerase II proximal promoter sequence-specific DNA binding;GO:0000987 proximal promoter sequence-specific DNA binding	0.0	1.0	0.0	0.0	0.0	0.0	0.0	0.0	1.0	0.0	0.0	0.0	0.0	0.0	0.0	0.0	0.0	0.0	0.0	0.0
HOXC9	3225	symbol	H. sapiens	3225	H. sapiens	HOXC9	homeobox C9	GO:0000978 RNA polymerase II proximal promoter sequence-specific DNA binding;GO:0000987 proximal promoter sequence-specific DNA binding;GO:0000977 RNA polymerase II regulatory region sequence-specific DNA binding	0.0	1.0	0.0	0.0	0.0	0.0	0.0	0.0	0.0	0.0	0.0	0.0	0.0	0.0	0.0	0.0	0.0	0.0	0.0	0.0
HSBP1	3281	symbol	H. sapiens	3281	H. sapiens	HSBP1	heat shock factor binding protein 1	GO:0003714 transcription corepressor activity;GO:0003712 transcription coregulator activity;GO:0042802 identical protein binding	0.0	0.0	0.0	0.0	0.0	0.0	0.0	0.0	1.0	0.0	0.0	0.0	0.0	0.0	0.0	0.0	0.0	0.0	0.0	0.0
HSD17B2	3294	symbol	H. sapiens	3294	H. sapiens	HSD17B2	hydroxysteroid 17-beta dehydrogenase 2	GO:0047006 17-alpha,20-alpha-dihydroxypregn-4-en-3-one dehydrogenase activity;GO:0047035 testosterone dehydrogenase (NAD+) activity;GO:0004303 estradiol 17-beta-dehydrogenase activity	0.0	0.0	0.0	0.0	0.0	0.0	0.0	0.0	0.0	1.0	0.0	0.0	0.0	0.0	0.0	0.0	0.0	0.0	0.0	0.0
HSD17B4	3295	symbol	H. sapiens	3295	H. sapiens	HSD17B4	hydroxysteroid 17-beta dehydrogenase 4	GO:0044594 17-beta-hydroxysteroid dehydrogenase (NAD+) activity;GO:0033989 3alpha,7alpha,12alpha-trihydroxy-5beta-cholest-24-enoyl-CoA hydratase activity;GO:0016508 long-chain-enoyl-CoA hydratase activity	0.0	0.0	0.0	0.0	0.0	0.0	0.0	0.0	0.0	1.0	0.0	0.0	0.0	0.0	0.0	0.0	0.0	0.0	0.0	0.0
HSD17B6	8630	symbol	H. sapiens	8630	H. sapiens	HSD17B6	hydroxysteroid 17-beta dehydrogenase 6	GO:0047035 testosterone dehydrogenase (NAD+) activity;GO:0004303 estradiol 17-beta-dehydrogenase activity;GO:0004745 retinol dehydrogenase activity	0.0	0.0	0.0	0.0	0.0	0.0	0.0	0.0	0.0	1.0	0.0	0.0	0.0	0.0	0.0	0.0	0.0	0.0	0.0	0.0
HSDL1	83693	symbol	H. sapiens	83693	H. sapiens	HSDL1	hydroxysteroid dehydrogenase like 1	GO:0016229 steroid dehydrogenase activity;GO:0016491 oxidoreductase activity;GO:0005515 protein binding	0.0	0.0	0.0	0.0	0.0	0.0	0.0	0.0	0.0	1.0	0.0	0.0	0.0	0.0	0.0	0.0	0.0	0.0	0.0	0.0
HSPA14	51182	symbol	H. sapiens	51182	H. sapiens	HSPA14	heat shock protein family A (Hsp70) member 14	GO:0044183 protein binding involved in protein folding;GO:0051787 misfolded protein binding;GO:0042623 ATPase activity, coupled	0.0	0.0	0.0	0.0	0.0	0.0	0.0	0.0	0.0	0.0	0.0	0.0	0.0	0.0	0.0	0.0	0.0	0.0	0.0	0.0
HSPA4	3308	symbol	H. sapiens	3308	H. sapiens	HSPA4	heat shock protein family A (Hsp70) member 4	GO:0005524 ATP binding;GO:0032559 adenyl ribonucleotide binding;GO:0030554 adenyl nucleotide binding	0.0	0.0	0.0	0.0	0.0	0.0	0.0	0.0	0.0	0.0	0.0	0.0	0.0	0.0	0.0	0.0	0.0	0.0	0.0	0.0
HSPA9	3313	symbol	H. sapiens	3313	H. sapiens	HSPA9	heat shock protein family A (Hsp70) member 9	GO:0044183 protein binding involved in protein folding;GO:0051787 misfolded protein binding;GO:0042623 ATPase activity, coupled	0.0	0.0	0.0	0.0	0.0	0.0	0.0	0.0	0.0	0.0	0.0	0.0	0.0	1.0	0.0	0.0	0.0	0.0	0.0	0.0
HTR1A	3350	symbol	H. sapiens	3350	H. sapiens	HTR1A	5-hydroxytryptamine receptor 1A	GO:0090722 receptor-receptor interaction;GO:0051378 serotonin binding;GO:0004993 G protein-coupled serotonin receptor activity	0.0	0.0	0.0	0.0	0.0	0.0	0.0	0.0	0.0	0.0	0.0	0.0	0.0	0.0	0.0	0.0	0.0	0.0	0.0	0.0
HTR4	3360	symbol	H. sapiens	3360	H. sapiens	HTR4	5-hydroxytryptamine receptor 4	GO:0004993 G protein-coupled serotonin receptor activity;GO:0099528 G protein-coupled neurotransmitter receptor activity;GO:0099589 serotonin receptor activity	0.0	0.0	0.0	0.0	0.0	0.0	0.0	0.0	0.0	0.0	0.0	0.0	0.0	0.0	0.0	0.0	0.0	0.0	0.0	0.0
IFT140	9742	symbol	H. sapiens	9742	H. sapiens	IFT140	intraflagellar transport 140	GO:0005515 protein binding;GO:0005488 binding;GO:0003674 molecular_function	0.0	0.0	0.0	0.0	0.0	0.0	0.0	0.0	0.0	0.0	0.0	0.0	0.0	0.0	0.0	0.0	0.0	0.0	0.0	0.0
IFT20	90410	symbol	H. sapiens	90410	H. sapiens	IFT20	intraflagellar transport 20	GO:0002046 opsin binding;GO:0017137 Rab GTPase binding;GO:0017016 Ras GTPase binding	0.0	0.0	0.0	0.0	0.0	0.0	0.0	0.0	0.0	0.0	0.0	0.0	0.0	0.0	0.0	0.0	0.0	0.0	0.0	0.0
IFT80	57560	symbol	H. sapiens	57560	H. sapiens	IFT80	intraflagellar transport 80		0.0	0.0	0.0	0.0	0.0	0.0	0.0	0.0	0.0	0.0	0.0	0.0	0.0	0.0	0.0	0.0	0.0	0.0	0.0	0.0
IGFBP4	3487	symbol	H. sapiens	3487	H. sapiens	IGFBP4	insulin like growth factor binding protein 4	GO:0031995 insulin-like growth factor II binding;GO:0031994 insulin-like growth factor I binding;GO:0005520 insulin-like growth factor binding	0.0	0.0	0.0	0.0	0.0	0.0	0.0	0.0	0.0	0.0	0.0	0.0	0.0	0.0	0.0	0.0	0.0	0.0	0.0	0.0
IK	3550	symbol	H. sapiens	3550	H. sapiens	IK	IK cytokine	GO:0042802 identical protein binding;GO:0005515 protein binding;GO:0005488 binding	0.0	0.0	0.0	0.0	0.0	0.0	0.0	0.0	0.0	0.0	0.0	0.0	0.0	0.0	0.0	0.0	0.0	0.0	0.0	0.0
IKZF3	22806	symbol	H. sapiens	22806	H. sapiens	IKZF3	IKAROS family zinc finger 3	GO:1990841 promoter-specific chromatin binding;GO:0042826 histone deacetylase binding;GO:0001228 DNA-binding transcription activator activity, RNA polymerase II-specific	0.0	1.0	0.0	0.0	0.0	1.0	0.0	0.0	0.0	0.0	0.0	0.0	0.0	0.0	0.0	0.0	0.0	0.0	0.0	0.0
IKZF4	64375	symbol	H. sapiens	64375	H. sapiens	IKZF4	IKAROS family zinc finger 4	GO:0043425 bHLH transcription factor binding;GO:0019904 protein domain specific binding;GO:0008134 transcription factor binding	0.0	0.0	1.0	0.0	0.0	0.0	0.0	0.0	0.0	0.0	0.0	0.0	0.0	0.0	0.0	0.0	0.0	1.0	0.0	0.0
IL12A	3592	symbol	H. sapiens	3592	H. sapiens	IL12A	interleukin 12A	GO:0045513 interleukin-27 binding;GO:0042163 interleukin-12 beta subunit binding;GO:0019975 interleukin-17 binding	0.0	0.0	0.0	0.0	0.0	0.0	0.0	0.0	0.0	0.0	0.0	0.0	0.0	0.0	0.0	0.0	0.0	0.0	0.0	1.0
IL12B	3593	symbol	H. sapiens	3593	H. sapiens	IL12B	interleukin 12B	GO:0042164 interleukin-12 alpha subunit binding;GO:0045519 interleukin-23 receptor binding;GO:0019972 interleukin-12 binding	0.0	0.0	0.0	0.0	0.0	0.0	0.0	0.0	0.0	0.0	0.0	0.0	0.0	0.0	0.0	0.0	0.0	0.0	0.0	1.0
IL13	3596	symbol	H. sapiens	3596	H. sapiens	IL13	interleukin 13	GO:0005144 interleukin-13 receptor binding;GO:0005125 cytokine activity;GO:0005126 cytokine receptor binding	0.0	0.0	0.0	0.0	0.0	0.0	0.0	0.0	0.0	0.0	0.0	0.0	0.0	0.0	0.0	0.0	0.0	0.0	0.0	0.0
IL15RA	3601	symbol	H. sapiens	3601	H. sapiens	IL15RA	interleukin 15 receptor subunit alpha	GO:0042010 interleukin-15 receptor activity;GO:0004896 cytokine receptor activity;GO:0019901 protein kinase binding	0.0	0.0	0.0	0.0	0.0	0.0	1.0	0.0	0.0	0.0	0.0	0.0	0.0	0.0	0.0	0.0	0.0	0.0	0.0	0.0
IL17B	27190	symbol	H. sapiens	27190	H. sapiens	IL17B	interleukin 17B	GO:0005125 cytokine activity;GO:0048018 receptor ligand activity;GO:0030545 receptor regulator activity	0.0	0.0	0.0	0.0	0.0	0.0	0.0	0.0	0.0	0.0	0.0	0.0	0.0	0.0	0.0	0.0	0.0	0.0	0.0	0.0
IL23A	51561	symbol	H. sapiens	51561	H. sapiens	IL23A	interleukin 23 subunit alpha	GO:0045519 interleukin-23 receptor binding;GO:0005125 cytokine activity;GO:0005126 cytokine receptor binding	0.0	0.0	0.0	0.0	0.0	0.0	0.0	0.0	0.0	0.0	0.0	0.0	0.0	0.0	0.0	0.0	0.0	0.0	0.0	0.0
IL2RA	3559	symbol	H. sapiens	3559	H. sapiens	IL2RA	interleukin 2 receptor subunit alpha	GO:0004911 interleukin-2 receptor activity;GO:0019976 interleukin-2 binding;GO:0004896 cytokine receptor activity	0.0	0.0	0.0	0.0	0.0	0.0	0.0	0.0	0.0	0.0	0.0	0.0	0.0	0.0	0.0	0.0	0.0	0.0	0.0	0.0
IL3	3562	symbol	H. sapiens	3562	H. sapiens	IL3	interleukin 3	GO:0005135 interleukin-3 receptor binding;GO:0008083 growth factor activity;GO:0005125 cytokine activity	0.0	0.0	0.0	0.0	0.0	0.0	0.0	0.0	0.0	0.0	0.0	0.0	0.0	0.0	0.0	0.0	0.0	0.0	0.0	1.0
IL4	3565	symbol	H. sapiens	3565	H. sapiens	IL4	interleukin 4	GO:0005136 interleukin-4 receptor binding;GO:0008083 growth factor activity;GO:0005125 cytokine activity	0.0	0.0	0.0	0.0	0.0	0.0	0.0	0.0	0.0	0.0	0.0	0.0	0.0	0.0	0.0	0.0	0.0	0.0	0.0	1.0
IL5	3567	symbol	H. sapiens	3567	H. sapiens	IL5	interleukin 5	GO:0005137 interleukin-5 receptor binding;GO:0008083 growth factor activity;GO:0005125 cytokine activity	0.0	0.0	0.0	0.0	0.0	0.0	0.0	0.0	0.0	0.0	0.0	0.0	0.0	0.0	0.0	0.0	0.0	0.0	0.0	1.0
INTS2	57508	symbol	H. sapiens	57508	H. sapiens	INTS2	integrator complex subunit 2	GO:0005515 protein binding;GO:0005488 binding;GO:0003674 molecular_function	0.0	0.0	0.0	0.0	0.0	0.0	0.0	0.0	0.0	0.0	0.0	0.0	0.0	0.0	0.0	0.0	0.0	0.0	0.0	0.0
IPO11	51194	symbol	H. sapiens	51194	H. sapiens	IPO11	importin 11	GO:0061608 nuclear import signal receptor activity;GO:0008536 Ran GTPase binding;GO:0140142 nucleocytoplasmic carrier activity	0.0	0.0	0.0	0.0	0.0	0.0	0.0	0.0	0.0	0.0	0.0	0.0	0.0	0.0	0.0	0.0	0.0	0.0	0.0	0.0
IRF1	3659	symbol	H. sapiens	3659	H. sapiens	IRF1	interferon regulatory factor 1	GO:0000978 RNA polymerase II proximal promoter sequence-specific DNA binding;GO:0001228 DNA-binding transcription activator activity, RNA polymerase II-specific;GO:0000987 proximal promoter sequence-specific DNA binding	0.0	1.0	0.0	0.0	0.0	0.0	0.0	0.0	0.0	0.0	0.0	0.0	0.0	0.0	0.0	0.0	0.0	0.0	0.0	0.0
IRF8	3394	symbol	H. sapiens	3394	H. sapiens	IRF8	interferon regulatory factor 8	GO:0001227 DNA-binding transcription repressor activity, RNA polymerase II-specific;GO:0000978 RNA polymerase II proximal promoter sequence-specific DNA binding;GO:0000987 proximal promoter sequence-specific DNA binding	0.0	1.0	0.0	0.0	0.0	0.0	0.0	0.0	0.0	0.0	0.0	0.0	0.0	0.0	0.0	1.0	0.0	0.0	0.0	0.0
IRGM	345611	symbol	H. sapiens	345611	H. sapiens	IRGM	immunity related GTPase M	GO:0051434 BH3 domain binding;GO:0043539 protein serine/threonine kinase activator activity;GO:0051400 BH domain binding	0.0	0.0	0.0	1.0	0.0	0.0	1.0	0.0	0.0	0.0	0.0	0.0	0.0	0.0	0.0	0.0	0.0	1.0	0.0	0.0
ISOC1	51015	symbol	H. sapiens	51015	H. sapiens	ISOC1	isochorismatase domain containing 1	GO:0005515 protein binding;GO:0003824 catalytic activity;GO:0005488 binding	0.0	0.0	0.0	0.0	0.0	0.0	0.0	0.0	0.0	0.0	0.0	0.0	0.0	0.0	0.0	0.0	0.0	0.0	0.0	0.0
ITGA1	3672	symbol	H. sapiens	3672	H. sapiens	ITGA1	integrin subunit alpha 1	GO:0098639 collagen binding involved in cell-matrix adhesion;GO:0098634 cell-matrix adhesion mediator activity;GO:0098631 cell adhesion mediator activity	0.0	0.0	0.0	0.0	0.0	0.0	0.0	0.0	0.0	0.0	0.0	0.0	0.0	0.0	0.0	0.0	0.0	0.0	0.0	0.0
ITGA2	3673	symbol	H. sapiens	3673	H. sapiens	ITGA2	integrin subunit alpha 2	GO:0098639 collagen binding involved in cell-matrix adhesion;GO:0098634 cell-matrix adhesion mediator activity;GO:0038064 collagen receptor activity	0.0	0.0	0.0	0.0	0.0	0.0	0.0	0.0	0.0	0.0	0.0	0.0	0.0	0.0	0.0	0.0	0.0	0.0	0.0	0.0
ITGA5	3678	symbol	H. sapiens	3678	H. sapiens	ITGA5	integrin subunit alpha 5	GO:0043184 vascular endothelial growth factor receptor 2 binding;GO:0005161 platelet-derived growth factor receptor binding;GO:0005172 vascular endothelial growth factor receptor binding	0.0	0.0	0.0	0.0	0.0	0.0	0.0	0.0	0.0	0.0	0.0	0.0	0.0	0.0	0.0	0.0	0.0	0.0	0.0	1.0
ITGA7	3679	symbol	H. sapiens	3679	H. sapiens	ITGA7	integrin subunit alpha 7	GO:0046872 metal ion binding;GO:0043169 cation binding;GO:0043167 ion binding	0.0	0.0	0.0	0.0	0.0	0.0	0.0	0.0	0.0	0.0	0.0	0.0	0.0	0.0	0.0	0.0	0.0	0.0	0.0	0.0
ITGA8	8516	symbol	H. sapiens	8516	H. sapiens	ITGA8	integrin subunit alpha 8	GO:0046872 metal ion binding;GO:0043169 cation binding;GO:0043167 ion binding	0.0	0.0	0.0	0.0	0.0	0.0	0.0	0.0	0.0	0.0	0.0	0.0	0.0	0.0	0.0	0.0	0.0	0.0	0.0	0.0
ITGB7	3695	symbol	H. sapiens	3695	H. sapiens	ITGB7	integrin subunit beta 7	GO:0001618 virus receptor activity;GO:0104005 hijacked molecular function;GO:0005178 integrin binding	0.0	0.0	0.0	0.0	0.0	0.0	0.0	0.0	0.0	0.0	0.0	0.0	0.0	0.0	0.0	0.0	0.0	0.0	0.0	0.0
ITIH2	3698	symbol	H. sapiens	3698	H. sapiens	ITIH2	inter-alpha-trypsin inhibitor heavy chain 2	GO:0004867 serine-type endopeptidase inhibitor activity;GO:0004866 endopeptidase inhibitor activity;GO:0061135 endopeptidase regulator activity	0.0	0.0	0.0	0.0	0.0	0.0	0.0	0.0	0.0	0.0	0.0	0.0	0.0	0.0	1.0	0.0	0.0	0.0	0.0	0.0
ITIH5	80760	symbol	H. sapiens	80760	H. sapiens	ITIH5	inter-alpha-trypsin inhibitor heavy chain 5	GO:0004867 serine-type endopeptidase inhibitor activity;GO:0004866 endopeptidase inhibitor activity;GO:0061135 endopeptidase regulator activity	0.0	0.0	0.0	0.0	0.0	0.0	0.0	0.0	0.0	0.0	0.0	0.0	0.0	0.0	1.0	0.0	0.0	0.0	0.0	0.0
ITK	3702	symbol	H. sapiens	3702	H. sapiens	ITK	IL2 inducible T cell kinase	GO:0004715 non-membrane spanning protein tyrosine kinase activity;GO:0004713 protein tyrosine kinase activity;GO:0004672 protein kinase activity	0.0	0.0	0.0	0.0	0.0	0.0	0.0	0.0	0.0	0.0	0.0	0.0	0.0	0.0	0.0	0.0	1.0	0.0	0.0	0.0
JAKMIP2	9832	symbol	H. sapiens	9832	H. sapiens	JAKMIP2	janus kinase and microtubule interacting protein 2	GO:0008017 microtubule binding;GO:0015631 tubulin binding;GO:0019900 kinase binding	0.0	0.0	0.0	0.0	0.0	0.0	1.0	0.0	0.0	0.0	0.0	0.0	0.0	0.0	0.0	0.0	0.0	0.0	0.0	0.0
JMY	133746	symbol	H. sapiens	133746	H. sapiens	JMY	junction mediating and regulatory protein, p53 cofactor	GO:0071933 Arp2/3 complex binding;GO:0003713 transcription coactivator activity;GO:0003779 actin binding	0.0	0.0	0.0	0.0	0.0	0.0	0.0	0.0	1.0	0.0	0.0	0.0	0.0	0.0	0.0	0.0	0.0	0.0	0.0	0.0
JPH3	57338	symbol	H. sapiens	57338	H. sapiens	JPH3	junctophilin 3	GO:0003674 molecular_function	0.0	0.0	0.0	0.0	0.0	0.0	0.0	0.0	0.0	0.0	0.0	0.0	0.0	0.0	0.0	0.0	0.0	0.0	0.0	0.0
KARS	3735	gene_synonym	H. sapiens	3735	H. sapiens	KARS1	lysyl-tRNA synthetase 1	GO:0003877 ATP adenylyltransferase activity;GO:0004824 lysine-tRNA ligase activity;GO:0070566 adenylyltransferase activity	0.0	0.0	0.0	0.0	0.0	0.0	0.0	0.0	0.0	0.0	0.0	0.0	1.0	0.0	0.0	0.0	0.0	0.0	0.0	0.0
KCNG1	3755	symbol	H. sapiens	3755	H. sapiens	KCNG1	potassium voltage-gated channel modifier subfamily G member 1	GO:0005251 delayed rectifier potassium channel activity;GO:0005249 voltage-gated potassium channel activity;GO:0022843 voltage-gated cation channel activity	0.0	0.0	0.0	0.0	0.0	0.0	0.0	0.0	0.0	0.0	1.0	0.0	0.0	0.0	0.0	0.0	0.0	0.0	0.0	0.0
KCNH3	23416	symbol	H. sapiens	23416	H. sapiens	KCNH3	potassium voltage-gated channel subfamily H member 3	GO:0005249 voltage-gated potassium channel activity;GO:0022843 voltage-gated cation channel activity;GO:0005267 potassium channel activity	0.0	0.0	0.0	0.0	0.0	0.0	0.0	0.0	0.0	0.0	1.0	0.0	0.0	0.0	0.0	0.0	0.0	0.0	0.0	0.0
KCNN2	3781	symbol	H. sapiens	3781	H. sapiens	KCNN2	potassium calcium-activated channel subfamily N member 2	GO:0016286 small conductance calcium-activated potassium channel activity;GO:0015269 calcium-activated potassium channel activity;GO:0005227 calcium activated cation channel activity	0.0	0.0	0.0	0.0	0.0	0.0	0.0	0.0	0.0	0.0	1.0	0.0	0.0	0.0	0.0	0.0	0.0	1.0	0.0	0.0
KCTD16	57528	symbol	H. sapiens	57528	H. sapiens	KCTD16	potassium channel tetramerization domain containing 16	GO:0005515 protein binding;GO:0005488 binding;GO:0003674 molecular_function	0.0	0.0	0.0	0.0	0.0	0.0	0.0	0.0	0.0	0.0	0.0	0.0	0.0	0.0	0.0	0.0	0.0	0.0	0.0	0.0
KDM3B	51780	symbol	H. sapiens	51780	H. sapiens	KDM3B	lysine demethylase 3B	GO:0032454 histone demethylase activity (H3-K9 specific);GO:0032452 histone demethylase activity;GO:0032451 demethylase activity	0.0	0.0	0.0	0.0	0.0	1.0	0.0	0.0	0.0	0.0	0.0	0.0	0.0	0.0	0.0	0.0	0.0	0.0	0.0	0.0
KIAA0100	9703	symbol	H. sapiens	9703	H. sapiens	KIAA0100	KIAA0100		0.0	0.0	0.0	0.0	0.0	0.0	0.0	0.0	0.0	0.0	0.0	0.0	0.0	0.0	0.0	0.0	0.0	0.0	0.0	0.0
KIAA0141	9812	gene_synonym	H. sapiens	9812	H. sapiens	DELE1	DAP3 binding cell death enhancer 1	GO:0005515 protein binding;GO:0005488 binding;GO:0003674 molecular_function	0.0	0.0	0.0	0.0	0.0	0.0	0.0	0.0	0.0	0.0	0.0	0.0	0.0	0.0	0.0	0.0	0.0	0.0	0.0	0.0
KIF20A	10112	symbol	H. sapiens	10112	H. sapiens	KIF20A	kinesin family member 20A	GO:0003777 microtubule motor activity;GO:0003774 motor activity;GO:0008017 microtubule binding	0.0	0.0	0.0	0.0	0.0	0.0	1.0	0.0	0.0	0.0	0.0	0.0	0.0	0.0	0.0	0.0	0.0	0.0	0.0	0.0
KIF2A	3796	symbol	H. sapiens	3796	H. sapiens	KIF2A	kinesin family member 2A	GO:0003777 microtubule motor activity;GO:0003774 motor activity;GO:0008017 microtubule binding	0.0	0.0	0.0	0.0	0.0	0.0	0.0	0.0	0.0	0.0	0.0	0.0	0.0	0.0	0.0	0.0	0.0	0.0	0.0	0.0
KIF3A	11127	symbol	H. sapiens	11127	H. sapiens	KIF3A	kinesin family member 3A	GO:0008574 ATP-dependent microtubule motor activity, plus-end-directed;GO:1990939 ATP-dependent microtubule motor activity;GO:0030507 spectrin binding	0.0	0.0	0.0	0.0	0.0	0.0	0.0	0.0	0.0	0.0	0.0	0.0	0.0	0.0	0.0	0.0	0.0	0.0	0.0	0.0
KIF4B	285643	symbol	H. sapiens	285643	H. sapiens	KIF4B	kinesin family member 4B	GO:0003777 microtubule motor activity;GO:0003774 motor activity;GO:0008017 microtubule binding	0.0	0.0	0.0	0.0	0.0	0.0	0.0	0.0	0.0	0.0	0.0	0.0	0.0	0.0	0.0	0.0	0.0	0.0	0.0	0.0
KIN	22944	symbol	H. sapiens	22944	H. sapiens	KIN	Kin17 DNA and RNA binding protein	GO:0003690 double-stranded DNA binding;GO:0003723 RNA binding;GO:0003677 DNA binding	0.0	0.0	0.0	0.0	0.0	0.0	0.0	0.0	0.0	0.0	0.0	0.0	0.0	0.0	0.0	0.0	0.0	0.0	0.0	0.0
KLHDC4	54758	symbol	H. sapiens	54758	H. sapiens	KLHDC4	kelch domain containing 4	GO:0005515 protein binding;GO:0005488 binding;GO:0003674 molecular_function	0.0	0.0	0.0	0.0	0.0	0.0	0.0	0.0	0.0	0.0	0.0	0.0	0.0	0.0	0.0	0.0	0.0	0.0	0.0	0.0
KLHL3	26249	symbol	H. sapiens	26249	H. sapiens	KLHL3	kelch like family member 3	GO:0003779 actin binding;GO:0008092 cytoskeletal protein binding;GO:0005198 structural molecule activity	0.0	0.0	0.0	0.0	0.0	0.0	0.0	0.0	0.0	0.0	0.0	0.0	0.0	0.0	0.0	0.0	0.0	0.0	0.0	0.0
KRT1	3848	symbol	H. sapiens	3848	H. sapiens	KRT1	keratin 1	GO:0030280 structural constituent of epidermis;GO:0046982 protein heterodimerization activity;GO:0030246 carbohydrate binding	0.0	0.0	0.0	0.0	0.0	0.0	0.0	0.0	0.0	0.0	0.0	0.0	0.0	0.0	0.0	0.0	0.0	0.0	0.0	0.0
KRT18	3875	symbol	H. sapiens	3875	H. sapiens	KRT18	keratin 18	GO:0098641 cadherin binding involved in cell-cell adhesion;GO:0098632 cell-cell adhesion mediator activity;GO:0098631 cell adhesion mediator activity	0.0	0.0	0.0	0.0	0.0	0.0	0.0	0.0	0.0	0.0	0.0	0.0	0.0	0.0	0.0	0.0	0.0	0.0	0.0	0.0
KRT2	3849	symbol	H. sapiens	3849	H. sapiens	KRT2	keratin 2	GO:0030280 structural constituent of epidermis;GO:0005200 structural constituent of cytoskeleton;GO:0008092 cytoskeletal protein binding	0.0	0.0	0.0	0.0	0.0	0.0	0.0	0.0	0.0	0.0	0.0	0.0	0.0	0.0	0.0	0.0	0.0	0.0	0.0	0.0
KRT222	125113	symbol	H. sapiens	125113	H. sapiens	KRT222	keratin 222	GO:0005198 structural molecule activity;GO:0003674 molecular_function	0.0	0.0	0.0	0.0	0.0	0.0	0.0	0.0	0.0	0.0	0.0	0.0	0.0	0.0	0.0	0.0	0.0	0.0	0.0	0.0
KRT3	3850	symbol	H. sapiens	3850	H. sapiens	KRT3	keratin 3		0.0	0.0	0.0	0.0	0.0	0.0	0.0	0.0	0.0	0.0	0.0	0.0	0.0	0.0	0.0	0.0	0.0	0.0	0.0	0.0
KRT4	3851	symbol	H. sapiens	3851	H. sapiens	KRT4	keratin 4	GO:0005515 protein binding;GO:0005488 binding;GO:0003674 molecular_function	0.0	0.0	0.0	0.0	0.0	0.0	0.0	0.0	0.0	0.0	0.0	0.0	0.0	0.0	0.0	0.0	0.0	0.0	0.0	0.0
KRT5	3852	symbol	H. sapiens	3852	H. sapiens	KRT5	keratin 5	GO:0097110 scaffold protein binding;GO:0005200 structural constituent of cytoskeleton;GO:0005198 structural molecule activity	0.0	0.0	0.0	0.0	0.0	0.0	0.0	0.0	0.0	0.0	0.0	0.0	0.0	0.0	0.0	0.0	0.0	0.0	0.0	0.0
KRT6A	3853	symbol	H. sapiens	3853	H. sapiens	KRT6A	keratin 6A	GO:0005200 structural constituent of cytoskeleton;GO:0005198 structural molecule activity;GO:0005515 protein binding	0.0	0.0	0.0	0.0	0.0	0.0	0.0	0.0	0.0	0.0	0.0	0.0	0.0	0.0	0.0	0.0	0.0	0.0	0.0	0.0
KRT7	3855	symbol	H. sapiens	3855	H. sapiens	KRT7	keratin 7	GO:0005515 protein binding;GO:0005488 binding;GO:0003674 molecular_function	0.0	0.0	0.0	0.0	0.0	0.0	0.0	0.0	0.0	0.0	0.0	0.0	0.0	0.0	0.0	0.0	0.0	0.0	0.0	0.0
KRT71	112802	symbol	H. sapiens	112802	H. sapiens	KRT71	keratin 71	GO:0005515 protein binding;GO:0005488 binding;GO:0003674 molecular_function	0.0	0.0	0.0	0.0	0.0	0.0	0.0	0.0	0.0	0.0	0.0	0.0	0.0	0.0	0.0	0.0	0.0	0.0	0.0	0.0
KRT72	140807	symbol	H. sapiens	140807	H. sapiens	KRT72	keratin 72	GO:0005515 protein binding;GO:0005488 binding;GO:0003674 molecular_function	0.0	0.0	0.0	0.0	0.0	0.0	0.0	0.0	0.0	0.0	0.0	0.0	0.0	0.0	0.0	0.0	0.0	0.0	0.0	0.0
KRT73	319101	symbol	H. sapiens	319101	H. sapiens	KRT73	keratin 73	GO:0005515 protein binding;GO:0005488 binding;GO:0003674 molecular_function	0.0	0.0	0.0	0.0	0.0	0.0	0.0	0.0	0.0	0.0	0.0	0.0	0.0	0.0	0.0	0.0	0.0	0.0	0.0	0.0
KRT74	121391	symbol	H. sapiens	121391	H. sapiens	KRT74	keratin 74	GO:1990254 keratin filament binding;GO:0019215 intermediate filament binding;GO:0044877 protein-containing complex binding	0.0	0.0	0.0	0.0	0.0	0.0	0.0	0.0	0.0	0.0	0.0	0.0	0.0	0.0	0.0	0.0	0.0	0.0	0.0	0.0
KRT76	51350	symbol	H. sapiens	51350	H. sapiens	KRT76	keratin 76		0.0	0.0	0.0	0.0	0.0	0.0	0.0	0.0	0.0	0.0	0.0	0.0	0.0	0.0	0.0	0.0	0.0	0.0	0.0	0.0
KRT78	196374	symbol	H. sapiens	196374	H. sapiens	KRT78	keratin 78		0.0	0.0	0.0	0.0	0.0	0.0	0.0	0.0	0.0	0.0	0.0	0.0	0.0	0.0	0.0	0.0	0.0	0.0	0.0	0.0
KRT79	338785	symbol	H. sapiens	338785	H. sapiens	KRT79	keratin 79	GO:0019899 enzyme binding;GO:0005515 protein binding;GO:0005488 binding	0.0	0.0	0.0	0.0	0.0	0.0	0.0	0.0	0.0	0.0	0.0	0.0	0.0	0.0	0.0	0.0	0.0	0.0	0.0	0.0
KRT8	3856	symbol	H. sapiens	3856	H. sapiens	KRT8	keratin 8	GO:0097110 scaffold protein binding;GO:0044877 protein-containing complex binding;GO:0005515 protein binding	0.0	0.0	0.0	0.0	0.0	0.0	0.0	0.0	0.0	0.0	0.0	0.0	0.0	0.0	0.0	0.0	0.0	0.0	0.0	0.0
KRT80	144501	symbol	H. sapiens	144501	H. sapiens	KRT80	keratin 80	GO:0005515 protein binding;GO:0005488 binding;GO:0003674 molecular_function	0.0	0.0	0.0	0.0	0.0	0.0	0.0	0.0	0.0	0.0	0.0	0.0	0.0	0.0	0.0	0.0	0.0	0.0	0.0	0.0
KRT82	3888	symbol	H. sapiens	3888	H. sapiens	KRT82	keratin 82	GO:0030280 structural constituent of epidermis;GO:0005198 structural molecule activity;GO:0003674 molecular_function	0.0	0.0	0.0	0.0	0.0	0.0	0.0	0.0	0.0	0.0	0.0	0.0	0.0	0.0	0.0	0.0	0.0	0.0	0.0	0.0
KRT86	3892	symbol	H. sapiens	3892	H. sapiens	KRT86	keratin 86	GO:0005515 protein binding;GO:0005488 binding;GO:0003674 molecular_function	0.0	0.0	0.0	0.0	0.0	0.0	0.0	0.0	0.0	0.0	0.0	0.0	0.0	0.0	0.0	0.0	0.0	0.0	0.0	0.0
LACRT	90070	symbol	H. sapiens	90070	H. sapiens	LACRT	lacritin	GO:0043237 laminin-1 binding;GO:0043236 laminin binding;GO:0001968 fibronectin binding	0.0	0.0	0.0	0.0	0.0	0.0	0.0	0.0	0.0	0.0	0.0	0.0	0.0	0.0	0.0	0.0	0.0	0.0	0.0	1.0
LARP1	23367	symbol	H. sapiens	23367	H. sapiens	LARP1	La ribonucleoprotein 1, translational regulator	GO:0008494 translation activator activity;GO:0008190 eukaryotic initiation factor 4E binding;GO:0000340 RNA 7-methylguanosine cap binding	0.0	0.0	0.0	0.0	0.0	0.0	0.0	1.0	0.0	0.0	0.0	0.0	0.0	0.0	0.0	0.0	0.0	0.0	0.0	0.0
LARP4	113251	symbol	H. sapiens	113251	H. sapiens	LARP4	La ribonucleoprotein 4	GO:0008143 poly(A) binding;GO:0070717 poly-purine tract binding;GO:0003727 single-stranded RNA binding	0.0	0.0	0.0	0.0	0.0	0.0	0.0	0.0	0.0	0.0	0.0	0.0	0.0	0.0	0.0	0.0	0.0	0.0	0.0	0.0
LARP4B	23185	symbol	H. sapiens	23185	H. sapiens	LARP4B	La ribonucleoprotein 4B	GO:0003723 RNA binding;GO:0003676 nucleic acid binding;GO:1901363 heterocyclic compound binding	0.0	0.0	0.0	0.0	0.0	0.0	0.0	0.0	0.0	0.0	0.0	0.0	0.0	0.0	0.0	0.0	0.0	0.0	0.0	0.0
LARS	51520	gene_synonym	H. sapiens	51520	H. sapiens	LARS1	leucyl-tRNA synthetase 1	GO:0004819 glutamine-tRNA ligase activity;GO:0004823 leucine-tRNA ligase activity;GO:0002161 aminoacyl-tRNA editing activity	0.0	0.0	0.0	0.0	0.0	0.0	0.0	0.0	0.0	0.0	0.0	0.0	0.0	0.0	0.0	0.0	0.0	0.0	0.0	0.0
LASP1	3927	symbol	H. sapiens	3927	H. sapiens	LASP1	LIM and SH3 protein 1	GO:0005070 SH3/SH2 adaptor activity;GO:0035591 signaling adaptor activity;GO:0045296 cadherin binding	0.0	0.0	0.0	0.0	0.0	0.0	0.0	0.0	0.0	0.0	0.0	0.0	0.0	0.0	0.0	0.0	0.0	0.0	0.0	0.0
LDHD	197257	symbol	H. sapiens	197257	H. sapiens	LDHD	lactate dehydrogenase D	GO:0008720 D-lactate dehydrogenase activity;GO:0004458 D-lactate dehydrogenase (cytochrome) activity;GO:0016898 oxidoreductase activity, acting on the CH-OH group of donors, cytochrome as acceptor	0.0	0.0	0.0	0.0	0.0	0.0	0.0	0.0	0.0	1.0	0.0	0.0	0.0	0.0	0.0	0.0	0.0	0.0	0.0	0.0
LEAP2	116842	symbol	H. sapiens	116842	H. sapiens	LEAP2	liver enriched antimicrobial peptide 2		0.0	0.0	0.0	0.0	0.0	0.0	0.0	0.0	0.0	0.0	0.0	0.0	0.0	0.0	0.0	0.0	0.0	0.0	0.0	0.0
LETMD1	25875	symbol	H. sapiens	25875	H. sapiens	LETMD1	LETM1 domain containing 1	GO:0043022 ribosome binding;GO:0043021 ribonucleoprotein complex binding;GO:0044877 protein-containing complex binding	0.0	0.0	0.0	0.0	0.0	0.0	0.0	0.0	0.0	0.0	0.0	0.0	0.0	0.0	0.0	0.0	0.0	0.0	0.0	0.0
LGALS9	3965	symbol	H. sapiens	3965	H. sapiens	LGALS9	galectin 9	GO:0048030 disaccharide binding;GO:0005534 galactose binding;GO:0070492 oligosaccharide binding	0.0	0.0	0.0	0.0	0.0	0.0	0.0	0.0	0.0	0.0	0.0	0.0	0.0	0.0	0.0	0.0	0.0	0.0	0.0	0.0
LHFPL2	10184	symbol	H. sapiens	10184	H. sapiens	LHFPL2	LHFPL tetraspan subfamily member 2	GO:0003674 molecular_function	0.0	0.0	0.0	0.0	0.0	0.0	0.0	0.0	0.0	0.0	0.0	0.0	0.0	0.0	0.0	0.0	0.0	0.0	0.0	0.0
LIMA1	51474	symbol	H. sapiens	51474	H. sapiens	LIMA1	LIM domain and actin binding 1	GO:0003785 actin monomer binding;GO:0045296 cadherin binding;GO:0051015 actin filament binding	0.0	0.0	0.0	0.0	0.0	0.0	0.0	0.0	0.0	0.0	0.0	0.0	0.0	0.0	0.0	0.0	0.0	0.0	0.0	0.0
LIN7A	8825	symbol	H. sapiens	8825	H. sapiens	LIN7A	lin-7 homolog A, crumbs cell polarity complex component	GO:0097016 L27 domain binding;GO:0019904 protein domain specific binding;GO:0005515 protein binding	0.0	0.0	0.0	0.0	0.0	0.0	0.0	0.0	0.0	0.0	0.0	0.0	0.0	0.0	0.0	0.0	0.0	1.0	0.0	0.0
LIX1	167410	symbol	H. sapiens	167410	H. sapiens	LIX1	limb and CNS expressed 1		0.0	0.0	0.0	0.0	0.0	0.0	0.0	0.0	0.0	0.0	0.0	0.0	0.0	0.0	0.0	0.0	0.0	0.0	0.0	0.0
LMBR1L	55716	symbol	H. sapiens	55716	H. sapiens	LMBR1L	limb development membrane protein 1 like	GO:0004888 transmembrane signaling receptor activity;GO:0038023 signaling receptor activity;GO:0060089 molecular transducer activity	0.0	0.0	0.0	0.0	0.0	0.0	0.0	0.0	0.0	0.0	0.0	0.0	0.0	0.0	0.0	0.0	0.0	0.0	0.0	0.0
LMNB1	4001	symbol	H. sapiens	4001	H. sapiens	LMNB1	lamin B1	GO:0043274 phospholipase binding;GO:1990837 sequence-specific double-stranded DNA binding;GO:0003690 double-stranded DNA binding	0.0	0.0	0.0	0.0	0.0	0.0	0.0	0.0	0.0	0.0	0.0	0.0	0.0	0.0	0.0	0.0	0.0	0.0	0.0	0.0
LNPEP	4012	symbol	H. sapiens	4012	H. sapiens	LNPEP	leucyl and cystinyl aminopeptidase	GO:0070006 metalloaminopeptidase activity;GO:0004177 aminopeptidase activity;GO:0008235 metalloexopeptidase activity	0.0	0.0	0.0	0.0	0.0	0.0	0.0	0.0	0.0	0.0	0.0	0.0	0.0	0.0	0.0	0.0	0.0	0.0	0.0	0.0
LOX	4015	symbol	H. sapiens	4015	H. sapiens	LOX	lysyl oxidase	GO:0004720 protein-lysine 6-oxidase activity;GO:0016641 oxidoreductase activity, acting on the CH-NH2 group of donors, oxygen as acceptor;GO:0016638 oxidoreductase activity, acting on the CH-NH2 group of donors	0.0	0.0	0.0	0.0	0.0	0.0	0.0	0.0	0.0	0.0	0.0	0.0	0.0	0.0	0.0	0.0	0.0	0.0	0.0	0.0
LRP1	4035	symbol	H. sapiens	4035	H. sapiens	LRP1	LDL receptor related protein 1	GO:0016964 alpha-2 macroglobulin receptor activity;GO:0030226 apolipoprotein receptor activity;GO:0005041 low-density lipoprotein particle receptor activity	1.0	0.0	0.0	0.0	0.0	0.0	0.0	0.0	0.0	0.0	0.0	0.0	0.0	0.0	0.0	0.0	0.0	0.0	0.0	0.0
LRRC70	100130733	symbol	H. sapiens	100130733	H. sapiens	LRRC70	leucine rich repeat containing 70		0.0	0.0	0.0	0.0	0.0	0.0	0.0	0.0	0.0	0.0	0.0	0.0	0.0	0.0	0.0	0.0	0.0	0.0	0.0	0.0
LSM11	134353	symbol	H. sapiens	134353	H. sapiens	LSM11	LSM11, U7 small nuclear RNA associated	GO:0071209 U7 snRNA binding;GO:0017069 snRNA binding;GO:0003723 RNA binding	0.0	0.0	0.0	0.0	0.0	0.0	0.0	0.0	0.0	0.0	0.0	0.0	0.0	0.0	0.0	0.0	0.0	0.0	0.0	0.0
LUC7L3	51747	symbol	H. sapiens	51747	H. sapiens	LUC7L3	LUC7 like 3 pre-mRNA splicing factor	GO:0003729 mRNA binding;GO:0003723 RNA binding;GO:0003677 DNA binding	0.0	0.0	0.0	0.0	0.0	0.0	0.0	0.0	0.0	0.0	0.0	0.0	0.0	0.0	0.0	0.0	0.0	0.0	0.0	0.0
LXN	56925	symbol	H. sapiens	56925	H. sapiens	LXN	latexin	GO:0008191 metalloendopeptidase inhibitor activity;GO:0004866 endopeptidase inhibitor activity;GO:0008201 heparin binding	0.0	0.0	0.0	0.0	0.0	0.0	0.0	0.0	0.0	0.0	0.0	0.0	0.0	0.0	1.0	0.0	0.0	0.0	0.0	0.0
LYRM7	90624	symbol	H. sapiens	90624	H. sapiens	LYRM7	LYR motif containing 7	GO:0005515 protein binding;GO:0005488 binding;GO:0003674 molecular_function	0.0	0.0	0.0	0.0	0.0	0.0	0.0	0.0	0.0	0.0	0.0	0.0	0.0	0.0	0.0	0.0	0.0	0.0	0.0	0.0
LYSMD3	116068	symbol	H. sapiens	116068	H. sapiens	LYSMD3	LysM domain containing 3		0.0	0.0	0.0	0.0	0.0	0.0	0.0	0.0	0.0	0.0	0.0	0.0	0.0	0.0	0.0	0.0	0.0	0.0	0.0	0.0
MAN2A1	4124	symbol	H. sapiens	4124	H. sapiens	MAN2A1	mannosidase alpha class 2A member 1	GO:0004572 mannosyl-oligosaccharide 1,3-1,6-alpha-mannosidase activity;GO:0015924 mannosyl-oligosaccharide mannosidase activity;GO:0004559 alpha-mannosidase activity	0.0	0.0	0.0	0.0	0.0	0.0	0.0	0.0	0.0	0.0	0.0	0.0	0.0	0.0	0.0	0.0	0.0	0.0	0.0	0.0
MAP1B	4131	symbol	H. sapiens	4131	H. sapiens	MAP1B	microtubule associated protein 1B	GO:0008017 microtubule binding;GO:0015631 tubulin binding;GO:0005543 phospholipid binding	0.0	0.0	0.0	0.0	0.0	0.0	0.0	0.0	0.0	0.0	0.0	0.0	0.0	0.0	0.0	0.0	0.0	0.0	0.0	0.0
MAP1LC3B	81631	symbol	H. sapiens	81631	H. sapiens	MAP1LC3B	microtubule associated protein 1 light chain 3 beta	GO:0031625 ubiquitin protein ligase binding;GO:0008017 microtubule binding;GO:0044389 ubiquitin-like protein ligase binding	0.0	0.0	0.0	0.0	0.0	0.0	0.0	0.0	0.0	0.0	0.0	0.0	0.0	1.0	0.0	0.0	0.0	0.0	0.0	0.0
MAP3K12	7786	symbol	H. sapiens	7786	H. sapiens	MAP3K12	mitogen-activated protein kinase kinase kinase 12	GO:0004706 JUN kinase kinase kinase activity;GO:0004709 MAP kinase kinase kinase activity;GO:0004674 protein serine/threonine kinase activity	0.0	0.0	0.0	0.0	0.0	0.0	1.0	0.0	0.0	0.0	0.0	0.0	0.0	0.0	0.0	0.0	1.0	0.0	0.0	0.0
MAPK8IP3	23162	symbol	H. sapiens	23162	H. sapiens	MAPK8IP3	mitogen-activated protein kinase 8 interacting protein 3	GO:0008432 JUN kinase binding;GO:0005078 MAP-kinase scaffold activity;GO:0030159 receptor signaling complex scaffold activity	0.0	0.0	0.0	0.0	0.0	0.0	1.0	0.0	0.0	0.0	0.0	0.0	0.0	0.0	0.0	0.0	0.0	0.0	0.0	0.0
MARVELD2	153562	symbol	H. sapiens	153562	H. sapiens	MARVELD2	MARVEL domain containing 2	GO:0005515 protein binding;GO:0005488 binding;GO:0003674 molecular_function	0.0	0.0	0.0	0.0	0.0	0.0	0.0	0.0	0.0	0.0	0.0	0.0	0.0	0.0	0.0	0.0	0.0	0.0	0.0	0.0
MARVELD3	91862	symbol	H. sapiens	91862	H. sapiens	MARVELD3	MARVEL domain containing 3	GO:0031435 mitogen-activated protein kinase kinase kinase binding;GO:0019901 protein kinase binding;GO:0019900 kinase binding	0.0	0.0	0.0	0.0	0.0	0.0	1.0	0.0	0.0	0.0	0.0	0.0	0.0	0.0	0.0	0.0	0.0	0.0	0.0	0.0
MAST4	375449	symbol	H. sapiens	375449	H. sapiens	MAST4	microtubule associated serine/threonine kinase family member 4	GO:0000287 magnesium ion binding;GO:0004674 protein serine/threonine kinase activity;GO:0004672 protein kinase activity	0.0	0.0	0.0	0.0	0.0	0.0	0.0	0.0	0.0	0.0	0.0	0.0	0.0	0.0	0.0	0.0	1.0	0.0	0.0	0.0
MAT2B	27430	symbol	H. sapiens	27430	H. sapiens	MAT2B	methionine adenosyltransferase 2B	GO:0048270 methionine adenosyltransferase regulator activity;GO:0030234 enzyme regulator activity;GO:0098772 molecular function regulator	0.0	0.0	0.0	0.0	0.0	0.0	0.0	0.0	0.0	0.0	0.0	0.0	0.0	0.0	0.0	0.0	0.0	0.0	0.0	0.0
MATR3	9782	symbol	H. sapiens	9782	H. sapiens	MATR3	matrin 3	GO:0035198 miRNA binding;GO:0061980 regulatory RNA binding;GO:0003729 mRNA binding	0.0	0.0	0.0	0.0	0.0	0.0	0.0	0.0	0.0	0.0	0.0	0.0	0.0	0.0	0.0	0.0	0.0	0.0	0.0	0.0
MBLAC2	153364	symbol	H. sapiens	153364	H. sapiens	MBLAC2	metallo-beta-lactamase domain containing 2	GO:0016787 hydrolase activity;GO:0046872 metal ion binding;GO:0043169 cation binding	0.0	0.0	0.0	0.0	0.0	0.0	0.0	0.0	0.0	0.0	0.0	0.0	0.0	0.0	0.0	0.0	0.0	0.0	0.0	0.0
MBTPS1	8720	symbol	H. sapiens	8720	H. sapiens	MBTPS1	membrane bound transcription factor peptidase, site 1	GO:0004252 serine-type endopeptidase activity;GO:0008236 serine-type peptidase activity;GO:0017171 serine hydrolase activity	0.0	0.0	0.0	0.0	0.0	0.0	0.0	0.0	0.0	0.0	0.0	0.0	0.0	0.0	0.0	0.0	0.0	0.0	0.0	0.0
MCC	4163	symbol	H. sapiens	4163	H. sapiens	MCC	MCC regulator of WNT signaling pathway	GO:0038023 signaling receptor activity;GO:0060089 molecular transducer activity;GO:0005515 protein binding	0.0	0.0	0.0	0.0	0.0	0.0	0.0	0.0	0.0	0.0	0.0	0.0	0.0	0.0	0.0	0.0	0.0	0.0	0.0	0.0
MCCC2	64087	symbol	H. sapiens	64087	H. sapiens	MCCC2	methylcrotonoyl-CoA carboxylase 2	GO:0004485 methylcrotonoyl-CoA carboxylase activity;GO:0016421 CoA carboxylase activity;GO:0016885 ligase activity, forming carbon-carbon bonds	0.0	0.0	0.0	0.0	0.0	0.0	0.0	0.0	0.0	0.0	0.0	0.0	0.0	0.0	0.0	0.0	0.0	0.0	0.0	0.0
MCM10	55388	symbol	H. sapiens	55388	H. sapiens	MCM10	minichromosome maintenance 10 replication initiation factor	GO:0003688 DNA replication origin binding;GO:0003697 single-stranded DNA binding;GO:1990837 sequence-specific double-stranded DNA binding	0.0	0.0	0.0	0.0	0.0	0.0	0.0	0.0	0.0	0.0	0.0	0.0	0.0	0.0	0.0	0.0	0.0	0.0	0.0	0.0
MCRS1	10445	symbol	H. sapiens	10445	H. sapiens	MCRS1	microspherule protein 1	GO:0043996 histone acetyltransferase activity (H4-K8 specific);GO:0043995 histone acetyltransferase activity (H4-K5 specific);GO:0046972 histone acetyltransferase activity (H4-K16 specific)	0.0	0.0	0.0	0.0	0.0	0.0	0.0	0.0	0.0	0.0	0.0	0.0	0.0	0.0	0.0	0.0	0.0	0.0	0.0	0.0
MCTP1	79772	symbol	H. sapiens	79772	H. sapiens	MCTP1	multiple C2 and transmembrane domain containing 1	GO:0005544 calcium-dependent phospholipid binding;GO:0005543 phospholipid binding;GO:0005509 calcium ion binding	1.0	0.0	0.0	0.0	0.0	0.0	0.0	0.0	0.0	0.0	0.0	0.0	0.0	0.0	0.0	0.0	0.0	0.0	0.0	0.0
MED13	9969	symbol	H. sapiens	9969	H. sapiens	MED13	mediator complex subunit 13	GO:0042809 vitamin D receptor binding;GO:0046966 thyroid hormone receptor binding;GO:0030374 nuclear receptor transcription coactivator activity	0.0	0.0	1.0	0.0	0.0	0.0	0.0	0.0	1.0	0.0	0.0	0.0	0.0	0.0	0.0	0.0	0.0	0.0	0.0	0.0
MED24	9862	symbol	H. sapiens	9862	H. sapiens	MED24	mediator complex subunit 24	GO:0042809 vitamin D receptor binding;GO:0046966 thyroid hormone receptor binding;GO:0030374 nuclear receptor transcription coactivator activity	0.0	0.0	1.0	0.0	0.0	0.0	0.0	0.0	1.0	0.0	0.0	0.0	0.0	0.0	0.0	0.0	0.0	0.0	0.0	0.0
MED7	9443	symbol	H. sapiens	9443	H. sapiens	MED7	mediator complex subunit 7	GO:0061630 ubiquitin protein ligase activity;GO:0003713 transcription coactivator activity;GO:0061659 ubiquitin-like protein ligase activity	0.0	0.0	0.0	0.0	0.0	0.0	0.0	0.0	1.0	0.0	0.0	0.0	0.0	0.0	0.0	0.0	0.0	0.0	0.0	0.0
MEF2C	4208	symbol	H. sapiens	4208	H. sapiens	MEF2C	myocyte enhancer factor 2C	GO:0003680 AT DNA binding;GO:0071837 HMG box domain binding;GO:0033613 activating transcription factor binding	0.0	1.0	1.0	0.0	0.0	1.0	0.0	0.0	0.0	0.0	0.0	0.0	0.0	0.0	0.0	0.0	0.0	1.0	0.0	0.0
MEFV	4210	symbol	H. sapiens	4210	H. sapiens	MEFV	MEFV innate immuity regulator, pyrin	GO:0003779 actin binding;GO:0008270 zinc ion binding;GO:0008092 cytoskeletal protein binding	0.0	0.0	0.0	0.0	0.0	0.0	0.0	0.0	0.0	0.0	0.0	0.0	0.0	0.0	0.0	0.0	0.0	0.0	0.0	0.0
MEGF10	84466	symbol	H. sapiens	84466	H. sapiens	MEGF10	multiple EGF like domains 10	GO:0001849 complement component C1q binding;GO:0001846 opsonin binding;GO:0001848 complement binding	0.0	0.0	0.0	0.0	0.0	0.0	0.0	0.0	0.0	0.0	0.0	1.0	0.0	0.0	0.0	0.0	0.0	0.0	0.0	0.0
METTL7A	25840	symbol	H. sapiens	25840	H. sapiens	METTL7A	methyltransferase like 7A	GO:0008168 methyltransferase activity;GO:0016741 transferase activity, transferring one-carbon groups;GO:0016740 transferase activity	0.0	0.0	0.0	0.0	0.0	0.0	0.0	0.0	0.0	0.0	0.0	0.0	0.0	0.0	0.0	0.0	0.0	0.0	0.0	0.0
METTL7B	196410	symbol	H. sapiens	196410	H. sapiens	METTL7B	methyltransferase like 7B	GO:0008168 methyltransferase activity;GO:0016741 transferase activity, transferring one-carbon groups;GO:0016740 transferase activity	0.0	0.0	0.0	0.0	0.0	0.0	0.0	0.0	0.0	0.0	0.0	0.0	0.0	0.0	0.0	0.0	0.0	0.0	0.0	0.0
MFAP3	4238	symbol	H. sapiens	4238	H. sapiens	MFAP3	microfibril associated protein 3		0.0	0.0	0.0	0.0	0.0	0.0	0.0	0.0	0.0	0.0	0.0	0.0	0.0	0.0	0.0	0.0	0.0	0.0	0.0	0.0
MFSD5	84975	symbol	H. sapiens	84975	H. sapiens	MFSD5	major facilitator superfamily domain containing 5	GO:0015098 molybdate ion transmembrane transporter activity;GO:0015103 inorganic anion transmembrane transporter activity;GO:0008509 anion transmembrane transporter activity	0.0	0.0	0.0	0.0	0.0	0.0	0.0	0.0	0.0	0.0	0.0	0.0	0.0	0.0	0.0	0.0	0.0	0.0	0.0	0.0
MIP	4284	symbol	H. sapiens	4284	H. sapiens	MIP	major intrinsic protein of lens fiber	GO:0015250 water channel activity;GO:0005372 water transmembrane transporter activity;GO:0005212 structural constituent of eye lens	0.0	0.0	0.0	0.0	0.0	0.0	0.0	0.0	0.0	0.0	1.0	0.0	0.0	0.0	0.0	0.0	0.0	0.0	0.0	0.0
MLF1	4291	symbol	H. sapiens	4291	H. sapiens	MLF1	myeloid leukemia factor 1	GO:0019904 protein domain specific binding;GO:0003677 DNA binding;GO:0003676 nucleic acid binding	0.0	0.0	0.0	0.0	0.0	0.0	0.0	0.0	0.0	0.0	0.0	0.0	0.0	0.0	0.0	0.0	0.0	1.0	0.0	0.0
MLKL	197259	symbol	H. sapiens	197259	H. sapiens	MLKL	mixed lineage kinase domain like pseudokinase	GO:0019901 protein kinase binding;GO:0019900 kinase binding;GO:0004672 protein kinase activity	0.0	0.0	0.0	0.0	0.0	0.0	1.0	0.0	0.0	0.0	0.0	0.0	0.0	0.0	0.0	0.0	1.0	0.0	0.0	0.0
MLLT6	4302	symbol	H. sapiens	4302	H. sapiens	MLLT6	MLLT6, PHD finger containing	GO:0031491 nucleosome binding;GO:0042393 histone binding;GO:0003682 chromatin binding	0.0	0.0	0.0	0.0	0.0	1.0	0.0	0.0	0.0	0.0	0.0	0.0	0.0	0.0	0.0	0.0	0.0	0.0	0.0	0.0
MLST8	64223	symbol	H. sapiens	64223	H. sapiens	MLST8	MTOR associated protein, LST8 homolog	GO:0043539 protein serine/threonine kinase activator activity;GO:0030295 protein kinase activator activity;GO:0019209 kinase activator activity	0.0	0.0	0.0	1.0	0.0	0.0	0.0	0.0	0.0	0.0	0.0	0.0	0.0	0.0	0.0	0.0	0.0	0.0	0.0	0.0
MLYCD	23417	symbol	H. sapiens	23417	H. sapiens	MLYCD	malonyl-CoA decarboxylase	GO:0050080 malonyl-CoA decarboxylase activity;GO:0016831 carboxy-lyase activity;GO:0016830 carbon-carbon lyase activity	0.0	0.0	0.0	0.0	0.0	0.0	0.0	0.0	0.0	0.0	0.0	0.0	0.0	0.0	0.0	0.0	0.0	0.0	0.0	0.0
MME	4311	symbol	H. sapiens	4311	H. sapiens	MME	membrane metalloendopeptidase	GO:1901612 cardiolipin binding;GO:0070012 oligopeptidase activity;GO:1901611 phosphatidylglycerol binding	0.0	0.0	0.0	0.0	0.0	0.0	0.0	0.0	0.0	0.0	0.0	0.0	0.0	0.0	0.0	0.0	0.0	0.0	0.0	0.0
MMP19	4327	symbol	H. sapiens	4327	H. sapiens	MMP19	matrix metallopeptidase 19	GO:0004222 metalloendopeptidase activity;GO:0008237 metallopeptidase activity;GO:0004175 endopeptidase activity	0.0	0.0	0.0	0.0	0.0	0.0	0.0	0.0	0.0	0.0	0.0	0.0	0.0	0.0	0.0	0.0	0.0	0.0	0.0	0.0
MMP25	64386	symbol	H. sapiens	64386	H. sapiens	MMP25	matrix metallopeptidase 25	GO:0004222 metalloendopeptidase activity;GO:0008237 metallopeptidase activity;GO:0004175 endopeptidase activity	0.0	0.0	0.0	0.0	0.0	0.0	0.0	0.0	0.0	0.0	0.0	0.0	0.0	0.0	0.0	0.0	0.0	0.0	0.0	0.0
MOCS2	4338	symbol	H. sapiens	4338	H. sapiens	MOCS2	molybdenum cofactor synthesis 2	GO:0030366 molybdopterin synthase activity;GO:0016783 sulfurtransferase activity;GO:0016782 transferase activity, transferring sulfur-containing groups	0.0	0.0	0.0	0.0	0.0	0.0	0.0	0.0	0.0	0.0	0.0	0.0	0.0	0.0	0.0	0.0	0.0	0.0	0.0	0.0
MRPL22	29093	symbol	H. sapiens	29093	H. sapiens	MRPL22	mitochondrial ribosomal protein L22	GO:0003735 structural constituent of ribosome;GO:0005198 structural molecule activity;GO:0003723 RNA binding	0.0	0.0	0.0	0.0	0.0	0.0	0.0	0.0	0.0	0.0	0.0	0.0	0.0	0.0	0.0	0.0	0.0	0.0	0.0	0.0
MRPL45	84311	symbol	H. sapiens	84311	H. sapiens	MRPL45	mitochondrial ribosomal protein L45	GO:0003723 RNA binding;GO:0003676 nucleic acid binding;GO:1901363 heterocyclic compound binding	0.0	0.0	0.0	0.0	0.0	0.0	0.0	0.0	0.0	0.0	0.0	0.0	0.0	0.0	0.0	0.0	0.0	0.0	0.0	0.0
MRPS27	23107	symbol	H. sapiens	23107	H. sapiens	MRPS27	mitochondrial ribosomal protein S27	GO:0097177 mitochondrial ribosome binding;GO:0043022 ribosome binding;GO:0000049 tRNA binding	0.0	0.0	0.0	0.0	0.0	0.0	0.0	0.0	0.0	0.0	0.0	0.0	0.0	0.0	0.0	0.0	0.0	0.0	0.0	0.0
MRPS36	92259	symbol	H. sapiens	92259	H. sapiens	MRPS36	mitochondrial ribosomal protein S36	GO:0003735 structural constituent of ribosome;GO:0005198 structural molecule activity;GO:0003674 molecular_function	0.0	0.0	0.0	0.0	0.0	0.0	0.0	0.0	0.0	0.0	0.0	0.0	0.0	0.0	0.0	0.0	0.0	0.0	0.0	0.0
MSH3	4437	symbol	H. sapiens	4437	H. sapiens	MSH3	mutS homolog 3	GO:0032181 dinucleotide repeat insertion binding;GO:0032142 single guanine insertion binding;GO:0032139 dinucleotide insertion or deletion binding	0.0	0.0	0.0	0.0	0.0	0.0	0.0	0.0	0.0	0.0	0.0	0.0	0.0	0.0	0.0	0.0	0.0	0.0	0.0	0.0
MSL1	339287	symbol	H. sapiens	339287	H. sapiens	MSL1	MSL complex subunit 1	GO:0003682 chromatin binding;GO:0005515 protein binding;GO:0005488 binding	0.0	0.0	0.0	0.0	0.0	1.0	0.0	0.0	0.0	0.0	0.0	0.0	0.0	0.0	0.0	0.0	0.0	0.0	0.0	0.0
MTHFSD	64779	symbol	H. sapiens	64779	H. sapiens	MTHFSD	methenyltetrahydrofolate synthetase domain containing	GO:0003723 RNA binding;GO:0003676 nucleic acid binding;GO:1901363 heterocyclic compound binding	0.0	0.0	0.0	0.0	0.0	0.0	0.0	0.0	0.0	0.0	0.0	0.0	0.0	0.0	0.0	0.0	0.0	0.0	0.0	0.0
MTX3	345778	symbol	H. sapiens	345778	H. sapiens	MTX3	metaxin 3		0.0	0.0	0.0	0.0	0.0	0.0	0.0	0.0	0.0	0.0	0.0	0.0	0.0	0.0	0.0	0.0	0.0	0.0	0.0	0.0
MUCL1	118430	symbol	H. sapiens	118430	H. sapiens	MUCL1	mucin like 1		0.0	0.0	0.0	0.0	0.0	0.0	0.0	0.0	0.0	0.0	0.0	0.0	0.0	0.0	0.0	0.0	0.0	0.0	0.0	0.0
MYF5	4617	symbol	H. sapiens	4617	H. sapiens	MYF5	myogenic factor 5	GO:0070888 E-box binding;GO:0000978 RNA polymerase II proximal promoter sequence-specific DNA binding;GO:0001228 DNA-binding transcription activator activity, RNA polymerase II-specific	0.0	1.0	0.0	0.0	0.0	0.0	0.0	0.0	0.0	0.0	0.0	0.0	0.0	0.0	0.0	0.0	0.0	0.0	0.0	0.0
MYF6	4618	symbol	H. sapiens	4618	H. sapiens	MYF6	myogenic factor 6	GO:0070888 E-box binding;GO:0000978 RNA polymerase II proximal promoter sequence-specific DNA binding;GO:0001228 DNA-binding transcription activator activity, RNA polymerase II-specific	0.0	1.0	0.0	0.0	0.0	0.0	0.0	0.0	0.0	0.0	0.0	0.0	0.0	0.0	0.0	0.0	0.0	0.0	0.0	0.0
MYL6	4637	symbol	H. sapiens	4637	H. sapiens	MYL6	myosin light chain 6	GO:0030898 actin-dependent ATPase activity;GO:0008307 structural constituent of muscle;GO:0003774 motor activity	1.0	0.0	0.0	0.0	0.0	0.0	0.0	0.0	0.0	0.0	0.0	0.0	0.0	0.0	0.0	0.0	0.0	0.0	0.0	0.0
MYL6B	140465	symbol	H. sapiens	140465	H. sapiens	MYL6B	myosin light chain 6B	GO:0008307 structural constituent of muscle;GO:0003774 motor activity;GO:0017111 nucleoside-triphosphatase activity	1.0	0.0	0.0	0.0	0.0	0.0	0.0	0.0	0.0	0.0	0.0	0.0	0.0	0.0	0.0	0.0	0.0	0.0	0.0	0.0
MYO18A	399687	symbol	H. sapiens	399687	H. sapiens	MYO18A	myosin XVIIIA	GO:0043531 ADP binding;GO:0051015 actin filament binding;GO:0016887 ATPase activity	0.0	0.0	0.0	0.0	0.0	0.0	0.0	0.0	0.0	0.0	0.0	0.0	0.0	0.0	0.0	0.0	0.0	0.0	0.0	0.0
MYO1A	4640	symbol	H. sapiens	4640	H. sapiens	MYO1A	myosin IA	GO:0030898 actin-dependent ATPase activity;GO:0000146 microfilament motor activity;GO:0003774 motor activity	0.0	0.0	0.0	0.0	0.0	0.0	0.0	0.0	0.0	0.0	0.0	0.0	0.0	0.0	0.0	0.0	0.0	0.0	0.0	0.0
MYOT	9499	symbol	H. sapiens	9499	H. sapiens	MYOT	myotilin	GO:0008046 axon guidance receptor activity;GO:0051393 alpha-actinin binding;GO:0008307 structural constituent of muscle	0.0	0.0	0.0	0.0	0.0	0.0	0.0	0.0	0.0	0.0	0.0	0.0	0.0	0.0	0.0	0.0	0.0	0.0	0.0	0.0
MYOZ3	91977	symbol	H. sapiens	91977	H. sapiens	MYOZ3	myozenin 3	GO:0051373 FATZ binding;GO:0031433 telethonin binding;GO:0003779 actin binding	0.0	0.0	0.0	0.0	0.0	0.0	0.0	0.0	0.0	0.0	0.0	0.0	0.0	0.0	0.0	0.0	0.0	0.0	0.0	0.0
NAB2	4665	symbol	H. sapiens	4665	H. sapiens	NAB2	NGFI-A binding protein 2	GO:0003714 transcription corepressor activity;GO:0003712 transcription coregulator activity;GO:0008134 transcription factor binding	0.0	0.0	1.0	0.0	0.0	0.0	0.0	0.0	1.0	0.0	0.0	0.0	0.0	0.0	0.0	0.0	0.0	0.0	0.0	0.0
NACA	4666	symbol	H. sapiens	4666	H. sapiens	NACA	nascent polypeptide associated complex subunit alpha	GO:0003677 DNA binding;GO:0003676 nucleic acid binding;GO:1901363 heterocyclic compound binding	0.0	0.0	0.0	0.0	0.0	0.0	0.0	0.0	0.0	0.0	0.0	0.0	0.0	0.0	0.0	0.0	0.0	0.0	0.0	0.0
NAGPA	51172	symbol	H. sapiens	51172	H. sapiens	NAGPA	N-acetylglucosamine-1-phosphodiester alpha-N-acetylglucosaminidase	GO:0003944 N-acetylglucosamine-1-phosphodiester alpha-N-acetylglucosaminidase activity;GO:0015929 hexosaminidase activity;GO:0004553 hydrolase activity, hydrolyzing O-glycosyl compounds	0.0	0.0	0.0	0.0	0.0	0.0	0.0	0.0	0.0	0.0	0.0	0.0	0.0	0.0	0.0	0.0	0.0	0.0	0.0	0.0
NAP1L1	4673	symbol	H. sapiens	4673	H. sapiens	NAP1L1	nucleosome assembly protein 1 like 1	GO:0003723 RNA binding;GO:0003676 nucleic acid binding;GO:1901363 heterocyclic compound binding	0.0	0.0	0.0	0.0	0.0	0.0	0.0	0.0	0.0	0.0	0.0	0.0	0.0	0.0	0.0	0.0	0.0	0.0	0.0	0.0
NCKAP1L	3071	symbol	H. sapiens	3071	H. sapiens	NCKAP1L	NCK associated protein 1 like	GO:0048365 Rac GTPase binding;GO:0030295 protein kinase activator activity;GO:0019209 kinase activator activity	0.0	0.0	0.0	1.0	0.0	0.0	0.0	0.0	0.0	0.0	0.0	0.0	0.0	0.0	0.0	0.0	0.0	0.0	0.0	0.0
NCKAP5L	57701	symbol	H. sapiens	57701	H. sapiens	NCKAP5L	NCK associated protein 5 like	GO:0005515 protein binding;GO:0005488 binding;GO:0003674 molecular_function	0.0	0.0	0.0	0.0	0.0	0.0	0.0	0.0	0.0	0.0	0.0	0.0	0.0	0.0	0.0	0.0	0.0	0.0	0.0	0.0
NDFIP1	80762	symbol	H. sapiens	80762	H. sapiens	NDFIP1	Nedd4 family interacting protein 1	GO:0050699 WW domain binding;GO:0019904 protein domain specific binding;GO:0005515 protein binding	0.0	0.0	0.0	0.0	0.0	0.0	0.0	0.0	0.0	0.0	0.0	0.0	0.0	0.0	0.0	0.0	0.0	1.0	0.0	0.0
NDST1	3340	symbol	H. sapiens	3340	H. sapiens	NDST1	N-deacetylase and N-sulfotransferase 1	GO:0015016 [heparan sulfate]-glucosamine N-sulfotransferase activity;GO:0042328 heparan sulfate N-acetylglucosaminyltransferase activity;GO:0034483 heparan sulfate sulfotransferase activity	0.0	0.0	0.0	0.0	0.0	0.0	0.0	0.0	0.0	0.0	0.0	0.0	0.0	0.0	0.0	0.0	0.0	0.0	0.0	0.0
NDUFA2	4695	symbol	H. sapiens	4695	H. sapiens	NDUFA2	NADH:ubiquinone oxidoreductase subunit A2	GO:0008137 NADH dehydrogenase (ubiquinone) activity;GO:0050136 NADH dehydrogenase (quinone) activity;GO:0003954 NADH dehydrogenase activity	0.0	0.0	0.0	0.0	0.0	0.0	0.0	0.0	0.0	0.0	0.0	0.0	0.0	0.0	0.0	0.0	0.0	0.0	0.0	0.0
NDUFA4L2	56901	symbol	H. sapiens	56901	H. sapiens	NDUFA4L2	NDUFA4 mitochondrial complex associated like 2	GO:0004129 cytochrome-c oxidase activity;GO:0016676 oxidoreductase activity, acting on a heme group of donors, oxygen as acceptor;GO:0015002 heme-copper terminal oxidase activity	0.0	0.0	0.0	0.0	0.0	0.0	0.0	0.0	0.0	0.0	1.0	0.0	0.0	0.0	0.0	0.0	0.0	0.0	0.0	0.0
NDUFAF2	91942	symbol	H. sapiens	91942	H. sapiens	NDUFAF2	NADH:ubiquinone oxidoreductase complex assembly factor 2	GO:0008137 NADH dehydrogenase (ubiquinone) activity;GO:0050136 NADH dehydrogenase (quinone) activity;GO:0003954 NADH dehydrogenase activity	0.0	0.0	0.0	0.0	0.0	0.0	0.0	0.0	0.0	0.0	0.0	0.0	0.0	0.0	0.0	0.0	0.0	0.0	0.0	0.0
NDUFS4	4724	symbol	H. sapiens	4724	H. sapiens	NDUFS4	NADH:ubiquinone oxidoreductase subunit S4	GO:0008137 NADH dehydrogenase (ubiquinone) activity;GO:0050136 NADH dehydrogenase (quinone) activity;GO:0003954 NADH dehydrogenase activity	0.0	0.0	0.0	0.0	0.0	0.0	0.0	0.0	0.0	0.0	0.0	0.0	0.0	0.0	0.0	0.0	0.0	0.0	0.0	0.0
NECAB2	54550	symbol	H. sapiens	54550	H. sapiens	NECAB2	N-terminal EF-hand calcium binding protein 2	GO:0031687 A2A adenosine receptor binding;GO:0031802 type 5 metabotropic glutamate receptor binding;GO:0031685 adenosine receptor binding	1.0	0.0	0.0	0.0	0.0	0.0	0.0	0.0	0.0	0.0	0.0	0.0	0.0	0.0	0.0	0.0	0.0	0.0	0.0	0.0
NEK8	284086	symbol	H. sapiens	284086	H. sapiens	NEK8	NIMA related kinase 8	GO:0004674 protein serine/threonine kinase activity;GO:0004672 protein kinase activity;GO:0016773 phosphotransferase activity, alcohol group as acceptor	0.0	0.0	0.0	0.0	0.0	0.0	0.0	0.0	0.0	0.0	0.0	0.0	0.0	0.0	0.0	0.0	1.0	0.0	0.0	0.0
NET1	10276	symbol	H. sapiens	10276	H. sapiens	NET1	neuroepithelial cell transforming 1	GO:0005089 Rho guanyl-nucleotide exchange factor activity;GO:0005088 Ras guanyl-nucleotide exchange factor activity;GO:0017048 Rho GTPase binding	0.0	0.0	0.0	0.0	0.0	0.0	0.0	0.0	0.0	0.0	0.0	0.0	0.0	0.0	0.0	0.0	0.0	0.0	0.0	0.0
NEUROD2	4761	symbol	H. sapiens	4761	H. sapiens	NEUROD2	neuronal differentiation 2	GO:0070888 E-box binding;GO:0003714 transcription corepressor activity;GO:0000978 RNA polymerase II proximal promoter sequence-specific DNA binding	0.0	1.0	0.0	0.0	0.0	0.0	0.0	0.0	1.0	0.0	0.0	0.0	0.0	0.0	0.0	0.0	0.0	0.0	0.0	0.0
NEUROD4	58158	symbol	H. sapiens	58158	H. sapiens	NEUROD4	neuronal differentiation 4	GO:0000981 DNA-binding transcription factor activity, RNA polymerase II-specific;GO:0046983 protein dimerization activity;GO:0003700 DNA-binding transcription factor activity	0.0	0.0	0.0	0.0	0.0	0.0	0.0	0.0	0.0	0.0	0.0	0.0	0.0	0.0	0.0	0.0	0.0	0.0	0.0	0.0
NEUROG1	4762	symbol	H. sapiens	4762	H. sapiens	NEUROG1	neurogenin 1	GO:0070888 E-box binding;GO:0000978 RNA polymerase II proximal promoter sequence-specific DNA binding;GO:0000987 proximal promoter sequence-specific DNA binding	0.0	1.0	0.0	0.0	0.0	1.0	0.0	0.0	0.0	0.0	0.0	0.0	0.0	0.0	0.0	0.0	0.0	0.0	0.0	0.0
NFATC2	4773	symbol	H. sapiens	4773	H. sapiens	NFATC2	nuclear factor of activated T cells 2	GO:0001227 DNA-binding transcription repressor activity, RNA polymerase II-specific;GO:0000978 RNA polymerase II proximal promoter sequence-specific DNA binding;GO:0019902 phosphatase binding	0.0	1.0	1.0	0.0	0.0	1.0	0.0	0.0	0.0	0.0	0.0	0.0	0.0	0.0	0.0	1.0	0.0	0.0	0.0	0.0
NFE2	4778	symbol	H. sapiens	4778	H. sapiens	NFE2	nuclear factor, erythroid 2	GO:0050699 WW domain binding;GO:0047485 protein N-terminus binding;GO:0003713 transcription coactivator activity	0.0	1.0	0.0	0.0	0.0	0.0	0.0	0.0	1.0	0.0	0.0	0.0	0.0	0.0	0.0	0.0	0.0	1.0	0.0	0.0
NIPAL4	348938	symbol	H. sapiens	348938	H. sapiens	NIPAL4	NIPA like domain containing 4	GO:0015095 magnesium ion transmembrane transporter activity;GO:0046873 metal ion transmembrane transporter activity;GO:0022890 inorganic cation transmembrane transporter activity	0.0	0.0	0.0	0.0	0.0	0.0	0.0	0.0	0.0	0.0	1.0	0.0	0.0	0.0	0.0	0.0	0.0	0.0	0.0	0.0
NLK	51701	symbol	H. sapiens	51701	H. sapiens	NLK	nemo like kinase	GO:0004707 MAP kinase activity;GO:0042169 SH2 domain binding;GO:0031625 ubiquitin protein ligase binding	0.0	0.0	1.0	0.0	0.0	0.0	0.0	0.0	0.0	0.0	0.0	0.0	0.0	1.0	0.0	0.0	1.0	1.0	0.0	0.0
NLN	57486	symbol	H. sapiens	57486	H. sapiens	NLN	neurolysin	GO:0004222 metalloendopeptidase activity;GO:0008237 metallopeptidase activity;GO:0042277 peptide binding	0.0	0.0	0.0	0.0	0.0	0.0	0.0	0.0	0.0	0.0	0.0	0.0	0.0	0.0	0.0	0.0	0.0	0.0	0.0	0.0
NLRC3	197358	symbol	H. sapiens	197358	H. sapiens	NLRC3	NLR family CARD domain containing 3	GO:0036312 phosphatidylinositol 3-kinase regulatory subunit binding;GO:0043548 phosphatidylinositol 3-kinase binding;GO:0005524 ATP binding	0.0	0.0	0.0	0.0	0.0	0.0	0.0	0.0	0.0	0.0	0.0	0.0	0.0	0.0	0.0	0.0	0.0	0.0	0.0	0.0
NME5	8382	symbol	H. sapiens	8382	H. sapiens	NME5	NME/NM23 family member 5	GO:0004550 nucleoside diphosphate kinase activity;GO:0019205 nucleobase-containing compound kinase activity;GO:0016776 phosphotransferase activity, phosphate group as acceptor	0.0	0.0	0.0	0.0	0.0	0.0	0.0	0.0	0.0	0.0	0.0	0.0	0.0	0.0	0.0	0.0	1.0	0.0	0.0	0.0
NMT2	9397	symbol	H. sapiens	9397	H. sapiens	NMT2	N-myristoyltransferase 2	GO:0004379 glycylpeptide N-tetradecanoyltransferase activity;GO:0019107 myristoyltransferase activity;GO:0016410 N-acyltransferase activity	0.0	0.0	0.0	0.0	0.0	0.0	0.0	0.0	0.0	0.0	0.0	0.0	0.0	0.0	0.0	0.0	0.0	0.0	0.0	0.0
NMUR2	56923	symbol	H. sapiens	56923	H. sapiens	NMUR2	neuromedin U receptor 2	GO:0005229 intracellular calcium activated chloride channel activity;GO:0001607 neuromedin U receptor activity;GO:0042924 neuromedin U binding	0.0	0.0	0.0	0.0	0.0	0.0	0.0	0.0	0.0	0.0	1.0	0.0	0.0	0.0	0.0	0.0	0.0	0.0	0.0	0.0
NOS2	4843	symbol	H. sapiens	4843	H. sapiens	NOS2	nitric oxide synthase 2	GO:0004517 nitric-oxide synthase activity;GO:0034617 tetrahydrobiopterin binding;GO:0034618 arginine binding	0.0	0.0	0.0	0.0	0.0	0.0	0.0	0.0	0.0	0.0	0.0	0.0	1.0	0.0	0.0	0.0	0.0	0.0	0.0	0.0
NPFF	8620	symbol	H. sapiens	8620	H. sapiens	NPFF	neuropeptide FF-amide peptide precursor	GO:0005184 neuropeptide hormone activity;GO:0005179 hormone activity;GO:0001664 G protein-coupled receptor binding	0.0	0.0	0.0	0.0	0.0	0.0	0.0	0.0	0.0	0.0	0.0	0.0	0.0	0.0	0.0	0.0	0.0	0.0	0.0	0.0
NR1D1	9572	symbol	H. sapiens	9572	H. sapiens	NR1D1	nuclear receptor subfamily 1 group D member 1	GO:0070888 E-box binding;GO:0001222 transcription corepressor binding;GO:0004879 nuclear receptor activity	0.0	1.0	1.0	0.0	0.0	0.0	0.0	0.0	1.0	0.0	0.0	0.0	0.0	0.0	0.0	1.0	0.0	0.0	0.0	0.0
NR2F1	7025	symbol	H. sapiens	7025	H. sapiens	NR2F1	nuclear receptor subfamily 2 group F member 1	GO:0044323 retinoic acid-responsive element binding;GO:0004879 nuclear receptor activity;GO:0098531 transcription factor activity, direct ligand regulated sequence-specific DNA binding	0.0	1.0	0.0	0.0	0.0	0.0	0.0	0.0	1.0	0.0	0.0	0.0	0.0	0.0	0.0	1.0	0.0	0.0	0.0	0.0
NR3C1	2908	symbol	H. sapiens	2908	H. sapiens	NR3C1	nuclear receptor subfamily 3 group C member 1	GO:0004883 glucocorticoid receptor activity;GO:1990239 steroid hormone binding;GO:0032183 SUMO binding	0.0	1.0	0.0	0.0	0.0	0.0	1.0	0.0	0.0	0.0	0.0	0.0	0.0	0.0	0.0	1.0	0.0	0.0	0.0	0.0
NR4A1	3164	symbol	H. sapiens	3164	H. sapiens	NR4A1	nuclear receptor subfamily 4 group A member 1	GO:0035259 glucocorticoid receptor binding;GO:0004879 nuclear receptor activity;GO:0035258 steroid hormone receptor binding	0.0	1.0	1.0	0.0	0.0	0.0	0.0	0.0	0.0	0.0	0.0	0.0	0.0	0.0	0.0	0.0	0.0	0.0	0.0	0.0
NSA2	10412	symbol	H. sapiens	10412	H. sapiens	NSA2	NSA2 ribosome biogenesis factor	GO:0003723 RNA binding;GO:0003676 nucleic acid binding;GO:1901363 heterocyclic compound binding	0.0	0.0	0.0	0.0	0.0	0.0	0.0	0.0	0.0	0.0	0.0	0.0	0.0	0.0	0.0	0.0	0.0	0.0	0.0	0.0
NTHL1	4913	symbol	H. sapiens	4913	H. sapiens	NTHL1	nth like DNA glycosylase 1	GO:0000703 oxidized pyrimidine nucleobase lesion DNA N-glycosylase activity;GO:0008534 oxidized purine nucleobase lesion DNA N-glycosylase activity;GO:0000702 oxidized base lesion DNA N-glycosylase activity	0.0	0.0	0.0	0.0	0.0	0.0	0.0	0.0	0.0	0.0	0.0	0.0	0.0	0.0	0.0	0.0	0.0	0.0	0.0	0.0
NUDCD2	134492	symbol	H. sapiens	134492	H. sapiens	NUDCD2	NudC domain containing 2	GO:0051082 unfolded protein binding;GO:0005515 protein binding;GO:0005488 binding	0.0	0.0	0.0	0.0	0.0	0.0	0.0	0.0	0.0	0.0	0.0	0.0	0.0	0.0	0.0	0.0	0.0	0.0	0.0	0.0
NUDT12	83594	symbol	H. sapiens	83594	H. sapiens	NUDT12	nudix hydrolase 12	GO:0000210 NAD+ diphosphatase activity;GO:0035529 NADH pyrophosphatase activity;GO:0004551 nucleotide diphosphatase activity	0.0	0.0	0.0	0.0	0.0	0.0	0.0	0.0	0.0	0.0	0.0	0.0	0.0	0.0	0.0	0.0	0.0	0.0	0.0	0.0
NUDT5	11164	symbol	H. sapiens	11164	H. sapiens	NUDT5	nudix hydrolase 5	GO:0044715 8-oxo-dGDP phosphatase activity;GO:0019144 ADP-sugar diphosphatase activity;GO:0047631 ADP-ribose diphosphatase activity	0.0	0.0	0.0	0.0	0.0	0.0	0.0	0.0	0.0	0.0	0.0	0.0	0.0	0.0	0.0	0.0	0.0	0.0	0.0	0.0
NUFIP2	57532	symbol	H. sapiens	57532	H. sapiens	NUFIP2	nuclear FMR1 interacting protein 2	GO:0003723 RNA binding;GO:0003676 nucleic acid binding;GO:1901363 heterocyclic compound binding	0.0	0.0	0.0	0.0	0.0	0.0	0.0	0.0	0.0	0.0	0.0	0.0	0.0	0.0	0.0	0.0	0.0	0.0	0.0	0.0
NXPH4	11247	symbol	H. sapiens	11247	H. sapiens	NXPH4	neurexophilin 4	GO:0005102 signaling receptor binding;GO:0005515 protein binding;GO:0005488 binding	0.0	0.0	0.0	0.0	0.0	0.0	0.0	0.0	0.0	0.0	0.0	0.0	0.0	0.0	0.0	0.0	0.0	0.0	0.0	0.0
OLAH	55301	symbol	H. sapiens	55301	H. sapiens	OLAH	oleoyl-ACP hydrolase	GO:0047381 dodecanoyl-[acyl-carrier-protein] hydrolase activity;GO:0004320 oleoyl-[acyl-carrier-protein] hydrolase activity;GO:0016295 myristoyl-[acyl-carrier-protein] hydrolase activity	0.0	0.0	0.0	0.0	0.0	0.0	0.0	0.0	0.0	0.0	0.0	0.0	0.0	0.0	0.0	0.0	0.0	0.0	0.0	0.0
OPTN	10133	symbol	H. sapiens	10133	H. sapiens	OPTN	optineurin	GO:0070530 K63-linked polyubiquitin modification-dependent protein binding;GO:0031593 polyubiquitin modification-dependent protein binding;GO:0017137 Rab GTPase binding	0.0	0.0	0.0	0.0	0.0	0.0	0.0	0.0	0.0	0.0	0.0	0.0	0.0	0.0	0.0	0.0	0.0	0.0	0.0	0.0
OR10P1	121130	symbol	H. sapiens	121130	H. sapiens	OR10P1	olfactory receptor family 10 subfamily P member 1	GO:0004984 olfactory receptor activity;GO:0004930 G protein-coupled receptor activity;GO:0004888 transmembrane signaling receptor activity	0.0	0.0	0.0	0.0	0.0	0.0	0.0	0.0	0.0	0.0	0.0	0.0	0.0	0.0	0.0	0.0	0.0	0.0	0.0	0.0
OR2C1	4993	symbol	H. sapiens	4993	H. sapiens	OR2C1	olfactory receptor family 2 subfamily C member 1	GO:0005549 odorant binding;GO:0004984 olfactory receptor activity;GO:0004930 G protein-coupled receptor activity	0.0	0.0	0.0	0.0	0.0	0.0	0.0	0.0	0.0	0.0	0.0	0.0	0.0	0.0	0.0	0.0	0.0	0.0	0.0	0.0
OR6C3	254786	symbol	H. sapiens	254786	H. sapiens	OR6C3	olfactory receptor family 6 subfamily C member 3	GO:0004984 olfactory receptor activity;GO:0004930 G protein-coupled receptor activity;GO:0004888 transmembrane signaling receptor activity	0.0	0.0	0.0	0.0	0.0	0.0	0.0	0.0	0.0	0.0	0.0	0.0	0.0	0.0	0.0	0.0	0.0	0.0	0.0	0.0
OR6C4	341418	symbol	H. sapiens	341418	H. sapiens	OR6C4	olfactory receptor family 6 subfamily C member 4	GO:0004984 olfactory receptor activity;GO:0004930 G protein-coupled receptor activity;GO:0004888 transmembrane signaling receptor activity	0.0	0.0	0.0	0.0	0.0	0.0	0.0	0.0	0.0	0.0	0.0	0.0	0.0	0.0	0.0	0.0	0.0	0.0	0.0	0.0
OR6C6	283365	symbol	H. sapiens	283365	H. sapiens	OR6C6	olfactory receptor family 6 subfamily C member 6	GO:0004984 olfactory receptor activity;GO:0004930 G protein-coupled receptor activity;GO:0004888 transmembrane signaling receptor activity	0.0	0.0	0.0	0.0	0.0	0.0	0.0	0.0	0.0	0.0	0.0	0.0	0.0	0.0	0.0	0.0	0.0	0.0	0.0	0.0
OR6C65	403282	symbol	H. sapiens	403282	H. sapiens	OR6C65	olfactory receptor family 6 subfamily C member 65	GO:0004984 olfactory receptor activity;GO:0004930 G protein-coupled receptor activity;GO:0004888 transmembrane signaling receptor activity	0.0	0.0	0.0	0.0	0.0	0.0	0.0	0.0	0.0	0.0	0.0	0.0	0.0	0.0	0.0	0.0	0.0	0.0	0.0	0.0
OR6C70	390327	symbol	H. sapiens	390327	H. sapiens	OR6C70	olfactory receptor family 6 subfamily C member 70	GO:0004984 olfactory receptor activity;GO:0004930 G protein-coupled receptor activity;GO:0004888 transmembrane signaling receptor activity	0.0	0.0	0.0	0.0	0.0	0.0	0.0	0.0	0.0	0.0	0.0	0.0	0.0	0.0	0.0	0.0	0.0	0.0	0.0	0.0
OR6C74	254783	symbol	H. sapiens	254783	H. sapiens	OR6C74	olfactory receptor family 6 subfamily C member 74	GO:0004984 olfactory receptor activity;GO:0004930 G protein-coupled receptor activity;GO:0004888 transmembrane signaling receptor activity	0.0	0.0	0.0	0.0	0.0	0.0	0.0	0.0	0.0	0.0	0.0	0.0	0.0	0.0	0.0	0.0	0.0	0.0	0.0	0.0
OR6C75	390323	symbol	H. sapiens	390323	H. sapiens	OR6C75	olfactory receptor family 6 subfamily C member 75	GO:0004984 olfactory receptor activity;GO:0004930 G protein-coupled receptor activity;GO:0004888 transmembrane signaling receptor activity	0.0	0.0	0.0	0.0	0.0	0.0	0.0	0.0	0.0	0.0	0.0	0.0	0.0	0.0	0.0	0.0	0.0	0.0	0.0	0.0
OR6C76	390326	symbol	H. sapiens	390326	H. sapiens	OR6C76	olfactory receptor family 6 subfamily C member 76	GO:0004984 olfactory receptor activity;GO:0004930 G protein-coupled receptor activity;GO:0004888 transmembrane signaling receptor activity	0.0	0.0	0.0	0.0	0.0	0.0	0.0	0.0	0.0	0.0	0.0	0.0	0.0	0.0	0.0	0.0	0.0	0.0	0.0	0.0
OR8S1	341568	symbol	H. sapiens	341568	H. sapiens	OR8S1	olfactory receptor family 8 subfamily S member 1	GO:0004984 olfactory receptor activity;GO:0004930 G protein-coupled receptor activity;GO:0004888 transmembrane signaling receptor activity	0.0	0.0	0.0	0.0	0.0	0.0	0.0	0.0	0.0	0.0	0.0	0.0	0.0	0.0	0.0	0.0	0.0	0.0	0.0	0.0
OR9K2	441639	symbol	H. sapiens	441639	H. sapiens	OR9K2	olfactory receptor family 9 subfamily K member 2	GO:0005549 odorant binding;GO:0004984 olfactory receptor activity;GO:0004930 G protein-coupled receptor activity	0.0	0.0	0.0	0.0	0.0	0.0	0.0	0.0	0.0	0.0	0.0	0.0	0.0	0.0	0.0	0.0	0.0	0.0	0.0	0.0
ORMDL2	29095	symbol	H. sapiens	29095	H. sapiens	ORMDL2	ORMDL sphingolipid biosynthesis regulator 2		0.0	0.0	0.0	0.0	0.0	0.0	0.0	0.0	0.0	0.0	0.0	0.0	0.0	0.0	0.0	0.0	0.0	0.0	0.0	0.0
ORMDL3	94103	symbol	H. sapiens	94103	H. sapiens	ORMDL3	ORMDL sphingolipid biosynthesis regulator 3	GO:0005515 protein binding;GO:0005488 binding;GO:0003674 molecular_function	0.0	0.0	0.0	0.0	0.0	0.0	0.0	0.0	0.0	0.0	0.0	0.0	0.0	0.0	0.0	0.0	0.0	0.0	0.0	0.0
OSBPL8	114882	symbol	H. sapiens	114882	H. sapiens	OSBPL8	oxysterol binding protein like 8	GO:0070273 phosphatidylinositol-4-phosphate binding;GO:0015485 cholesterol binding;GO:0015248 sterol transporter activity	0.0	0.0	0.0	0.0	0.0	0.0	0.0	0.0	0.0	0.0	0.0	0.0	0.0	0.0	0.0	0.0	0.0	0.0	0.0	0.0
OTOL1	131149	symbol	H. sapiens	131149	H. sapiens	OTOL1	otolin 1	GO:0005201 extracellular matrix structural constituent;GO:0005509 calcium ion binding;GO:0005198 structural molecule activity	1.0	0.0	0.0	0.0	0.0	0.0	0.0	0.0	0.0	0.0	0.0	0.0	0.0	0.0	0.0	0.0	0.0	0.0	0.0	0.0
OTP	23440	symbol	H. sapiens	23440	H. sapiens	OTP	orthopedia homeobox	GO:0000981 DNA-binding transcription factor activity, RNA polymerase II-specific;GO:0043565 sequence-specific DNA binding;GO:0003700 DNA-binding transcription factor activity	0.0	0.0	0.0	0.0	0.0	0.0	0.0	0.0	0.0	0.0	0.0	0.0	0.0	0.0	0.0	0.0	0.0	0.0	0.0	0.0
P4HA2	8974	symbol	H. sapiens	8974	H. sapiens	P4HA2	prolyl 4-hydroxylase subunit alpha 2	GO:0004656 procollagen-proline 4-dioxygenase activity;GO:0019798 procollagen-proline dioxygenase activity;GO:0031545 peptidyl-proline 4-dioxygenase activity	0.0	0.0	0.0	0.0	0.0	0.0	0.0	0.0	0.0	0.0	0.0	0.0	1.0	0.0	0.0	0.0	0.0	0.0	0.0	0.0
PA2G4	5036	symbol	H. sapiens	5036	H. sapiens	PA2G4	proliferation-associated 2G4	GO:0031625 ubiquitin protein ligase binding;GO:0044389 ubiquitin-like protein ligase binding;GO:0003700 DNA-binding transcription factor activity	0.0	0.0	0.0	0.0	0.0	0.0	0.0	0.0	0.0	0.0	0.0	0.0	0.0	1.0	0.0	0.0	0.0	0.0	0.0	0.0
PAIP2	51247	symbol	H. sapiens	51247	H. sapiens	PAIP2	poly(A) binding protein interacting protein 2	GO:0000900 translation repressor activity, mRNA regulatory element binding;GO:0090079 translation regulator activity, nucleic acid binding;GO:0030371 translation repressor activity	0.0	0.0	0.0	0.0	0.0	0.0	0.0	0.0	0.0	0.0	0.0	0.0	0.0	0.0	0.0	0.0	0.0	0.0	0.0	0.0
PAM	5066	symbol	H. sapiens	5066	H. sapiens	PAM	peptidylglycine alpha-amidating monooxygenase	GO:0004598 peptidylamidoglycolate lyase activity;GO:0004504 peptidylglycine monooxygenase activity;GO:0016715 oxidoreductase activity, acting on paired donors, with incorporation or reduction of molecular oxygen, reduced ascorbate as one donor, and incorporation of one atom of oxygen	1.0	0.0	0.0	0.0	0.0	0.0	1.0	0.0	0.0	0.0	0.0	0.0	1.0	0.0	0.0	0.0	0.0	0.0	0.0	0.0
PAN2	9924	symbol	H. sapiens	9924	H. sapiens	PAN2	poly(A) specific ribonuclease subunit PAN2	GO:0004535 poly(A)-specific ribonuclease activity;GO:0000175 3'-5'-exoribonuclease activity;GO:0016896 exoribonuclease activity, producing 5'-phosphomonoesters	0.0	0.0	0.0	0.0	0.0	0.0	0.0	0.0	0.0	0.0	0.0	0.0	0.0	0.0	0.0	0.0	0.0	0.0	0.0	0.0
PAPD4	167153	gene_synonym	H. sapiens	167153	H. sapiens	TENT2	terminal nucleotidyltransferase 2	GO:0004652 polynucleotide adenylyltransferase activity;GO:0034062 5'-3' RNA polymerase activity;GO:0070566 adenylyltransferase activity	0.0	0.0	0.0	0.0	0.0	0.0	0.0	0.0	0.0	0.0	0.0	0.0	0.0	0.0	0.0	0.0	0.0	0.0	0.0	0.0
PART1	25859	symbol	H. sapiens	25859	H. sapiens	PART1	prostate androgen-regulated transcript 1		0.0	0.0	0.0	0.0	0.0	0.0	0.0	0.0	0.0	0.0	0.0	0.0	0.0	0.0	0.0	0.0	0.0	0.0	0.0	0.0
PCBD2	84105	symbol	H. sapiens	84105	H. sapiens	PCBD2	pterin-4 alpha-carbinolamine dehydratase 2	GO:0008124 4-alpha-hydroxytetrahydrobiopterin dehydratase activity;GO:0004505 phenylalanine 4-monooxygenase activity;GO:0016714 oxidoreductase activity, acting on paired donors, with incorporation or reduction of molecular oxygen, reduced pteridine as one donor, and incorporation of one atom of oxygen	0.0	0.0	0.0	0.0	0.0	0.0	0.0	0.0	0.0	0.0	0.0	0.0	0.0	0.0	0.0	0.0	0.0	0.0	0.0	0.0
PCBP2	5094	symbol	H. sapiens	5094	H. sapiens	PCBP2	poly(rC) binding protein 2	GO:1990829 C-rich single-stranded DNA binding;GO:0003697 single-stranded DNA binding;GO:0031625 ubiquitin protein ligase binding	0.0	0.0	0.0	0.0	0.0	0.0	0.0	0.0	0.0	0.0	0.0	0.0	0.0	1.0	0.0	0.0	0.0	0.0	0.0	0.0
PCDH1	5097	symbol	H. sapiens	5097	H. sapiens	PCDH1	protocadherin 1	GO:0005509 calcium ion binding;GO:0046872 metal ion binding;GO:0043169 cation binding	1.0	0.0	0.0	0.0	0.0	0.0	0.0	0.0	0.0	0.0	0.0	0.0	0.0	0.0	0.0	0.0	0.0	0.0	0.0	0.0
PCDH12	51294	symbol	H. sapiens	51294	H. sapiens	PCDH12	protocadherin 12	GO:0005509 calcium ion binding;GO:0046872 metal ion binding;GO:0043169 cation binding	1.0	0.0	0.0	0.0	0.0	0.0	0.0	0.0	0.0	0.0	0.0	0.0	0.0	0.0	0.0	0.0	0.0	0.0	0.0	0.0
PCDHA1	56147	symbol	H. sapiens	56147	H. sapiens	PCDHA1	protocadherin alpha 1	GO:0005509 calcium ion binding;GO:0046872 metal ion binding;GO:0043169 cation binding	1.0	0.0	0.0	0.0	0.0	0.0	0.0	0.0	0.0	0.0	0.0	0.0	0.0	0.0	0.0	0.0	0.0	0.0	0.0	0.0
PCDHA10	56139	symbol	H. sapiens	56139	H. sapiens	PCDHA10	protocadherin alpha 10	GO:0005509 calcium ion binding;GO:0046872 metal ion binding;GO:0043169 cation binding	1.0	0.0	0.0	0.0	0.0	0.0	0.0	0.0	0.0	0.0	0.0	0.0	0.0	0.0	0.0	0.0	0.0	0.0	0.0	0.0
PCDHA11	56138	symbol	H. sapiens	56138	H. sapiens	PCDHA11	protocadherin alpha 11	GO:0005509 calcium ion binding;GO:0046872 metal ion binding;GO:0043169 cation binding	1.0	0.0	0.0	0.0	0.0	0.0	0.0	0.0	0.0	0.0	0.0	0.0	0.0	0.0	0.0	0.0	0.0	0.0	0.0	0.0
PCDHA12	56137	symbol	H. sapiens	56137	H. sapiens	PCDHA12	protocadherin alpha 12	GO:0005509 calcium ion binding;GO:0046872 metal ion binding;GO:0043169 cation binding	1.0	0.0	0.0	0.0	0.0	0.0	0.0	0.0	0.0	0.0	0.0	0.0	0.0	0.0	0.0	0.0	0.0	0.0	0.0	0.0
PCDHA13	56136	symbol	H. sapiens	56136	H. sapiens	PCDHA13	protocadherin alpha 13	GO:0005509 calcium ion binding;GO:0046872 metal ion binding;GO:0043169 cation binding	1.0	0.0	0.0	0.0	0.0	0.0	0.0	0.0	0.0	0.0	0.0	0.0	0.0	0.0	0.0	0.0	0.0	0.0	0.0	0.0
PCDHA2	56146	symbol	H. sapiens	56146	H. sapiens	PCDHA2	protocadherin alpha 2	GO:0005509 calcium ion binding;GO:0046872 metal ion binding;GO:0043169 cation binding	1.0	0.0	0.0	0.0	0.0	0.0	0.0	0.0	0.0	0.0	0.0	0.0	0.0	0.0	0.0	0.0	0.0	0.0	0.0	0.0
PCDHA3	56145	symbol	H. sapiens	56145	H. sapiens	PCDHA3	protocadherin alpha 3	GO:0005509 calcium ion binding;GO:0046872 metal ion binding;GO:0043169 cation binding	1.0	0.0	0.0	0.0	0.0	0.0	0.0	0.0	0.0	0.0	0.0	0.0	0.0	0.0	0.0	0.0	0.0	0.0	0.0	0.0
PCDHA4	56144	symbol	H. sapiens	56144	H. sapiens	PCDHA4	protocadherin alpha 4	GO:0005509 calcium ion binding;GO:0042802 identical protein binding;GO:0046872 metal ion binding	1.0	0.0	0.0	0.0	0.0	0.0	0.0	0.0	0.0	0.0	0.0	0.0	0.0	0.0	0.0	0.0	0.0	0.0	0.0	0.0
PCDHA5	56143	symbol	H. sapiens	56143	H. sapiens	PCDHA5	protocadherin alpha 5	GO:0005509 calcium ion binding;GO:0046872 metal ion binding;GO:0043169 cation binding	1.0	0.0	0.0	0.0	0.0	0.0	0.0	0.0	0.0	0.0	0.0	0.0	0.0	0.0	0.0	0.0	0.0	0.0	0.0	0.0
PCDHA6	56142	symbol	H. sapiens	56142	H. sapiens	PCDHA6	protocadherin alpha 6	GO:0005509 calcium ion binding;GO:0046872 metal ion binding;GO:0043169 cation binding	1.0	0.0	0.0	0.0	0.0	0.0	0.0	0.0	0.0	0.0	0.0	0.0	0.0	0.0	0.0	0.0	0.0	0.0	0.0	0.0
PCDHA7	56141	symbol	H. sapiens	56141	H. sapiens	PCDHA7	protocadherin alpha 7	GO:0005509 calcium ion binding;GO:0042802 identical protein binding;GO:0046872 metal ion binding	1.0	0.0	0.0	0.0	0.0	0.0	0.0	0.0	0.0	0.0	0.0	0.0	0.0	0.0	0.0	0.0	0.0	0.0	0.0	0.0
PCDHA8	56140	symbol	H. sapiens	56140	H. sapiens	PCDHA8	protocadherin alpha 8	GO:0005509 calcium ion binding;GO:0046872 metal ion binding;GO:0043169 cation binding	1.0	0.0	0.0	0.0	0.0	0.0	0.0	0.0	0.0	0.0	0.0	0.0	0.0	0.0	0.0	0.0	0.0	0.0	0.0	0.0
PCDHA9	9752	symbol	H. sapiens	9752	H. sapiens	PCDHA9	protocadherin alpha 9	GO:0005509 calcium ion binding;GO:0046872 metal ion binding;GO:0043169 cation binding	1.0	0.0	0.0	0.0	0.0	0.0	0.0	0.0	0.0	0.0	0.0	0.0	0.0	0.0	0.0	0.0	0.0	0.0	0.0	0.0
PCDHAC1	56135	symbol	H. sapiens	56135	H. sapiens	PCDHAC1	protocadherin alpha subfamily C, 1	GO:0005509 calcium ion binding;GO:0046872 metal ion binding;GO:0043169 cation binding	1.0	0.0	0.0	0.0	0.0	0.0	0.0	0.0	0.0	0.0	0.0	0.0	0.0	0.0	0.0	0.0	0.0	0.0	0.0	0.0
PCDHAC2	56134	symbol	H. sapiens	56134	H. sapiens	PCDHAC2	protocadherin alpha subfamily C, 2	GO:0005509 calcium ion binding;GO:0046872 metal ion binding;GO:0043169 cation binding	1.0	0.0	0.0	0.0	0.0	0.0	0.0	0.0	0.0	0.0	0.0	0.0	0.0	0.0	0.0	0.0	0.0	0.0	0.0	0.0
PCDHB1	29930	symbol	H. sapiens	29930	H. sapiens	PCDHB1	protocadherin beta 1	GO:0005509 calcium ion binding;GO:0046872 metal ion binding;GO:0043169 cation binding	1.0	0.0	0.0	0.0	0.0	0.0	0.0	0.0	0.0	0.0	0.0	0.0	0.0	0.0	0.0	0.0	0.0	0.0	0.0	0.0
PCDHB14	56122	symbol	H. sapiens	56122	H. sapiens	PCDHB14	protocadherin beta 14	GO:0005509 calcium ion binding;GO:0046872 metal ion binding;GO:0043169 cation binding	1.0	0.0	0.0	0.0	0.0	0.0	0.0	0.0	0.0	0.0	0.0	0.0	0.0	0.0	0.0	0.0	0.0	0.0	0.0	0.0
PCDHB15	56121	symbol	H. sapiens	56121	H. sapiens	PCDHB15	protocadherin beta 15	GO:0005509 calcium ion binding;GO:0046872 metal ion binding;GO:0043169 cation binding	1.0	0.0	0.0	0.0	0.0	0.0	0.0	0.0	0.0	0.0	0.0	0.0	0.0	0.0	0.0	0.0	0.0	0.0	0.0	0.0
PCDHB16	57717	symbol	H. sapiens	57717	H. sapiens	PCDHB16	protocadherin beta 16	GO:0005509 calcium ion binding;GO:0046872 metal ion binding;GO:0043169 cation binding	1.0	0.0	0.0	0.0	0.0	0.0	0.0	0.0	0.0	0.0	0.0	0.0	0.0	0.0	0.0	0.0	0.0	0.0	0.0	0.0
PCDHB2	56133	symbol	H. sapiens	56133	H. sapiens	PCDHB2	protocadherin beta 2	GO:0005509 calcium ion binding;GO:0046872 metal ion binding;GO:0043169 cation binding	1.0	0.0	0.0	0.0	0.0	0.0	0.0	0.0	0.0	0.0	0.0	0.0	0.0	0.0	0.0	0.0	0.0	0.0	0.0	0.0
PCDHB3	56132	symbol	H. sapiens	56132	H. sapiens	PCDHB3	protocadherin beta 3	GO:0005509 calcium ion binding;GO:0046872 metal ion binding;GO:0043169 cation binding	1.0	0.0	0.0	0.0	0.0	0.0	0.0	0.0	0.0	0.0	0.0	0.0	0.0	0.0	0.0	0.0	0.0	0.0	0.0	0.0
PCDHB7	56129	symbol	H. sapiens	56129	H. sapiens	PCDHB7	protocadherin beta 7	GO:0005509 calcium ion binding;GO:0046872 metal ion binding;GO:0043169 cation binding	1.0	0.0	0.0	0.0	0.0	0.0	0.0	0.0	0.0	0.0	0.0	0.0	0.0	0.0	0.0	0.0	0.0	0.0	0.0	0.0
PCDHGA1	56114	symbol	H. sapiens	56114	H. sapiens	PCDHGA1	protocadherin gamma subfamily A, 1	GO:0005509 calcium ion binding;GO:0046872 metal ion binding;GO:0043169 cation binding	1.0	0.0	0.0	0.0	0.0	0.0	0.0	0.0	0.0	0.0	0.0	0.0	0.0	0.0	0.0	0.0	0.0	0.0	0.0	0.0
PCDHGA10	56106	symbol	H. sapiens	56106	H. sapiens	PCDHGA10	protocadherin gamma subfamily A, 10	GO:0005509 calcium ion binding;GO:0046872 metal ion binding;GO:0043169 cation binding	1.0	0.0	0.0	0.0	0.0	0.0	0.0	0.0	0.0	0.0	0.0	0.0	0.0	0.0	0.0	0.0	0.0	0.0	0.0	0.0
PCDHGA11	56105	symbol	H. sapiens	56105	H. sapiens	PCDHGA11	protocadherin gamma subfamily A, 11	GO:0005509 calcium ion binding;GO:0046872 metal ion binding;GO:0043169 cation binding	1.0	0.0	0.0	0.0	0.0	0.0	0.0	0.0	0.0	0.0	0.0	0.0	0.0	0.0	0.0	0.0	0.0	0.0	0.0	0.0
PCDHGA12	26025	symbol	H. sapiens	26025	H. sapiens	PCDHGA12	protocadherin gamma subfamily A, 12	GO:0005509 calcium ion binding;GO:0046872 metal ion binding;GO:0043169 cation binding	1.0	0.0	0.0	0.0	0.0	0.0	0.0	0.0	0.0	0.0	0.0	0.0	0.0	0.0	0.0	0.0	0.0	0.0	0.0	0.0
PCDHGA2	56113	symbol	H. sapiens	56113	H. sapiens	PCDHGA2	protocadherin gamma subfamily A, 2	GO:0005509 calcium ion binding;GO:0046872 metal ion binding;GO:0043169 cation binding	1.0	0.0	0.0	0.0	0.0	0.0	0.0	0.0	0.0	0.0	0.0	0.0	0.0	0.0	0.0	0.0	0.0	0.0	0.0	0.0
PCDHGA3	56112	symbol	H. sapiens	56112	H. sapiens	PCDHGA3	protocadherin gamma subfamily A, 3	GO:0005509 calcium ion binding;GO:0046872 metal ion binding;GO:0043169 cation binding	1.0	0.0	0.0	0.0	0.0	0.0	0.0	0.0	0.0	0.0	0.0	0.0	0.0	0.0	0.0	0.0	0.0	0.0	0.0	0.0
PCDHGA4	56111	symbol	H. sapiens	56111	H. sapiens	PCDHGA4	protocadherin gamma subfamily A, 4	GO:0005509 calcium ion binding;GO:0046872 metal ion binding;GO:0043169 cation binding	1.0	0.0	0.0	0.0	0.0	0.0	0.0	0.0	0.0	0.0	0.0	0.0	0.0	0.0	0.0	0.0	0.0	0.0	0.0	0.0
PCDHGA5	56110	symbol	H. sapiens	56110	H. sapiens	PCDHGA5	protocadherin gamma subfamily A, 5	GO:0005509 calcium ion binding;GO:0046872 metal ion binding;GO:0043169 cation binding	1.0	0.0	0.0	0.0	0.0	0.0	0.0	0.0	0.0	0.0	0.0	0.0	0.0	0.0	0.0	0.0	0.0	0.0	0.0	0.0
PCDHGA6	56109	symbol	H. sapiens	56109	H. sapiens	PCDHGA6	protocadherin gamma subfamily A, 6	GO:0005509 calcium ion binding;GO:0046872 metal ion binding;GO:0043169 cation binding	1.0	0.0	0.0	0.0	0.0	0.0	0.0	0.0	0.0	0.0	0.0	0.0	0.0	0.0	0.0	0.0	0.0	0.0	0.0	0.0
PCDHGA7	56108	symbol	H. sapiens	56108	H. sapiens	PCDHGA7	protocadherin gamma subfamily A, 7	GO:0005509 calcium ion binding;GO:0046872 metal ion binding;GO:0043169 cation binding	1.0	0.0	0.0	0.0	0.0	0.0	0.0	0.0	0.0	0.0	0.0	0.0	0.0	0.0	0.0	0.0	0.0	0.0	0.0	0.0
PCDHGA8	9708	symbol	H. sapiens	9708	H. sapiens	PCDHGA8	protocadherin gamma subfamily A, 8	GO:0005509 calcium ion binding;GO:0046872 metal ion binding;GO:0043169 cation binding	1.0	0.0	0.0	0.0	0.0	0.0	0.0	0.0	0.0	0.0	0.0	0.0	0.0	0.0	0.0	0.0	0.0	0.0	0.0	0.0
PCDHGA9	56107	symbol	H. sapiens	56107	H. sapiens	PCDHGA9	protocadherin gamma subfamily A, 9	GO:0005509 calcium ion binding;GO:0003723 RNA binding;GO:0046872 metal ion binding	1.0	0.0	0.0	0.0	0.0	0.0	0.0	0.0	0.0	0.0	0.0	0.0	0.0	0.0	0.0	0.0	0.0	0.0	0.0	0.0
PCDHGB1	56104	symbol	H. sapiens	56104	H. sapiens	PCDHGB1	protocadherin gamma subfamily B, 1	GO:0005509 calcium ion binding;GO:0046872 metal ion binding;GO:0043169 cation binding	1.0	0.0	0.0	0.0	0.0	0.0	0.0	0.0	0.0	0.0	0.0	0.0	0.0	0.0	0.0	0.0	0.0	0.0	0.0	0.0
PCDHGB2	56103	symbol	H. sapiens	56103	H. sapiens	PCDHGB2	protocadherin gamma subfamily B, 2	GO:0005509 calcium ion binding;GO:0046872 metal ion binding;GO:0043169 cation binding	1.0	0.0	0.0	0.0	0.0	0.0	0.0	0.0	0.0	0.0	0.0	0.0	0.0	0.0	0.0	0.0	0.0	0.0	0.0	0.0
PCDHGB3	56102	symbol	H. sapiens	56102	H. sapiens	PCDHGB3	protocadherin gamma subfamily B, 3	GO:0005509 calcium ion binding;GO:0046872 metal ion binding;GO:0043169 cation binding	1.0	0.0	0.0	0.0	0.0	0.0	0.0	0.0	0.0	0.0	0.0	0.0	0.0	0.0	0.0	0.0	0.0	0.0	0.0	0.0
PCDHGB4	8641	symbol	H. sapiens	8641	H. sapiens	PCDHGB4	protocadherin gamma subfamily B, 4	GO:0005509 calcium ion binding;GO:0046872 metal ion binding;GO:0043169 cation binding	1.0	0.0	0.0	0.0	0.0	0.0	0.0	0.0	0.0	0.0	0.0	0.0	0.0	0.0	0.0	0.0	0.0	0.0	0.0	0.0
PCDHGB5	56101	symbol	H. sapiens	56101	H. sapiens	PCDHGB5	protocadherin gamma subfamily B, 5	GO:0005509 calcium ion binding;GO:0046872 metal ion binding;GO:0043169 cation binding	1.0	0.0	0.0	0.0	0.0	0.0	0.0	0.0	0.0	0.0	0.0	0.0	0.0	0.0	0.0	0.0	0.0	0.0	0.0	0.0
PCDHGB6	56100	symbol	H. sapiens	56100	H. sapiens	PCDHGB6	protocadherin gamma subfamily B, 6	GO:0005509 calcium ion binding;GO:0046872 metal ion binding;GO:0043169 cation binding	1.0	0.0	0.0	0.0	0.0	0.0	0.0	0.0	0.0	0.0	0.0	0.0	0.0	0.0	0.0	0.0	0.0	0.0	0.0	0.0
PCDHGB7	56099	symbol	H. sapiens	56099	H. sapiens	PCDHGB7	protocadherin gamma subfamily B, 7	GO:0005509 calcium ion binding;GO:0046872 metal ion binding;GO:0043169 cation binding	1.0	0.0	0.0	0.0	0.0	0.0	0.0	0.0	0.0	0.0	0.0	0.0	0.0	0.0	0.0	0.0	0.0	0.0	0.0	0.0
PCDHGC3	5098	symbol	H. sapiens	5098	H. sapiens	PCDHGC3	protocadherin gamma subfamily C, 3	GO:0005509 calcium ion binding;GO:0046872 metal ion binding;GO:0043169 cation binding	1.0	0.0	0.0	0.0	0.0	0.0	0.0	0.0	0.0	0.0	0.0	0.0	0.0	0.0	0.0	0.0	0.0	0.0	0.0	0.0
PCDHGC4	56098	symbol	H. sapiens	56098	H. sapiens	PCDHGC4	protocadherin gamma subfamily C, 4	GO:0005509 calcium ion binding;GO:0046872 metal ion binding;GO:0043169 cation binding	1.0	0.0	0.0	0.0	0.0	0.0	0.0	0.0	0.0	0.0	0.0	0.0	0.0	0.0	0.0	0.0	0.0	0.0	0.0	0.0
PCDHGC5	56097	symbol	H. sapiens	56097	H. sapiens	PCDHGC5	protocadherin gamma subfamily C, 5	GO:0005509 calcium ion binding;GO:0046872 metal ion binding;GO:0043169 cation binding	1.0	0.0	0.0	0.0	0.0	0.0	0.0	0.0	0.0	0.0	0.0	0.0	0.0	0.0	0.0	0.0	0.0	0.0	0.0	0.0
PCGF2	7703	symbol	H. sapiens	7703	H. sapiens	PCGF2	polycomb group ring finger 2	GO:1990841 promoter-specific chromatin binding;GO:0003682 chromatin binding;GO:0003700 DNA-binding transcription factor activity	0.0	0.0	0.0	0.0	0.0	1.0	0.0	0.0	0.0	0.0	0.0	0.0	0.0	0.0	0.0	0.0	0.0	0.0	0.0	0.0
PCSK1	5122	symbol	H. sapiens	5122	H. sapiens	PCSK1	proprotein convertase subtilisin/kexin type 1	GO:0004252 serine-type endopeptidase activity;GO:0008236 serine-type peptidase activity;GO:0017171 serine hydrolase activity	0.0	0.0	0.0	0.0	0.0	0.0	0.0	0.0	0.0	0.0	0.0	0.0	0.0	0.0	0.0	0.0	0.0	0.0	0.0	0.0
PCYOX1L	78991	symbol	H. sapiens	78991	H. sapiens	PCYOX1L	prenylcysteine oxidase 1 like	GO:0001735 prenylcysteine oxidase activity;GO:0016670 oxidoreductase activity, acting on a sulfur group of donors, oxygen as acceptor;GO:0016667 oxidoreductase activity, acting on a sulfur group of donors	0.0	0.0	0.0	0.0	0.0	0.0	0.0	0.0	0.0	0.0	0.0	0.0	0.0	0.0	0.0	0.0	0.0	0.0	0.0	0.0
PDE1B	5153	symbol	H. sapiens	5153	H. sapiens	PDE1B	phosphodiesterase 1B	GO:0048101 calcium- and calmodulin-regulated 3',5'-cyclic-GMP phosphodiesterase activity;GO:0004117 calmodulin-dependent cyclic-nucleotide phosphodiesterase activity;GO:0004115 3',5'-cyclic-AMP phosphodiesterase activity	0.0	0.0	0.0	0.0	0.0	0.0	0.0	0.0	0.0	0.0	0.0	0.0	0.0	0.0	0.0	0.0	0.0	0.0	0.0	0.0
PDE6A	5145	symbol	H. sapiens	5145	H. sapiens	PDE6A	phosphodiesterase 6A	GO:0047555 3',5'-cyclic-GMP phosphodiesterase activity;GO:0004114 3',5'-cyclic-nucleotide phosphodiesterase activity;GO:0004112 cyclic-nucleotide phosphodiesterase activity	0.0	0.0	0.0	0.0	0.0	0.0	0.0	0.0	0.0	0.0	0.0	0.0	0.0	0.0	0.0	0.0	0.0	0.0	0.0	0.0
PDLIM4	8572	symbol	H. sapiens	8572	H. sapiens	PDLIM4	PDZ and LIM domain 4	GO:0051371 muscle alpha-actinin binding;GO:0051393 alpha-actinin binding;GO:0042805 actinin binding	0.0	0.0	0.0	0.0	0.0	0.0	0.0	0.0	0.0	0.0	0.0	0.0	0.0	0.0	0.0	0.0	0.0	0.0	0.0	0.0
PELO	53918	symbol	H. sapiens	53918	H. sapiens	PELO	pelota mRNA surveillance and ribosome rescue factor	GO:0043022 ribosome binding;GO:0004519 endonuclease activity;GO:0043021 ribonucleoprotein complex binding	0.0	0.0	0.0	0.0	0.0	0.0	0.0	0.0	0.0	0.0	0.0	0.0	0.0	0.0	0.0	0.0	0.0	0.0	0.0	0.0
PFDN5	5204	symbol	H. sapiens	5204	H. sapiens	PFDN5	prefoldin subunit 5	GO:0003714 transcription corepressor activity;GO:0051082 unfolded protein binding;GO:0003712 transcription coregulator activity	0.0	0.0	0.0	0.0	0.0	0.0	0.0	0.0	1.0	0.0	0.0	0.0	0.0	0.0	0.0	0.0	0.0	0.0	0.0	0.0
PFKFB3	5209	symbol	H. sapiens	5209	H. sapiens	PFKFB3	6-phosphofructo-2-kinase/fructose-2,6-biphosphatase 3	GO:0004331 fructose-2,6-bisphosphate 2-phosphatase activity;GO:0003873 6-phosphofructo-2-kinase activity;GO:0050308 sugar-phosphatase activity	0.0	0.0	0.0	0.0	0.0	0.0	0.0	0.0	0.0	0.0	0.0	0.0	0.0	0.0	0.0	0.0	1.0	0.0	0.0	0.0
PGAP3	93210	symbol	H. sapiens	93210	H. sapiens	PGAP3	post-GPI attachment to proteins phospholipase 3	GO:0016788 hydrolase activity, acting on ester bonds;GO:0016787 hydrolase activity;GO:0003824 catalytic activity	0.0	0.0	0.0	0.0	0.0	0.0	0.0	0.0	0.0	0.0	0.0	0.0	0.0	0.0	0.0	0.0	0.0	0.0	0.0	0.0
PGGT1B	5229	symbol	H. sapiens	5229	H. sapiens	PGGT1B	protein geranylgeranyltransferase type I subunit beta	GO:0004662 CAAX-protein geranylgeranyltransferase activity;GO:0004661 protein geranylgeranyltransferase activity;GO:0008318 protein prenyltransferase activity	0.0	0.0	0.0	0.0	0.0	0.0	0.0	0.0	0.0	0.0	0.0	0.0	0.0	0.0	0.0	0.0	0.0	0.0	0.0	0.0
PGP	283871	symbol	H. sapiens	283871	H. sapiens	PGP	phosphoglycolate phosphatase	GO:0000121 glycerol-1-phosphatase activity;GO:0043136 glycerol-3-phosphatase activity;GO:0008967 phosphoglycolate phosphatase activity	0.0	0.0	0.0	0.0	0.0	0.0	0.0	0.0	0.0	0.0	0.0	0.0	0.0	0.0	0.0	0.0	0.0	0.0	0.0	0.0
PHAX	51808	symbol	H. sapiens	51808	H. sapiens	PHAX	phosphorylated adaptor for RNA export	GO:0015643 toxic substance binding;GO:0003723 RNA binding;GO:0003676 nucleic acid binding	0.0	0.0	0.0	0.0	0.0	0.0	0.0	0.0	0.0	0.0	0.0	0.0	0.0	0.0	0.0	0.0	0.0	0.0	0.0	0.0
PHF12	57649	symbol	H. sapiens	57649	H. sapiens	PHF12	PHD finger protein 12	GO:0001222 transcription corepressor binding;GO:0001221 transcription cofactor binding;GO:0003714 transcription corepressor activity	0.0	0.0	1.0	0.0	0.0	0.0	0.0	0.0	1.0	0.0	0.0	0.0	0.0	0.0	0.0	0.0	0.0	0.0	0.0	0.0
PHLPP2	23035	symbol	H. sapiens	23035	H. sapiens	PHLPP2	PH domain and leucine rich repeat protein phosphatase 2	GO:0004722 protein serine/threonine phosphatase activity;GO:0004721 phosphoprotein phosphatase activity;GO:0016791 phosphatase activity	0.0	0.0	0.0	0.0	0.0	0.0	0.0	0.0	0.0	0.0	0.0	0.0	0.0	0.0	0.0	0.0	0.0	0.0	0.0	0.0
PHYH	5264	symbol	H. sapiens	5264	H. sapiens	PHYH	phytanoyl-CoA 2-hydroxylase	GO:0048244 phytanoyl-CoA dioxygenase activity;GO:0031418 L-ascorbic acid binding;GO:0008198 ferrous iron binding	0.0	0.0	0.0	0.0	0.0	0.0	0.0	0.0	0.0	0.0	0.0	0.0	1.0	0.0	0.0	0.0	0.0	0.0	0.0	0.0
PIGS	94005	symbol	H. sapiens	94005	H. sapiens	PIGS	phosphatidylinositol glycan anchor biosynthesis class S	GO:0003923 GPI-anchor transamidase activity;GO:0140096 catalytic activity, acting on a protein;GO:0016787 hydrolase activity	0.0	0.0	0.0	0.0	0.0	0.0	0.0	0.0	0.0	0.0	0.0	0.0	0.0	0.0	0.0	0.0	0.0	0.0	0.0	0.0
PIK3R1	5295	symbol	H. sapiens	5295	H. sapiens	PIK3R1	phosphoinositide-3-kinase regulatory subunit 1	GO:0005168 neurotrophin TRKA receptor binding;GO:0005068 transmembrane receptor protein tyrosine kinase adaptor activity;GO:0005167 neurotrophin TRK receptor binding	0.0	0.0	1.0	1.0	0.0	0.0	1.0	0.0	0.0	0.0	0.0	0.0	0.0	0.0	0.0	0.0	0.0	0.0	0.0	0.0
PIP4K2B	8396	symbol	H. sapiens	8396	H. sapiens	PIP4K2B	phosphatidylinositol-5-phosphate 4-kinase type 2 beta	GO:0016309 1-phosphatidylinositol-5-phosphate 4-kinase activity;GO:0016308 1-phosphatidylinositol-4-phosphate 5-kinase activity;GO:0016307 phosphatidylinositol phosphate kinase activity	0.0	0.0	0.0	0.0	0.0	0.0	0.0	0.0	0.0	0.0	0.0	0.0	0.0	0.0	0.0	0.0	1.0	0.0	0.0	0.0
PIPOX	51268	symbol	H. sapiens	51268	H. sapiens	PIPOX	pipecolic acid and sarcosine oxidase	GO:0050031 L-pipecolate oxidase activity;GO:0008115 sarcosine oxidase activity;GO:0016647 oxidoreductase activity, acting on the CH-NH group of donors, oxygen as acceptor	0.0	0.0	0.0	0.0	0.0	0.0	0.0	0.0	0.0	0.0	0.0	0.0	0.0	0.0	0.0	0.0	0.0	0.0	0.0	0.0
PITRM1	10531	symbol	H. sapiens	10531	H. sapiens	PITRM1	pitrilysin metallopeptidase 1	GO:0004222 metalloendopeptidase activity;GO:0008237 metallopeptidase activity;GO:0008047 enzyme activator activity	0.0	0.0	0.0	0.0	0.0	0.0	0.0	0.0	0.0	0.0	0.0	0.0	0.0	0.0	0.0	0.0	0.0	0.0	0.0	0.0
PITX1	5307	symbol	H. sapiens	5307	H. sapiens	PITX1	paired like homeodomain 1	GO:0001085 RNA polymerase II transcription factor binding;GO:0000978 RNA polymerase II proximal promoter sequence-specific DNA binding;GO:0001228 DNA-binding transcription activator activity, RNA polymerase II-specific	0.0	1.0	1.0	0.0	0.0	0.0	0.0	0.0	0.0	0.0	0.0	0.0	0.0	0.0	0.0	0.0	0.0	0.0	0.0	0.0
PJA2	9867	symbol	H. sapiens	9867	H. sapiens	PJA2	praja ring finger ubiquitin ligase 2	GO:0034236 protein kinase A catalytic subunit binding;GO:0034237 protein kinase A regulatory subunit binding;GO:0051018 protein kinase A binding	0.0	0.0	0.0	0.0	0.0	0.0	1.0	0.0	0.0	0.0	0.0	0.0	0.0	0.0	0.0	0.0	0.0	0.0	0.0	0.0
PKD1L2	114780	symbol	H. sapiens	114780	H. sapiens	PKD1L2	polycystin 1 like 2 (gene/pseudogene)	GO:0005262 calcium channel activity;GO:0015085 calcium ion transmembrane transporter activity;GO:0005261 cation channel activity	1.0	0.0	0.0	0.0	0.0	0.0	0.0	0.0	0.0	0.0	1.0	0.0	0.0	0.0	0.0	0.0	0.0	0.0	0.0	0.0
PKD2L2	27039	symbol	H. sapiens	27039	H. sapiens	PKD2L2	polycystin 2 like 2, transient receptor potential cation channel	GO:0005262 calcium channel activity;GO:0015085 calcium ion transmembrane transporter activity;GO:0005261 cation channel activity	1.0	0.0	0.0	0.0	0.0	0.0	0.0	0.0	0.0	0.0	1.0	0.0	0.0	0.0	0.0	0.0	0.0	0.0	0.0	0.0
PKMYT1	9088	symbol	H. sapiens	9088	H. sapiens	PKMYT1	protein kinase, membrane associated tyrosine/threonine 1	GO:0004674 protein serine/threonine kinase activity;GO:0004672 protein kinase activity;GO:0016773 phosphotransferase activity, alcohol group as acceptor	0.0	0.0	0.0	0.0	0.0	0.0	0.0	0.0	0.0	0.0	0.0	0.0	0.0	0.0	0.0	0.0	1.0	0.0	0.0	0.0
PLAC8L1	153770	symbol	H. sapiens	153770	H. sapiens	PLAC8L1	PLAC8 like 1		0.0	0.0	0.0	0.0	0.0	0.0	0.0	0.0	0.0	0.0	0.0	0.0	0.0	0.0	0.0	0.0	0.0	0.0	0.0	0.0
PLCH1	23007	symbol	H. sapiens	23007	H. sapiens	PLCH1	phospholipase C eta 1	GO:0050429 calcium-dependent phospholipase C activity;GO:0004435 phosphatidylinositol phospholipase C activity;GO:0004629 phospholipase C activity	1.0	0.0	0.0	0.0	0.0	0.0	0.0	0.0	0.0	0.0	0.0	0.0	0.0	0.0	0.0	0.0	0.0	0.0	0.0	0.0
PLK2	10769	symbol	H. sapiens	10769	H. sapiens	PLK2	polo like kinase 2	GO:0043008 ATP-dependent protein binding;GO:0004674 protein serine/threonine kinase activity;GO:0004672 protein kinase activity	0.0	0.0	0.0	0.0	0.0	0.0	0.0	0.0	0.0	0.0	0.0	0.0	0.0	0.0	0.0	0.0	1.0	0.0	0.0	0.0
PLXDC1	57125	symbol	H. sapiens	57125	H. sapiens	PLXDC1	plexin domain containing 1	GO:0005515 protein binding;GO:0005488 binding;GO:0003674 molecular_function	0.0	0.0	0.0	0.0	0.0	0.0	0.0	0.0	0.0	0.0	0.0	0.0	0.0	0.0	0.0	0.0	0.0	0.0	0.0	0.0
PMFBP1	83449	symbol	H. sapiens	83449	H. sapiens	PMFBP1	polyamine modulated factor 1 binding protein 1	GO:0003674 molecular_function	0.0	0.0	0.0	0.0	0.0	0.0	0.0	0.0	0.0	0.0	0.0	0.0	0.0	0.0	0.0	0.0	0.0	0.0	0.0	0.0
PNMT	5409	symbol	H. sapiens	5409	H. sapiens	PNMT	phenylethanolamine N-methyltransferase	GO:0004603 phenylethanolamine N-methyltransferase activity;GO:0008170 N-methyltransferase activity;GO:0008757 S-adenosylmethionine-dependent methyltransferase activity	0.0	0.0	0.0	0.0	0.0	0.0	0.0	0.0	0.0	0.0	0.0	0.0	0.0	0.0	0.0	0.0	0.0	0.0	0.0	0.0
POC5	134359	symbol	H. sapiens	134359	H. sapiens	POC5	POC5 centriolar protein	GO:0005515 protein binding;GO:0005488 binding;GO:0003674 molecular_function	0.0	0.0	0.0	0.0	0.0	0.0	0.0	0.0	0.0	0.0	0.0	0.0	0.0	0.0	0.0	0.0	0.0	0.0	0.0	0.0
POLDIP2	26073	symbol	H. sapiens	26073	H. sapiens	POLDIP2	DNA polymerase delta interacting protein 2	GO:0003677 DNA binding;GO:0003676 nucleic acid binding;GO:1901363 heterocyclic compound binding	0.0	0.0	0.0	0.0	0.0	0.0	0.0	0.0	0.0	0.0	0.0	0.0	0.0	0.0	0.0	0.0	0.0	0.0	0.0	0.0
POLK	51426	symbol	H. sapiens	51426	H. sapiens	POLK	DNA polymerase kappa	GO:0003887 DNA-directed DNA polymerase activity;GO:0034061 DNA polymerase activity;GO:0003684 damaged DNA binding	0.0	0.0	0.0	0.0	0.0	0.0	0.0	0.0	0.0	0.0	0.0	0.0	0.0	0.0	0.0	0.0	0.0	0.0	0.0	0.0
POLR3G	10622	symbol	H. sapiens	10622	H. sapiens	POLR3G	RNA polymerase III subunit G	GO:0003899 DNA-directed 5'-3' RNA polymerase activity;GO:0034062 5'-3' RNA polymerase activity;GO:0097747 RNA polymerase activity	0.0	0.0	0.0	0.0	0.0	0.0	0.0	0.0	0.0	0.0	0.0	0.0	0.0	0.0	0.0	0.0	0.0	0.0	0.0	0.0
POU4F3	5459	symbol	H. sapiens	5459	H. sapiens	POU4F3	POU class 4 homeobox 3	GO:0000978 RNA polymerase II proximal promoter sequence-specific DNA binding;GO:0001228 DNA-binding transcription activator activity, RNA polymerase II-specific;GO:0000987 proximal promoter sequence-specific DNA binding	0.0	1.0	0.0	0.0	0.0	0.0	0.0	0.0	0.0	0.0	0.0	0.0	0.0	0.0	0.0	0.0	0.0	0.0	0.0	0.0
POU5F2	134187	symbol	H. sapiens	134187	H. sapiens	POU5F2	POU domain class 5, transcription factor 2	GO:0001228 DNA-binding transcription activator activity, RNA polymerase II-specific;GO:0000981 DNA-binding transcription factor activity, RNA polymerase II-specific;GO:0003700 DNA-binding transcription factor activity	0.0	1.0	0.0	0.0	0.0	0.0	0.0	0.0	0.0	0.0	0.0	0.0	0.0	0.0	0.0	0.0	0.0	0.0	0.0	0.0
POU6F1	5463	symbol	H. sapiens	5463	H. sapiens	POU6F1	POU class 6 homeobox 1	GO:0001227 DNA-binding transcription repressor activity, RNA polymerase II-specific;GO:0001228 DNA-binding transcription activator activity, RNA polymerase II-specific;GO:0000981 DNA-binding transcription factor activity, RNA polymerase II-specific	0.0	1.0	0.0	0.0	0.0	0.0	0.0	0.0	0.0	0.0	0.0	0.0	0.0	0.0	0.0	1.0	0.0	0.0	0.0	0.0
PPARGC1B	133522	symbol	H. sapiens	133522	H. sapiens	PPARGC1B	PPARG coactivator 1 beta	GO:0050682 AF-2 domain binding;GO:0030331 estrogen receptor binding;GO:0035258 steroid hormone receptor binding	0.0	0.0	1.0	0.0	0.0	0.0	0.0	0.0	1.0	0.0	0.0	0.0	0.0	0.0	0.0	0.0	0.0	1.0	0.0	0.0
PPIC	5480	symbol	H. sapiens	5480	H. sapiens	PPIC	peptidylprolyl isomerase C	GO:0016018 cyclosporin A binding;GO:0003755 peptidyl-prolyl cis-trans isomerase activity;GO:0016859 cis-trans isomerase activity	0.0	0.0	0.0	0.0	0.0	0.0	0.0	0.0	0.0	0.0	0.0	0.0	0.0	0.0	0.0	0.0	0.0	0.0	0.0	0.0
PPIP5K2	23262	symbol	H. sapiens	23262	H. sapiens	PPIP5K2	diphosphoinositol pentakisphosphate kinase 2	GO:0052723 inositol hexakisphosphate 1-kinase activity;GO:0052724 inositol hexakisphosphate 3-kinase activity;GO:0000827 inositol-1,3,4,5,6-pentakisphosphate kinase activity	0.0	0.0	0.0	0.0	0.0	0.0	0.0	0.0	0.0	0.0	0.0	0.0	0.0	0.0	0.0	0.0	1.0	0.0	0.0	0.0
PPM1D	8493	symbol	H. sapiens	8493	H. sapiens	PPM1D	protein phosphatase, Mg2+/Mn2+ dependent 1D	GO:0004724 magnesium-dependent protein serine/threonine phosphatase activity;GO:0051019 mitogen-activated protein kinase binding;GO:0004722 protein serine/threonine phosphatase activity	0.0	0.0	0.0	0.0	0.0	0.0	1.0	0.0	0.0	0.0	0.0	0.0	0.0	0.0	0.0	0.0	1.0	0.0	0.0	0.0
PPP1R1A	5502	symbol	H. sapiens	5502	H. sapiens	PPP1R1A	protein phosphatase 1 regulatory inhibitor subunit 1A	GO:0004865 protein serine/threonine phosphatase inhibitor activity;GO:0004864 protein phosphatase inhibitor activity;GO:0019212 phosphatase inhibitor activity	0.0	0.0	0.0	0.0	0.0	0.0	0.0	0.0	0.0	0.0	0.0	0.0	0.0	0.0	1.0	0.0	0.0	0.0	0.0	0.0
PPP1R1B	84152	symbol	H. sapiens	84152	H. sapiens	PPP1R1B	protein phosphatase 1 regulatory inhibitor subunit 1B	GO:0031751 D4 dopamine receptor binding;GO:0031750 D3 dopamine receptor binding;GO:0031752 D5 dopamine receptor binding	0.0	0.0	0.0	1.0	0.0	0.0	0.0	0.0	0.0	0.0	0.0	0.0	0.0	0.0	1.0	0.0	0.0	0.0	0.0	0.0
PPP1R9B	84687	symbol	H. sapiens	84687	H. sapiens	PPP1R9B	protein phosphatase 1 regulatory subunit 9B	GO:0031749 D2 dopamine receptor binding;GO:0008157 protein phosphatase 1 binding;GO:0050780 dopamine receptor binding	0.0	0.0	0.0	0.0	0.0	0.0	1.0	0.0	0.0	0.0	0.0	0.0	0.0	0.0	1.0	0.0	1.0	0.0	0.0	0.0
PPP2CA	5515	symbol	H. sapiens	5515	H. sapiens	PPP2CA	protein phosphatase 2 catalytic subunit alpha	GO:0050811 GABA receptor binding;GO:0048156 tau protein binding;GO:0004722 protein serine/threonine phosphatase activity	0.0	0.0	0.0	0.0	0.0	0.0	0.0	0.0	0.0	0.0	0.0	0.0	0.0	0.0	0.0	0.0	0.0	0.0	0.0	0.0
PPWD1	23398	symbol	H. sapiens	23398	H. sapiens	PPWD1	peptidylprolyl isomerase domain and WD repeat containing 1	GO:0016018 cyclosporin A binding;GO:0003755 peptidyl-prolyl cis-trans isomerase activity;GO:0016859 cis-trans isomerase activity	0.0	0.0	0.0	0.0	0.0	0.0	0.0	0.0	0.0	0.0	0.0	0.0	0.0	0.0	0.0	0.0	0.0	0.0	0.0	0.0
PRDM6	93166	symbol	H. sapiens	93166	H. sapiens	PRDM6	PR/SET domain 6	GO:1990226 histone methyltransferase binding;GO:0031490 chromatin DNA binding;GO:0008168 methyltransferase activity	0.0	0.0	0.0	0.0	0.0	1.0	0.0	0.0	0.0	0.0	0.0	0.0	0.0	0.0	0.0	0.0	0.0	0.0	0.0	0.0
PRELID2	153768	symbol	H. sapiens	153768	H. sapiens	PRELID2	PRELI domain containing 2	GO:1990050 phosphatidic acid transporter activity;GO:0005548 phospholipid transporter activity;GO:0005319 lipid transporter activity	0.0	0.0	0.0	0.0	0.0	0.0	0.0	0.0	0.0	0.0	0.0	0.0	0.0	0.0	0.0	0.0	0.0	0.0	0.0	0.0
PRIM1	5557	symbol	H. sapiens	5557	H. sapiens	PRIM1	DNA primase subunit 1	GO:0003896 DNA primase activity;GO:0003899 DNA-directed 5'-3' RNA polymerase activity;GO:0034062 5'-3' RNA polymerase activity	0.0	0.0	0.0	0.0	0.0	0.0	0.0	0.0	0.0	0.0	0.0	0.0	0.0	0.0	0.0	0.0	0.0	0.0	0.0	0.0
PRKAG1	5571	symbol	H. sapiens	5571	H. sapiens	PRKAG1	protein kinase AMP-activated non-catalytic subunit gamma 1	GO:0004691 cAMP-dependent protein kinase activity;GO:0008603 cAMP-dependent protein kinase regulator activity;GO:0004690 cyclic nucleotide-dependent protein kinase activity	0.0	0.0	0.0	1.0	0.0	0.0	1.0	0.0	0.0	0.0	0.0	0.0	0.0	0.0	0.0	0.0	1.0	0.0	0.0	0.0
PRKCQ	5588	symbol	H. sapiens	5588	H. sapiens	PRKCQ	protein kinase C theta	GO:0004698 calcium-dependent protein kinase C activity;GO:0004697 protein kinase C activity;GO:0009931 calcium-dependent protein serine/threonine kinase activity	0.0	0.0	0.0	0.0	0.0	0.0	0.0	0.0	0.0	0.0	0.0	0.0	0.0	0.0	0.0	0.0	1.0	0.0	0.0	0.0
PROCA1	147011	symbol	H. sapiens	147011	H. sapiens	PROCA1	protein interacting with cyclin A1	GO:0004623 phospholipase A2 activity;GO:0030332 cyclin binding;GO:0004620 phospholipase activity	0.0	0.0	0.0	0.0	0.0	0.0	0.0	0.0	0.0	0.0	0.0	0.0	0.0	0.0	0.0	0.0	0.0	0.0	0.0	0.0
PRPF18	8559	symbol	H. sapiens	8559	H. sapiens	PRPF18	pre-mRNA processing factor 18		0.0	0.0	0.0	0.0	0.0	0.0	0.0	0.0	0.0	0.0	0.0	0.0	0.0	0.0	0.0	0.0	0.0	0.0	0.0	0.0
PRPF40B	25766	symbol	H. sapiens	25766	H. sapiens	PRPF40B	pre-mRNA processing factor 40 homolog B	GO:0003723 RNA binding;GO:0003676 nucleic acid binding;GO:1901363 heterocyclic compound binding	0.0	0.0	0.0	0.0	0.0	0.0	0.0	0.0	0.0	0.0	0.0	0.0	0.0	0.0	0.0	0.0	0.0	0.0	0.0	0.0
PRR13	54458	symbol	H. sapiens	54458	H. sapiens	PRR13	proline rich 13	GO:0005515 protein binding;GO:0005488 binding;GO:0003674 molecular_function	0.0	0.0	0.0	0.0	0.0	0.0	0.0	0.0	0.0	0.0	0.0	0.0	0.0	0.0	0.0	0.0	0.0	0.0	0.0	0.0
PRR16	51334	symbol	H. sapiens	51334	H. sapiens	PRR16	proline rich 16	GO:0005515 protein binding;GO:0005488 binding;GO:0003674 molecular_function	0.0	0.0	0.0	0.0	0.0	0.0	0.0	0.0	0.0	0.0	0.0	0.0	0.0	0.0	0.0	0.0	0.0	0.0	0.0	0.0
PRRC1	133619	symbol	H. sapiens	133619	H. sapiens	PRRC1	proline rich coiled-coil 1	GO:0034237 protein kinase A regulatory subunit binding;GO:0051018 protein kinase A binding;GO:0005515 protein binding	0.0	0.0	0.0	0.0	0.0	0.0	0.0	0.0	0.0	0.0	0.0	0.0	0.0	0.0	0.0	0.0	0.0	0.0	0.0	0.0
PSMB3	5691	symbol	H. sapiens	5691	H. sapiens	PSMB3	proteasome 20S subunit beta 3	GO:0004298 threonine-type endopeptidase activity;GO:0070003 threonine-type peptidase activity;GO:0004175 endopeptidase activity	0.0	0.0	0.0	0.0	0.0	0.0	0.0	0.0	0.0	0.0	0.0	0.0	0.0	0.0	0.0	0.0	0.0	0.0	0.0	0.0
PSMD12	5718	symbol	H. sapiens	5718	H. sapiens	PSMD12	proteasome 26S subunit, non-ATPase 12	GO:0005515 protein binding;GO:0005488 binding;GO:0003674 molecular_function	0.0	0.0	0.0	0.0	0.0	0.0	0.0	0.0	0.0	0.0	0.0	0.0	0.0	0.0	0.0	0.0	0.0	0.0	0.0	0.0
PSMD3	5709	symbol	H. sapiens	5709	H. sapiens	PSMD3	proteasome 26S subunit, non-ATPase 3	GO:0030234 enzyme regulator activity;GO:0098772 molecular function regulator;GO:0005515 protein binding	0.0	0.0	0.0	0.0	0.0	0.0	0.0	0.0	0.0	0.0	0.0	0.0	0.0	0.0	0.0	0.0	0.0	0.0	0.0	0.0
PTCD2	79810	symbol	H. sapiens	79810	H. sapiens	PTCD2	pentatricopeptide repeat domain 2	GO:0003723 RNA binding;GO:0003676 nucleic acid binding;GO:1901363 heterocyclic compound binding	0.0	0.0	0.0	0.0	0.0	0.0	0.0	0.0	0.0	0.0	0.0	0.0	0.0	0.0	0.0	0.0	0.0	0.0	0.0	0.0
PTER	9317	symbol	H. sapiens	9317	H. sapiens	PTER	phosphotriesterase related	GO:0008270 zinc ion binding;GO:0016788 hydrolase activity, acting on ester bonds;GO:0046914 transition metal ion binding	0.0	0.0	0.0	0.0	0.0	0.0	0.0	0.0	0.0	0.0	0.0	0.0	0.0	0.0	0.0	0.0	0.0	0.0	0.0	0.0
PTGES3	10728	symbol	H. sapiens	10728	H. sapiens	PTGES3	prostaglandin E synthase 3	GO:0003720 telomerase activity;GO:0050220 prostaglandin-E synthase activity;GO:0003964 RNA-directed DNA polymerase activity	0.0	0.0	0.0	0.0	0.0	0.0	0.0	0.0	0.0	0.0	0.0	0.0	0.0	0.0	0.0	0.0	0.0	0.0	0.0	0.0
PTRH2	51651	symbol	H. sapiens	51651	H. sapiens	PTRH2	peptidyl-tRNA hydrolase 2	GO:0004045 aminoacyl-tRNA hydrolase activity;GO:0140101 catalytic activity, acting on a tRNA;GO:0052689 carboxylic ester hydrolase activity	0.0	0.0	0.0	0.0	0.0	0.0	0.0	0.0	0.0	0.0	0.0	0.0	0.0	0.0	0.0	0.0	0.0	0.0	0.0	0.0
PTTG1	9232	symbol	H. sapiens	9232	H. sapiens	PTTG1	PTTG1 regulator of sister chromatid separation, securin	GO:0004869 cysteine-type endopeptidase inhibitor activity;GO:0004866 endopeptidase inhibitor activity;GO:0017124 SH3 domain binding	0.0	0.0	0.0	0.0	0.0	0.0	0.0	0.0	0.0	0.0	0.0	0.0	0.0	0.0	1.0	0.0	0.0	1.0	0.0	0.0
PTX3	5806	symbol	H. sapiens	5806	H. sapiens	PTX3	pentraxin 3	GO:0001872 (1->3)-beta-D-glucan binding;GO:0001849 complement component C1q binding;GO:0046790 virion binding	0.0	0.0	0.0	0.0	0.0	0.0	0.0	0.0	0.0	0.0	0.0	1.0	0.0	0.0	0.0	0.0	0.0	0.0	0.0	0.0
PWWP2A	114825	symbol	H. sapiens	114825	H. sapiens	PWWP2A	PWWP domain containing 2A	GO:0042393 histone binding;GO:0003682 chromatin binding;GO:0005515 protein binding	0.0	0.0	0.0	0.0	0.0	1.0	0.0	0.0	0.0	0.0	0.0	0.0	0.0	0.0	0.0	0.0	0.0	0.0	0.0	0.0
RAB34	83871	symbol	H. sapiens	83871	H. sapiens	RAB34	RAB34, member RAS oncogene family	GO:0017160 Ral GTPase binding;GO:0030742 GTP-dependent protein binding;GO:0003924 GTPase activity	0.0	0.0	0.0	0.0	0.0	0.0	0.0	0.0	0.0	0.0	0.0	0.0	0.0	0.0	0.0	0.0	0.0	0.0	1.0	0.0
RAB3C	115827	symbol	H. sapiens	115827	H. sapiens	RAB3C	RAB3C, member RAS oncogene family	GO:0031489 myosin V binding;GO:0030742 GTP-dependent protein binding;GO:0017022 myosin binding	0.0	0.0	0.0	0.0	0.0	0.0	0.0	0.0	0.0	0.0	0.0	0.0	0.0	0.0	0.0	0.0	0.0	0.0	1.0	0.0
RAB5B	5869	symbol	H. sapiens	5869	H. sapiens	RAB5B	RAB5B, member RAS oncogene family	GO:0030742 GTP-dependent protein binding;GO:0019003 GDP binding;GO:0003924 GTPase activity	0.0	0.0	0.0	0.0	0.0	0.0	0.0	0.0	0.0	0.0	0.0	0.0	0.0	0.0	0.0	0.0	0.0	0.0	1.0	0.0
RACGAP1	29127	symbol	H. sapiens	29127	H. sapiens	RACGAP1	Rac GTPase activating protein 1	GO:0005547 phosphatidylinositol-3,4,5-trisphosphate binding;GO:0043015 gamma-tubulin binding;GO:0043014 alpha-tubulin binding	0.0	0.0	0.0	0.0	0.0	0.0	1.0	0.0	0.0	0.0	0.0	0.0	0.0	0.0	0.0	0.0	0.0	0.0	0.0	0.0
RAD17	5884	symbol	H. sapiens	5884	H. sapiens	RAD17	RAD17 checkpoint clamp loader component	GO:0003682 chromatin binding;GO:0005524 ATP binding;GO:0032559 adenyl ribonucleotide binding	0.0	0.0	0.0	0.0	0.0	1.0	0.0	0.0	0.0	0.0	0.0	0.0	0.0	0.0	0.0	0.0	0.0	0.0	0.0	0.0
RAD50	10111	symbol	H. sapiens	10111	H. sapiens	RAD50	RAD50 double strand break repair protein	GO:0004017 adenylate kinase activity;GO:0000014 single-stranded DNA endodeoxyribonuclease activity;GO:0003691 double-stranded telomeric DNA binding	0.0	0.0	0.0	0.0	0.0	0.0	0.0	0.0	0.0	0.0	0.0	0.0	0.0	0.0	0.0	0.0	1.0	0.0	0.0	0.0
RAPGEF6	51735	symbol	H. sapiens	51735	H. sapiens	RAPGEF6	Rap guanine nucleotide exchange factor 6	GO:0070300 phosphatidic acid binding;GO:0030742 GTP-dependent protein binding;GO:0005085 guanyl-nucleotide exchange factor activity	0.0	0.0	0.0	0.0	0.0	0.0	0.0	0.0	0.0	0.0	0.0	0.0	0.0	0.0	0.0	0.0	0.0	0.0	1.0	0.0
RAPGEFL1	51195	symbol	H. sapiens	51195	H. sapiens	RAPGEFL1	Rap guanine nucleotide exchange factor like 1	GO:0005085 guanyl-nucleotide exchange factor activity;GO:0051020 GTPase binding;GO:0098772 molecular function regulator	0.0	0.0	0.0	0.0	0.0	0.0	0.0	0.0	0.0	0.0	0.0	0.0	0.0	0.0	0.0	0.0	0.0	0.0	0.0	0.0
RARA	5914	symbol	H. sapiens	5914	H. sapiens	RARA	retinoic acid receptor alpha	GO:0044323 retinoic acid-responsive element binding;GO:0001972 retinoic acid binding;GO:0043422 protein kinase B binding	0.0	1.0	1.0	0.0	0.0	1.0	1.0	1.0	1.0	0.0	0.0	0.0	1.0	0.0	0.0	0.0	0.0	1.0	0.0	0.0
RARG	5916	symbol	H. sapiens	5916	H. sapiens	RARG	retinoic acid receptor gamma	GO:0046965 retinoid X receptor binding;GO:0042974 retinoic acid receptor binding;GO:0004879 nuclear receptor activity	0.0	0.0	1.0	0.0	0.0	0.0	0.0	0.0	1.0	0.0	0.0	0.0	0.0	0.0	0.0	0.0	0.0	0.0	0.0	0.0
RARS	5917	gene_synonym	H. sapiens	5917	H. sapiens	RARS1	arginyl-tRNA synthetase 1	GO:0004814 arginine-tRNA ligase activity;GO:0034618 arginine binding;GO:0016597 amino acid binding	0.0	0.0	0.0	0.0	0.0	0.0	0.0	0.0	0.0	0.0	0.0	0.0	1.0	0.0	0.0	0.0	0.0	0.0	0.0	0.0
RASA1	5921	symbol	H. sapiens	5921	H. sapiens	RASA1	RAS p21 protein activator 1	GO:0019870 potassium channel inhibitor activity;GO:0008200 ion channel inhibitor activity;GO:0001784 phosphotyrosine residue binding	0.0	0.0	0.0	0.0	0.0	0.0	0.0	0.0	0.0	0.0	0.0	0.0	0.0	0.0	0.0	0.0	0.0	0.0	0.0	0.0
RASGRF2	5924	symbol	H. sapiens	5924	H. sapiens	RASGRF2	Ras protein specific guanine nucleotide releasing factor 2	GO:0005088 Ras guanyl-nucleotide exchange factor activity;GO:0005085 guanyl-nucleotide exchange factor activity;GO:0017016 Ras GTPase binding	0.0	0.0	0.0	0.0	0.0	0.0	0.0	0.0	0.0	0.0	0.0	0.0	0.0	0.0	0.0	0.0	0.0	0.0	0.0	0.0
RBM17	84991	symbol	H. sapiens	84991	H. sapiens	RBM17	RNA binding motif protein 17	GO:0003723 RNA binding;GO:0003676 nucleic acid binding;GO:1901363 heterocyclic compound binding	0.0	0.0	0.0	0.0	0.0	0.0	0.0	0.0	0.0	0.0	0.0	0.0	0.0	0.0	0.0	0.0	0.0	0.0	0.0	0.0
RBM22	55696	symbol	H. sapiens	55696	H. sapiens	RBM22	RNA binding motif protein 22	GO:0017070 U6 snRNA binding;GO:0036002 pre-mRNA binding;GO:0017069 snRNA binding	0.0	0.0	0.0	0.0	0.0	0.0	0.0	0.0	0.0	0.0	0.0	0.0	0.0	0.0	0.0	0.0	0.0	0.0	0.0	0.0
RBM27	54439	symbol	H. sapiens	54439	H. sapiens	RBM27	RNA binding motif protein 27	GO:0003729 mRNA binding;GO:0003723 RNA binding;GO:0046872 metal ion binding	0.0	0.0	0.0	0.0	0.0	0.0	0.0	0.0	0.0	0.0	0.0	0.0	0.0	0.0	0.0	0.0	0.0	0.0	0.0	0.0
RBMS2	5939	symbol	H. sapiens	5939	H. sapiens	RBMS2	RNA binding motif single stranded interacting protein 2	GO:0003723 RNA binding;GO:0003676 nucleic acid binding;GO:1901363 heterocyclic compound binding	0.0	0.0	0.0	0.0	0.0	0.0	0.0	0.0	0.0	0.0	0.0	0.0	0.0	0.0	0.0	0.0	0.0	0.0	0.0	0.0
RDH16	8608	symbol	H. sapiens	8608	H. sapiens	RDH16	retinol dehydrogenase 16	GO:0047044 androstan-3-alpha,17-beta-diol dehydrogenase activity;GO:0047023 androsterone dehydrogenase activity;GO:0004745 retinol dehydrogenase activity	0.0	0.0	0.0	0.0	0.0	0.0	0.0	0.0	0.0	1.0	0.0	0.0	0.0	0.0	0.0	0.0	0.0	0.0	0.0	0.0
RDH5	5959	symbol	H. sapiens	5959	H. sapiens	RDH5	retinol dehydrogenase 5	GO:0047044 androstan-3-alpha,17-beta-diol dehydrogenase activity;GO:0047023 androsterone dehydrogenase activity;GO:0004745 retinol dehydrogenase activity	0.0	0.0	0.0	0.0	0.0	0.0	0.0	0.0	0.0	1.0	0.0	0.0	0.0	0.0	0.0	0.0	0.0	0.0	0.0	0.0
REEP2	51308	symbol	H. sapiens	51308	H. sapiens	REEP2	receptor accessory protein 2	GO:0031883 taste receptor binding;GO:0001664 G protein-coupled receptor binding;GO:0005102 signaling receptor binding	0.0	0.0	0.0	0.0	0.0	0.0	0.0	0.0	0.0	0.0	0.0	0.0	0.0	0.0	0.0	0.0	0.0	0.0	0.0	0.0
REEP5	7905	symbol	H. sapiens	7905	H. sapiens	REEP5	receptor accessory protein 5	GO:0005515 protein binding;GO:0005488 binding;GO:0003674 molecular_function	0.0	0.0	0.0	0.0	0.0	0.0	0.0	0.0	0.0	0.0	0.0	0.0	0.0	0.0	0.0	0.0	0.0	0.0	0.0	0.0
RELL2	285613	symbol	H. sapiens	285613	H. sapiens	RELL2	RELT like 2	GO:0005518 collagen binding;GO:0044877 protein-containing complex binding;GO:0005515 protein binding	0.0	0.0	0.0	0.0	0.0	0.0	0.0	0.0	0.0	0.0	0.0	0.0	0.0	0.0	0.0	0.0	0.0	0.0	0.0	0.0
RFESD	317671	symbol	H. sapiens	317671	H. sapiens	RFESD	Rieske Fe-S domain containing	GO:0051537 2 iron, 2 sulfur cluster binding;GO:0051536 iron-sulfur cluster binding;GO:0051540 metal cluster binding	0.0	0.0	0.0	0.0	0.0	0.0	0.0	0.0	0.0	0.0	0.0	0.0	0.0	0.0	0.0	0.0	0.0	0.0	0.0	0.0
RFWD3	55159	symbol	H. sapiens	55159	H. sapiens	RFWD3	ring finger and WD repeat domain 3	GO:0097371 MDM2/MDM4 family protein binding;GO:0002039 p53 binding;GO:0004842 ubiquitin-protein transferase activity	0.0	0.0	0.0	0.0	0.0	0.0	0.0	0.0	0.0	0.0	0.0	0.0	0.0	0.0	0.0	0.0	0.0	0.0	0.0	0.0
RGMB	285704	symbol	H. sapiens	285704	H. sapiens	RGMB	repulsive guidance molecule BMP co-receptor b	GO:0015026 coreceptor activity;GO:0042802 identical protein binding;GO:0038023 signaling receptor activity	0.0	0.0	0.0	0.0	0.0	0.0	0.0	0.0	0.0	0.0	0.0	0.0	0.0	0.0	0.0	0.0	0.0	0.0	0.0	0.0
RGS7BP	401190	symbol	H. sapiens	401190	H. sapiens	RGS7BP	regulator of G protein signaling 7 binding protein		0.0	0.0	0.0	0.0	0.0	0.0	0.0	0.0	0.0	0.0	0.0	0.0	0.0	0.0	0.0	0.0	0.0	0.0	0.0	0.0
RHEBL1	121268	symbol	H. sapiens	121268	H. sapiens	RHEBL1	RHEB like 1	GO:0019003 GDP binding;GO:0003924 GTPase activity;GO:0005525 GTP binding	0.0	0.0	0.0	0.0	0.0	0.0	0.0	0.0	0.0	0.0	0.0	0.0	0.0	0.0	0.0	0.0	0.0	0.0	0.0	0.0
RHOBTB3	22836	symbol	H. sapiens	22836	H. sapiens	RHOBTB3	Rho related BTB domain containing 3	GO:0017137 Rab GTPase binding;GO:0003924 GTPase activity;GO:0005525 GTP binding	0.0	0.0	0.0	0.0	0.0	0.0	1.0	0.0	0.0	0.0	0.0	0.0	0.0	0.0	0.0	0.0	0.0	0.0	0.0	0.0
RIOK2	55781	symbol	H. sapiens	55781	H. sapiens	RIOK2	RIO kinase 2	GO:0004674 protein serine/threonine kinase activity;GO:0004672 protein kinase activity;GO:0016773 phosphotransferase activity, alcohol group as acceptor	0.0	0.0	0.0	0.0	0.0	0.0	0.0	0.0	0.0	0.0	0.0	0.0	0.0	0.0	0.0	0.0	1.0	0.0	0.0	0.0
RND1	27289	symbol	H. sapiens	27289	H. sapiens	RND1	Rho family GTPase 1	GO:0003924 GTPase activity;GO:0005525 GTP binding;GO:0032550 purine ribonucleoside binding	0.0	0.0	0.0	0.0	0.0	0.0	1.0	0.0	0.0	0.0	0.0	0.0	0.0	0.0	0.0	0.0	0.0	0.0	0.0	0.0
RNF14	9604	symbol	H. sapiens	9604	H. sapiens	RNF14	ring finger protein 14	GO:0050681 androgen receptor binding;GO:0035258 steroid hormone receptor binding;GO:0031624 ubiquitin conjugating enzyme binding	0.0	0.0	1.0	0.0	0.0	0.0	0.0	0.0	1.0	0.0	0.0	0.0	0.0	0.0	0.0	0.0	0.0	0.0	0.0	0.0
RNF145	153830	symbol	H. sapiens	153830	H. sapiens	RNF145	ring finger protein 145	GO:0061630 ubiquitin protein ligase activity;GO:0061659 ubiquitin-like protein ligase activity;GO:0004842 ubiquitin-protein transferase activity	0.0	0.0	0.0	0.0	0.0	0.0	0.0	0.0	0.0	0.0	0.0	0.0	0.0	0.0	0.0	0.0	0.0	0.0	0.0	0.0
RNF180	285671	symbol	H. sapiens	285671	H. sapiens	RNF180	ring finger protein 180	GO:0031624 ubiquitin conjugating enzyme binding;GO:0044390 ubiquitin-like protein conjugating enzyme binding;GO:0061630 ubiquitin protein ligase activity	0.0	0.0	0.0	0.0	0.0	0.0	0.0	0.0	0.0	0.0	0.0	0.0	0.0	0.0	0.0	0.0	0.0	0.0	0.0	0.0
RNF41	10193	symbol	H. sapiens	10193	H. sapiens	RNF41	ring finger protein 41	GO:0005135 interleukin-3 receptor binding;GO:0005128 erythropoietin receptor binding;GO:0017160 Ral GTPase binding	0.0	0.0	0.0	0.0	0.0	0.0	1.0	0.0	0.0	0.0	0.0	0.0	0.0	0.0	0.0	0.0	0.0	1.0	0.0	1.0
RNFT1	51136	symbol	H. sapiens	51136	H. sapiens	RNFT1	ring finger protein, transmembrane 1	GO:0043130 ubiquitin binding;GO:0032182 ubiquitin-like protein binding;GO:0061630 ubiquitin protein ligase activity	0.0	0.0	0.0	0.0	0.0	0.0	0.0	0.0	0.0	0.0	0.0	0.0	0.0	0.0	0.0	0.0	0.0	0.0	0.0	0.0
RPL19	6143	symbol	H. sapiens	6143	H. sapiens	RPL19	ribosomal protein L19	GO:0003735 structural constituent of ribosome;GO:0005198 structural molecule activity;GO:0003723 RNA binding	0.0	0.0	0.0	0.0	0.0	0.0	0.0	0.0	0.0	0.0	0.0	0.0	0.0	0.0	0.0	0.0	0.0	0.0	0.0	0.0
RPL23	9349	symbol	H. sapiens	9349	H. sapiens	RPL23	ribosomal protein L23	GO:1990948 ubiquitin ligase inhibitor activity;GO:0055105 ubiquitin-protein transferase inhibitor activity;GO:0070180 large ribosomal subunit rRNA binding	0.0	0.0	1.0	0.0	0.0	0.0	0.0	0.0	0.0	0.0	0.0	0.0	0.0	1.0	1.0	0.0	0.0	0.0	0.0	0.0
RPL23A	6147	symbol	H. sapiens	6147	H. sapiens	RPL23A	ribosomal protein L23a	GO:1904841 TORC2 complex binding;GO:0045296 cadherin binding;GO:0019843 rRNA binding	0.0	0.0	0.0	0.0	0.0	0.0	0.0	0.0	0.0	0.0	0.0	0.0	0.0	0.0	0.0	0.0	0.0	0.0	0.0	0.0
RPL41	6171	symbol	H. sapiens	6171	H. sapiens	RPL41	ribosomal protein L41	GO:0048027 mRNA 5'-UTR binding;GO:0003730 mRNA 3'-UTR binding;GO:0003735 structural constituent of ribosome	0.0	0.0	0.0	0.0	0.0	0.0	0.0	1.0	0.0	0.0	0.0	0.0	0.0	0.0	0.0	0.0	0.0	0.0	0.0	0.0
RPP38	10557	symbol	H. sapiens	10557	H. sapiens	RPP38	ribonuclease P/MRP subunit p38	GO:0004526 ribonuclease P activity;GO:0033204 ribonuclease P RNA binding;GO:0004549 tRNA-specific ribonuclease activity	0.0	0.0	0.0	0.0	0.0	0.0	0.0	0.0	0.0	0.0	0.0	0.0	0.0	0.0	0.0	0.0	0.0	0.0	0.0	0.0
RPS14	6208	symbol	H. sapiens	6208	H. sapiens	RPS14	ribosomal protein S14	GO:0070181 small ribosomal subunit rRNA binding;GO:0048027 mRNA 5'-UTR binding;GO:0045182 translation regulator activity	0.0	0.0	0.0	0.0	0.0	0.0	0.0	1.0	0.0	0.0	0.0	0.0	0.0	0.0	0.0	0.0	0.0	0.0	0.0	0.0
RPS23	6228	symbol	H. sapiens	6228	H. sapiens	RPS23	ribosomal protein S23	GO:0003735 structural constituent of ribosome;GO:0005198 structural molecule activity;GO:0003723 RNA binding	0.0	0.0	0.0	0.0	0.0	0.0	0.0	0.0	0.0	0.0	0.0	0.0	0.0	0.0	0.0	0.0	0.0	0.0	0.0	0.0
RPS26	6231	symbol	H. sapiens	6231	H. sapiens	RPS26	ribosomal protein S26	GO:0045296 cadherin binding;GO:0050839 cell adhesion molecule binding;GO:0003735 structural constituent of ribosome	0.0	0.0	0.0	0.0	0.0	0.0	0.0	0.0	0.0	0.0	0.0	0.0	0.0	0.0	0.0	0.0	0.0	0.0	0.0	0.0
RPS6KB1	6198	symbol	H. sapiens	6198	H. sapiens	RPS6KB1	ribosomal protein S6 kinase B1	GO:0004711 ribosomal protein S6 kinase activity;GO:0004712 protein serine/threonine/tyrosine kinase activity;GO:0004674 protein serine/threonine kinase activity	0.0	0.0	0.0	0.0	0.0	0.0	0.0	0.0	0.0	0.0	0.0	0.0	0.0	0.0	0.0	0.0	1.0	0.0	0.0	0.0
RSRC1	51319	symbol	H. sapiens	51319	H. sapiens	RSRC1	arginine and serine rich coiled-coil 1	GO:0005515 protein binding;GO:0005488 binding;GO:0003674 molecular_function	0.0	0.0	0.0	0.0	0.0	0.0	0.0	0.0	0.0	0.0	0.0	0.0	0.0	0.0	0.0	0.0	0.0	0.0	0.0	0.0
S100Z	170591	symbol	H. sapiens	170591	H. sapiens	S100Z	S100 calcium binding protein Z	GO:0042803 protein homodimerization activity;GO:0005509 calcium ion binding;GO:0046983 protein dimerization activity	1.0	0.0	0.0	0.0	0.0	0.0	0.0	0.0	0.0	0.0	0.0	0.0	0.0	0.0	0.0	0.0	0.0	0.0	0.0	0.0
SALL4	57167	symbol	H. sapiens	57167	H. sapiens	SALL4	spalt like transcription factor 4	GO:0008134 transcription factor binding;GO:0003700 DNA-binding transcription factor activity;GO:0140110 transcription regulator activity	0.0	0.0	1.0	0.0	0.0	0.0	0.0	0.0	0.0	0.0	0.0	0.0	0.0	0.0	0.0	0.0	0.0	0.0	0.0	0.0
SAP30L	79685	symbol	H. sapiens	79685	H. sapiens	SAP30L	SAP30 like	GO:0044378 non-sequence-specific DNA binding, bending;GO:0010314 phosphatidylinositol-5-phosphate binding;GO:0004407 histone deacetylase activity	0.0	0.0	0.0	0.0	0.0	1.0	0.0	0.0	1.0	0.0	0.0	0.0	0.0	0.0	0.0	0.0	0.0	0.0	0.0	0.0
SAR1B	51128	symbol	H. sapiens	51128	H. sapiens	SAR1B	secretion associated Ras related GTPase 1B	GO:0003924 GTPase activity;GO:0005525 GTP binding;GO:0032550 purine ribonucleoside binding	0.0	0.0	0.0	0.0	0.0	0.0	0.0	0.0	0.0	0.0	0.0	0.0	0.0	0.0	0.0	0.0	0.0	0.0	0.0	0.0
SARM1	23098	symbol	H. sapiens	23098	H. sapiens	SARM1	sterile alpha and TIR motif containing 1	GO:0061809 NAD+ nucleotidase, cyclic ADP-ribose generating;GO:0050135 NAD(P)+ nucleosidase activity;GO:0003953 NAD+ nucleosidase activity	0.0	0.0	0.0	0.0	0.0	0.0	0.0	0.0	0.0	0.0	0.0	0.0	0.0	0.0	0.0	0.0	0.0	0.0	0.0	0.0
SARNP	84324	symbol	H. sapiens	84324	H. sapiens	SARNP	SAP domain containing ribonucleoprotein	GO:0050733 RS domain binding;GO:0001227 DNA-binding transcription repressor activity, RNA polymerase II-specific;GO:0000978 RNA polymerase II proximal promoter sequence-specific DNA binding	0.0	1.0	0.0	0.0	0.0	0.0	0.0	0.0	0.0	0.0	0.0	0.0	0.0	0.0	0.0	1.0	0.0	1.0	0.0	0.0
SCAMP1	9522	symbol	H. sapiens	9522	H. sapiens	SCAMP1	secretory carrier membrane protein 1	GO:0005515 protein binding;GO:0005488 binding;GO:0003674 molecular_function	0.0	0.0	0.0	0.0	0.0	0.0	0.0	0.0	0.0	0.0	0.0	0.0	0.0	0.0	0.0	0.0	0.0	0.0	0.0	0.0
SCARNA20	677681	symbol	H. sapiens	677681	H. sapiens	SCARNA20	small Cajal body-specific RNA 20		0.0	0.0	0.0	0.0	0.0	0.0	0.0	0.0	0.0	0.0	0.0	0.0	0.0	0.0	0.0	0.0	0.0	0.0	0.0	0.0
SCGB3A2	117156	symbol	H. sapiens	117156	H. sapiens	SCGB3A2	secretoglobin family 3A member 2		0.0	0.0	0.0	0.0	0.0	0.0	0.0	0.0	0.0	0.0	0.0	0.0	0.0	0.0	0.0	0.0	0.0	0.0	0.0	0.0
SCHIP1	29970	symbol	H. sapiens	29970	H. sapiens	SCHIP1	schwannomin interacting protein 1	GO:0042802 identical protein binding;GO:0005515 protein binding;GO:0005488 binding	0.0	0.0	0.0	0.0	0.0	0.0	0.0	0.0	0.0	0.0	0.0	0.0	0.0	0.0	0.0	0.0	0.0	0.0	0.0	0.0
SCN8A	6334	symbol	H. sapiens	6334	H. sapiens	SCN8A	sodium voltage-gated channel alpha subunit 8	GO:0005248 voltage-gated sodium channel activity;GO:0005272 sodium channel activity;GO:0005244 voltage-gated ion channel activity	0.0	0.0	0.0	0.0	0.0	0.0	0.0	0.0	0.0	0.0	1.0	0.0	0.0	0.0	0.0	0.0	0.0	0.0	0.0	0.0
SDF2	6388	symbol	H. sapiens	6388	H. sapiens	SDF2	stromal cell derived factor 2	GO:0004169 dolichyl-phosphate-mannose-protein mannosyltransferase activity;GO:0000030 mannosyltransferase activity;GO:0016758 transferase activity, transferring hexosyl groups	0.0	0.0	0.0	0.0	0.0	0.0	0.0	0.0	0.0	0.0	0.0	0.0	0.0	0.0	0.0	0.0	0.0	0.0	0.0	0.0
SDR42E1	93517	symbol	H. sapiens	93517	H. sapiens	SDR42E1	short chain dehydrogenase/reductase family 42E, member 1	GO:0003854 3-beta-hydroxy-delta5-steroid dehydrogenase activity;GO:0033764 steroid dehydrogenase activity, acting on the CH-OH group of donors, NAD or NADP as acceptor;GO:0016229 steroid dehydrogenase activity	0.0	0.0	0.0	0.0	0.0	0.0	0.0	0.0	0.0	1.0	0.0	0.0	0.0	0.0	0.0	0.0	0.0	0.0	0.0	0.0
SDR9C7	121214	symbol	H. sapiens	121214	H. sapiens	SDR9C7	short chain dehydrogenase/reductase family 9C member 7	GO:0004745 retinol dehydrogenase activity;GO:0016616 oxidoreductase activity, acting on the CH-OH group of donors, NAD or NADP as acceptor;GO:0016614 oxidoreductase activity, acting on CH-OH group of donors	0.0	0.0	0.0	0.0	0.0	0.0	0.0	0.0	0.0	1.0	0.0	0.0	0.0	0.0	0.0	0.0	0.0	0.0	0.0	0.0
SEC24A	10802	symbol	H. sapiens	10802	H. sapiens	SEC24A	SEC24 homolog A, COPII coat complex component	GO:0008270 zinc ion binding;GO:0046914 transition metal ion binding;GO:0046872 metal ion binding	0.0	0.0	0.0	0.0	0.0	0.0	0.0	0.0	0.0	0.0	0.0	0.0	0.0	0.0	0.0	0.0	0.0	0.0	0.0	0.0
SEC61A2	55176	symbol	H. sapiens	55176	H. sapiens	SEC61A2	SEC61 translocon subunit alpha 2	GO:0008320 protein transmembrane transporter activity;GO:1904680 peptide transmembrane transporter activity;GO:0022884 macromolecule transmembrane transporter activity	0.0	0.0	0.0	0.0	0.0	0.0	0.0	0.0	0.0	0.0	0.0	0.0	0.0	0.0	0.0	0.0	0.0	0.0	0.0	0.0
SEMA6A	57556	symbol	H. sapiens	57556	H. sapiens	SEMA6A	semaphorin 6A	GO:0045499 chemorepellent activity;GO:0030215 semaphorin receptor binding;GO:0048018 receptor ligand activity	0.0	0.0	0.0	0.0	0.0	0.0	0.0	0.0	0.0	0.0	0.0	0.0	0.0	0.0	0.0	0.0	0.0	0.0	0.0	0.0
SEPHS1	22929	symbol	H. sapiens	22929	H. sapiens	SEPHS1	selenophosphate synthetase 1	GO:0004756 selenide, water dikinase activity;GO:0016781 phosphotransferase activity, paired acceptors;GO:0005525 GTP binding	0.0	0.0	0.0	0.0	0.0	0.0	0.0	0.0	0.0	0.0	0.0	0.0	0.0	0.0	0.0	0.0	1.0	0.0	0.0	0.0
SERINC5	256987	symbol	H. sapiens	256987	H. sapiens	SERINC5	serine incorporator 5		0.0	0.0	0.0	0.0	0.0	0.0	0.0	0.0	0.0	0.0	0.0	0.0	0.0	0.0	0.0	0.0	0.0	0.0	0.0	0.0
SEZ6	124925	symbol	H. sapiens	124925	H. sapiens	SEZ6	seizure related 6 homolog		0.0	0.0	0.0	0.0	0.0	0.0	0.0	0.0	0.0	0.0	0.0	0.0	0.0	0.0	0.0	0.0	0.0	0.0	0.0	0.0
SF3B3	23450	symbol	H. sapiens	23450	H. sapiens	SF3B3	splicing factor 3b subunit 3	GO:0044877 protein-containing complex binding;GO:0003676 nucleic acid binding;GO:1901363 heterocyclic compound binding	0.0	0.0	0.0	0.0	0.0	0.0	0.0	0.0	0.0	0.0	0.0	0.0	0.0	0.0	0.0	0.0	0.0	0.0	0.0	0.0
SFMBT2	57713	symbol	H. sapiens	57713	H. sapiens	SFMBT2	Scm like with four mbt domains 2	GO:0003714 transcription corepressor activity;GO:0042393 histone binding;GO:0003712 transcription coregulator activity	0.0	0.0	0.0	0.0	0.0	0.0	0.0	0.0	1.0	0.0	0.0	0.0	0.0	0.0	0.0	0.0	0.0	0.0	0.0	0.0
SFTA1P	207107	symbol	H. sapiens	207107	H. sapiens	SFTA1P	surfactant associated 1, lncRNA		0.0	0.0	0.0	0.0	0.0	0.0	0.0	0.0	0.0	0.0	0.0	0.0	0.0	0.0	0.0	0.0	0.0	0.0	0.0	0.0
SGCA	6442	symbol	H. sapiens	6442	H. sapiens	SGCA	sarcoglycan alpha	GO:0005509 calcium ion binding;GO:0046872 metal ion binding;GO:0043169 cation binding	1.0	0.0	0.0	0.0	0.0	0.0	0.0	0.0	0.0	0.0	0.0	0.0	0.0	0.0	0.0	0.0	0.0	0.0	0.0	0.0
SGCD	6444	symbol	H. sapiens	6444	H. sapiens	SGCD	sarcoglycan delta		0.0	0.0	0.0	0.0	0.0	0.0	0.0	0.0	0.0	0.0	0.0	0.0	0.0	0.0	0.0	0.0	0.0	0.0	0.0	0.0
SGTB	54557	symbol	H. sapiens	54557	H. sapiens	SGTB	small glutamine rich tetratricopeptide repeat containing beta	GO:0060090 molecular adaptor activity;GO:0005515 protein binding;GO:0005488 binding	0.0	0.0	0.0	0.0	0.0	0.0	0.0	0.0	0.0	0.0	0.0	0.0	0.0	0.0	0.0	0.0	0.0	0.0	0.0	0.0
SH3RF2	153769	symbol	H. sapiens	153769	H. sapiens	SH3RF2	SH3 domain containing ring finger 2	GO:0008157 protein phosphatase 1 binding;GO:0004864 protein phosphatase inhibitor activity;GO:0019212 phosphatase inhibitor activity	0.0	0.0	0.0	0.0	0.0	0.0	0.0	0.0	0.0	0.0	0.0	0.0	0.0	0.0	1.0	0.0	0.0	0.0	0.0	0.0
SH3TC2	79628	symbol	H. sapiens	79628	H. sapiens	SH3TC2	SH3 domain and tetratricopeptide repeats 2		0.0	0.0	0.0	0.0	0.0	0.0	0.0	0.0	0.0	0.0	0.0	0.0	0.0	0.0	0.0	0.0	0.0	0.0	0.0	0.0
SHMT2	6472	symbol	H. sapiens	6472	H. sapiens	SHMT2	serine hydroxymethyltransferase 2	GO:0008732 L-allo-threonine aldolase activity;GO:0004793 threonine aldolase activity;GO:0070905 serine binding	0.0	0.0	0.0	0.0	0.0	1.0	0.0	0.0	0.0	0.0	0.0	0.0	1.0	0.0	0.0	0.0	0.0	0.0	0.0	0.0
SHOX2	6474	symbol	H. sapiens	6474	H. sapiens	SHOX2	short stature homeobox 2	GO:0000981 DNA-binding transcription factor activity, RNA polymerase II-specific;GO:0043565 sequence-specific DNA binding;GO:0003700 DNA-binding transcription factor activity	0.0	0.0	0.0	0.0	0.0	0.0	0.0	0.0	0.0	0.0	0.0	0.0	0.0	0.0	0.0	0.0	0.0	0.0	0.0	0.0
SHROOM1	134549	symbol	H. sapiens	134549	H. sapiens	SHROOM1	shroom family member 1	GO:0045159 myosin II binding;GO:0017022 myosin binding;GO:0051015 actin filament binding	0.0	0.0	0.0	0.0	0.0	0.0	0.0	0.0	0.0	0.0	0.0	0.0	0.0	0.0	0.0	0.0	0.0	0.0	0.0	0.0
SIL1	64374	symbol	H. sapiens	64374	H. sapiens	SIL1	SIL1 nucleotide exchange factor	GO:0000774 adenyl-nucleotide exchange factor activity;GO:0060590 ATPase regulator activity;GO:0051082 unfolded protein binding	0.0	0.0	0.0	0.0	0.0	0.0	0.0	0.0	0.0	0.0	0.0	0.0	0.0	0.0	0.0	0.0	0.0	0.0	0.0	0.0
SKIV2L2	23517	gene_synonym	H. sapiens	23517	H. sapiens	MTREX	Mtr4 exosome RNA helicase	GO:0003724 RNA helicase activity;GO:0004386 helicase activity;GO:0017111 nucleoside-triphosphatase activity	0.0	0.0	0.0	0.0	0.0	0.0	0.0	0.0	0.0	0.0	0.0	0.0	0.0	0.0	0.0	0.0	0.0	0.0	0.0	0.0
SKP1	6500	symbol	H. sapiens	6500	H. sapiens	SKP1	S-phase kinase associated protein 1	GO:0097602 cullin family protein binding;GO:0008013 beta-catenin binding;GO:0061630 ubiquitin protein ligase activity	0.0	0.0	0.0	0.0	0.0	0.0	0.0	0.0	0.0	0.0	0.0	0.0	0.0	0.0	0.0	0.0	0.0	1.0	0.0	0.0
SLC11A2	4891	symbol	H. sapiens	4891	H. sapiens	SLC11A2	solute carrier family 11 member 2	GO:0015099 nickel cation transmembrane transporter activity;GO:0015087 cobalt ion transmembrane transporter activity;GO:0015093 ferrous iron transmembrane transporter activity	0.0	0.0	0.0	0.0	0.0	0.0	0.0	0.0	0.0	0.0	1.0	0.0	0.0	0.0	0.0	0.0	0.0	0.0	0.0	0.0
SLC12A2	6558	symbol	H. sapiens	6558	H. sapiens	SLC12A2	solute carrier family 12 member 2	GO:0008511 sodium:potassium:chloride symporter activity;GO:0015378 sodium:chloride symporter activity;GO:0009674 potassium:sodium symporter activity	0.0	0.0	0.0	0.0	0.0	0.0	1.0	0.0	0.0	0.0	1.0	0.0	0.0	0.0	0.0	0.0	0.0	0.0	0.0	0.0
SLC13A2	9058	symbol	H. sapiens	9058	H. sapiens	SLC13A2	solute carrier family 13 member 2	GO:0015361 low-affinity sodium:dicarboxylate symporter activity;GO:0017153 sodium:dicarboxylate symporter activity;GO:0005343 organic acid:sodium symporter activity	0.0	0.0	0.0	0.0	0.0	0.0	0.0	0.0	0.0	0.0	1.0	0.0	0.0	0.0	0.0	0.0	0.0	0.0	0.0	0.0
SLC22A4	6583	symbol	H. sapiens	6583	H. sapiens	SLC22A4	solute carrier family 22 member 4	GO:0008513 secondary active organic cation transmembrane transporter activity;GO:0015226 carnitine transmembrane transporter activity;GO:0015651 quaternary ammonium group transmembrane transporter activity	0.0	0.0	0.0	0.0	0.0	0.0	0.0	0.0	0.0	0.0	1.0	0.0	0.0	0.0	0.0	0.0	0.0	1.0	0.0	0.0
SLC22A5	6584	symbol	H. sapiens	6584	H. sapiens	SLC22A5	solute carrier family 22 member 5	GO:0015226 carnitine transmembrane transporter activity;GO:0015651 quaternary ammonium group transmembrane transporter activity;GO:0015101 organic cation transmembrane transporter activity	0.0	0.0	0.0	0.0	0.0	0.0	0.0	0.0	0.0	0.0	1.0	0.0	0.0	0.0	0.0	0.0	0.0	1.0	0.0	0.0
SLC23A1	9963	symbol	H. sapiens	9963	H. sapiens	SLC23A1	solute carrier family 23 member 1	GO:0070890 sodium-dependent L-ascorbate transmembrane transporter activity;GO:0008520 L-ascorbate:sodium symporter activity;GO:0015229 L-ascorbic acid transmembrane transporter activity	0.0	0.0	0.0	0.0	0.0	0.0	0.0	0.0	0.0	0.0	1.0	0.0	0.0	0.0	0.0	0.0	0.0	0.0	0.0	0.0
SLC25A2	83884	symbol	H. sapiens	83884	H. sapiens	SLC25A2	solute carrier family 25 member 2	GO:0000064 L-ornithine transmembrane transporter activity;GO:0015179 L-amino acid transmembrane transporter activity;GO:0015171 amino acid transmembrane transporter activity	0.0	0.0	0.0	0.0	0.0	0.0	0.0	0.0	0.0	0.0	1.0	0.0	0.0	0.0	0.0	0.0	0.0	0.0	0.0	0.0
SLC25A46	91137	symbol	H. sapiens	91137	H. sapiens	SLC25A46	solute carrier family 25 member 46	GO:0005515 protein binding;GO:0005488 binding;GO:0003674 molecular_function	0.0	0.0	0.0	0.0	0.0	0.0	0.0	0.0	0.0	0.0	0.0	0.0	0.0	0.0	0.0	0.0	0.0	0.0	0.0	0.0
SLC26A2	1836	symbol	H. sapiens	1836	H. sapiens	SLC26A2	solute carrier family 26 member 2	GO:0019531 oxalate transmembrane transporter activity;GO:0008271 secondary active sulfate transmembrane transporter activity;GO:0015301 anion:anion antiporter activity	0.0	0.0	0.0	0.0	0.0	0.0	0.0	0.0	0.0	0.0	0.0	0.0	0.0	0.0	0.0	0.0	0.0	0.0	0.0	0.0
SLC27A6	28965	symbol	H. sapiens	28965	H. sapiens	SLC27A6	solute carrier family 27 member 6	GO:0031957 very long-chain fatty acid-CoA ligase activity;GO:0004467 long-chain fatty acid-CoA ligase activity;GO:0015645 fatty acid ligase activity	0.0	0.0	0.0	0.0	0.0	0.0	0.0	0.0	0.0	0.0	0.0	0.0	0.0	0.0	0.0	0.0	0.0	0.0	0.0	0.0
SLC30A5	64924	symbol	H. sapiens	64924	H. sapiens	SLC30A5	solute carrier family 30 member 5	GO:0005385 zinc ion transmembrane transporter activity;GO:0072509 divalent inorganic cation transmembrane transporter activity;GO:0046915 transition metal ion transmembrane transporter activity	0.0	0.0	0.0	0.0	0.0	0.0	0.0	0.0	0.0	0.0	1.0	0.0	0.0	0.0	0.0	0.0	0.0	0.0	0.0	0.0
SLC35A4	113829	symbol	H. sapiens	113829	H. sapiens	SLC35A4	solute carrier family 35 member A4	GO:0015165 pyrimidine nucleotide-sugar transmembrane transporter activity;GO:0005338 nucleotide-sugar transmembrane transporter activity;GO:1901505 carbohydrate derivative transmembrane transporter activity	0.0	0.0	0.0	0.0	0.0	0.0	0.0	0.0	0.0	0.0	0.0	0.0	0.0	0.0	0.0	0.0	0.0	0.0	0.0	0.0
SLC36A1	206358	symbol	H. sapiens	206358	H. sapiens	SLC36A1	solute carrier family 36 member 1	GO:0015180 L-alanine transmembrane transporter activity;GO:0005280 amino acid:proton symporter activity;GO:0022858 alanine transmembrane transporter activity	0.0	0.0	0.0	0.0	0.0	0.0	0.0	0.0	0.0	0.0	1.0	0.0	0.0	0.0	0.0	0.0	0.0	0.0	0.0	0.0
SLC36A2	153201	symbol	H. sapiens	153201	H. sapiens	SLC36A2	solute carrier family 36 member 2	GO:0015180 L-alanine transmembrane transporter activity;GO:0005280 amino acid:proton symporter activity;GO:0022858 alanine transmembrane transporter activity	0.0	0.0	0.0	0.0	0.0	0.0	0.0	0.0	0.0	0.0	1.0	0.0	0.0	0.0	0.0	0.0	0.0	0.0	0.0	0.0
SLC36A3	285641	symbol	H. sapiens	285641	H. sapiens	SLC36A3	solute carrier family 36 member 3	GO:0015180 L-alanine transmembrane transporter activity;GO:0005280 amino acid:proton symporter activity;GO:0022858 alanine transmembrane transporter activity	0.0	0.0	0.0	0.0	0.0	0.0	0.0	0.0	0.0	0.0	1.0	0.0	0.0	0.0	0.0	0.0	0.0	0.0	0.0	0.0
SLC39A5	283375	symbol	H. sapiens	283375	H. sapiens	SLC39A5	solute carrier family 39 member 5	GO:0005385 zinc ion transmembrane transporter activity;GO:0072509 divalent inorganic cation transmembrane transporter activity;GO:0046915 transition metal ion transmembrane transporter activity	0.0	0.0	0.0	0.0	0.0	0.0	0.0	0.0	0.0	0.0	1.0	0.0	0.0	0.0	0.0	0.0	0.0	0.0	0.0	0.0
SLC46A1	113235	symbol	H. sapiens	113235	H. sapiens	SLC46A1	solute carrier family 46 member 1	GO:0015350 methotrexate transmembrane transporter activity;GO:0008517 folic acid transmembrane transporter activity;GO:0015232 heme transporter activity	0.0	0.0	0.0	0.0	0.0	0.0	0.0	0.0	0.0	0.0	1.0	0.0	1.0	0.0	0.0	0.0	0.0	0.0	0.0	0.0
SLC4A8	9498	symbol	H. sapiens	9498	H. sapiens	SLC4A8	solute carrier family 4 member 8	GO:0008510 sodium:bicarbonate symporter activity;GO:0005452 inorganic anion exchanger activity;GO:0015301 anion:anion antiporter activity	0.0	0.0	0.0	0.0	0.0	0.0	0.0	0.0	0.0	0.0	1.0	0.0	0.0	0.0	0.0	0.0	0.0	0.0	0.0	0.0
SLC6A7	6534	symbol	H. sapiens	6534	H. sapiens	SLC6A7	solute carrier family 6 member 7	GO:0005298 proline:sodium symporter activity;GO:0015193 L-proline transmembrane transporter activity;GO:0005283 amino acid:sodium symporter activity	0.0	0.0	0.0	0.0	0.0	0.0	0.0	0.0	0.0	0.0	1.0	0.0	0.0	0.0	0.0	0.0	0.0	0.0	0.0	0.0
SLC7A5	8140	symbol	H. sapiens	8140	H. sapiens	SLC7A5	solute carrier family 7 member 5	GO:0015196 L-tryptophan transmembrane transporter activity;GO:0015190 L-leucine transmembrane transporter activity;GO:0015658 branched-chain amino acid transmembrane transporter activity	0.0	0.0	0.0	0.0	0.0	0.0	0.0	0.0	0.0	0.0	1.0	0.0	0.0	0.0	0.0	0.0	0.0	0.0	0.0	0.0
SLC9A3R2	9351	symbol	H. sapiens	9351	H. sapiens	SLC9A3R2	SLC9A3 regulator 2	GO:0008013 beta-catenin binding;GO:0045296 cadherin binding;GO:0019902 phosphatase binding	0.0	0.0	0.0	0.0	0.0	0.0	0.0	0.0	0.0	0.0	0.0	0.0	0.0	0.0	0.0	0.0	0.0	0.0	0.0	0.0
SLCO4C1	353189	symbol	H. sapiens	353189	H. sapiens	SLCO4C1	solute carrier organic anion transporter family member 4C1	GO:0015347 sodium-independent organic anion transmembrane transporter activity;GO:0008514 organic anion transmembrane transporter activity;GO:0015291 secondary active transmembrane transporter activity	0.0	0.0	0.0	0.0	0.0	0.0	0.0	0.0	0.0	0.0	0.0	0.0	0.0	0.0	0.0	0.0	0.0	0.0	0.0	0.0
SLCO6A1	133482	symbol	H. sapiens	133482	H. sapiens	SLCO6A1	solute carrier organic anion transporter family member 6A1	GO:0015347 sodium-independent organic anion transmembrane transporter activity;GO:0008514 organic anion transmembrane transporter activity;GO:0015291 secondary active transmembrane transporter activity	0.0	0.0	0.0	0.0	0.0	0.0	0.0	0.0	0.0	0.0	0.0	0.0	0.0	0.0	0.0	0.0	0.0	0.0	0.0	0.0
SLU7	10569	symbol	H. sapiens	10569	H. sapiens	SLU7	SLU7 homolog, splicing factor	GO:0000386 second spliceosomal transesterification activity;GO:0030628 pre-mRNA 3'-splice site binding;GO:0036002 pre-mRNA binding	0.0	0.0	0.0	0.0	0.0	0.0	0.0	0.0	0.0	0.0	0.0	0.0	0.0	0.0	0.0	0.0	0.0	0.0	0.0	0.0
SMAGP	57228	symbol	H. sapiens	57228	H. sapiens	SMAGP	small cell adhesion glycoprotein	GO:0005515 protein binding;GO:0005488 binding;GO:0003674 molecular_function	0.0	0.0	0.0	0.0	0.0	0.0	0.0	0.0	0.0	0.0	0.0	0.0	0.0	0.0	0.0	0.0	0.0	0.0	0.0	0.0
SMARCC2	6601	symbol	H. sapiens	6601	H. sapiens	SMARCC2	SWI/SNF related, matrix associated, actin dependent regulator of chromatin subfamily c member 2	GO:0031492 nucleosomal DNA binding;GO:0031491 nucleosome binding;GO:0031490 chromatin DNA binding	0.0	1.0	0.0	0.0	0.0	1.0	0.0	0.0	1.0	0.0	0.0	0.0	0.0	0.0	0.0	0.0	0.0	0.0	0.0	0.0
SMARCD1	6602	symbol	H. sapiens	6602	H. sapiens	SMARCD1	SWI/SNF related, matrix associated, actin dependent regulator of chromatin, subfamily d, member 1	GO:0003713 transcription coactivator activity;GO:0003712 transcription coregulator activity;GO:0060090 molecular adaptor activity	0.0	0.0	0.0	0.0	0.0	1.0	0.0	0.0	1.0	0.0	0.0	0.0	0.0	0.0	0.0	0.0	0.0	0.0	0.0	0.0
SMARCE1	6605	symbol	H. sapiens	6605	H. sapiens	SMARCE1	SWI/SNF related, matrix associated, actin dependent regulator of chromatin, subfamily e, member 1	GO:0016922 nuclear receptor binding;GO:0031492 nucleosomal DNA binding;GO:0008080 N-acetyltransferase activity	0.0	1.0	1.0	0.0	0.0	1.0	0.0	0.0	1.0	0.0	0.0	0.0	0.0	0.0	0.0	0.0	0.0	0.0	0.0	0.0
SMUG1	23583	symbol	H. sapiens	23583	H. sapiens	SMUG1	single-strand-selective monofunctional uracil-DNA glycosylase 1	GO:0017065 single-strand selective uracil DNA N-glycosylase activity;GO:0000703 oxidized pyrimidine nucleobase lesion DNA N-glycosylase activity;GO:0004844 uracil DNA N-glycosylase activity	0.0	0.0	0.0	0.0	0.0	0.0	0.0	0.0	0.0	0.0	0.0	0.0	0.0	0.0	0.0	0.0	0.0	0.0	0.0	0.0
SNCAIP	9627	symbol	H. sapiens	9627	H. sapiens	SNCAIP	synuclein alpha interacting protein	GO:0031625 ubiquitin protein ligase binding;GO:0044389 ubiquitin-like protein ligase binding;GO:0042802 identical protein binding	0.0	0.0	0.0	0.0	0.0	0.0	0.0	0.0	0.0	0.0	0.0	0.0	0.0	1.0	0.0	0.0	0.0	0.0	0.0	0.0
SNHG4	724102	symbol	H. sapiens	724102	H. sapiens	SNHG4	small nucleolar RNA host gene 4		0.0	0.0	0.0	0.0	0.0	0.0	0.0	0.0	0.0	0.0	0.0	0.0	0.0	0.0	0.0	0.0	0.0	0.0	0.0	0.0
SNORA13	654322	symbol	H. sapiens	654322	H. sapiens	SNORA13	small nucleolar RNA, H/ACA box 13		0.0	0.0	0.0	0.0	0.0	0.0	0.0	0.0	0.0	0.0	0.0	0.0	0.0	0.0	0.0	0.0	0.0	0.0	0.0	0.0
SNORA21	619505	symbol	H. sapiens	619505	H. sapiens	SNORA21	small nucleolar RNA, H/ACA box 21		0.0	0.0	0.0	0.0	0.0	0.0	0.0	0.0	0.0	0.0	0.0	0.0	0.0	0.0	0.0	0.0	0.0	0.0	0.0	0.0
SNORA2A	677793	symbol	H. sapiens	677793	H. sapiens	SNORA2A	small nucleolar RNA, H/ACA box 2A		0.0	0.0	0.0	0.0	0.0	0.0	0.0	0.0	0.0	0.0	0.0	0.0	0.0	0.0	0.0	0.0	0.0	0.0	0.0	0.0
SNORA2B	677794	symbol	H. sapiens	677794	H. sapiens	SNORA2B	small nucleolar RNA, H/ACA box 2B		0.0	0.0	0.0	0.0	0.0	0.0	0.0	0.0	0.0	0.0	0.0	0.0	0.0	0.0	0.0	0.0	0.0	0.0	0.0	0.0
SNORA34	677815	gene_synonym	H. sapiens	677815	H. sapiens	SNORA2C	small nucleolar RNA, H/ACA box 2C		0.0	0.0	0.0	0.0	0.0	0.0	0.0	0.0	0.0	0.0	0.0	0.0	0.0	0.0	0.0	0.0	0.0	0.0	0.0	0.0
SNORA42	677823	gene_synonym	H. sapiens	677823	H. sapiens	SNORA80E	small nucleolar RNA, H/ACA box 80E		0.0	0.0	0.0	0.0	0.0	0.0	0.0	0.0	0.0	0.0	0.0	0.0	0.0	0.0	0.0	0.0	0.0	0.0	0.0	0.0
SNORA74A	26821	symbol	H. sapiens	26821	H. sapiens	SNORA74A	small nucleolar RNA, H/ACA box 74A	GO:0005515 protein binding;GO:0005488 binding;GO:0003674 molecular_function	0.0	0.0	0.0	0.0	0.0	0.0	0.0	0.0	0.0	0.0	0.0	0.0	0.0	0.0	0.0	0.0	0.0	0.0	0.0	0.0
SNORD124	101340251	symbol	H. sapiens	101340251	H. sapiens	SNORD124	small nucleolar RNA, C/D box 124		0.0	0.0	0.0	0.0	0.0	0.0	0.0	0.0	0.0	0.0	0.0	0.0	0.0	0.0	0.0	0.0	0.0	0.0	0.0	0.0
SNORD59A	26789	symbol	H. sapiens	26789	H. sapiens	SNORD59A	small nucleolar RNA, C/D box 59A		0.0	0.0	0.0	0.0	0.0	0.0	0.0	0.0	0.0	0.0	0.0	0.0	0.0	0.0	0.0	0.0	0.0	0.0	0.0	0.0
SNORD71	692111	symbol	H. sapiens	692111	H. sapiens	SNORD71	small nucleolar RNA, C/D box 71		0.0	0.0	0.0	0.0	0.0	0.0	0.0	0.0	0.0	0.0	0.0	0.0	0.0	0.0	0.0	0.0	0.0	0.0	0.0	0.0
SNX18	112574	symbol	H. sapiens	112574	H. sapiens	SNX18	sorting nexin 18	GO:0005546 phosphatidylinositol-4,5-bisphosphate binding;GO:1902936 phosphatidylinositol bisphosphate binding;GO:1901981 phosphatidylinositol phosphate binding	0.0	0.0	0.0	0.0	0.0	0.0	0.0	0.0	0.0	0.0	0.0	0.0	0.0	0.0	0.0	0.0	0.0	0.0	0.0	0.0
SNX2	6643	symbol	H. sapiens	6643	H. sapiens	SNX2	sorting nexin 2	GO:1990460 leptin receptor binding;GO:1990459 transferrin receptor binding;GO:0005154 epidermal growth factor receptor binding	0.0	0.0	0.0	0.0	0.0	0.0	0.0	0.0	0.0	0.0	0.0	0.0	0.0	0.0	0.0	0.0	0.0	0.0	0.0	1.0
SNX24	28966	symbol	H. sapiens	28966	H. sapiens	SNX24	sorting nexin 24	GO:0010314 phosphatidylinositol-5-phosphate binding;GO:0070273 phosphatidylinositol-4-phosphate binding;GO:0032266 phosphatidylinositol-3-phosphate binding	0.0	0.0	0.0	0.0	0.0	0.0	0.0	0.0	0.0	0.0	0.0	0.0	0.0	0.0	0.0	0.0	0.0	0.0	0.0	0.0
SOCS7	30837	symbol	H. sapiens	30837	H. sapiens	SOCS7	suppressor of cytokine signaling 7	GO:0046935 1-phosphatidylinositol-3-kinase regulator activity;GO:0035014 phosphatidylinositol 3-kinase regulator activity;GO:0017124 SH3 domain binding	0.0	0.0	0.0	1.0	0.0	0.0	0.0	0.0	0.0	0.0	0.0	0.0	0.0	0.0	0.0	0.0	0.0	1.0	0.0	0.0
SOX30	11063	symbol	H. sapiens	11063	H. sapiens	SOX30	SRY-box transcription factor 30	GO:0008013 beta-catenin binding;GO:0001227 DNA-binding transcription repressor activity, RNA polymerase II-specific;GO:0001228 DNA-binding transcription activator activity, RNA polymerase II-specific	0.0	1.0	0.0	0.0	0.0	0.0	0.0	0.0	0.0	0.0	0.0	0.0	0.0	0.0	0.0	1.0	0.0	0.0	0.0	0.0
SP1	6667	symbol	H. sapiens	6667	H. sapiens	SP1	Sp1 transcription factor	GO:0071837 HMG box domain binding;GO:0001103 RNA polymerase II repressing transcription factor binding;GO:0043425 bHLH transcription factor binding	0.0	1.0	1.0	0.0	0.0	0.0	0.0	0.0	0.0	0.0	0.0	0.0	0.0	0.0	0.0	0.0	0.0	1.0	0.0	0.0
SP7	121340	symbol	H. sapiens	121340	H. sapiens	SP7	Sp7 transcription factor	GO:0017151 DEAD/H-box RNA helicase binding;GO:0000978 RNA polymerase II proximal promoter sequence-specific DNA binding;GO:0001228 DNA-binding transcription activator activity, RNA polymerase II-specific	0.0	1.0	0.0	0.0	0.0	0.0	0.0	0.0	0.0	0.0	0.0	0.0	0.0	0.0	0.0	0.0	0.0	0.0	0.0	0.0
SPAG5	10615	symbol	H. sapiens	10615	H. sapiens	SPAG5	sperm associated antigen 5	GO:0008017 microtubule binding;GO:0015631 tubulin binding;GO:0008092 cytoskeletal protein binding	0.0	0.0	0.0	0.0	0.0	0.0	0.0	0.0	0.0	0.0	0.0	0.0	0.0	0.0	0.0	0.0	0.0	0.0	0.0	0.0
SPARC	6678	symbol	H. sapiens	6678	H. sapiens	SPARC	secreted protein acidic and cysteine rich	GO:0005518 collagen binding;GO:0050840 extracellular matrix binding;GO:0005201 extracellular matrix structural constituent	1.0	0.0	0.0	0.0	0.0	0.0	0.0	0.0	0.0	0.0	0.0	0.0	0.0	0.0	0.0	0.0	0.0	0.0	0.0	0.0
SPATA16	83893	symbol	H. sapiens	83893	H. sapiens	SPATA16	spermatogenesis associated 16	GO:0003674 molecular_function	0.0	0.0	0.0	0.0	0.0	0.0	0.0	0.0	0.0	0.0	0.0	0.0	0.0	0.0	0.0	0.0	0.0	0.0	0.0	0.0
SPATA24	202051	symbol	H. sapiens	202051	H. sapiens	SPATA24	spermatogenesis associated 24	GO:0003677 DNA binding;GO:0003676 nucleic acid binding;GO:1901363 heterocyclic compound binding	0.0	0.0	0.0	0.0	0.0	0.0	0.0	0.0	0.0	0.0	0.0	0.0	0.0	0.0	0.0	0.0	0.0	0.0	0.0	0.0
SPATA9	83890	symbol	H. sapiens	83890	H. sapiens	SPATA9	spermatogenesis associated 9	GO:0003674 molecular_function	0.0	0.0	0.0	0.0	0.0	0.0	0.0	0.0	0.0	0.0	0.0	0.0	0.0	0.0	0.0	0.0	0.0	0.0	0.0	0.0
SPATS2	65244	symbol	H. sapiens	65244	H. sapiens	SPATS2	spermatogenesis associated serine rich 2	GO:0003723 RNA binding;GO:0003676 nucleic acid binding;GO:1901363 heterocyclic compound binding	0.0	0.0	0.0	0.0	0.0	0.0	0.0	0.0	0.0	0.0	0.0	0.0	0.0	0.0	0.0	0.0	0.0	0.0	0.0	0.0
SPINK1	6690	symbol	H. sapiens	6690	H. sapiens	SPINK1	serine peptidase inhibitor Kazal type 1	GO:0004867 serine-type endopeptidase inhibitor activity;GO:0004866 endopeptidase inhibitor activity;GO:0061135 endopeptidase regulator activity	0.0	0.0	0.0	0.0	0.0	0.0	0.0	0.0	0.0	0.0	0.0	0.0	0.0	0.0	1.0	0.0	0.0	0.0	0.0	0.0
SPINK13	153218	symbol	H. sapiens	153218	H. sapiens	SPINK13	serine peptidase inhibitor Kazal type 13	GO:0004867 serine-type endopeptidase inhibitor activity;GO:0004866 endopeptidase inhibitor activity;GO:0061135 endopeptidase regulator activity	0.0	0.0	0.0	0.0	0.0	0.0	0.0	0.0	0.0	0.0	0.0	0.0	0.0	0.0	1.0	0.0	0.0	0.0	0.0	0.0
SPINK14	408187	symbol	H. sapiens	408187	H. sapiens	SPINK14	serine peptidase inhibitor Kazal type 14 (putative)	GO:0004867 serine-type endopeptidase inhibitor activity;GO:0004866 endopeptidase inhibitor activity;GO:0061135 endopeptidase regulator activity	0.0	0.0	0.0	0.0	0.0	0.0	0.0	0.0	0.0	0.0	0.0	0.0	0.0	0.0	1.0	0.0	0.0	0.0	0.0	0.0
SPINK5	11005	symbol	H. sapiens	11005	H. sapiens	SPINK5	serine peptidase inhibitor Kazal type 5	GO:0004867 serine-type endopeptidase inhibitor activity;GO:0004866 endopeptidase inhibitor activity;GO:0061135 endopeptidase regulator activity	0.0	0.0	0.0	0.0	0.0	0.0	0.0	0.0	0.0	0.0	0.0	0.0	0.0	0.0	1.0	0.0	0.0	0.0	0.0	0.0
SPINK6	404203	symbol	H. sapiens	404203	H. sapiens	SPINK6	serine peptidase inhibitor Kazal type 6	GO:0004867 serine-type endopeptidase inhibitor activity;GO:0004866 endopeptidase inhibitor activity;GO:0061135 endopeptidase regulator activity	0.0	0.0	0.0	0.0	0.0	0.0	0.0	0.0	0.0	0.0	0.0	0.0	0.0	0.0	1.0	0.0	0.0	0.0	0.0	0.0
SPINK7	84651	symbol	H. sapiens	84651	H. sapiens	SPINK7	serine peptidase inhibitor Kazal type 7	GO:0004867 serine-type endopeptidase inhibitor activity;GO:0004866 endopeptidase inhibitor activity;GO:0061135 endopeptidase regulator activity	0.0	0.0	0.0	0.0	0.0	0.0	0.0	0.0	0.0	0.0	0.0	0.0	0.0	0.0	1.0	0.0	0.0	0.0	0.0	0.0
SPINK9	643394	symbol	H. sapiens	643394	H. sapiens	SPINK9	serine peptidase inhibitor Kazal type 9	GO:0004867 serine-type endopeptidase inhibitor activity;GO:0004866 endopeptidase inhibitor activity;GO:0061135 endopeptidase regulator activity	0.0	0.0	0.0	0.0	0.0	0.0	0.0	0.0	0.0	0.0	0.0	0.0	0.0	0.0	1.0	0.0	0.0	0.0	0.0	0.0
SPOCK1	6695	symbol	H. sapiens	6695	H. sapiens	SPOCK1	SPARC (osteonectin), cwcv and kazal like domains proteoglycan 1	GO:0008191 metalloendopeptidase inhibitor activity;GO:0004869 cysteine-type endopeptidase inhibitor activity;GO:0004867 serine-type endopeptidase inhibitor activity	1.0	0.0	0.0	0.0	0.0	0.0	0.0	0.0	0.0	0.0	0.0	0.0	0.0	0.0	1.0	0.0	0.0	0.0	0.0	0.0
SPRY4	81848	symbol	H. sapiens	81848	H. sapiens	SPRY4	sprouty RTK signaling antagonist 4	GO:0005515 protein binding;GO:0005488 binding;GO:0003674 molecular_function	0.0	0.0	0.0	0.0	0.0	0.0	0.0	0.0	0.0	0.0	0.0	0.0	0.0	0.0	0.0	0.0	0.0	0.0	0.0	0.0
SPRYD4	283377	symbol	H. sapiens	283377	H. sapiens	SPRYD4	SPRY domain containing 4	GO:0005515 protein binding;GO:0005488 binding;GO:0003674 molecular_function	0.0	0.0	0.0	0.0	0.0	0.0	0.0	0.0	0.0	0.0	0.0	0.0	0.0	0.0	0.0	0.0	0.0	0.0	0.0	0.0
SPZ1	84654	symbol	H. sapiens	84654	H. sapiens	SPZ1	spermatogenic leucine zipper 1	GO:0003700 DNA-binding transcription factor activity;GO:0140110 transcription regulator activity;GO:0003677 DNA binding	0.0	0.0	0.0	0.0	0.0	0.0	0.0	0.0	0.0	0.0	0.0	0.0	0.0	0.0	0.0	0.0	0.0	0.0	0.0	0.0
SRA1	10011	symbol	H. sapiens	10011	H. sapiens	SRA1	steroid receptor RNA activator 1	GO:0002153 steroid receptor RNA activator RNA binding;GO:0030374 nuclear receptor transcription coactivator activity;GO:0003727 single-stranded RNA binding	0.0	0.0	0.0	0.0	0.0	0.0	0.0	0.0	1.0	0.0	0.0	0.0	0.0	0.0	0.0	0.0	0.0	0.0	0.0	0.0
SRCIN1	80725	symbol	H. sapiens	80725	H. sapiens	SRCIN1	SRC kinase signaling inhibitor 1	GO:0019901 protein kinase binding;GO:0019900 kinase binding;GO:0019904 protein domain specific binding	0.0	0.0	0.0	0.0	0.0	0.0	1.0	0.0	0.0	0.0	0.0	0.0	0.0	0.0	0.0	0.0	0.0	1.0	0.0	0.0
SRFBP1	153443	symbol	H. sapiens	153443	H. sapiens	SRFBP1	serum response factor binding protein 1	GO:0003723 RNA binding;GO:0003676 nucleic acid binding;GO:1901363 heterocyclic compound binding	0.0	0.0	0.0	0.0	0.0	0.0	0.0	0.0	0.0	0.0	0.0	0.0	0.0	0.0	0.0	0.0	0.0	0.0	0.0	0.0
SRP19	6728	symbol	H. sapiens	6728	H. sapiens	SRP19	signal recognition particle 19	GO:0008312 7S RNA binding;GO:0043022 ribosome binding;GO:0043021 ribonucleoprotein complex binding	0.0	0.0	0.0	0.0	0.0	0.0	0.0	0.0	0.0	0.0	0.0	0.0	0.0	0.0	0.0	0.0	0.0	0.0	0.0	0.0
SSBP2	23635	symbol	H. sapiens	23635	H. sapiens	SSBP2	single stranded DNA binding protein 2	GO:0003697 single-stranded DNA binding;GO:0003677 DNA binding;GO:0003676 nucleic acid binding	0.0	0.0	0.0	0.0	0.0	0.0	0.0	0.0	0.0	0.0	0.0	0.0	0.0	0.0	0.0	0.0	0.0	0.0	0.0	0.0
SSH2	85464	symbol	H. sapiens	85464	H. sapiens	SSH2	slingshot protein phosphatase 2	GO:0008138 protein tyrosine/serine/threonine phosphatase activity;GO:0004725 protein tyrosine phosphatase activity;GO:0004721 phosphoprotein phosphatase activity	0.0	0.0	0.0	0.0	0.0	0.0	0.0	0.0	0.0	0.0	0.0	0.0	0.0	0.0	0.0	0.0	0.0	0.0	0.0	0.0
ST8SIA4	7903	symbol	H. sapiens	7903	H. sapiens	ST8SIA4	ST8 alpha-N-acetyl-neuraminide alpha-2,8-sialyltransferase 4	GO:0003828 alpha-N-acetylneuraminate alpha-2,8-sialyltransferase activity;GO:0033691 sialic acid binding;GO:0008373 sialyltransferase activity	0.0	0.0	0.0	0.0	0.0	0.0	0.0	0.0	0.0	0.0	0.0	0.0	1.0	0.0	0.0	0.0	0.0	0.0	0.0	0.0
ST8SIA6	338596	symbol	H. sapiens	338596	H. sapiens	ST8SIA6	ST8 alpha-N-acetyl-neuraminide alpha-2,8-sialyltransferase 6	GO:0008373 sialyltransferase activity;GO:0016757 transferase activity, transferring glycosyl groups;GO:0016740 transferase activity	0.0	0.0	0.0	0.0	0.0	0.0	0.0	0.0	0.0	0.0	0.0	0.0	0.0	0.0	0.0	0.0	0.0	0.0	0.0	0.0
STAC2	342667	symbol	H. sapiens	342667	H. sapiens	STAC2	SH3 and cysteine rich domain 2	GO:0046872 metal ion binding;GO:0043169 cation binding;GO:0043167 ion binding	0.0	0.0	0.0	0.0	0.0	0.0	0.0	0.0	0.0	0.0	0.0	0.0	0.0	0.0	0.0	0.0	0.0	0.0	0.0	0.0
STAC3	246329	symbol	H. sapiens	246329	H. sapiens	STAC3	SH3 and cysteine rich domain 3	GO:0042802 identical protein binding;GO:0046872 metal ion binding;GO:0043169 cation binding	0.0	0.0	0.0	0.0	0.0	0.0	0.0	0.0	0.0	0.0	0.0	0.0	0.0	0.0	0.0	0.0	0.0	0.0	0.0	0.0
STAM	8027	symbol	H. sapiens	8027	H. sapiens	STAM	signal transducing adaptor molecule	GO:0005070 SH3/SH2 adaptor activity;GO:0035591 signaling adaptor activity;GO:0030674 protein binding, bridging	0.0	0.0	0.0	0.0	0.0	0.0	0.0	0.0	0.0	0.0	0.0	0.0	0.0	1.0	0.0	0.0	0.0	0.0	0.0	0.0
STARD3	10948	symbol	H. sapiens	10948	H. sapiens	STARD3	StAR related lipid transfer domain containing 3	GO:0120020 intermembrane cholesterol transfer activity;GO:0017127 cholesterol transporter activity;GO:0120015 intermembrane sterol transfer activity	0.0	0.0	0.0	0.0	0.0	0.0	0.0	0.0	0.0	0.0	0.0	0.0	0.0	0.0	0.0	0.0	0.0	0.0	0.0	0.0
STARD4	134429	symbol	H. sapiens	134429	H. sapiens	STARD4	StAR related lipid transfer domain containing 4	GO:0120020 intermembrane cholesterol transfer activity;GO:0017127 cholesterol transporter activity;GO:0120015 intermembrane sterol transfer activity	0.0	0.0	0.0	0.0	0.0	0.0	0.0	0.0	0.0	0.0	0.0	0.0	0.0	0.0	0.0	0.0	0.0	0.0	0.0	0.0
STAT2	6773	symbol	H. sapiens	6773	H. sapiens	STAT2	signal transducer and activator of transcription 2	GO:0000978 RNA polymerase II proximal promoter sequence-specific DNA binding;GO:0001228 DNA-binding transcription activator activity, RNA polymerase II-specific;GO:0000987 proximal promoter sequence-specific DNA binding	0.0	1.0	0.0	0.0	0.0	0.0	0.0	0.0	0.0	0.0	0.0	0.0	0.0	1.0	0.0	0.0	0.0	0.0	0.0	0.0
STAT6	6778	symbol	H. sapiens	6778	H. sapiens	STAT6	signal transducer and activator of transcription 6	GO:0019903 protein phosphatase binding;GO:0000978 RNA polymerase II proximal promoter sequence-specific DNA binding;GO:0019902 phosphatase binding	0.0	1.0	0.0	0.0	0.0	0.0	0.0	0.0	0.0	0.0	0.0	0.0	0.0	0.0	0.0	0.0	0.0	0.0	0.0	0.0
STK32A	202374	symbol	H. sapiens	202374	H. sapiens	STK32A	serine/threonine kinase 32A	GO:0004674 protein serine/threonine kinase activity;GO:0004672 protein kinase activity;GO:0016773 phosphotransferase activity, alcohol group as acceptor	0.0	0.0	0.0	0.0	0.0	0.0	0.0	0.0	0.0	0.0	0.0	0.0	0.0	0.0	0.0	0.0	1.0	0.0	0.0	0.0
SUOX	6821	symbol	H. sapiens	6821	H. sapiens	SUOX	sulfite oxidase	GO:0008482 sulfite oxidase activity;GO:0043546 molybdopterin cofactor binding;GO:0030151 molybdenum ion binding	0.0	0.0	0.0	0.0	0.0	0.0	0.0	0.0	0.0	0.0	0.0	0.0	0.0	0.0	0.0	0.0	0.0	0.0	0.0	0.0
SUPT6H	6830	symbol	H. sapiens	6830	H. sapiens	SUPT6H	SPT6 homolog, histone chaperone and transcription elongation factor	GO:0031491 nucleosome binding;GO:0042393 histone binding;GO:0003682 chromatin binding	0.0	0.0	0.0	0.0	0.0	1.0	0.0	0.0	0.0	0.0	0.0	0.0	0.0	0.0	0.0	0.0	0.0	0.0	0.0	0.0
SUV39H2	79723	symbol	H. sapiens	79723	H. sapiens	SUV39H2	suppressor of variegation 3-9 homolog 2	GO:0046974 histone methyltransferase activity (H3-K9 specific);GO:0018024 histone-lysine N-methyltransferase activity;GO:1904047 S-adenosyl-L-methionine binding	0.0	0.0	0.0	0.0	0.0	0.0	0.0	0.0	0.0	0.0	0.0	0.0	0.0	0.0	0.0	0.0	0.0	0.0	0.0	0.0
SYNPO	11346	symbol	H. sapiens	11346	H. sapiens	SYNPO	synaptopodin	GO:0003779 actin binding;GO:0008092 cytoskeletal protein binding;GO:0005515 protein binding	0.0	0.0	0.0	0.0	0.0	0.0	0.0	0.0	0.0	0.0	0.0	0.0	0.0	0.0	0.0	0.0	0.0	0.0	0.0	0.0
TAC3	6866	symbol	H. sapiens	6866	H. sapiens	TAC3	tachykinin precursor 3	GO:0005102 signaling receptor binding;GO:0005515 protein binding;GO:0005488 binding	0.0	0.0	0.0	0.0	0.0	0.0	0.0	0.0	0.0	0.0	0.0	0.0	0.0	0.0	0.0	0.0	0.0	0.0	0.0	0.0
TAF3	83860	symbol	H. sapiens	83860	H. sapiens	TAF3	TATA-box binding protein associated factor 3	GO:0002039 p53 binding;GO:0046982 protein heterodimerization activity;GO:0046983 protein dimerization activity	0.0	0.0	0.0	0.0	0.0	0.0	0.0	0.0	0.0	0.0	0.0	0.0	0.0	0.0	0.0	0.0	0.0	0.0	0.0	0.0
TAF7	6879	symbol	H. sapiens	6879	H. sapiens	TAF7	TATA-box binding protein associated factor 7	GO:0061628 H3K27me3 modified histone binding;GO:0001097 TFIIH-class transcription factor complex binding;GO:0106140 P-TEFb complex binding	0.0	0.0	1.0	0.0	0.0	0.0	0.0	0.0	1.0	0.0	0.0	0.0	0.0	0.0	0.0	0.0	0.0	0.0	0.0	0.0
TAF9	6880	symbol	H. sapiens	6880	H. sapiens	TAF9	TATA-box binding protein associated factor 9	GO:0004402 histone acetyltransferase activity;GO:0070742 C2H2 zinc finger domain binding;GO:0061733 peptide-lysine-N-acetyltransferase activity	0.0	0.0	1.0	0.0	0.0	0.0	0.0	0.0	1.0	0.0	0.0	0.0	0.0	0.0	0.0	0.0	0.0	1.0	0.0	0.0
TANC2	26115	symbol	H. sapiens	26115	H. sapiens	TANC2	tetratricopeptide repeat, ankyrin repeat and coiled-coil containing 2		0.0	0.0	0.0	0.0	0.0	0.0	0.0	0.0	0.0	0.0	0.0	0.0	0.0	0.0	0.0	0.0	0.0	0.0	0.0	0.0
TAOK1	57551	symbol	H. sapiens	57551	H. sapiens	TAOK1	TAO kinase 1	GO:0043539 protein serine/threonine kinase activator activity;GO:0050321 tau-protein kinase activity;GO:0004709 MAP kinase kinase kinase activity	0.0	0.0	0.0	1.0	0.0	0.0	0.0	0.0	0.0	0.0	0.0	0.0	0.0	0.0	0.0	0.0	1.0	0.0	0.0	0.0
TARBP2	6895	symbol	H. sapiens	6895	H. sapiens	TARBP2	TARBP2 subunit of RISC loading complex	GO:0070883 pre-miRNA binding;GO:0035197 siRNA binding;GO:0035198 miRNA binding	0.0	0.0	0.0	0.0	0.0	0.0	0.0	0.0	0.0	0.0	0.0	0.0	0.0	0.0	0.0	0.0	0.0	0.0	0.0	0.0
TBCA	6902	symbol	H. sapiens	6902	H. sapiens	TBCA	tubulin folding cofactor A	GO:0048487 beta-tubulin binding;GO:0051087 chaperone binding;GO:0015631 tubulin binding	0.0	0.0	0.0	0.0	0.0	0.0	0.0	0.0	0.0	0.0	0.0	0.0	0.0	0.0	0.0	0.0	0.0	0.0	0.0	0.0
TBX2	6909	symbol	H. sapiens	6909	H. sapiens	TBX2	T-box transcription factor 2	GO:0001102 RNA polymerase II activating transcription factor binding;GO:0033613 activating transcription factor binding;GO:0001227 DNA-binding transcription repressor activity, RNA polymerase II-specific	0.0	1.0	1.0	0.0	0.0	0.0	0.0	0.0	0.0	0.0	0.0	0.0	0.0	0.0	0.0	1.0	0.0	0.0	0.0	0.0
TBX4	9496	symbol	H. sapiens	9496	H. sapiens	TBX4	T-box transcription factor 4	GO:0001102 RNA polymerase II activating transcription factor binding;GO:0033613 activating transcription factor binding;GO:0001085 RNA polymerase II transcription factor binding	0.0	1.0	1.0	0.0	0.0	0.0	0.0	0.0	0.0	0.0	0.0	0.0	0.0	0.0	0.0	0.0	0.0	0.0	0.0	0.0
TCAP	8557	symbol	H. sapiens	8557	H. sapiens	TCAP	titin-cap	GO:0070080 titin Z domain binding;GO:0051373 FATZ binding;GO:0031432 titin binding	0.0	0.0	0.0	0.0	0.0	0.0	0.0	0.0	0.0	0.0	0.0	0.0	0.0	0.0	0.0	0.0	0.0	1.0	0.0	0.0
TCERG1	10915	symbol	H. sapiens	10915	H. sapiens	TCERG1	transcription elongation regulator 1	GO:0070064 proline-rich region binding;GO:0001103 RNA polymerase II repressing transcription factor binding;GO:0070491 repressing transcription factor binding	0.0	0.0	1.0	0.0	0.0	0.0	0.0	0.0	1.0	0.0	0.0	0.0	0.0	0.0	0.0	0.0	0.0	0.0	0.0	0.0
TCF7	6932	symbol	H. sapiens	6932	H. sapiens	TCF7	transcription factor 7	GO:0001217 bacterial-type RNA polymerase transcriptional repressor activity, sequence-specific DNA binding;GO:0001130 bacterial-type RNA polymerase transcription factor activity, sequence-specific DNA binding;GO:0008013 beta-catenin binding	0.0	1.0	0.0	0.0	0.0	0.0	0.0	0.0	0.0	0.0	0.0	0.0	0.0	0.0	0.0	1.0	0.0	0.0	0.0	0.0
TCOF1	6949	symbol	H. sapiens	6949	H. sapiens	TCOF1	treacle ribosome biogenesis factor 1	GO:0001042 RNA polymerase I core binding;GO:0043175 RNA polymerase core enzyme binding;GO:0097110 scaffold protein binding	0.0	0.0	0.0	0.0	0.0	0.0	0.0	0.0	0.0	0.0	0.0	0.0	0.0	0.0	0.0	0.0	0.0	0.0	0.0	0.0
TERF2IP	54386	symbol	H. sapiens	54386	H. sapiens	TERF2IP	TERF2 interacting protein	GO:0098505 G-rich strand telomeric DNA binding;GO:0043047 single-stranded telomeric DNA binding;GO:0098847 sequence-specific single stranded DNA binding	0.0	0.0	0.0	0.0	0.0	0.0	0.0	0.0	0.0	0.0	0.0	0.0	0.0	0.0	0.0	0.0	0.0	0.0	0.0	0.0
TFCP2	7024	symbol	H. sapiens	7024	H. sapiens	TFCP2	transcription factor CP2	GO:0000978 RNA polymerase II proximal promoter sequence-specific DNA binding;GO:0001228 DNA-binding transcription activator activity, RNA polymerase II-specific;GO:0000987 proximal promoter sequence-specific DNA binding	0.0	1.0	1.0	0.0	0.0	0.0	0.0	0.0	0.0	0.0	0.0	0.0	0.0	0.0	0.0	0.0	0.0	0.0	0.0	0.0
THBS4	7060	symbol	H. sapiens	7060	H. sapiens	THBS4	thrombospondin 4	GO:0008083 growth factor activity;GO:0005178 integrin binding;GO:0008201 heparin binding	1.0	0.0	0.0	0.0	0.0	0.0	0.0	0.0	0.0	0.0	0.0	0.0	0.0	0.0	0.0	0.0	0.0	0.0	0.0	1.0
THG1L	54974	symbol	H. sapiens	54974	H. sapiens	THG1L	tRNA-histidine guanylyltransferase 1 like	GO:0008193 tRNA guanylyltransferase activity;GO:0008192 RNA guanylyltransferase activity;GO:0070568 guanylyltransferase activity	0.0	0.0	0.0	0.0	0.0	0.0	0.0	0.0	0.0	0.0	0.0	0.0	0.0	0.0	0.0	0.0	0.0	0.0	0.0	0.0
THRA	7067	symbol	H. sapiens	7067	H. sapiens	THRA	thyroid hormone receptor alpha	GO:0070324 thyroid hormone binding;GO:0004879 nuclear receptor activity;GO:0030374 nuclear receptor transcription coactivator activity	0.0	0.0	1.0	0.0	0.0	1.0	0.0	0.0	1.0	0.0	0.0	0.0	0.0	0.0	0.0	0.0	0.0	1.0	0.0	0.0
TIAF1	9220	symbol	H. sapiens	9220	H. sapiens	TIAF1	TGFB1-induced anti-apoptotic factor 1	GO:0042802 identical protein binding;GO:0005515 protein binding;GO:0005488 binding	0.0	0.0	0.0	0.0	0.0	0.0	0.0	0.0	0.0	0.0	0.0	0.0	0.0	0.0	0.0	0.0	0.0	0.0	0.0	0.0
TICAM2	353376	symbol	H. sapiens	353376	H. sapiens	TICAM2	toll like receptor adaptor molecule 2	GO:0005515 protein binding;GO:0005488 binding;GO:0003674 molecular_function	0.0	0.0	0.0	0.0	0.0	0.0	0.0	0.0	0.0	0.0	0.0	0.0	0.0	0.0	0.0	0.0	0.0	0.0	0.0	0.0
TIFAB	497189	symbol	H. sapiens	497189	H. sapiens	TIFAB	TIFA inhibitor		0.0	0.0	0.0	0.0	0.0	0.0	0.0	0.0	0.0	0.0	0.0	0.0	0.0	0.0	0.0	0.0	0.0	0.0	0.0	0.0
TIGD6	81789	symbol	H. sapiens	81789	H. sapiens	TIGD6	tigger transposable element derived 6	GO:0003677 DNA binding;GO:0003676 nucleic acid binding;GO:1901363 heterocyclic compound binding	0.0	0.0	0.0	0.0	0.0	0.0	0.0	0.0	0.0	0.0	0.0	0.0	0.0	0.0	0.0	0.0	0.0	0.0	0.0	0.0
TIGD7	91151	symbol	H. sapiens	91151	H. sapiens	TIGD7	tigger transposable element derived 7	GO:0003677 DNA binding;GO:0003676 nucleic acid binding;GO:1901363 heterocyclic compound binding	0.0	0.0	0.0	0.0	0.0	0.0	0.0	0.0	0.0	0.0	0.0	0.0	0.0	0.0	0.0	0.0	0.0	0.0	0.0	0.0
TIMD4	91937	symbol	H. sapiens	91937	H. sapiens	TIMD4	T cell immunoglobulin and mucin domain containing 4		0.0	0.0	0.0	0.0	0.0	0.0	0.0	0.0	0.0	0.0	0.0	0.0	0.0	0.0	0.0	0.0	0.0	0.0	0.0	0.0
TIMELESS	8914	symbol	H. sapiens	8914	H. sapiens	TIMELESS	timeless circadian regulator	GO:0003677 DNA binding;GO:0003676 nucleic acid binding;GO:1901363 heterocyclic compound binding	0.0	0.0	0.0	0.0	0.0	0.0	0.0	0.0	0.0	0.0	0.0	0.0	0.0	0.0	0.0	0.0	0.0	0.0	0.0	0.0
TLCD1	116238	symbol	H. sapiens	116238	H. sapiens	TLCD1	TLC domain containing 1		0.0	0.0	0.0	0.0	0.0	0.0	0.0	0.0	0.0	0.0	0.0	0.0	0.0	0.0	0.0	0.0	0.0	0.0	0.0	0.0
TMBIM6	7009	symbol	H. sapiens	7009	H. sapiens	TMBIM6	transmembrane BAX inhibitor motif containing 6	GO:0060698 endoribonuclease inhibitor activity;GO:0008428 ribonuclease inhibitor activity;GO:0031625 ubiquitin protein ligase binding	0.0	0.0	0.0	0.0	0.0	0.0	0.0	0.0	0.0	0.0	0.0	0.0	0.0	1.0	1.0	0.0	0.0	0.0	0.0	0.0
TMCO6	55374	symbol	H. sapiens	55374	H. sapiens	TMCO6	transmembrane and coiled-coil domains 6	GO:0061608 nuclear import signal receptor activity;GO:0140142 nucleocytoplasmic carrier activity;GO:0140104 molecular carrier activity	0.0	0.0	0.0	0.0	0.0	0.0	0.0	0.0	0.0	0.0	0.0	0.0	0.0	0.0	0.0	0.0	0.0	0.0	0.0	0.0
TMED7	51014	symbol	H. sapiens	51014	H. sapiens	TMED7	transmembrane p24 trafficking protein 7		0.0	0.0	0.0	0.0	0.0	0.0	0.0	0.0	0.0	0.0	0.0	0.0	0.0	0.0	0.0	0.0	0.0	0.0	0.0	0.0
TMED7.TICAM2						None	None	None	nan	nan	nan	nan	nan	nan	nan	nan	nan	nan	nan	nan	nan	nan	nan	nan	nan	nan	nan	nan
TMEM167A	153339	symbol	H. sapiens	153339	H. sapiens	TMEM167A	transmembrane protein 167A		0.0	0.0	0.0	0.0	0.0	0.0	0.0	0.0	0.0	0.0	0.0	0.0	0.0	0.0	0.0	0.0	0.0	0.0	0.0	0.0
TMEM170A	124491	symbol	H. sapiens	124491	H. sapiens	TMEM170A	transmembrane protein 170A	GO:0005515 protein binding;GO:0005488 binding;GO:0003674 molecular_function	0.0	0.0	0.0	0.0	0.0	0.0	0.0	0.0	0.0	0.0	0.0	0.0	0.0	0.0	0.0	0.0	0.0	0.0	0.0	0.0
TMEM171	134285	symbol	H. sapiens	134285	H. sapiens	TMEM171	transmembrane protein 171	GO:0005515 protein binding;GO:0005488 binding;GO:0003674 molecular_function	0.0	0.0	0.0	0.0	0.0	0.0	0.0	0.0	0.0	0.0	0.0	0.0	0.0	0.0	0.0	0.0	0.0	0.0	0.0	0.0
TMEM174	134288	symbol	H. sapiens	134288	H. sapiens	TMEM174	transmembrane protein 174	GO:0005515 protein binding;GO:0005488 binding;GO:0003674 molecular_function	0.0	0.0	0.0	0.0	0.0	0.0	0.0	0.0	0.0	0.0	0.0	0.0	0.0	0.0	0.0	0.0	0.0	0.0	0.0	0.0
TMEM199	147007	symbol	H. sapiens	147007	H. sapiens	TMEM199	transmembrane protein 199	GO:0005515 protein binding;GO:0005488 binding;GO:0003674 molecular_function	0.0	0.0	0.0	0.0	0.0	0.0	0.0	0.0	0.0	0.0	0.0	0.0	0.0	0.0	0.0	0.0	0.0	0.0	0.0	0.0
TMEM204	79652	symbol	H. sapiens	79652	H. sapiens	TMEM204	transmembrane protein 204		0.0	0.0	0.0	0.0	0.0	0.0	0.0	0.0	0.0	0.0	0.0	0.0	0.0	0.0	0.0	0.0	0.0	0.0	0.0	0.0
TMEM231	79583	symbol	H. sapiens	79583	H. sapiens	TMEM231	transmembrane protein 231	GO:0005515 protein binding;GO:0005488 binding;GO:0003674 molecular_function	0.0	0.0	0.0	0.0	0.0	0.0	0.0	0.0	0.0	0.0	0.0	0.0	0.0	0.0	0.0	0.0	0.0	0.0	0.0	0.0
TMEM232	642987	symbol	H. sapiens	642987	H. sapiens	TMEM232	transmembrane protein 232		0.0	0.0	0.0	0.0	0.0	0.0	0.0	0.0	0.0	0.0	0.0	0.0	0.0	0.0	0.0	0.0	0.0	0.0	0.0	0.0
TMEM97	27346	symbol	H. sapiens	27346	H. sapiens	TMEM97	transmembrane protein 97	GO:0005515 protein binding;GO:0005488 binding;GO:0003674 molecular_function	0.0	0.0	0.0	0.0	0.0	0.0	0.0	0.0	0.0	0.0	0.0	0.0	0.0	0.0	0.0	0.0	0.0	0.0	0.0	0.0
TMPRSS12	283471	symbol	H. sapiens	283471	H. sapiens	TMPRSS12	transmembrane serine protease 12	GO:0004252 serine-type endopeptidase activity;GO:0008236 serine-type peptidase activity;GO:0017171 serine hydrolase activity	0.0	0.0	0.0	0.0	0.0	0.0	0.0	0.0	0.0	0.0	0.0	0.0	0.0	0.0	0.0	0.0	0.0	0.0	0.0	0.0
TNFAIP1	7126	symbol	H. sapiens	7126	H. sapiens	TNFAIP1	TNF alpha induced protein 1	GO:0017049 GTP-Rho binding;GO:0017048 Rho GTPase binding;GO:0017016 Ras GTPase binding	0.0	0.0	0.0	0.0	0.0	0.0	0.0	0.0	0.0	0.0	0.0	0.0	0.0	0.0	0.0	0.0	0.0	0.0	0.0	0.0
TNFAIP8	25816	symbol	H. sapiens	25816	H. sapiens	TNFAIP8	TNF alpha induced protein 8	GO:0043027 cysteine-type endopeptidase inhibitor activity involved in apoptotic process;GO:0004869 cysteine-type endopeptidase inhibitor activity;GO:0043028 cysteine-type endopeptidase regulator activity involved in apoptotic process	0.0	0.0	0.0	0.0	0.0	0.0	0.0	0.0	0.0	0.0	0.0	0.0	0.0	0.0	1.0	0.0	0.0	0.0	0.0	0.0
TNIP1	10318	symbol	H. sapiens	10318	H. sapiens	TNIP1	TNFAIP3 interacting protein 1	GO:0051019 mitogen-activated protein kinase binding;GO:0031593 polyubiquitin modification-dependent protein binding;GO:0140030 modification-dependent protein binding	0.0	0.0	0.0	0.0	0.0	0.0	1.0	0.0	0.0	0.0	0.0	0.0	0.0	0.0	0.0	0.0	0.0	0.0	0.0	0.0
TNS4	84951	symbol	H. sapiens	84951	H. sapiens	TNS4	tensin 4	GO:0003779 actin binding;GO:0008092 cytoskeletal protein binding;GO:0005515 protein binding	0.0	0.0	0.0	0.0	0.0	0.0	0.0	0.0	0.0	0.0	0.0	0.0	0.0	0.0	0.0	0.0	0.0	0.0	0.0	0.0
TOP2A	7153	symbol	H. sapiens	7153	H. sapiens	TOP2A	DNA topoisomerase II alpha	GO:0003918 DNA topoisomerase type II (ATP-hydrolyzing) activity;GO:0061505 DNA topoisomerase II activity;GO:0003916 DNA topoisomerase activity	0.0	0.0	0.0	0.0	0.0	1.0	1.0	0.0	0.0	0.0	0.0	0.0	0.0	0.0	0.0	0.0	0.0	0.0	0.0	0.0
TRAF4	9618	symbol	H. sapiens	9618	H. sapiens	TRAF4	TNF receptor associated factor 4	GO:0031996 thioesterase binding;GO:0005164 tumor necrosis factor receptor binding;GO:0050699 WW domain binding	0.0	0.0	0.0	0.0	0.0	0.0	1.0	0.0	0.0	0.0	0.0	0.0	0.0	1.0	0.0	0.0	0.0	1.0	0.0	0.0
TRAP1	10131	symbol	H. sapiens	10131	H. sapiens	TRAP1	TNF receptor associated protein 1	GO:0005164 tumor necrosis factor receptor binding;GO:0032813 tumor necrosis factor receptor superfamily binding;GO:0005126 cytokine receptor binding	0.0	0.0	0.0	0.0	0.0	0.0	1.0	0.0	0.0	0.0	0.0	0.0	0.0	0.0	0.0	0.0	0.0	0.0	0.0	0.0
TRDMT1	1787	symbol	H. sapiens	1787	H. sapiens	TRDMT1	tRNA aspartic acid methyltransferase 1	GO:0016428 tRNA (cytosine-5-)-methyltransferase activity;GO:0016427 tRNA (cytosine) methyltransferase activity;GO:0008175 tRNA methyltransferase activity	0.0	0.0	0.0	0.0	0.0	0.0	0.0	0.0	0.0	0.0	0.0	0.0	0.0	0.0	0.0	0.0	0.0	0.0	0.0	0.0
TRIM23	373	symbol	H. sapiens	373	H. sapiens	TRIM23	tripartite motif containing 23	GO:0019003 GDP binding;GO:0003924 GTPase activity;GO:0005525 GTP binding	0.0	0.0	0.0	0.0	0.0	0.0	0.0	0.0	0.0	0.0	0.0	0.0	0.0	0.0	0.0	0.0	0.0	0.0	0.0	0.0
TRIM36	55521	symbol	H. sapiens	55521	H. sapiens	TRIM36	tripartite motif containing 36	GO:0043014 alpha-tubulin binding;GO:0015631 tubulin binding;GO:0004842 ubiquitin-protein transferase activity	0.0	0.0	0.0	0.0	0.0	0.0	0.0	0.0	0.0	0.0	0.0	0.0	0.0	0.0	0.0	0.0	0.0	0.0	0.0	0.0
TSLP	85480	symbol	H. sapiens	85480	H. sapiens	TSLP	thymic stromal lymphopoietin	GO:0005139 interleukin-7 receptor binding;GO:0005125 cytokine activity;GO:0070851 growth factor receptor binding	0.0	0.0	0.0	0.0	0.0	0.0	0.0	0.0	0.0	0.0	0.0	0.0	0.0	0.0	0.0	0.0	0.0	0.0	0.0	1.0
TSSK1B	83942	symbol	H. sapiens	83942	H. sapiens	TSSK1B	testis specific serine kinase 1B	GO:0000287 magnesium ion binding;GO:0004674 protein serine/threonine kinase activity;GO:0004672 protein kinase activity	0.0	0.0	0.0	0.0	0.0	0.0	0.0	0.0	0.0	0.0	0.0	0.0	0.0	0.0	0.0	0.0	1.0	0.0	0.0	0.0
TTC1	7265	symbol	H. sapiens	7265	H. sapiens	TTC1	tetratricopeptide repeat domain 1	GO:0051082 unfolded protein binding;GO:0005515 protein binding;GO:0005488 binding	0.0	0.0	0.0	0.0	0.0	0.0	0.0	0.0	0.0	0.0	0.0	0.0	0.0	0.0	0.0	0.0	0.0	0.0	0.0	0.0
TTC37	9652	symbol	H. sapiens	9652	H. sapiens	TTC37	tetratricopeptide repeat domain 37	GO:0005515 protein binding;GO:0005488 binding;GO:0003674 molecular_function	0.0	0.0	0.0	0.0	0.0	0.0	0.0	0.0	0.0	0.0	0.0	0.0	0.0	0.0	0.0	0.0	0.0	0.0	0.0	0.0
TUBA1A	7846	symbol	H. sapiens	7846	H. sapiens	TUBA1A	tubulin alpha 1a	GO:0005200 structural constituent of cytoskeleton;GO:0003924 GTPase activity;GO:0005525 GTP binding	0.0	0.0	0.0	0.0	0.0	0.0	0.0	0.0	0.0	0.0	0.0	0.0	0.0	0.0	0.0	0.0	0.0	1.0	0.0	0.0
TUBA1B	10376	symbol	H. sapiens	10376	H. sapiens	TUBA1B	tubulin alpha 1b	GO:0003725 double-stranded RNA binding;GO:0005200 structural constituent of cytoskeleton;GO:0031625 ubiquitin protein ligase binding	0.0	0.0	0.0	0.0	0.0	0.0	0.0	0.0	0.0	0.0	0.0	0.0	0.0	1.0	0.0	0.0	0.0	0.0	0.0	0.0
TUBAL3	79861	symbol	H. sapiens	79861	H. sapiens	TUBAL3	tubulin alpha like 3	GO:0005200 structural constituent of cytoskeleton;GO:0003924 GTPase activity;GO:0005525 GTP binding	0.0	0.0	0.0	0.0	0.0	0.0	0.0	0.0	0.0	0.0	0.0	0.0	0.0	0.0	0.0	0.0	0.0	0.0	0.0	0.0
TUBD1	51174	symbol	H. sapiens	51174	H. sapiens	TUBD1	tubulin delta 1	GO:0005200 structural constituent of cytoskeleton;GO:0003924 GTPase activity;GO:0005525 GTP binding	0.0	0.0	0.0	0.0	0.0	0.0	0.0	0.0	0.0	0.0	0.0	0.0	0.0	0.0	0.0	0.0	0.0	0.0	0.0	0.0
TXNDC15	79770	symbol	H. sapiens	79770	H. sapiens	TXNDC15	thioredoxin domain containing 15		0.0	0.0	0.0	0.0	0.0	0.0	0.0	0.0	0.0	0.0	0.0	0.0	0.0	0.0	0.0	0.0	0.0	0.0	0.0	0.0
UBE2B	7320	symbol	H. sapiens	7320	H. sapiens	UBE2B	ubiquitin conjugating enzyme E2 B	GO:0061631 ubiquitin conjugating enzyme activity;GO:0061650 ubiquitin-like protein conjugating enzyme activity;GO:0031625 ubiquitin protein ligase binding	0.0	0.0	0.0	0.0	0.0	0.0	0.0	0.0	0.0	0.0	0.0	0.0	0.0	1.0	0.0	0.0	0.0	0.0	0.0	0.0
UBE2D2	7322	symbol	H. sapiens	7322	H. sapiens	UBE2D2	ubiquitin conjugating enzyme E2 D2	GO:0061631 ubiquitin conjugating enzyme activity;GO:0061650 ubiquitin-like protein conjugating enzyme activity;GO:0031625 ubiquitin protein ligase binding	0.0	0.0	0.0	0.0	0.0	0.0	0.0	0.0	0.0	0.0	0.0	0.0	0.0	1.0	0.0	0.0	0.0	0.0	0.0	0.0
UBLCP1	134510	symbol	H. sapiens	134510	H. sapiens	UBLCP1	ubiquitin like domain containing CTD phosphatase 1	GO:0004722 protein serine/threonine phosphatase activity;GO:0004721 phosphoprotein phosphatase activity;GO:0016791 phosphatase activity	0.0	0.0	0.0	0.0	0.0	0.0	0.0	0.0	0.0	0.0	0.0	0.0	0.0	0.0	0.0	0.0	0.0	0.0	0.0	0.0
UCMA	221044	symbol	H. sapiens	221044	H. sapiens	UCMA	upper zone of growth plate and cartilage matrix associated		0.0	0.0	0.0	0.0	0.0	0.0	0.0	0.0	0.0	0.0	0.0	0.0	0.0	0.0	0.0	0.0	0.0	0.0	0.0	0.0
UCN3	114131	symbol	H. sapiens	114131	H. sapiens	UCN3	urocortin 3	GO:0051431 corticotropin-releasing hormone receptor 2 binding;GO:0051429 corticotropin-releasing hormone receptor binding;GO:0051428 peptide hormone receptor binding	0.0	0.0	0.0	0.0	0.0	0.0	0.0	0.0	0.0	0.0	0.0	0.0	0.0	0.0	0.0	0.0	0.0	0.0	0.0	0.0
UNC119	9094	symbol	H. sapiens	9094	H. sapiens	UNC119	unc-119 lipid binding chaperone	GO:0008289 lipid binding;GO:0005515 protein binding;GO:0005488 binding	0.0	0.0	0.0	0.0	0.0	0.0	0.0	0.0	0.0	0.0	0.0	0.0	0.0	0.0	0.0	0.0	0.0	0.0	0.0	0.0
UNKL	64718	symbol	H. sapiens	64718	H. sapiens	UNKL	unk like zinc finger	GO:0016740 transferase activity;GO:0046872 metal ion binding;GO:0043169 cation binding	0.0	0.0	0.0	0.0	0.0	0.0	0.0	0.0	0.0	0.0	0.0	0.0	0.0	0.0	0.0	0.0	0.0	0.0	0.0	0.0
UPF2	26019	symbol	H. sapiens	26019	H. sapiens	UPF2	UPF2 regulator of nonsense mediated mRNA decay	GO:0042162 telomeric DNA binding;GO:0043565 sequence-specific DNA binding;GO:0003723 RNA binding	0.0	0.0	0.0	0.0	0.0	0.0	0.0	0.0	0.0	0.0	0.0	0.0	0.0	0.0	0.0	0.0	0.0	0.0	0.0	0.0
UQCRQ	27089	symbol	H. sapiens	27089	H. sapiens	UQCRQ	ubiquinol-cytochrome c reductase complex III subunit VII	GO:0008121 ubiquinol-cytochrome-c reductase activity;GO:0016681 oxidoreductase activity, acting on diphenols and related substances as donors, cytochrome as acceptor;GO:0016679 oxidoreductase activity, acting on diphenols and related substances as donors	0.0	0.0	0.0	0.0	0.0	0.0	0.0	0.0	0.0	0.0	0.0	0.0	0.0	0.0	0.0	0.0	0.0	0.0	0.0	0.0
USP32	84669	symbol	H. sapiens	84669	H. sapiens	USP32	ubiquitin specific peptidase 32	GO:0004843 thiol-dependent ubiquitin-specific protease activity;GO:0036459 thiol-dependent ubiquitinyl hydrolase activity;GO:0019783 ubiquitin-like protein-specific protease activity	1.0	0.0	0.0	0.0	0.0	0.0	0.0	0.0	0.0	0.0	0.0	0.0	0.0	0.0	0.0	0.0	0.0	0.0	0.0	0.0
USP6NL	9712	symbol	H. sapiens	9712	H. sapiens	USP6NL	USP6 N-terminal like	GO:0017137 Rab GTPase binding;GO:0005096 GTPase activator activity;GO:0030695 GTPase regulator activity	0.0	0.0	0.0	0.0	0.0	0.0	0.0	0.0	0.0	0.0	0.0	0.0	0.0	0.0	0.0	0.0	0.0	0.0	0.0	0.0
UTP15	84135	symbol	H. sapiens	84135	H. sapiens	UTP15	UTP15 small subunit processome component	GO:0003723 RNA binding;GO:0003676 nucleic acid binding;GO:1901363 heterocyclic compound binding	0.0	0.0	0.0	0.0	0.0	0.0	0.0	0.0	0.0	0.0	0.0	0.0	0.0	0.0	0.0	0.0	0.0	0.0	0.0	0.0
VCAN	1462	symbol	H. sapiens	1462	H. sapiens	VCAN	versican	GO:0030021 extracellular matrix structural constituent conferring compression resistance;GO:0005540 hyaluronic acid binding;GO:0005201 extracellular matrix structural constituent	1.0	0.0	0.0	0.0	0.0	0.0	0.0	0.0	0.0	0.0	0.0	0.0	1.0	0.0	0.0	0.0	0.0	0.0	0.0	0.0
VDAC1	7416	symbol	H. sapiens	7416	H. sapiens	VDAC1	voltage dependent anion channel 1	GO:0008308 voltage-gated anion channel activity;GO:0015288 porin activity;GO:0022829 wide pore channel activity	0.0	0.0	0.0	0.0	0.0	0.0	1.0	0.0	0.0	0.0	1.0	0.0	0.0	0.0	0.0	0.0	0.0	0.0	0.0	0.0
VEPH1	79674	symbol	H. sapiens	79674	H. sapiens	VEPH1	ventricular zone expressed PH domain containing 1	GO:0005515 protein binding;GO:0005488 binding;GO:0003674 molecular_function	0.0	0.0	0.0	0.0	0.0	0.0	0.0	0.0	0.0	0.0	0.0	0.0	0.0	0.0	0.0	0.0	0.0	0.0	0.0	0.0
VIM	7431	symbol	H. sapiens	7431	H. sapiens	VIM	vimentin	GO:1990254 keratin filament binding;GO:0019215 intermediate filament binding;GO:0005212 structural constituent of eye lens	0.0	0.0	0.0	0.0	0.0	0.0	0.0	0.0	0.0	0.0	0.0	0.0	0.0	0.0	0.0	0.0	0.0	1.0	0.0	0.0
VTN	7448	symbol	H. sapiens	7448	H. sapiens	VTN	vitronectin	GO:0030247 polysaccharide binding;GO:0005044 scavenger receptor activity;GO:0001871 pattern binding	0.0	0.0	0.0	0.0	0.0	0.0	0.0	0.0	0.0	0.0	0.0	0.0	0.0	0.0	0.0	0.0	0.0	0.0	0.0	0.0
VTRNA1.1						None	None	None	nan	nan	nan	nan	nan	nan	nan	nan	nan	nan	nan	nan	nan	nan	nan	nan	nan	nan	nan	nan
VTRNA1.3						None	None	None	nan	nan	nan	nan	nan	nan	nan	nan	nan	nan	nan	nan	nan	nan	nan	nan	nan	nan	nan	nan
WDR36	134430	symbol	H. sapiens	134430	H. sapiens	WDR36	WD repeat domain 36	GO:0003723 RNA binding;GO:0003676 nucleic acid binding;GO:1901363 heterocyclic compound binding	0.0	0.0	0.0	0.0	0.0	0.0	0.0	0.0	0.0	0.0	0.0	0.0	0.0	0.0	0.0	0.0	0.0	0.0	0.0	0.0
WDR41	55255	symbol	H. sapiens	55255	H. sapiens	WDR41	WD repeat domain 41	GO:0017112 Rab guanyl-nucleotide exchange factor activity;GO:0005088 Ras guanyl-nucleotide exchange factor activity;GO:0017137 Rab GTPase binding	0.0	0.0	0.0	0.0	0.0	0.0	0.0	0.0	0.0	0.0	0.0	0.0	0.0	0.0	0.0	0.0	0.0	0.0	0.0	0.0
WDR55	54853	symbol	H. sapiens	54853	H. sapiens	WDR55	WD repeat domain 55	GO:0003674 molecular_function	0.0	0.0	0.0	0.0	0.0	0.0	0.0	0.0	0.0	0.0	0.0	0.0	0.0	0.0	0.0	0.0	0.0	0.0	0.0	0.0
WDR59	79726	symbol	H. sapiens	79726	H. sapiens	WDR59	WD repeat domain 59	GO:0005515 protein binding;GO:0005488 binding;GO:0003674 molecular_function	0.0	0.0	0.0	0.0	0.0	0.0	0.0	0.0	0.0	0.0	0.0	0.0	0.0	0.0	0.0	0.0	0.0	0.0	0.0	0.0
WIPF2	147179	symbol	H. sapiens	147179	H. sapiens	WIPF2	WAS/WASL interacting protein family member 2	GO:0051015 actin filament binding;GO:0003779 actin binding;GO:0008092 cytoskeletal protein binding	0.0	0.0	0.0	0.0	0.0	0.0	0.0	0.0	0.0	0.0	0.0	0.0	0.0	0.0	0.0	0.0	0.0	0.0	0.0	0.0
WNT10B	7480	symbol	H. sapiens	7480	H. sapiens	WNT10B	Wnt family member 10B	GO:0005109 frizzled binding;GO:0001664 G protein-coupled receptor binding;GO:0048018 receptor ligand activity	0.0	0.0	0.0	0.0	0.0	0.0	0.0	0.0	0.0	0.0	0.0	0.0	0.0	0.0	0.0	0.0	0.0	0.0	0.0	0.0
WNT8A	7478	symbol	H. sapiens	7478	H. sapiens	WNT8A	Wnt family member 8A	GO:0005109 frizzled binding;GO:0001664 G protein-coupled receptor binding;GO:0048018 receptor ligand activity	0.0	0.0	0.0	0.0	0.0	0.0	0.0	0.0	0.0	0.0	0.0	0.0	0.0	0.0	0.0	0.0	0.0	0.0	0.0	0.0
WWC1	23286	symbol	H. sapiens	23286	H. sapiens	WWC1	WW and C2 domain containing 1	GO:0003713 transcription coactivator activity;GO:0003712 transcription coregulator activity;GO:0019900 kinase binding	0.0	0.0	0.0	0.0	0.0	0.0	1.0	0.0	1.0	0.0	0.0	0.0	0.0	0.0	0.0	0.0	0.0	0.0	0.0	0.0
XRCC4	7518	symbol	H. sapiens	7518	H. sapiens	XRCC4	X-ray repair cross complementing 4	GO:0008022 protein C-terminus binding;GO:0016874 ligase activity;GO:0042802 identical protein binding	0.0	0.0	0.0	0.0	0.0	0.0	0.0	0.0	0.0	0.0	0.0	0.0	0.0	0.0	0.0	0.0	0.0	0.0	0.0	0.0
YIPF5	81555	symbol	H. sapiens	81555	H. sapiens	YIPF5	Yip1 domain family member 5	GO:0005515 protein binding;GO:0005488 binding;GO:0003674 molecular_function	0.0	0.0	0.0	0.0	0.0	0.0	0.0	0.0	0.0	0.0	0.0	0.0	0.0	0.0	0.0	0.0	0.0	0.0	0.0	0.0
YTHDC2	64848	symbol	H. sapiens	64848	H. sapiens	YTHDC2	YTH domain containing 2	GO:0034458 3'-5' RNA helicase activity;GO:0008186 RNA-dependent ATPase activity;GO:1990247 N6-methyladenosine-containing RNA binding	0.0	0.0	0.0	0.0	0.0	0.0	0.0	0.0	0.0	0.0	0.0	0.0	0.0	0.0	0.0	0.0	0.0	0.0	0.0	0.0
ZBTB39	9880	symbol	H. sapiens	9880	H. sapiens	ZBTB39	zinc finger and BTB domain containing 39	GO:0003677 DNA binding;GO:0046872 metal ion binding;GO:0043169 cation binding	0.0	0.0	0.0	0.0	0.0	0.0	0.0	0.0	0.0	0.0	0.0	0.0	0.0	0.0	0.0	0.0	0.0	0.0	0.0	0.0
ZC3H10	84872	symbol	H. sapiens	84872	H. sapiens	ZC3H10	zinc finger CCCH-type containing 10	GO:0035198 miRNA binding;GO:0061980 regulatory RNA binding;GO:0003723 RNA binding	0.0	0.0	0.0	0.0	0.0	0.0	0.0	0.0	0.0	0.0	0.0	0.0	0.0	0.0	0.0	0.0	0.0	0.0	0.0	0.0
ZCCHC10	54819	symbol	H. sapiens	54819	H. sapiens	ZCCHC10	zinc finger CCHC-type containing 10	GO:0008270 zinc ion binding;GO:0046914 transition metal ion binding;GO:0046872 metal ion binding	0.0	0.0	0.0	0.0	0.0	0.0	0.0	0.0	0.0	0.0	0.0	0.0	0.0	0.0	0.0	0.0	0.0	0.0	0.0	0.0
ZCCHC14	23174	symbol	H. sapiens	23174	H. sapiens	ZCCHC14	zinc finger CCHC-type containing 14	GO:0035091 phosphatidylinositol binding;GO:0005543 phospholipid binding;GO:0008270 zinc ion binding	0.0	0.0	0.0	0.0	0.0	0.0	0.0	0.0	0.0	0.0	0.0	0.0	0.0	0.0	0.0	0.0	0.0	0.0	0.0	0.0
ZCCHC9	84240	symbol	H. sapiens	84240	H. sapiens	ZCCHC9	zinc finger CCHC-type containing 9	GO:0008270 zinc ion binding;GO:0046914 transition metal ion binding;GO:0003723 RNA binding	0.0	0.0	0.0	0.0	0.0	0.0	0.0	0.0	0.0	0.0	0.0	0.0	0.0	0.0	0.0	0.0	0.0	0.0	0.0	0.0
ZDHHC17	23390	symbol	H. sapiens	23390	H. sapiens	ZDHHC17	zinc finger DHHC-type palmitoyltransferase 17	GO:0015095 magnesium ion transmembrane transporter activity;GO:0019706 protein-cysteine S-palmitoyltransferase activity;GO:0019707 protein-cysteine S-acyltransferase activity	0.0	0.0	0.0	0.0	0.0	0.0	0.0	0.0	0.0	0.0	1.0	0.0	0.0	0.0	0.0	0.0	0.0	0.0	0.0	0.0
ZDHHC7	55625	symbol	H. sapiens	55625	H. sapiens	ZDHHC7	zinc finger DHHC-type palmitoyltransferase 7	GO:0019706 protein-cysteine S-palmitoyltransferase activity;GO:0019707 protein-cysteine S-acyltransferase activity;GO:0016417 S-acyltransferase activity	0.0	0.0	0.0	0.0	0.0	0.0	0.0	0.0	0.0	0.0	0.0	0.0	0.0	0.0	0.0	0.0	0.0	0.0	0.0	0.0
ZFP1	162239	symbol	H. sapiens	162239	H. sapiens	ZFP1	ZFP1 zinc finger protein	GO:0003677 DNA binding;GO:0046872 metal ion binding;GO:0043169 cation binding	0.0	0.0	0.0	0.0	0.0	0.0	0.0	0.0	0.0	0.0	0.0	0.0	0.0	0.0	0.0	0.0	0.0	0.0	0.0	0.0
ZFP64	55734	symbol	H. sapiens	55734	H. sapiens	ZFP64	ZFP64 zinc finger protein	GO:0003677 DNA binding;GO:0046872 metal ion binding;GO:0043169 cation binding	0.0	0.0	0.0	0.0	0.0	0.0	0.0	0.0	0.0	0.0	0.0	0.0	0.0	0.0	0.0	0.0	0.0	0.0	0.0	0.0
ZFPM1	161882	symbol	H. sapiens	161882	H. sapiens	ZFPM1	zinc finger protein, FOG family member 1	GO:0001102 RNA polymerase II activating transcription factor binding;GO:0033613 activating transcription factor binding;GO:0001227 DNA-binding transcription repressor activity, RNA polymerase II-specific	0.0	1.0	1.0	0.0	0.0	0.0	0.0	0.0	0.0	0.0	0.0	0.0	0.0	0.0	0.0	1.0	0.0	0.0	0.0	0.0
ZFYVE16	9765	symbol	H. sapiens	9765	H. sapiens	ZFYVE16	zinc finger FYVE-type containing 16	GO:0005545 1-phosphatidylinositol binding;GO:0005547 phosphatidylinositol-3,4,5-trisphosphate binding;GO:1901981 phosphatidylinositol phosphate binding	0.0	0.0	0.0	0.0	0.0	0.0	0.0	0.0	0.0	0.0	0.0	0.0	0.0	0.0	0.0	0.0	0.0	0.0	0.0	0.0
ZMAT2	153527	symbol	H. sapiens	153527	H. sapiens	ZMAT2	zinc finger matrin-type 2	GO:0008270 zinc ion binding;GO:0046914 transition metal ion binding;GO:0003677 DNA binding	0.0	0.0	0.0	0.0	0.0	0.0	0.0	0.0	0.0	0.0	0.0	0.0	0.0	0.0	0.0	0.0	0.0	0.0	0.0	0.0
ZNF174	7727	symbol	H. sapiens	7727	H. sapiens	ZNF174	zinc finger protein 174	GO:0042803 protein homodimerization activity;GO:0000981 DNA-binding transcription factor activity, RNA polymerase II-specific;GO:0044212 transcription regulatory region DNA binding	0.0	0.0	0.0	0.0	0.0	0.0	0.0	0.0	0.0	0.0	0.0	0.0	0.0	0.0	0.0	0.0	0.0	0.0	0.0	0.0
ZNF205	7755	symbol	H. sapiens	7755	H. sapiens	ZNF205	zinc finger protein 205	GO:0001227 DNA-binding transcription repressor activity, RNA polymerase II-specific;GO:0000977 RNA polymerase II regulatory region sequence-specific DNA binding;GO:0000976 transcription regulatory region sequence-specific DNA binding	0.0	0.0	0.0	0.0	0.0	0.0	0.0	0.0	0.0	0.0	0.0	0.0	0.0	0.0	0.0	1.0	0.0	0.0	0.0	0.0
ZNF213	7760	symbol	H. sapiens	7760	H. sapiens	ZNF213	zinc finger protein 213	GO:0003700 DNA-binding transcription factor activity;GO:0140110 transcription regulator activity;GO:0003677 DNA binding	0.0	0.0	0.0	0.0	0.0	0.0	0.0	0.0	0.0	0.0	0.0	0.0	0.0	0.0	0.0	0.0	0.0	0.0	0.0	0.0
ZNF217	7764	symbol	H. sapiens	7764	H. sapiens	ZNF217	zinc finger protein 217	GO:0001227 DNA-binding transcription repressor activity, RNA polymerase II-specific;GO:0000978 RNA polymerase II proximal promoter sequence-specific DNA binding;GO:0000987 proximal promoter sequence-specific DNA binding	0.0	1.0	0.0	0.0	0.0	0.0	0.0	0.0	0.0	0.0	0.0	0.0	0.0	0.0	0.0	1.0	0.0	0.0	0.0	0.0
ZNF23	7571	symbol	H. sapiens	7571	H. sapiens	ZNF23	zinc finger protein 23	GO:0003677 DNA binding;GO:0046872 metal ion binding;GO:0043169 cation binding	0.0	0.0	0.0	0.0	0.0	0.0	0.0	0.0	0.0	0.0	0.0	0.0	0.0	0.0	0.0	0.0	0.0	0.0	0.0	0.0
ZNF263	10127	symbol	H. sapiens	10127	H. sapiens	ZNF263	zinc finger protein 263	GO:0001227 DNA-binding transcription repressor activity, RNA polymerase II-specific;GO:0000981 DNA-binding transcription factor activity, RNA polymerase II-specific;GO:0043565 sequence-specific DNA binding	0.0	0.0	0.0	0.0	0.0	0.0	0.0	0.0	0.0	0.0	0.0	0.0	0.0	0.0	0.0	1.0	0.0	0.0	0.0	0.0
ZNF300	91975	symbol	H. sapiens	91975	H. sapiens	ZNF300	zinc finger protein 300	GO:0001228 DNA-binding transcription activator activity, RNA polymerase II-specific;GO:0000981 DNA-binding transcription factor activity, RNA polymerase II-specific;GO:0043565 sequence-specific DNA binding	0.0	1.0	0.0	0.0	0.0	0.0	0.0	0.0	0.0	0.0	0.0	0.0	0.0	0.0	0.0	0.0	0.0	0.0	0.0	0.0
ZNF366	167465	symbol	H. sapiens	167465	H. sapiens	ZNF366	zinc finger protein 366	GO:0030331 estrogen receptor binding;GO:0035258 steroid hormone receptor binding;GO:0035257 nuclear hormone receptor binding	0.0	0.0	1.0	0.0	0.0	0.0	0.0	0.0	1.0	0.0	0.0	0.0	0.0	0.0	0.0	0.0	0.0	0.0	0.0	0.0
ZNF385A	25946	symbol	H. sapiens	25946	H. sapiens	ZNF385A	zinc finger protein 385A	GO:0002039 p53 binding;GO:0003730 mRNA 3'-UTR binding;GO:0003729 mRNA binding	0.0	0.0	0.0	0.0	0.0	0.0	0.0	1.0	0.0	0.0	0.0	0.0	0.0	0.0	0.0	0.0	0.0	0.0	0.0	0.0
ZNF469	84627	symbol	H. sapiens	84627	H. sapiens	ZNF469	zinc finger protein 469	GO:0003677 DNA binding;GO:0046872 metal ion binding;GO:0043169 cation binding	0.0	0.0	0.0	0.0	0.0	0.0	0.0	0.0	0.0	0.0	0.0	0.0	0.0	0.0	0.0	0.0	0.0	0.0	0.0	0.0
ZNF474	133923	symbol	H. sapiens	133923	H. sapiens	ZNF474	zinc finger protein 474	GO:0046872 metal ion binding;GO:0043169 cation binding;GO:0003676 nucleic acid binding	0.0	0.0	0.0	0.0	0.0	0.0	0.0	0.0	0.0	0.0	0.0	0.0	0.0	0.0	0.0	0.0	0.0	0.0	0.0	0.0
ZNF597	146434	symbol	H. sapiens	146434	H. sapiens	ZNF597	zinc finger protein 597	GO:0046872 metal ion binding;GO:0043169 cation binding;GO:0043167 ion binding	0.0	0.0	0.0	0.0	0.0	0.0	0.0	0.0	0.0	0.0	0.0	0.0	0.0	0.0	0.0	0.0	0.0	0.0	0.0	0.0
ZNF608	57507	symbol	H. sapiens	57507	H. sapiens	ZNF608	zinc finger protein 608	GO:0046872 metal ion binding;GO:0043169 cation binding;GO:0003676 nucleic acid binding	0.0	0.0	0.0	0.0	0.0	0.0	0.0	0.0	0.0	0.0	0.0	0.0	0.0	0.0	0.0	0.0	0.0	0.0	0.0	0.0
ZNF641	121274	symbol	H. sapiens	121274	H. sapiens	ZNF641	zinc finger protein 641	GO:0003677 DNA binding;GO:0046872 metal ion binding;GO:0043169 cation binding	0.0	0.0	0.0	0.0	0.0	0.0	0.0	0.0	0.0	0.0	0.0	0.0	0.0	0.0	0.0	0.0	0.0	0.0	0.0	0.0
ZNF740	283337	symbol	H. sapiens	283337	H. sapiens	ZNF740	zinc finger protein 740	GO:0000981 DNA-binding transcription factor activity, RNA polymerase II-specific;GO:0044212 transcription regulatory region DNA binding;GO:0001067 regulatory region nucleic acid binding	0.0	0.0	0.0	0.0	0.0	0.0	0.0	0.0	0.0	0.0	0.0	0.0	0.0	0.0	0.0	0.0	0.0	0.0	0.0	0.0
ZNF75A	7627	symbol	H. sapiens	7627	H. sapiens	ZNF75A	zinc finger protein 75a	GO:0043565 sequence-specific DNA binding;GO:0003700 DNA-binding transcription factor activity;GO:0140110 transcription regulator activity	0.0	0.0	0.0	0.0	0.0	0.0	0.0	0.0	0.0	0.0	0.0	0.0	0.0	0.0	0.0	0.0	0.0	0.0	0.0	0.0
ZNF778	197320	symbol	H. sapiens	197320	H. sapiens	ZNF778	zinc finger protein 778	GO:0043565 sequence-specific DNA binding;GO:0003700 DNA-binding transcription factor activity;GO:0140110 transcription regulator activity	0.0	0.0	0.0	0.0	0.0	0.0	0.0	0.0	0.0	0.0	0.0	0.0	0.0	0.0	0.0	0.0	0.0	0.0	0.0	0.0
ZNRF1	84937	symbol	H. sapiens	84937	H. sapiens	ZNRF1	zinc and ring finger 1	GO:0061630 ubiquitin protein ligase activity;GO:0061659 ubiquitin-like protein ligase activity;GO:0004842 ubiquitin-protein transferase activity	0.0	0.0	0.0	0.0	0.0	0.0	0.0	0.0	0.0	0.0	0.0	0.0	0.0	0.0	0.0	0.0	0.0	0.0	0.0	0.0
ZPBP2	124626	symbol	H. sapiens	124626	H. sapiens	ZPBP2	zona pellucida binding protein 2		0.0	0.0	0.0	0.0	0.0	0.0	0.0	0.0	0.0	0.0	0.0	0.0	0.0	0.0	0.0	0.0	0.0	0.0	0.0	0.0
ZSCAN10	84891	symbol	H. sapiens	84891	H. sapiens	ZSCAN10	zinc finger and SCAN domain containing 10	GO:0043565 sequence-specific DNA binding;GO:0003700 DNA-binding transcription factor activity;GO:0140110 transcription regulator activity	0.0	0.0	0.0	0.0	0.0	0.0	0.0	0.0	0.0	0.0	0.0	0.0	0.0	0.0	0.0	0.0	0.0	0.0	0.0	0.0
ZSWIM6	57688	symbol	H. sapiens	57688	H. sapiens	ZSWIM6	zinc finger SWIM-type containing 6	GO:0008270 zinc ion binding;GO:0046914 transition metal ion binding;GO:0046872 metal ion binding	0.0	0.0	0.0	0.0	0.0	0.0	0.0	0.0	0.0	0.0	0.0	0.0	0.0	0.0	0.0	0.0	0.0	0.0	0.0	0.0
ABAT	18	symbol	H. sapiens	18	H. sapiens	ABAT	4-aminobutyrate aminotransferase	GO:0034386 4-aminobutyrate:2-oxoglutarate transaminase activity;GO:0047298 (S)-3-amino-2-methylpropionate transaminase activity;GO:0032145 succinate-semialdehyde dehydrogenase binding	0.0	0.0	0.0	0.0	0.0	0.0	0.0	0.0	0.0	0.0	0.0	0.0	0.0	0.0	0.0	0.0	0.0	0.0	0.0	0.0
ABCA2	20	symbol	H. sapiens	20	H. sapiens	ABCA2	ATP binding cassette subfamily A member 2	GO:0099038 ceramide-translocating ATPase activity;GO:0004012 phospholipid-translocating ATPase activity;GO:0035620 ceramide transporter activity	0.0	0.0	0.0	0.0	0.0	0.0	0.0	0.0	0.0	0.0	0.0	0.0	0.0	0.0	1.0	0.0	0.0	0.0	0.0	0.0
ABCD3	5825	symbol	H. sapiens	5825	H. sapiens	ABCD3	ATP binding cassette subfamily D member 3	GO:0005324 long-chain fatty acid transporter activity;GO:0042626 ATPase activity, coupled to transmembrane movement of substances;GO:0043492 ATPase activity, coupled to movement of substances	0.0	0.0	0.0	0.0	0.0	0.0	0.0	0.0	0.0	0.0	0.0	0.0	0.0	0.0	0.0	0.0	0.0	0.0	0.0	0.0
ABCF1	23	symbol	H. sapiens	23	H. sapiens	ABCF1	ATP binding cassette subfamily F member 1	GO:0008135 translation factor activity, RNA binding;GO:0016887 ATPase activity;GO:0017111 nucleoside-triphosphatase activity	0.0	0.0	0.0	0.0	0.0	0.0	0.0	0.0	0.0	0.0	0.0	0.0	0.0	0.0	0.0	0.0	0.0	0.0	0.0	0.0
ABCG1	9619	symbol	H. sapiens	9619	H. sapiens	ABCG1	ATP binding cassette subfamily G member 1	GO:0034041 sterol-transporting ATPase activity;GO:0034040 lipid-transporting ATPase activity;GO:0090554 phosphatidylcholine-translocating ATPase activity	0.0	0.0	0.0	0.0	0.0	0.0	0.0	0.0	0.0	0.0	0.0	0.0	0.0	0.0	0.0	0.0	0.0	0.0	0.0	0.0
ABHD1	84696	symbol	H. sapiens	84696	H. sapiens	ABHD1	abhydrolase domain containing 1	GO:0047372 acylglycerol lipase activity;GO:0034338 short-chain carboxylesterase activity;GO:0016298 lipase activity	0.0	0.0	0.0	0.0	0.0	0.0	0.0	0.0	0.0	0.0	0.0	0.0	0.0	0.0	0.0	0.0	0.0	0.0	0.0	0.0
ABT1	29777	symbol	H. sapiens	29777	H. sapiens	ABT1	activator of basal transcription 1	GO:0003713 transcription coactivator activity;GO:0003712 transcription coregulator activity;GO:0140110 transcription regulator activity	0.0	0.0	0.0	0.0	0.0	0.0	0.0	0.0	1.0	0.0	0.0	0.0	0.0	0.0	0.0	0.0	0.0	0.0	0.0	0.0
ABTB2	25841	symbol	H. sapiens	25841	H. sapiens	ABTB2	ankyrin repeat and BTB domain containing 2	GO:0046982 protein heterodimerization activity;GO:0046983 protein dimerization activity;GO:0005515 protein binding	0.0	0.0	0.0	0.0	0.0	0.0	0.0	0.0	0.0	0.0	0.0	0.0	0.0	0.0	0.0	0.0	0.0	0.0	0.0	0.0
ACADSB	36	symbol	H. sapiens	36	H. sapiens	ACADSB	acyl-CoA dehydrogenase short/branched chain	GO:0003995 acyl-CoA dehydrogenase activity;GO:0016627 oxidoreductase activity, acting on the CH-CH group of donors;GO:0050660 flavin adenine dinucleotide binding	0.0	0.0	0.0	0.0	0.0	0.0	0.0	0.0	0.0	0.0	0.0	0.0	0.0	0.0	0.0	0.0	0.0	0.0	0.0	0.0
ACBD4	79777	symbol	H. sapiens	79777	H. sapiens	ACBD4	acyl-CoA binding domain containing 4	GO:0000062 fatty-acyl-CoA binding;GO:1901567 fatty acid derivative binding;GO:1901681 sulfur compound binding	0.0	0.0	0.0	0.0	0.0	0.0	0.0	0.0	0.0	0.0	0.0	0.0	0.0	0.0	0.0	0.0	0.0	0.0	0.0	0.0
ACOX2	8309	symbol	H. sapiens	8309	H. sapiens	ACOX2	acyl-CoA oxidase 2	GO:0033791 3alpha,7alpha,12alpha-trihydroxy-5beta-cholestanoyl-CoA 24-hydroxylase activity;GO:0003997 acyl-CoA oxidase activity;GO:0016634 oxidoreductase activity, acting on the CH-CH group of donors, oxygen as acceptor	0.0	0.0	0.0	0.0	0.0	0.0	0.0	0.0	0.0	0.0	0.0	0.0	1.0	0.0	0.0	0.0	0.0	0.0	0.0	0.0
ACTL6A	86	symbol	H. sapiens	86	H. sapiens	ACTL6A	actin like 6A	GO:0031492 nucleosomal DNA binding;GO:0031491 nucleosome binding;GO:0031490 chromatin DNA binding	0.0	1.0	0.0	0.0	0.0	1.0	0.0	0.0	1.0	0.0	0.0	0.0	0.0	0.0	0.0	0.0	0.0	0.0	0.0	0.0
ACTR3B	57180	symbol	H. sapiens	57180	H. sapiens	ACTR3B	actin related protein 3B	GO:0051015 actin filament binding;GO:0003779 actin binding;GO:0008092 cytoskeletal protein binding	0.0	0.0	0.0	0.0	0.0	0.0	0.0	0.0	0.0	0.0	0.0	0.0	0.0	0.0	0.0	0.0	0.0	0.0	0.0	0.0
ADCY1	107	symbol	H. sapiens	107	H. sapiens	ADCY1	adenylate cyclase 1	GO:0008294 calcium- and calmodulin-responsive adenylate cyclase activity;GO:0004016 adenylate cyclase activity;GO:0016849 phosphorus-oxygen lyase activity	0.0	0.0	0.0	0.0	0.0	0.0	0.0	0.0	0.0	0.0	0.0	0.0	0.0	0.0	0.0	0.0	0.0	0.0	0.0	0.0
ADCY9	115	symbol	H. sapiens	115	H. sapiens	ADCY9	adenylate cyclase 9	GO:0004016 adenylate cyclase activity;GO:0016849 phosphorus-oxygen lyase activity;GO:0009975 cyclase activity	0.0	0.0	0.0	0.0	0.0	0.0	0.0	0.0	0.0	0.0	0.0	0.0	0.0	0.0	0.0	0.0	0.0	0.0	0.0	0.0
ADM	133	symbol	H. sapiens	133	H. sapiens	ADM	adrenomedullin	GO:0031700 adrenomedullin receptor binding;GO:0005179 hormone activity;GO:0001664 G protein-coupled receptor binding	0.0	0.0	0.0	0.0	0.0	0.0	0.0	0.0	0.0	0.0	0.0	0.0	0.0	0.0	0.0	0.0	0.0	0.0	0.0	0.0
ADSL	158	symbol	H. sapiens	158	H. sapiens	ADSL	adenylosuccinate lyase	GO:0070626 (S)-2-(5-amino-1-(5-phospho-D-ribosyl)imidazole-4-carboxamido)succinate AMP-lyase (fumarate-forming) activity;GO:0004018 N6-(1,2-dicarboxyethyl)AMP AMP-lyase (fumarate-forming) activity;GO:0016842 amidine-lyase activity	0.0	0.0	0.0	0.0	0.0	0.0	0.0	0.0	0.0	0.0	0.0	0.0	0.0	0.0	0.0	0.0	0.0	0.0	0.0	0.0
AFF3	3899	symbol	H. sapiens	3899	H. sapiens	AFF3	AF4/FMR2 family member 3	GO:0003690 double-stranded DNA binding;GO:0003677 DNA binding;GO:0003676 nucleic acid binding	0.0	0.0	0.0	0.0	0.0	0.0	0.0	0.0	0.0	0.0	0.0	0.0	0.0	0.0	0.0	0.0	0.0	0.0	0.0	0.0
AIF1L	83543	symbol	H. sapiens	83543	H. sapiens	AIF1L	allograft inflammatory factor 1 like	GO:0051015 actin filament binding;GO:0003779 actin binding;GO:0005509 calcium ion binding	1.0	0.0	0.0	0.0	0.0	0.0	0.0	0.0	0.0	0.0	0.0	0.0	0.0	0.0	0.0	0.0	0.0	0.0	0.0	0.0
AK2	204	symbol	H. sapiens	204	H. sapiens	AK2	adenylate kinase 2	GO:0004017 adenylate kinase activity;GO:0050145 nucleoside monophosphate kinase activity;GO:0019205 nucleobase-containing compound kinase activity	0.0	0.0	0.0	0.0	0.0	0.0	0.0	0.0	0.0	0.0	0.0	0.0	0.0	0.0	0.0	0.0	1.0	0.0	0.0	0.0
AKR7A3	22977	symbol	H. sapiens	22977	H. sapiens	AKR7A3	aldo-keto reductase family 7 member A3	GO:0004033 aldo-keto reductase (NADP) activity;GO:0009055 electron transfer activity;GO:0016616 oxidoreductase activity, acting on the CH-OH group of donors, NAD or NADP as acceptor	0.0	0.0	0.0	0.0	0.0	0.0	0.0	0.0	0.0	1.0	0.0	0.0	0.0	0.0	0.0	0.0	0.0	0.0	0.0	0.0
AKR7L	246181	symbol	H. sapiens	246181	H. sapiens	AKR7L	aldo-keto reductase family 7 like (gene/pseudogene)	GO:0016491 oxidoreductase activity;GO:0003824 catalytic activity;GO:0003674 molecular_function	0.0	0.0	0.0	0.0	0.0	0.0	0.0	0.0	0.0	0.0	0.0	0.0	0.0	0.0	0.0	0.0	0.0	0.0	0.0	0.0
ALAD	210	symbol	H. sapiens	210	H. sapiens	ALAD	aminolevulinate dehydratase	GO:0004655 porphobilinogen synthase activity;GO:1904854 proteasome core complex binding;GO:0016836 hydro-lyase activity	0.0	0.0	0.0	0.0	0.0	0.0	0.0	0.0	0.0	0.0	0.0	0.0	0.0	0.0	0.0	0.0	0.0	0.0	0.0	0.0
ALG3	10195	symbol	H. sapiens	10195	H. sapiens	ALG3	ALG3 alpha-1,3- mannosyltransferase	GO:0052925 dol-P-Man:Man(5)GlcNAc(2)-PP-Dol alpha-1,3-mannosyltransferase activity;GO:0000033 alpha-1,3-mannosyltransferase activity;GO:0000030 mannosyltransferase activity	0.0	0.0	0.0	0.0	0.0	0.0	0.0	0.0	0.0	0.0	0.0	0.0	0.0	0.0	0.0	0.0	0.0	0.0	0.0	0.0
AMD1	262	symbol	H. sapiens	262	H. sapiens	AMD1	adenosylmethionine decarboxylase 1	GO:0019810 putrescine binding;GO:0004014 adenosylmethionine decarboxylase activity;GO:0019808 polyamine binding	0.0	0.0	0.0	0.0	0.0	0.0	0.0	0.0	0.0	0.0	0.0	0.0	0.0	0.0	0.0	0.0	0.0	0.0	0.0	0.0
AMFR	267	symbol	H. sapiens	267	H. sapiens	AMFR	autocrine motility factor receptor	GO:1904288 BAT3 complex binding;GO:0034450 ubiquitin-ubiquitin ligase activity;GO:1990381 ubiquitin-specific protease binding	0.0	0.0	0.0	0.0	0.0	0.0	0.0	0.0	0.0	0.0	0.0	0.0	0.0	0.0	0.0	0.0	0.0	0.0	0.0	0.0
ANKMY1	51281	symbol	H. sapiens	51281	H. sapiens	ANKMY1	ankyrin repeat and MYND domain containing 1	GO:0046872 metal ion binding;GO:0043169 cation binding;GO:0043167 ion binding	0.0	0.0	0.0	0.0	0.0	0.0	0.0	0.0	0.0	0.0	0.0	0.0	0.0	0.0	0.0	0.0	0.0	0.0	0.0	0.0
ANKRD24	170961	symbol	H. sapiens	170961	H. sapiens	ANKRD24	ankyrin repeat domain 24		0.0	0.0	0.0	0.0	0.0	0.0	0.0	0.0	0.0	0.0	0.0	0.0	0.0	0.0	0.0	0.0	0.0	0.0	0.0	0.0
ANKRD42	338699	symbol	H. sapiens	338699	H. sapiens	ANKRD42	ankyrin repeat domain 42		0.0	0.0	0.0	0.0	0.0	0.0	0.0	0.0	0.0	0.0	0.0	0.0	0.0	0.0	0.0	0.0	0.0	0.0	0.0	0.0
ANKS6	203286	symbol	H. sapiens	203286	H. sapiens	ANKS6	ankyrin repeat and sterile alpha motif domain containing 6	GO:0005515 protein binding;GO:0005488 binding;GO:0003674 molecular_function	0.0	0.0	0.0	0.0	0.0	0.0	0.0	0.0	0.0	0.0	0.0	0.0	0.0	0.0	0.0	0.0	0.0	0.0	0.0	0.0
ANP32B	10541	symbol	H. sapiens	10541	H. sapiens	ANP32B	acidic nuclear phosphoprotein 32 family member B	GO:0070063 RNA polymerase binding;GO:0042393 histone binding;GO:0019899 enzyme binding	0.0	0.0	0.0	0.0	0.0	0.0	0.0	0.0	0.0	0.0	0.0	0.0	0.0	0.0	0.0	0.0	0.0	0.0	0.0	0.0
ANXA9	8416	symbol	H. sapiens	8416	H. sapiens	ANXA9	annexin A9	GO:0019834 phospholipase A2 inhibitor activity;GO:0004859 phospholipase inhibitor activity;GO:0055102 lipase inhibitor activity	1.0	0.0	0.0	0.0	0.0	0.0	0.0	0.0	0.0	0.0	1.0	0.0	0.0	0.0	1.0	0.0	0.0	0.0	0.0	0.0
AP1G2	8906	symbol	H. sapiens	8906	H. sapiens	AP1G2	adaptor related protein complex 1 subunit gamma 2	GO:0005515 protein binding;GO:0005488 binding;GO:0003674 molecular_function	0.0	0.0	0.0	0.0	0.0	0.0	0.0	0.0	0.0	0.0	0.0	0.0	0.0	0.0	0.0	0.0	0.0	0.0	0.0	0.0
APBB2	323	symbol	H. sapiens	323	H. sapiens	APBB2	amyloid beta precursor protein binding family B member 2	GO:0001540 amyloid-beta binding;GO:0042277 peptide binding;GO:0033218 amide binding	0.0	0.0	1.0	0.0	0.0	0.0	0.0	0.0	0.0	0.0	0.0	0.0	0.0	0.0	0.0	0.0	0.0	0.0	0.0	0.0
APPL2	55198	symbol	H. sapiens	55198	H. sapiens	APPL2	adaptor protein, phosphotyrosine interacting with PH domain and leucine zipper 2	GO:0001786 phosphatidylserine binding;GO:0072341 modified amino acid binding;GO:0035091 phosphatidylinositol binding	0.0	0.0	0.0	0.0	0.0	0.0	0.0	0.0	0.0	0.0	0.0	0.0	0.0	0.0	0.0	0.0	0.0	0.0	0.0	0.0
ARFIP2	23647	symbol	H. sapiens	23647	H. sapiens	ARFIP2	ADP ribosylation factor interacting protein 2	GO:0140090 membrane curvature sensor activity;GO:0070273 phosphatidylinositol-4-phosphate binding;GO:0048365 Rac GTPase binding	0.0	0.0	0.0	0.0	0.0	0.0	0.0	0.0	0.0	0.0	0.0	0.0	0.0	0.0	0.0	0.0	0.0	1.0	1.0	0.0
ARHGAP21	57584	symbol	H. sapiens	57584	H. sapiens	ARHGAP21	Rho GTPase activating protein 21	GO:0005096 GTPase activator activity;GO:0030695 GTPase regulator activity;GO:0060589 nucleoside-triphosphatase regulator activity	0.0	0.0	0.0	0.0	0.0	0.0	0.0	0.0	0.0	0.0	0.0	0.0	0.0	0.0	0.0	0.0	0.0	0.0	0.0	0.0
ARID2	196528	symbol	H. sapiens	196528	H. sapiens	ARID2	AT-rich interaction domain 2	GO:0003677 DNA binding;GO:0046872 metal ion binding;GO:0043169 cation binding	0.0	0.0	0.0	0.0	0.0	0.0	0.0	0.0	0.0	0.0	0.0	0.0	0.0	0.0	0.0	0.0	0.0	0.0	0.0	0.0
ARID4A	5926	symbol	H. sapiens	5926	H. sapiens	ARID4A	AT-rich interaction domain 4A	GO:0044212 transcription regulatory region DNA binding;GO:0001067 regulatory region nucleic acid binding;GO:0003677 DNA binding	0.0	0.0	0.0	0.0	0.0	0.0	0.0	0.0	0.0	0.0	0.0	0.0	0.0	0.0	0.0	0.0	0.0	0.0	0.0	0.0
ARSG	22901	symbol	H. sapiens	22901	H. sapiens	ARSG	arylsulfatase G	GO:0004065 arylsulfatase activity;GO:0008484 sulfuric ester hydrolase activity;GO:0016788 hydrolase activity, acting on ester bonds	0.0	0.0	0.0	0.0	0.0	0.0	0.0	0.0	0.0	0.0	0.0	0.0	0.0	0.0	0.0	0.0	0.0	0.0	0.0	0.0
ASB8	140461	symbol	H. sapiens	140461	H. sapiens	ASB8	ankyrin repeat and SOCS box containing 8		0.0	0.0	0.0	0.0	0.0	0.0	0.0	0.0	0.0	0.0	0.0	0.0	0.0	0.0	0.0	0.0	0.0	0.0	0.0	0.0
ASNS	440	symbol	H. sapiens	440	H. sapiens	ASNS	asparagine synthetase (glutamine-hydrolyzing)	GO:0004066 asparagine synthase (glutamine-hydrolyzing) activity;GO:0016884 carbon-nitrogen ligase activity, with glutamine as amido-N-donor;GO:0016879 ligase activity, forming carbon-nitrogen bonds	0.0	0.0	0.0	0.0	0.0	0.0	0.0	0.0	0.0	0.0	0.0	0.0	0.0	0.0	0.0	0.0	0.0	0.0	0.0	0.0
ASS1	445	symbol	H. sapiens	445	H. sapiens	ASS1	argininosuccinate synthase 1	GO:0004055 argininosuccinate synthase activity;GO:0015643 toxic substance binding;GO:0016597 amino acid binding	0.0	0.0	0.0	0.0	0.0	0.0	0.0	0.0	0.0	0.0	0.0	0.0	1.0	0.0	0.0	0.0	0.0	0.0	0.0	0.0
ASTN2	23245	symbol	H. sapiens	23245	H. sapiens	ASTN2	astrotactin 2	GO:0043533 inositol 1,3,4,5 tetrakisphosphate binding;GO:0043178 alcohol binding;GO:0005509 calcium ion binding	1.0	0.0	0.0	0.0	0.0	0.0	0.0	0.0	0.0	0.0	0.0	0.0	0.0	0.0	0.0	0.0	0.0	0.0	0.0	0.0
ATG16L1	55054	symbol	H. sapiens	55054	H. sapiens	ATG16L1	autophagy related 16 like 1	GO:0051020 GTPase binding;GO:0019787 ubiquitin-like protein transferase activity;GO:0042802 identical protein binding	0.0	0.0	0.0	0.0	0.0	0.0	0.0	0.0	0.0	0.0	0.0	0.0	0.0	0.0	0.0	0.0	0.0	0.0	0.0	0.0
ATL2	64225	symbol	H. sapiens	64225	H. sapiens	ATL2	atlastin GTPase 2	GO:0003924 GTPase activity;GO:0005525 GTP binding;GO:0032550 purine ribonucleoside binding	0.0	0.0	0.0	0.0	0.0	0.0	0.0	0.0	0.0	0.0	0.0	0.0	0.0	0.0	0.0	0.0	0.0	0.0	0.0	0.0
ATP11C	286410	symbol	H. sapiens	286410	H. sapiens	ATP11C	ATPase phospholipid transporting 11C	GO:0000287 magnesium ion binding;GO:0005524 ATP binding;GO:0032559 adenyl ribonucleotide binding	0.0	0.0	0.0	0.0	0.0	0.0	0.0	0.0	0.0	0.0	0.0	0.0	0.0	0.0	0.0	0.0	0.0	0.0	0.0	0.0
ATP6V1C2	245973	symbol	H. sapiens	245973	H. sapiens	ATP6V1C2	ATPase H+ transporting V1 subunit C2	GO:0008553 proton-exporting ATPase activity, phosphorylative mechanism;GO:0046961 proton-transporting ATPase activity, rotational mechanism;GO:0036442 proton-exporting ATPase activity	0.0	0.0	0.0	0.0	0.0	0.0	0.0	0.0	0.0	0.0	1.0	0.0	0.0	0.0	0.0	0.0	0.0	0.0	0.0	0.0
ATP6V1E2	90423	symbol	H. sapiens	90423	H. sapiens	ATP6V1E2	ATPase H+ transporting V1 subunit E2	GO:0008553 proton-exporting ATPase activity, phosphorylative mechanism;GO:0046961 proton-transporting ATPase activity, rotational mechanism;GO:0036442 proton-exporting ATPase activity	0.0	0.0	0.0	0.0	0.0	0.0	0.0	0.0	0.0	0.0	1.0	0.0	0.0	0.0	0.0	0.0	0.0	0.0	0.0	0.0
ATP7B	540	symbol	H. sapiens	540	H. sapiens	ATP7B	ATPase copper transporting beta	GO:0043682 copper-transporting ATPase activity;GO:0005375 copper ion transmembrane transporter activity;GO:0015662 ATPase activity, coupled to transmembrane movement of ions, phosphorylative mechanism	0.0	0.0	0.0	0.0	0.0	0.0	0.0	0.0	0.0	0.0	1.0	0.0	0.0	0.0	0.0	0.0	0.0	0.0	0.0	0.0
ATP8B1	5205	symbol	H. sapiens	5205	H. sapiens	ATP8B1	ATPase phospholipid transporting 8B1	GO:0015247 aminophospholipid transmembrane transporter activity;GO:1901612 cardiolipin binding;GO:1901611 phosphatidylglycerol binding	0.0	0.0	0.0	0.0	0.0	0.0	0.0	0.0	0.0	0.0	0.0	0.0	0.0	0.0	0.0	0.0	0.0	0.0	0.0	0.0
ATRIP	84126	symbol	H. sapiens	84126	H. sapiens	ATRIP	ATR interacting protein	GO:0070530 K63-linked polyubiquitin modification-dependent protein binding;GO:0031593 polyubiquitin modification-dependent protein binding;GO:0140030 modification-dependent protein binding	0.0	0.0	0.0	0.0	0.0	0.0	0.0	0.0	0.0	0.0	0.0	0.0	0.0	0.0	0.0	0.0	0.0	0.0	0.0	0.0
AURKA	6790	symbol	H. sapiens	6790	H. sapiens	AURKA	aurora kinase A	GO:0035174 histone serine kinase activity;GO:0035173 histone kinase activity;GO:0004712 protein serine/threonine/tyrosine kinase activity	0.0	0.0	0.0	0.0	0.0	0.0	1.0	0.0	0.0	0.0	0.0	0.0	0.0	1.0	0.0	0.0	1.0	0.0	0.0	0.0
AURKB	9212	symbol	H. sapiens	9212	H. sapiens	AURKB	aurora kinase B	GO:0035174 histone serine kinase activity;GO:0035173 histone kinase activity;GO:0004712 protein serine/threonine/tyrosine kinase activity	0.0	0.0	0.0	0.0	0.0	0.0	1.0	0.0	0.0	0.0	0.0	0.0	0.0	0.0	0.0	0.0	1.0	0.0	0.0	0.0
B3GNT5	84002	symbol	H. sapiens	84002	H. sapiens	B3GNT5	UDP-GlcNAc:betaGal beta-1,3-N-acetylglucosaminyltransferase 5	GO:0047256 lactosylceramide 1,3-N-acetyl-beta-D-glucosaminyltransferase activity;GO:0008457 beta-galactosyl-N-acetylglucosaminylgalactosylglucosyl-ceramide beta-1,3-acetylglucosaminyltransferase activity;GO:0008532 N-acetyllactosaminide beta-1,3-N-acetylglucosaminyltransferase activity	0.0	0.0	0.0	0.0	0.0	0.0	0.0	0.0	0.0	0.0	0.0	0.0	0.0	0.0	0.0	0.0	0.0	0.0	0.0	0.0
BAG2	9532	symbol	H. sapiens	9532	H. sapiens	BAG2	BAG cochaperone 2	GO:0000774 adenyl-nucleotide exchange factor activity;GO:0048156 tau protein binding;GO:0060590 ATPase regulator activity	0.0	0.0	0.0	0.0	0.0	0.0	0.0	0.0	0.0	0.0	0.0	0.0	0.0	1.0	0.0	0.0	0.0	0.0	0.0	0.0
BAI2	576	gene_synonym	H. sapiens	576	H. sapiens	ADGRB2	adhesion G protein-coupled receptor B2	GO:0004930 G protein-coupled receptor activity;GO:0004888 transmembrane signaling receptor activity;GO:0038023 signaling receptor activity	0.0	0.0	0.0	0.0	0.0	0.0	0.0	0.0	0.0	0.0	0.0	0.0	0.0	0.0	0.0	0.0	0.0	0.0	0.0	0.0
BBS1	582	symbol	H. sapiens	582	H. sapiens	BBS1	Bardet-Biedl syndrome 1	GO:0005119 smoothened binding;GO:0005113 patched binding;GO:0001103 RNA polymerase II repressing transcription factor binding	0.0	0.0	1.0	0.0	1.0	0.0	0.0	0.0	0.0	0.0	0.0	0.0	0.0	0.0	0.0	0.0	0.0	0.0	0.0	0.0
BBS4	585	symbol	H. sapiens	585	H. sapiens	BBS4	Bardet-Biedl syndrome 4	GO:0034452 dynactin binding;GO:0001103 RNA polymerase II repressing transcription factor binding;GO:0043014 alpha-tubulin binding	0.0	0.0	1.0	0.0	0.0	0.0	0.0	0.0	0.0	0.0	0.0	0.0	0.0	0.0	0.0	0.0	0.0	0.0	0.0	0.0
BCL2	596	symbol	H. sapiens	596	H. sapiens	BCL2	BCL2 apoptosis regulator	GO:0051434 BH3 domain binding;GO:0051400 BH domain binding;GO:0070513 death domain binding	0.0	0.0	1.0	0.0	0.0	0.0	0.0	0.0	0.0	0.0	0.0	0.0	0.0	1.0	0.0	0.0	0.0	1.0	0.0	0.0
BEND3	57673	symbol	H. sapiens	57673	H. sapiens	BEND3	BEN domain containing 3	GO:0000182 rDNA binding;GO:1990837 sequence-specific double-stranded DNA binding;GO:0003690 double-stranded DNA binding	0.0	0.0	0.0	0.0	0.0	0.0	0.0	0.0	0.0	0.0	0.0	0.0	0.0	0.0	0.0	0.0	0.0	0.0	0.0	0.0
BNIPL	149428	symbol	H. sapiens	149428	H. sapiens	BNIPL	BCL2 interacting protein like	GO:0004309 exopolyphosphatase activity;GO:0016462 pyrophosphatase activity;GO:0016818 hydrolase activity, acting on acid anhydrides, in phosphorus-containing anhydrides	0.0	0.0	0.0	0.0	0.0	0.0	0.0	0.0	0.0	0.0	0.0	0.0	0.0	0.0	0.0	0.0	0.0	0.0	0.0	0.0
BRI3	25798	symbol	H. sapiens	25798	H. sapiens	BRI3	brain protein I3	GO:0042802 identical protein binding;GO:0005515 protein binding;GO:0005488 binding	0.0	0.0	0.0	0.0	0.0	0.0	0.0	0.0	0.0	0.0	0.0	0.0	0.0	0.0	0.0	0.0	0.0	0.0	0.0	0.0
BTG2	7832	symbol	H. sapiens	7832	H. sapiens	BTG2	BTG anti-proliferation factor 2	GO:0001227 DNA-binding transcription repressor activity, RNA polymerase II-specific;GO:0000981 DNA-binding transcription factor activity, RNA polymerase II-specific;GO:0003700 DNA-binding transcription factor activity	0.0	0.0	0.0	0.0	0.0	0.0	0.0	0.0	0.0	0.0	0.0	0.0	0.0	0.0	0.0	1.0	0.0	0.0	0.0	0.0
BTRC	8945	symbol	H. sapiens	8945	H. sapiens	BTRC	beta-transducin repeat containing E3 ubiquitin protein ligase	GO:0045309 protein phosphorylated amino acid binding;GO:0030515 snoRNA binding;GO:0008013 beta-catenin binding	0.0	0.0	0.0	0.0	0.0	0.0	0.0	0.0	0.0	0.0	0.0	0.0	0.0	0.0	0.0	0.0	0.0	0.0	0.0	0.0
BYSL	705	symbol	H. sapiens	705	H. sapiens	BYSL	bystin like	GO:0030515 snoRNA binding;GO:0003723 RNA binding;GO:0003676 nucleic acid binding	0.0	0.0	0.0	0.0	0.0	0.0	0.0	0.0	0.0	0.0	0.0	0.0	0.0	0.0	0.0	0.0	0.0	0.0	0.0	0.0
C10orf116	10974	gene_synonym	H. sapiens	10974	H. sapiens	ADIRF	adipogenesis regulatory factor	GO:0003674 molecular_function	0.0	0.0	0.0	0.0	0.0	0.0	0.0	0.0	0.0	0.0	0.0	0.0	0.0	0.0	0.0	0.0	0.0	0.0	0.0	0.0
C10orf32	119032	gene_synonym	H. sapiens	119032	H. sapiens	BORCS7	BLOC-1 related complex subunit 7	GO:0005515 protein binding;GO:0005488 binding;GO:0003674 molecular_function	0.0	0.0	0.0	0.0	0.0	0.0	0.0	0.0	0.0	0.0	0.0	0.0	0.0	0.0	0.0	0.0	0.0	0.0	0.0	0.0
C10orf79	80217	gene_synonym	H. sapiens	80217	H. sapiens	CFAP43	cilia and flagella associated protein 43		0.0	0.0	0.0	0.0	0.0	0.0	0.0	0.0	0.0	0.0	0.0	0.0	0.0	0.0	0.0	0.0	0.0	0.0	0.0	0.0
C11orf75	56935	gene_synonym	H. sapiens	56935	H. sapiens	SMCO4	single-pass membrane protein with coiled-coil domains 4	GO:0005515 protein binding;GO:0005488 binding;GO:0003674 molecular_function	0.0	0.0	0.0	0.0	0.0	0.0	0.0	0.0	0.0	0.0	0.0	0.0	0.0	0.0	0.0	0.0	0.0	0.0	0.0	0.0
C12orf11	55726	gene_synonym	H. sapiens	55726	H. sapiens	INTS13	integrator complex subunit 13	GO:0005515 protein binding;GO:0005488 binding;GO:0003674 molecular_function	0.0	0.0	0.0	0.0	0.0	0.0	0.0	0.0	0.0	0.0	0.0	0.0	0.0	0.0	0.0	0.0	0.0	0.0	0.0	0.0
C12orf51	283450	gene_synonym	H. sapiens	283450	H. sapiens	HECTD4	HECT domain E3 ubiquitin protein ligase 4	GO:0004842 ubiquitin-protein transferase activity;GO:0019787 ubiquitin-like protein transferase activity;GO:0140096 catalytic activity, acting on a protein	0.0	0.0	0.0	0.0	0.0	0.0	0.0	0.0	0.0	0.0	0.0	0.0	0.0	0.0	0.0	0.0	0.0	0.0	0.0	0.0
C12orf72	254013	gene_synonym	H. sapiens	254013	H. sapiens	ETFBKMT	electron transfer flavoprotein subunit beta lysine methyltransferase	GO:0016279 protein-lysine N-methyltransferase activity;GO:0016278 lysine N-methyltransferase activity;GO:0008276 protein methyltransferase activity	0.0	0.0	0.0	0.0	0.0	0.0	0.0	0.0	0.0	0.0	0.0	0.0	0.0	0.0	0.0	0.0	0.0	0.0	0.0	0.0
C13orf27	93081	gene_synonym	H. sapiens	93081	H. sapiens	TEX30	testis expressed 30	GO:0016787 hydrolase activity;GO:0003824 catalytic activity;GO:0003674 molecular_function	0.0	0.0	0.0	0.0	0.0	0.0	0.0	0.0	0.0	0.0	0.0	0.0	0.0	0.0	0.0	0.0	0.0	0.0	0.0	0.0
C13orf34	79866	gene_synonym	H. sapiens	79866	H. sapiens	BORA	BORA aurora kinase A activator	GO:0019901 protein kinase binding;GO:0019900 kinase binding;GO:0019899 enzyme binding	0.0	0.0	0.0	0.0	0.0	0.0	1.0	0.0	0.0	0.0	0.0	0.0	0.0	0.0	0.0	0.0	0.0	0.0	0.0	0.0
C14orf174	161394	gene_synonym	H. sapiens	161394	H. sapiens	SAMD15	sterile alpha motif domain containing 15		0.0	0.0	0.0	0.0	0.0	0.0	0.0	0.0	0.0	0.0	0.0	0.0	0.0	0.0	0.0	0.0	0.0	0.0	0.0	0.0
C14orf45	80127	gene_synonym	H. sapiens	80127	H. sapiens	BBOF1	basal body orientation factor 1		0.0	0.0	0.0	0.0	0.0	0.0	0.0	0.0	0.0	0.0	0.0	0.0	0.0	0.0	0.0	0.0	0.0	0.0	0.0	0.0
C14orf79	122616	gene_synonym	H. sapiens	122616	H. sapiens	CLBA1	clathrin binding box of aftiphilin containing 1	GO:0030276 clathrin binding;GO:0005515 protein binding;GO:0005488 binding	0.0	0.0	0.0	0.0	0.0	0.0	0.0	0.0	0.0	0.0	0.0	0.0	0.0	0.0	0.0	0.0	0.0	0.0	0.0	0.0
C15orf23	90417	gene_synonym	H. sapiens	90417	H. sapiens	KNSTRN	kinetochore localized astrin (SPAG5) binding protein	GO:0005515 protein binding;GO:0005488 binding;GO:0003674 molecular_function	0.0	0.0	0.0	0.0	0.0	0.0	0.0	0.0	0.0	0.0	0.0	0.0	0.0	0.0	0.0	0.0	0.0	0.0	0.0	0.0
C15orf42	90381	gene_synonym	H. sapiens	90381	H. sapiens	TICRR	TOPBP1 interacting checkpoint and replication regulator	GO:0003682 chromatin binding;GO:0005515 protein binding;GO:0005488 binding	0.0	0.0	0.0	0.0	0.0	1.0	0.0	0.0	0.0	0.0	0.0	0.0	0.0	0.0	0.0	0.0	0.0	0.0	0.0	0.0
C15orf52	388115	gene_synonym	H. sapiens	388115	H. sapiens	CCDC9B	coiled-coil domain containing 9B	GO:0003723 RNA binding;GO:0003676 nucleic acid binding;GO:1901363 heterocyclic compound binding	0.0	0.0	0.0	0.0	0.0	0.0	0.0	0.0	0.0	0.0	0.0	0.0	0.0	0.0	0.0	0.0	0.0	0.0	0.0	0.0
C16orf45	89927	gene_synonym	H. sapiens	89927	H. sapiens	BMERB1	bMERB domain containing 1	GO:0005515 protein binding;GO:0005488 binding;GO:0003674 molecular_function	0.0	0.0	0.0	0.0	0.0	0.0	0.0	0.0	0.0	0.0	0.0	0.0	0.0	0.0	0.0	0.0	0.0	0.0	0.0	0.0
C16orf57	79650	gene_synonym	H. sapiens	79650	H. sapiens	USB1	U6 snRNA biogenesis phosphodiesterase 1	GO:1990838 poly(U)-specific exoribonuclease activity, producing 3' uridine cyclic phosphate ends;GO:0000175 3'-5'-exoribonuclease activity;GO:0016896 exoribonuclease activity, producing 5'-phosphomonoesters	0.0	0.0	0.0	0.0	0.0	0.0	0.0	0.0	0.0	0.0	0.0	0.0	0.0	0.0	0.0	0.0	0.0	0.0	0.0	0.0
C16orf61	56942	gene_synonym	H. sapiens	56942	H. sapiens	CMC2	C-X9-C motif containing 2		0.0	0.0	0.0	0.0	0.0	0.0	0.0	0.0	0.0	0.0	0.0	0.0	0.0	0.0	0.0	0.0	0.0	0.0	0.0	0.0
C16orf71	146562	symbol	H. sapiens	146562	H. sapiens	C16orf71	chromosome 16 open reading frame 71		0.0	0.0	0.0	0.0	0.0	0.0	0.0	0.0	0.0	0.0	0.0	0.0	0.0	0.0	0.0	0.0	0.0	0.0	0.0	0.0
C16orf80	29105	gene_synonym	H. sapiens	29105	H. sapiens	CFAP20	cilia and flagella associated protein 20	GO:0003723 RNA binding;GO:0003676 nucleic acid binding;GO:1901363 heterocyclic compound binding	0.0	0.0	0.0	0.0	0.0	0.0	0.0	0.0	0.0	0.0	0.0	0.0	0.0	0.0	0.0	0.0	0.0	0.0	0.0	0.0
C17orf28	283987	gene_synonym	H. sapiens	283987	H. sapiens	HID1	HID1 domain containing	GO:0005515 protein binding;GO:0005488 binding;GO:0003674 molecular_function	0.0	0.0	0.0	0.0	0.0	0.0	0.0	0.0	0.0	0.0	0.0	0.0	0.0	0.0	0.0	0.0	0.0	0.0	0.0	0.0
C17orf37	84299	gene_synonym	H. sapiens	84299	H. sapiens	MIEN1	migration and invasion enhancer 1	GO:0005515 protein binding;GO:0005488 binding;GO:0003674 molecular_function	0.0	0.0	0.0	0.0	0.0	0.0	0.0	0.0	0.0	0.0	0.0	0.0	0.0	0.0	0.0	0.0	0.0	0.0	0.0	0.0
C17orf58	284018	symbol	H. sapiens	284018	H. sapiens	C17orf58	chromosome 17 open reading frame 58		0.0	0.0	0.0	0.0	0.0	0.0	0.0	0.0	0.0	0.0	0.0	0.0	0.0	0.0	0.0	0.0	0.0	0.0	0.0	0.0
C1GALT1	56913	symbol	H. sapiens	56913	H. sapiens	C1GALT1	core 1 synthase, glycoprotein-N-acetylgalactosamine 3-beta-galactosyltransferase 1	GO:0016263 glycoprotein-N-acetylgalactosamine 3-beta-galactosyltransferase activity;GO:0048531 beta-1,3-galactosyltransferase activity;GO:0008378 galactosyltransferase activity	0.0	0.0	0.0	0.0	0.0	0.0	0.0	0.0	0.0	0.0	0.0	0.0	0.0	0.0	0.0	0.0	0.0	0.0	0.0	0.0
C1orf106	55765	gene_synonym	H. sapiens	55765	H. sapiens	INAVA	innate immunity activator	GO:0005515 protein binding;GO:0005488 binding;GO:0003674 molecular_function	0.0	0.0	0.0	0.0	0.0	0.0	0.0	0.0	0.0	0.0	0.0	0.0	0.0	0.0	0.0	0.0	0.0	0.0	0.0	0.0
C1orf163	65260	gene_synonym	H. sapiens	65260	H. sapiens	COA7	cytochrome c oxidase assembly factor 7 (putative)	GO:0005515 protein binding;GO:0005488 binding;GO:0003674 molecular_function	0.0	0.0	0.0	0.0	0.0	0.0	0.0	0.0	0.0	0.0	0.0	0.0	0.0	0.0	0.0	0.0	0.0	0.0	0.0	0.0
C1orf198	84886	symbol	H. sapiens	84886	H. sapiens	C1orf198	chromosome 1 open reading frame 198		0.0	0.0	0.0	0.0	0.0	0.0	0.0	0.0	0.0	0.0	0.0	0.0	0.0	0.0	0.0	0.0	0.0	0.0	0.0	0.0
C1orf27	54953	gene_synonym	H. sapiens	54953	H. sapiens	ODR4	odr-4 GPCR localization factor homolog		0.0	0.0	0.0	0.0	0.0	0.0	0.0	0.0	0.0	0.0	0.0	0.0	0.0	0.0	0.0	0.0	0.0	0.0	0.0	0.0
C21orf45	54069	gene_synonym	H. sapiens	54069	H. sapiens	MIS18A	MIS18 kinetochore protein A	GO:0046872 metal ion binding;GO:0043169 cation binding;GO:0043167 ion binding	0.0	0.0	0.0	0.0	0.0	0.0	0.0	0.0	0.0	0.0	0.0	0.0	0.0	0.0	0.0	0.0	0.0	0.0	0.0	0.0
C2orf55	343990	gene_synonym	H. sapiens	343990	H. sapiens	CRACDL	CRACD like		0.0	0.0	0.0	0.0	0.0	0.0	0.0	0.0	0.0	0.0	0.0	0.0	0.0	0.0	0.0	0.0	0.0	0.0	0.0	0.0
C2orf77	129881	gene_synonym	H. sapiens	129881	H. sapiens	CCDC173	coiled-coil domain containing 173		0.0	0.0	0.0	0.0	0.0	0.0	0.0	0.0	0.0	0.0	0.0	0.0	0.0	0.0	0.0	0.0	0.0	0.0	0.0	0.0
C3orf18	51161	symbol	H. sapiens	51161	H. sapiens	C3orf18	chromosome 3 open reading frame 18		0.0	0.0	0.0	0.0	0.0	0.0	0.0	0.0	0.0	0.0	0.0	0.0	0.0	0.0	0.0	0.0	0.0	0.0	0.0	0.0
C4A	720	symbol	H. sapiens	720	H. sapiens	C4A	complement C4A (Rodgers blood group)	GO:0001849 complement component C1q binding;GO:0001846 opsonin binding;GO:0001848 complement binding	0.0	0.0	0.0	0.0	0.0	0.0	0.0	0.0	0.0	0.0	0.0	1.0	0.0	0.0	1.0	0.0	0.0	0.0	0.0	0.0
C4orf32	132720	gene_synonym	H. sapiens	132720	H. sapiens	FAM241A	family with sequence similarity 241 member A		0.0	0.0	0.0	0.0	0.0	0.0	0.0	0.0	0.0	0.0	0.0	0.0	0.0	0.0	0.0	0.0	0.0	0.0	0.0	0.0
C4orf34	201895	gene_synonym	H. sapiens	201895	H. sapiens	SMIM14	small integral membrane protein 14	GO:0005515 protein binding;GO:0005488 binding;GO:0003674 molecular_function	0.0	0.0	0.0	0.0	0.0	0.0	0.0	0.0	0.0	0.0	0.0	0.0	0.0	0.0	0.0	0.0	0.0	0.0	0.0	0.0
C5orf36	285600	gene_synonym	H. sapiens	285600	H. sapiens	KIAA0825	KIAA0825		0.0	0.0	0.0	0.0	0.0	0.0	0.0	0.0	0.0	0.0	0.0	0.0	0.0	0.0	0.0	0.0	0.0	0.0	0.0	0.0
C5orf44	80006	gene_synonym	H. sapiens	80006	H. sapiens	TRAPPC13	trafficking protein particle complex 13	GO:0005515 protein binding;GO:0005488 binding;GO:0003674 molecular_function	0.0	0.0	0.0	0.0	0.0	0.0	0.0	0.0	0.0	0.0	0.0	0.0	0.0	0.0	0.0	0.0	0.0	0.0	0.0	0.0
C6orf106	64771	gene_synonym	H. sapiens	64771	H. sapiens	ILRUN	inflammation and lipid regulator with UBA-like and NBR1-like domains	GO:0043130 ubiquitin binding;GO:0032182 ubiquitin-like protein binding;GO:0005515 protein binding	0.0	0.0	0.0	0.0	0.0	0.0	0.0	0.0	0.0	0.0	0.0	0.0	0.0	0.0	0.0	0.0	0.0	0.0	0.0	0.0
C6orf153	88745	gene_synonym	H. sapiens	88745	H. sapiens	RRP36	ribosomal RNA processing 36	GO:0003723 RNA binding;GO:0003676 nucleic acid binding;GO:1901363 heterocyclic compound binding	0.0	0.0	0.0	0.0	0.0	0.0	0.0	0.0	0.0	0.0	0.0	0.0	0.0	0.0	0.0	0.0	0.0	0.0	0.0	0.0
C6orf211	79624	gene_synonym	H. sapiens	79624	H. sapiens	ARMT1	acidic residue methyltransferase 1	GO:0051998 protein carboxyl O-methyltransferase activity;GO:0010340 carboxyl-O-methyltransferase activity;GO:0008171 O-methyltransferase activity	0.0	0.0	0.0	0.0	0.0	0.0	0.0	0.0	0.0	0.0	0.0	0.0	0.0	0.0	0.0	0.0	0.0	0.0	0.0	0.0
C6orf97	80129	gene_synonym	H. sapiens	80129	H. sapiens	CCDC170	coiled-coil domain containing 170	GO:0005515 protein binding;GO:0005488 binding;GO:0003674 molecular_function	0.0	0.0	0.0	0.0	0.0	0.0	0.0	0.0	0.0	0.0	0.0	0.0	0.0	0.0	0.0	0.0	0.0	0.0	0.0	0.0
C9orf116	138162	symbol	H. sapiens	138162	H. sapiens	C9orf116	chromosome 9 open reading frame 116	GO:0005515 protein binding;GO:0005488 binding;GO:0003674 molecular_function	0.0	0.0	0.0	0.0	0.0	0.0	0.0	0.0	0.0	0.0	0.0	0.0	0.0	0.0	0.0	0.0	0.0	0.0	0.0	0.0
C9orf152	401546	symbol	H. sapiens	401546	H. sapiens	C9orf152	chromosome 9 open reading frame 152		0.0	0.0	0.0	0.0	0.0	0.0	0.0	0.0	0.0	0.0	0.0	0.0	0.0	0.0	0.0	0.0	0.0	0.0	0.0	0.0
C9orf40	55071	symbol	H. sapiens	55071	H. sapiens	C9orf40	chromosome 9 open reading frame 40		0.0	0.0	0.0	0.0	0.0	0.0	0.0	0.0	0.0	0.0	0.0	0.0	0.0	0.0	0.0	0.0	0.0	0.0	0.0	0.0
C9orf68	55064	gene_synonym	H. sapiens	55064	H. sapiens	SPATA6L	spermatogenesis associated 6 like	GO:0032027 myosin light chain binding;GO:0017022 myosin binding;GO:0008092 cytoskeletal protein binding	0.0	0.0	0.0	0.0	0.0	0.0	0.0	0.0	0.0	0.0	0.0	0.0	0.0	0.0	0.0	0.0	0.0	0.0	0.0	0.0
CA12	771	symbol	H. sapiens	771	H. sapiens	CA12	carbonic anhydrase 12	GO:0004089 carbonate dehydratase activity;GO:0016836 hydro-lyase activity;GO:0016835 carbon-oxygen lyase activity	0.0	0.0	0.0	0.0	0.0	0.0	0.0	0.0	0.0	0.0	0.0	0.0	0.0	0.0	0.0	0.0	0.0	0.0	0.0	0.0
CA5BP	340591	gene_synonym	H. sapiens	340591	H. sapiens	CA5BP1	carbonic anhydrase 5B pseudogene 1	GO:0004089 carbonate dehydratase activity;GO:0016836 hydro-lyase activity;GO:0016835 carbon-oxygen lyase activity	0.0	0.0	0.0	0.0	0.0	0.0	0.0	0.0	0.0	0.0	0.0	0.0	0.0	0.0	0.0	0.0	0.0	0.0	0.0	0.0
CACNA1D	776	symbol	H. sapiens	776	H. sapiens	CACNA1D	calcium voltage-gated channel subunit alpha1 D	GO:0099635 voltage-gated calcium channel activity involved in positive regulation of presynaptic cytosolic calcium levels;GO:0086059 voltage-gated calcium channel activity involved SA node cell action potential;GO:0099626 voltage-gated calcium channel activity involved in regulation of presynaptic cytosolic calcium levels	0.0	0.0	0.0	0.0	0.0	0.0	0.0	0.0	0.0	0.0	1.0	0.0	0.0	0.0	0.0	0.0	0.0	0.0	0.0	0.0
CACNA1H	8912	symbol	H. sapiens	8912	H. sapiens	CACNA1H	calcium voltage-gated channel subunit alpha1 H	GO:0008332 low voltage-gated calcium channel activity;GO:0005248 voltage-gated sodium channel activity;GO:0005245 voltage-gated calcium channel activity	0.0	0.0	0.0	0.0	0.0	0.0	0.0	0.0	0.0	0.0	1.0	0.0	0.0	0.0	0.0	0.0	0.0	0.0	0.0	0.0
CACNA2D2	9254	symbol	H. sapiens	9254	H. sapiens	CACNA2D2	calcium voltage-gated channel auxiliary subunit alpha2delta 2	GO:0005245 voltage-gated calcium channel activity;GO:0022843 voltage-gated cation channel activity;GO:0005262 calcium channel activity	0.0	0.0	0.0	0.0	0.0	0.0	0.0	0.0	0.0	0.0	1.0	0.0	0.0	0.0	0.0	0.0	0.0	0.0	0.0	0.0
CALR	811	symbol	H. sapiens	811	H. sapiens	CALR	calreticulin	GO:0001849 complement component C1q binding;GO:0050681 androgen receptor binding;GO:0001846 opsonin binding	1.0	0.0	1.0	0.0	0.0	0.0	0.0	0.0	0.0	0.0	0.0	1.0	0.0	1.0	0.0	0.0	0.0	0.0	0.0	0.0
CAMK2N1	55450	symbol	H. sapiens	55450	H. sapiens	CAMK2N1	calcium/calmodulin dependent protein kinase II inhibitor 1	GO:0008427 calcium-dependent protein kinase inhibitor activity;GO:0010858 calcium-dependent protein kinase regulator activity;GO:0004860 protein kinase inhibitor activity	0.0	0.0	0.0	1.0	0.0	0.0	1.0	0.0	0.0	0.0	0.0	0.0	0.0	0.0	1.0	0.0	0.0	0.0	0.0	0.0
CASD1	64921	symbol	H. sapiens	64921	H. sapiens	CASD1	CAS1 domain containing 1	GO:0047186 N-acetylneuraminate 7-O(or 9-O)-acetyltransferase activity;GO:0016413 O-acetyltransferase activity;GO:0008374 O-acyltransferase activity	0.0	0.0	0.0	0.0	0.0	0.0	0.0	0.0	0.0	0.0	0.0	0.0	0.0	0.0	0.0	0.0	0.0	0.0	0.0	0.0
CBX2	84733	symbol	H. sapiens	84733	H. sapiens	CBX2	chromobox 2	GO:0035064 methylated histone binding;GO:0140034 methylation-dependent protein binding;GO:0140030 modification-dependent protein binding	0.0	0.0	0.0	0.0	0.0	1.0	0.0	0.0	0.0	0.0	0.0	0.0	0.0	0.0	0.0	0.0	0.0	0.0	0.0	0.0
CBX7	23492	symbol	H. sapiens	23492	H. sapiens	CBX7	chromobox 7	GO:0005515 protein binding;GO:0005488 binding;GO:0003674 molecular_function	0.0	0.0	0.0	0.0	0.0	0.0	0.0	0.0	0.0	0.0	0.0	0.0	0.0	0.0	0.0	0.0	0.0	0.0	0.0	0.0
CCDC103	388389	symbol	H. sapiens	388389	H. sapiens	CCDC103	coiled-coil domain containing 103	GO:0042803 protein homodimerization activity;GO:0046983 protein dimerization activity;GO:0042802 identical protein binding	0.0	0.0	0.0	0.0	0.0	0.0	0.0	0.0	0.0	0.0	0.0	0.0	0.0	0.0	0.0	0.0	0.0	0.0	0.0	0.0
CCDC24	149473	symbol	H. sapiens	149473	H. sapiens	CCDC24	coiled-coil domain containing 24	GO:0005515 protein binding;GO:0005488 binding;GO:0003674 molecular_function	0.0	0.0	0.0	0.0	0.0	0.0	0.0	0.0	0.0	0.0	0.0	0.0	0.0	0.0	0.0	0.0	0.0	0.0	0.0	0.0
CCDC30	728621	symbol	H. sapiens	728621	H. sapiens	CCDC30	coiled-coil domain containing 30		0.0	0.0	0.0	0.0	0.0	0.0	0.0	0.0	0.0	0.0	0.0	0.0	0.0	0.0	0.0	0.0	0.0	0.0	0.0	0.0
CCDC40	55036	symbol	H. sapiens	55036	H. sapiens	CCDC40	coiled-coil domain containing 40	GO:0003674 molecular_function	0.0	0.0	0.0	0.0	0.0	0.0	0.0	0.0	0.0	0.0	0.0	0.0	0.0	0.0	0.0	0.0	0.0	0.0	0.0	0.0
CCDC48	79825	gene_synonym	H. sapiens	79825	H. sapiens	EFCC1	EF-hand and coiled-coil domain containing 1	GO:0005509 calcium ion binding;GO:0046872 metal ion binding;GO:0043169 cation binding	1.0	0.0	0.0	0.0	0.0	0.0	0.0	0.0	0.0	0.0	0.0	0.0	0.0	0.0	0.0	0.0	0.0	0.0	0.0	0.0
CCDC74B	91409	symbol	H. sapiens	91409	H. sapiens	CCDC74B	coiled-coil domain containing 74B		0.0	0.0	0.0	0.0	0.0	0.0	0.0	0.0	0.0	0.0	0.0	0.0	0.0	0.0	0.0	0.0	0.0	0.0	0.0	0.0
CCDC77	84318	symbol	H. sapiens	84318	H. sapiens	CCDC77	coiled-coil domain containing 77		0.0	0.0	0.0	0.0	0.0	0.0	0.0	0.0	0.0	0.0	0.0	0.0	0.0	0.0	0.0	0.0	0.0	0.0	0.0	0.0
CCDC82	79780	symbol	H. sapiens	79780	H. sapiens	CCDC82	coiled-coil domain containing 82		0.0	0.0	0.0	0.0	0.0	0.0	0.0	0.0	0.0	0.0	0.0	0.0	0.0	0.0	0.0	0.0	0.0	0.0	0.0	0.0
CCDC90A	63933	gene_synonym	H. sapiens	63933	H. sapiens	MCUR1	mitochondrial calcium uniporter regulator 1	GO:0005515 protein binding;GO:0005488 binding;GO:0003674 molecular_function	0.0	0.0	0.0	0.0	0.0	0.0	0.0	0.0	0.0	0.0	0.0	0.0	0.0	0.0	0.0	0.0	0.0	0.0	0.0	0.0
CCDC96	257236	symbol	H. sapiens	257236	H. sapiens	CCDC96	coiled-coil domain containing 96		0.0	0.0	0.0	0.0	0.0	0.0	0.0	0.0	0.0	0.0	0.0	0.0	0.0	0.0	0.0	0.0	0.0	0.0	0.0	0.0
CCDC99	54908	gene_synonym	H. sapiens	54908	H. sapiens	SPDL1	spindle apparatus coiled-coil protein 1	GO:0043515 kinetochore binding;GO:0044877 protein-containing complex binding;GO:0019899 enzyme binding	0.0	0.0	0.0	0.0	0.0	0.0	0.0	0.0	0.0	0.0	0.0	0.0	0.0	0.0	0.0	0.0	0.0	0.0	0.0	0.0
CCNA2	890	symbol	H. sapiens	890	H. sapiens	CCNA2	cyclin A2	GO:0097472 cyclin-dependent protein kinase activity;GO:0016538 cyclin-dependent protein serine/threonine kinase regulator activity;GO:0019887 protein kinase regulator activity	0.0	0.0	0.0	1.0	0.0	0.0	1.0	0.0	0.0	0.0	0.0	0.0	0.0	0.0	0.0	0.0	1.0	1.0	0.0	0.0
CCNB2	9133	symbol	H. sapiens	9133	H. sapiens	CCNB2	cyclin B2	GO:0016538 cyclin-dependent protein serine/threonine kinase regulator activity;GO:0045296 cadherin binding;GO:0019887 protein kinase regulator activity	0.0	0.0	0.0	1.0	0.0	0.0	1.0	0.0	0.0	0.0	0.0	0.0	0.0	0.0	0.0	0.0	1.0	0.0	0.0	0.0
CCNE1	898	symbol	H. sapiens	898	H. sapiens	CCNE1	cyclin E1	GO:0050681 androgen receptor binding;GO:0035258 steroid hormone receptor binding;GO:0016538 cyclin-dependent protein serine/threonine kinase regulator activity	0.0	0.0	1.0	1.0	0.0	0.0	1.0	0.0	1.0	0.0	0.0	0.0	0.0	0.0	0.0	0.0	1.0	0.0	0.0	0.0
CCNG2	901	symbol	H. sapiens	901	H. sapiens	CCNG2	cyclin G2	GO:0016538 cyclin-dependent protein serine/threonine kinase regulator activity;GO:0019887 protein kinase regulator activity;GO:0019207 kinase regulator activity	0.0	0.0	0.0	1.0	0.0	0.0	1.0	0.0	0.0	0.0	0.0	0.0	0.0	0.0	0.0	0.0	1.0	0.0	0.0	0.0
CCT4	10575	symbol	H. sapiens	10575	H. sapiens	CCT4	chaperonin containing TCP1 subunit 4	GO:0051082 unfolded protein binding;GO:0005524 ATP binding;GO:0032559 adenyl ribonucleotide binding	0.0	0.0	0.0	0.0	0.0	0.0	0.0	0.0	0.0	0.0	0.0	0.0	0.0	0.0	0.0	0.0	0.0	0.0	0.0	0.0
CCT5	22948	symbol	H. sapiens	22948	H. sapiens	CCT5	chaperonin containing TCP1 subunit 5	GO:0048027 mRNA 5'-UTR binding;GO:0048487 beta-tubulin binding;GO:0031681 G-protein beta-subunit binding	0.0	0.0	0.0	0.0	0.0	0.0	0.0	1.0	0.0	0.0	0.0	0.0	0.0	0.0	0.0	0.0	0.0	0.0	0.0	0.0
CCT6A	908	symbol	H. sapiens	908	H. sapiens	CCT6A	chaperonin containing TCP1 subunit 6A	GO:0071987 WD40-repeat domain binding;GO:0051082 unfolded protein binding;GO:0019904 protein domain specific binding	0.0	0.0	0.0	0.0	0.0	0.0	0.0	0.0	0.0	0.0	0.0	0.0	0.0	0.0	0.0	0.0	0.0	1.0	0.0	0.0
CD46	4179	symbol	H. sapiens	4179	H. sapiens	CD46	CD46 molecule	GO:0001618 virus receptor activity;GO:0104005 hijacked molecular function;GO:0045296 cadherin binding	0.0	0.0	0.0	0.0	0.0	0.0	0.0	0.0	0.0	0.0	0.0	0.0	0.0	0.0	0.0	0.0	0.0	0.0	0.0	0.0
CDC20	991	symbol	H. sapiens	991	H. sapiens	CDC20	cell division cycle 20	GO:0097027 ubiquitin-protein transferase activator activity;GO:0010997 anaphase-promoting complex binding;GO:0055106 ubiquitin-protein transferase regulator activity	0.0	0.0	0.0	0.0	0.0	0.0	0.0	0.0	0.0	0.0	0.0	0.0	0.0	0.0	0.0	0.0	0.0	0.0	0.0	0.0
CDC25A	993	symbol	H. sapiens	993	H. sapiens	CDC25A	cell division cycle 25A	GO:0004725 protein tyrosine phosphatase activity;GO:0004721 phosphoprotein phosphatase activity;GO:0051087 chaperone binding	0.0	0.0	0.0	0.0	0.0	0.0	1.0	0.0	0.0	0.0	0.0	0.0	0.0	0.0	0.0	0.0	0.0	0.0	0.0	0.0
CDC25B	994	symbol	H. sapiens	994	H. sapiens	CDC25B	cell division cycle 25B	GO:0004725 protein tyrosine phosphatase activity;GO:0004721 phosphoprotein phosphatase activity;GO:0016791 phosphatase activity	0.0	0.0	0.0	0.0	0.0	0.0	1.0	0.0	0.0	0.0	0.0	0.0	0.0	0.0	0.0	0.0	0.0	0.0	0.0	0.0
CDC6	990	symbol	H. sapiens	990	H. sapiens	CDC6	cell division cycle 6	GO:0003688 DNA replication origin binding;GO:0019900 kinase binding;GO:1990837 sequence-specific double-stranded DNA binding	0.0	0.0	0.0	0.0	0.0	0.0	1.0	0.0	0.0	0.0	0.0	0.0	0.0	0.0	0.0	0.0	0.0	0.0	0.0	0.0
CDC7	8317	symbol	H. sapiens	8317	H. sapiens	CDC7	cell division cycle 7	GO:0004674 protein serine/threonine kinase activity;GO:0004672 protein kinase activity;GO:0016773 phosphotransferase activity, alcohol group as acceptor	0.0	0.0	0.0	0.0	0.0	0.0	0.0	0.0	0.0	0.0	0.0	0.0	0.0	0.0	0.0	0.0	1.0	0.0	0.0	0.0
CDCA2	157313	symbol	H. sapiens	157313	H. sapiens	CDCA2	cell division cycle associated 2		0.0	0.0	0.0	0.0	0.0	0.0	0.0	0.0	0.0	0.0	0.0	0.0	0.0	0.0	0.0	0.0	0.0	0.0	0.0	0.0
CDCA3	83461	symbol	H. sapiens	83461	H. sapiens	CDCA3	cell division cycle associated 3	GO:0005515 protein binding;GO:0005488 binding;GO:0003674 molecular_function	0.0	0.0	0.0	0.0	0.0	0.0	0.0	0.0	0.0	0.0	0.0	0.0	0.0	0.0	0.0	0.0	0.0	0.0	0.0	0.0
CDCA5	113130	symbol	H. sapiens	113130	H. sapiens	CDCA5	cell division cycle associated 5	GO:0003682 chromatin binding;GO:0044877 protein-containing complex binding;GO:0005515 protein binding	0.0	0.0	0.0	0.0	0.0	1.0	0.0	0.0	0.0	0.0	0.0	0.0	0.0	0.0	0.0	0.0	0.0	0.0	0.0	0.0
CDCA7	83879	symbol	H. sapiens	83879	H. sapiens	CDCA7	cell division cycle associated 7		0.0	0.0	0.0	0.0	0.0	0.0	0.0	0.0	0.0	0.0	0.0	0.0	0.0	0.0	0.0	0.0	0.0	0.0	0.0	0.0
CDCA8	55143	symbol	H. sapiens	55143	H. sapiens	CDCA8	cell division cycle associated 8	GO:0005515 protein binding;GO:0005488 binding;GO:0003674 molecular_function	0.0	0.0	0.0	0.0	0.0	0.0	0.0	0.0	0.0	0.0	0.0	0.0	0.0	0.0	0.0	0.0	0.0	0.0	0.0	0.0
CDK16	5127	symbol	H. sapiens	5127	H. sapiens	CDK16	cyclin dependent kinase 16	GO:0004693 cyclin-dependent protein serine/threonine kinase activity;GO:0097472 cyclin-dependent protein kinase activity;GO:0004674 protein serine/threonine kinase activity	0.0	0.0	0.0	0.0	0.0	0.0	0.0	0.0	0.0	0.0	0.0	0.0	0.0	0.0	0.0	0.0	1.0	0.0	0.0	0.0
CDK17	5128	symbol	H. sapiens	5128	H. sapiens	CDK17	cyclin dependent kinase 17	GO:0004693 cyclin-dependent protein serine/threonine kinase activity;GO:0097472 cyclin-dependent protein kinase activity;GO:0004674 protein serine/threonine kinase activity	0.0	0.0	0.0	0.0	0.0	0.0	0.0	0.0	0.0	0.0	0.0	0.0	0.0	0.0	0.0	0.0	1.0	0.0	0.0	0.0
CDK2AP1	8099	symbol	H. sapiens	8099	H. sapiens	CDK2AP1	cyclin dependent kinase 2 associated protein 1	GO:0070182 DNA polymerase binding;GO:0019899 enzyme binding;GO:0005515 protein binding	0.0	0.0	0.0	0.0	0.0	0.0	0.0	0.0	0.0	0.0	0.0	0.0	0.0	0.0	0.0	0.0	0.0	0.0	0.0	0.0
CDKN2A	1029	symbol	H. sapiens	1029	H. sapiens	CDKN2A	cyclin dependent kinase inhibitor 2A	GO:0004861 cyclin-dependent protein serine/threonine kinase inhibitor activity;GO:0030291 protein serine/threonine kinase inhibitor activity;GO:0004860 protein kinase inhibitor activity	0.0	0.0	1.0	1.0	0.0	0.0	1.0	0.0	0.0	0.0	0.0	0.0	0.0	0.0	1.0	0.0	0.0	0.0	0.0	0.0
CDT1	81620	symbol	H. sapiens	81620	H. sapiens	CDT1	chromatin licensing and DNA replication factor 1	GO:0070182 DNA polymerase binding;GO:0003682 chromatin binding;GO:0019899 enzyme binding	0.0	0.0	0.0	0.0	0.0	1.0	0.0	0.0	0.0	0.0	0.0	0.0	0.0	0.0	0.0	0.0	0.0	0.0	0.0	0.0
CEACAM19	56971	symbol	H. sapiens	56971	H. sapiens	CEACAM19	CEA cell adhesion molecule 19	GO:0005515 protein binding;GO:0005488 binding;GO:0003674 molecular_function	0.0	0.0	0.0	0.0	0.0	0.0	0.0	0.0	0.0	0.0	0.0	0.0	0.0	0.0	0.0	0.0	0.0	0.0	0.0	0.0
CEBPB	1051	symbol	H. sapiens	1051	H. sapiens	CEBPB	CCAAT enhancer binding protein beta	GO:0035259 glucocorticoid receptor binding;GO:0000979 RNA polymerase II core promoter sequence-specific DNA binding;GO:0001046 core promoter sequence-specific DNA binding	0.0	1.0	1.0	0.0	0.0	1.0	1.0	0.0	0.0	0.0	0.0	0.0	0.0	1.0	0.0	1.0	0.0	0.0	0.0	0.0
CEBPG	1054	symbol	H. sapiens	1054	H. sapiens	CEBPG	CCAAT enhancer binding protein gamma	GO:0044377 RNA polymerase II proximal promoter sequence-specific DNA binding, bending;GO:0044374 sequence-specific DNA binding, bending;GO:0008301 DNA binding, bending	0.0	1.0	1.0	0.0	0.0	0.0	0.0	0.0	0.0	0.0	0.0	0.0	0.0	0.0	0.0	0.0	0.0	0.0	0.0	0.0
CELSR1	9620	symbol	H. sapiens	9620	H. sapiens	CELSR1	cadherin EGF LAG seven-pass G-type receptor 1	GO:0005509 calcium ion binding;GO:0004930 G protein-coupled receptor activity;GO:0004888 transmembrane signaling receptor activity	1.0	0.0	0.0	0.0	0.0	0.0	0.0	0.0	0.0	0.0	0.0	0.0	0.0	0.0	0.0	0.0	0.0	0.0	0.0	0.0
CENPA	1058	symbol	H. sapiens	1058	H. sapiens	CENPA	centromere protein A	GO:0046982 protein heterodimerization activity;GO:0003682 chromatin binding;GO:0046983 protein dimerization activity	0.0	0.0	0.0	0.0	0.0	1.0	0.0	0.0	0.0	0.0	0.0	0.0	0.0	0.0	0.0	0.0	0.0	0.0	0.0	0.0
CENPL	91687	symbol	H. sapiens	91687	H. sapiens	CENPL	centromere protein L	GO:0005515 protein binding;GO:0005488 binding;GO:0003674 molecular_function	0.0	0.0	0.0	0.0	0.0	0.0	0.0	0.0	0.0	0.0	0.0	0.0	0.0	0.0	0.0	0.0	0.0	0.0	0.0	0.0
CENPO	79172	symbol	H. sapiens	79172	H. sapiens	CENPO	centromere protein O	GO:0005515 protein binding;GO:0005488 binding;GO:0003674 molecular_function	0.0	0.0	0.0	0.0	0.0	0.0	0.0	0.0	0.0	0.0	0.0	0.0	0.0	0.0	0.0	0.0	0.0	0.0	0.0	0.0
CENPW	387103	symbol	H. sapiens	387103	H. sapiens	CENPW	centromere protein W	GO:0046982 protein heterodimerization activity;GO:0046983 protein dimerization activity;GO:0003677 DNA binding	0.0	0.0	0.0	0.0	0.0	0.0	0.0	0.0	0.0	0.0	0.0	0.0	0.0	0.0	0.0	0.0	0.0	0.0	0.0	0.0
CHAC1	79094	symbol	H. sapiens	79094	H. sapiens	CHAC1	ChaC glutathione specific gamma-glutamylcyclotransferase 1	GO:0061928 glutathione specific gamma-glutamylcyclotransferase activity;GO:0003839 gamma-glutamylcyclotransferase activity;GO:0016842 amidine-lyase activity	0.0	0.0	0.0	0.0	0.0	0.0	0.0	0.0	0.0	0.0	0.0	0.0	0.0	0.0	0.0	0.0	0.0	0.0	0.0	0.0
CHAC2	494143	symbol	H. sapiens	494143	H. sapiens	CHAC2	ChaC glutathione specific gamma-glutamylcyclotransferase 2	GO:0061928 glutathione specific gamma-glutamylcyclotransferase activity;GO:0003839 gamma-glutamylcyclotransferase activity;GO:0016842 amidine-lyase activity	0.0	0.0	0.0	0.0	0.0	0.0	0.0	0.0	0.0	0.0	0.0	0.0	0.0	0.0	0.0	0.0	0.0	0.0	0.0	0.0
CHAF1B	8208	symbol	H. sapiens	8208	H. sapiens	CHAF1B	chromatin assembly factor 1 subunit B	GO:0051082 unfolded protein binding;GO:0042393 histone binding;GO:0003682 chromatin binding	0.0	0.0	0.0	0.0	0.0	1.0	0.0	0.0	0.0	0.0	0.0	0.0	0.0	0.0	0.0	0.0	0.0	0.0	0.0	0.0
CHEK1	1111	symbol	H. sapiens	1111	H. sapiens	CHEK1	checkpoint kinase 1	GO:0035402 histone kinase activity (H3-T11 specific);GO:0035184 histone threonine kinase activity;GO:0035173 histone kinase activity	0.0	0.0	0.0	0.0	0.0	0.0	0.0	0.0	0.0	0.0	0.0	0.0	0.0	0.0	0.0	0.0	1.0	1.0	0.0	0.0
CHI3L2	1117	symbol	H. sapiens	1117	H. sapiens	CHI3L2	chitinase 3 like 2	GO:0004568 chitinase activity;GO:0008061 chitin binding;GO:0004553 hydrolase activity, hydrolyzing O-glycosyl compounds	0.0	0.0	0.0	0.0	0.0	0.0	0.0	0.0	0.0	0.0	0.0	0.0	0.0	0.0	0.0	0.0	0.0	0.0	0.0	0.0
CHRD	8646	symbol	H. sapiens	8646	H. sapiens	CHRD	chordin	GO:0045545 syndecan binding;GO:0043394 proteoglycan binding;GO:0008201 heparin binding	0.0	0.0	0.0	0.0	0.0	0.0	0.0	0.0	0.0	0.0	0.0	0.0	0.0	0.0	0.0	0.0	0.0	0.0	0.0	0.0
CHRNA5	1138	symbol	H. sapiens	1138	H. sapiens	CHRNA5	cholinergic receptor nicotinic alpha 5 subunit	GO:0022848 acetylcholine-gated cation-selective channel activity;GO:1904315 transmitter-gated ion channel activity involved in regulation of postsynaptic membrane potential;GO:0005231 excitatory extracellular ligand-gated ion channel activity	0.0	0.0	0.0	0.0	0.0	0.0	0.0	0.0	0.0	0.0	1.0	0.0	0.0	0.0	0.0	0.0	0.0	0.0	0.0	0.0
CHST15	51363	symbol	H. sapiens	51363	H. sapiens	CHST15	carbohydrate sulfotransferase 15	GO:0050659 N-acetylgalactosamine 4-sulfate 6-O-sulfotransferase activity;GO:0050656 3'-phosphoadenosine 5'-phosphosulfate binding;GO:0008146 sulfotransferase activity	0.0	0.0	0.0	0.0	0.0	0.0	0.0	0.0	0.0	0.0	0.0	0.0	0.0	0.0	0.0	0.0	0.0	0.0	0.0	0.0
CHST2	9435	symbol	H. sapiens	9435	H. sapiens	CHST2	carbohydrate sulfotransferase 2	GO:0001517 N-acetylglucosamine 6-O-sulfotransferase activity;GO:0008146 sulfotransferase activity;GO:0016782 transferase activity, transferring sulfur-containing groups	0.0	0.0	0.0	0.0	0.0	0.0	0.0	0.0	0.0	0.0	0.0	0.0	0.0	0.0	0.0	0.0	0.0	0.0	0.0	0.0
CHURC1	91612	symbol	H. sapiens	91612	H. sapiens	CHURC1	churchill domain containing 1	GO:0008270 zinc ion binding;GO:0046914 transition metal ion binding;GO:0046872 metal ion binding	0.0	0.0	0.0	0.0	0.0	0.0	0.0	0.0	0.0	0.0	0.0	0.0	0.0	0.0	0.0	0.0	0.0	0.0	0.0	0.0
CIAPIN1	57019	symbol	H. sapiens	57019	H. sapiens	CIAPIN1	cytokine induced apoptosis inhibitor 1	GO:0051537 2 iron, 2 sulfur cluster binding;GO:0051539 4 iron, 4 sulfur cluster binding;GO:0051536 iron-sulfur cluster binding	0.0	0.0	0.0	0.0	0.0	0.0	0.0	0.0	0.0	0.0	0.0	0.0	0.0	0.0	0.0	0.0	0.0	0.0	0.0	0.0
CIRBP	1153	symbol	H. sapiens	1153	H. sapiens	CIRBP	cold inducible RNA binding protein	GO:0070181 small ribosomal subunit rRNA binding;GO:0030371 translation repressor activity;GO:0003730 mRNA 3'-UTR binding	0.0	0.0	0.0	0.0	0.0	0.0	0.0	1.0	0.0	0.0	0.0	0.0	0.0	0.0	0.0	0.0	0.0	0.0	0.0	0.0
CIRH1A	84916	gene_synonym	H. sapiens	84916	H. sapiens	UTP4	UTP4 small subunit processome component	GO:0003723 RNA binding;GO:0003676 nucleic acid binding;GO:1901363 heterocyclic compound binding	0.0	0.0	0.0	0.0	0.0	0.0	0.0	0.0	0.0	0.0	0.0	0.0	0.0	0.0	0.0	0.0	0.0	0.0	0.0	0.0
CISH	1154	symbol	H. sapiens	1154	H. sapiens	CISH	cytokine inducible SH2 containing protein	GO:0046935 1-phosphatidylinositol-3-kinase regulator activity;GO:0035014 phosphatidylinositol 3-kinase regulator activity;GO:0019207 kinase regulator activity	0.0	0.0	0.0	1.0	0.0	0.0	0.0	0.0	0.0	0.0	0.0	0.0	0.0	0.0	0.0	0.0	0.0	0.0	0.0	0.0
CKS1B	1163	symbol	H. sapiens	1163	H. sapiens	CKS1B	CDC28 protein kinase regulatory subunit 1B	GO:0061575 cyclin-dependent protein serine/threonine kinase activator activity;GO:0016538 cyclin-dependent protein serine/threonine kinase regulator activity;GO:0030295 protein kinase activator activity	0.0	0.0	0.0	1.0	0.0	0.0	1.0	0.0	0.0	0.0	0.0	0.0	0.0	0.0	0.0	0.0	0.0	0.0	0.0	0.0
CKS2	1164	symbol	H. sapiens	1164	H. sapiens	CKS2	CDC28 protein kinase regulatory subunit 2	GO:0061575 cyclin-dependent protein serine/threonine kinase activator activity;GO:0016538 cyclin-dependent protein serine/threonine kinase regulator activity;GO:0030295 protein kinase activator activity	0.0	0.0	0.0	1.0	0.0	1.0	1.0	0.0	0.0	0.0	0.0	0.0	0.0	0.0	0.0	0.0	0.0	0.0	0.0	0.0
CLCN4	1183	symbol	H. sapiens	1183	H. sapiens	CLCN4	chloride voltage-gated channel 4	GO:0005247 voltage-gated chloride channel activity;GO:0008308 voltage-gated anion channel activity;GO:0015299 solute:proton antiporter activity	0.0	0.0	0.0	0.0	0.0	0.0	0.0	0.0	0.0	0.0	1.0	0.0	0.0	0.0	0.0	0.0	0.0	0.0	0.0	0.0
CLSTN2	64084	symbol	H. sapiens	64084	H. sapiens	CLSTN2	calsyntenin 2	GO:0005509 calcium ion binding;GO:0046872 metal ion binding;GO:0043169 cation binding	1.0	0.0	0.0	0.0	0.0	0.0	0.0	0.0	0.0	0.0	0.0	0.0	0.0	0.0	0.0	0.0	0.0	0.0	0.0	0.0
CMBL	134147	symbol	H. sapiens	134147	H. sapiens	CMBL	carboxymethylenebutenolidase homolog	GO:0016787 hydrolase activity;GO:0003824 catalytic activity;GO:0003674 molecular_function	0.0	0.0	0.0	0.0	0.0	0.0	0.0	0.0	0.0	0.0	0.0	0.0	0.0	0.0	0.0	0.0	0.0	0.0	0.0	0.0
CMTM7	112616	symbol	H. sapiens	112616	H. sapiens	CMTM7	CKLF like MARVEL transmembrane domain containing 7	GO:0005125 cytokine activity;GO:0048018 receptor ligand activity;GO:0030545 receptor regulator activity	0.0	0.0	0.0	0.0	0.0	0.0	0.0	0.0	0.0	0.0	0.0	0.0	0.0	0.0	0.0	0.0	0.0	0.0	0.0	0.0
CNTD1	124817	symbol	H. sapiens	124817	H. sapiens	CNTD1	cyclin N-terminal domain containing 1		0.0	0.0	0.0	0.0	0.0	0.0	0.0	0.0	0.0	0.0	0.0	0.0	0.0	0.0	0.0	0.0	0.0	0.0	0.0	0.0
COG7	91949	symbol	H. sapiens	91949	H. sapiens	COG7	component of oligomeric golgi complex 7	GO:0005515 protein binding;GO:0005488 binding;GO:0003674 molecular_function	0.0	0.0	0.0	0.0	0.0	0.0	0.0	0.0	0.0	0.0	0.0	0.0	0.0	0.0	0.0	0.0	0.0	0.0	0.0	0.0
COMMD2	51122	symbol	H. sapiens	51122	H. sapiens	COMMD2	COMM domain containing 2	GO:0005515 protein binding;GO:0005488 binding;GO:0003674 molecular_function	0.0	0.0	0.0	0.0	0.0	0.0	0.0	0.0	0.0	0.0	0.0	0.0	0.0	0.0	0.0	0.0	0.0	0.0	0.0	0.0
COQ7	10229	symbol	H. sapiens	10229	H. sapiens	COQ7	coenzyme Q7, hydroxylase	GO:0008682 2-octoprenyl-3-methyl-6-methoxy-1,4-benzoquinone hydroxylase activity;GO:0016709 oxidoreductase activity, acting on paired donors, with incorporation or reduction of molecular oxygen, NAD(P)H as one donor, and incorporation of one atom of oxygen;GO:0004497 monooxygenase activity	0.0	0.0	0.0	0.0	0.0	0.0	0.0	0.0	0.0	0.0	0.0	0.0	0.0	0.0	0.0	0.0	0.0	0.0	0.0	0.0
CORO2A	7464	symbol	H. sapiens	7464	H. sapiens	CORO2A	coronin 2A	GO:0051015 actin filament binding;GO:0003779 actin binding;GO:0008092 cytoskeletal protein binding	0.0	0.0	0.0	0.0	0.0	0.0	0.0	0.0	0.0	0.0	0.0	0.0	0.0	0.0	0.0	0.0	0.0	0.0	0.0	0.0
COTL1	23406	symbol	H. sapiens	23406	H. sapiens	COTL1	coactosin like F-actin binding protein 1	GO:0051015 actin filament binding;GO:0003779 actin binding;GO:0008092 cytoskeletal protein binding	0.0	0.0	0.0	0.0	0.0	0.0	0.0	0.0	0.0	0.0	0.0	0.0	0.0	0.0	0.0	0.0	0.0	0.0	0.0	0.0
COX4NB	10328	gene_synonym	H. sapiens	10328	H. sapiens	EMC8	ER membrane protein complex subunit 8	GO:0005515 protein binding;GO:0005488 binding;GO:0003674 molecular_function	0.0	0.0	0.0	0.0	0.0	0.0	0.0	0.0	0.0	0.0	0.0	0.0	0.0	0.0	0.0	0.0	0.0	0.0	0.0	0.0
COX6C	1345	symbol	H. sapiens	1345	H. sapiens	COX6C	cytochrome c oxidase subunit 6C	GO:0004129 cytochrome-c oxidase activity;GO:0016676 oxidoreductase activity, acting on a heme group of donors, oxygen as acceptor;GO:0015002 heme-copper terminal oxidase activity	0.0	0.0	0.0	0.0	0.0	0.0	0.0	0.0	0.0	0.0	1.0	0.0	0.0	0.0	0.0	0.0	0.0	0.0	0.0	0.0
CPEB3	22849	symbol	H. sapiens	22849	H. sapiens	CPEB3	cytoplasmic polyadenylation element binding protein 3	GO:0000900 translation repressor activity, mRNA regulatory element binding;GO:0035925 mRNA 3'-UTR AU-rich region binding;GO:0035613 RNA stem-loop binding	0.0	0.0	0.0	0.0	0.0	0.0	0.0	1.0	0.0	0.0	0.0	0.0	0.0	0.0	0.0	0.0	0.0	0.0	0.0	0.0
CPLX1	10815	symbol	H. sapiens	10815	H. sapiens	CPLX1	complexin 1	GO:0017075 syntaxin-1 binding;GO:0019905 syntaxin binding;GO:0005326 neurotransmitter transporter activity	0.0	0.0	0.0	0.0	0.0	0.0	0.0	0.0	0.0	0.0	0.0	0.0	0.0	0.0	0.0	0.0	0.0	0.0	0.0	0.0
CPSF3	51692	symbol	H. sapiens	51692	H. sapiens	CPSF3	cleavage and polyadenylation specific factor 3	GO:0008409 5'-3' exonuclease activity;GO:0004521 endoribonuclease activity;GO:0004527 exonuclease activity	0.0	0.0	0.0	0.0	0.0	0.0	0.0	0.0	0.0	0.0	0.0	0.0	0.0	0.0	0.0	0.0	0.0	0.0	0.0	0.0
CREB3L4	148327	symbol	H. sapiens	148327	H. sapiens	CREB3L4	cAMP responsive element binding protein 3 like 4	GO:0035497 cAMP response element binding;GO:0000978 RNA polymerase II proximal promoter sequence-specific DNA binding;GO:0001228 DNA-binding transcription activator activity, RNA polymerase II-specific	0.0	1.0	0.0	0.0	0.0	0.0	0.0	0.0	0.0	0.0	0.0	0.0	0.0	0.0	0.0	0.0	0.0	0.0	0.0	0.0
CREBL2	1389	symbol	H. sapiens	1389	H. sapiens	CREBL2	cAMP responsive element binding protein like 2	GO:0000981 DNA-binding transcription factor activity, RNA polymerase II-specific;GO:0003700 DNA-binding transcription factor activity;GO:0140110 transcription regulator activity	0.0	0.0	0.0	0.0	0.0	0.0	0.0	0.0	0.0	0.0	0.0	0.0	0.0	0.0	0.0	0.0	0.0	0.0	0.0	0.0
CRIP1	1396	symbol	H. sapiens	1396	H. sapiens	CRIP1	cysteine rich protein 1	GO:0003680 AT DNA binding;GO:0008301 DNA binding, bending;GO:0042277 peptide binding	0.0	0.0	0.0	0.0	0.0	0.0	0.0	0.0	0.0	0.0	0.0	0.0	0.0	0.0	0.0	0.0	0.0	0.0	0.0	0.0
CRY2	1408	symbol	H. sapiens	1408	H. sapiens	CRY2	cryptochrome circadian regulator 2	GO:0003914 DNA (6-4) photolyase activity;GO:0003904 deoxyribodipyrimidine photo-lyase activity;GO:0009882 blue light photoreceptor activity	0.0	0.0	0.0	0.0	0.0	0.0	0.0	0.0	0.0	0.0	0.0	0.0	0.0	0.0	0.0	0.0	0.0	0.0	0.0	0.0
CRYAB	1410	symbol	H. sapiens	1410	H. sapiens	CRYAB	crystallin alpha B	GO:0001540 amyloid-beta binding;GO:0005212 structural constituent of eye lens;GO:0008017 microtubule binding	0.0	0.0	0.0	0.0	0.0	0.0	0.0	0.0	0.0	0.0	0.0	0.0	0.0	0.0	0.0	0.0	0.0	0.0	0.0	0.0
CSNK2A2	1459	symbol	H. sapiens	1459	H. sapiens	CSNK2A2	casein kinase 2 alpha 2	GO:0047485 protein N-terminus binding;GO:0004674 protein serine/threonine kinase activity;GO:0004672 protein kinase activity	0.0	0.0	0.0	0.0	0.0	0.0	0.0	0.0	0.0	0.0	0.0	0.0	0.0	0.0	0.0	0.0	1.0	0.0	0.0	0.0
CST3	1471	symbol	H. sapiens	1471	H. sapiens	CST3	cystatin C	GO:0004869 cysteine-type endopeptidase inhibitor activity;GO:0001540 amyloid-beta binding;GO:0004866 endopeptidase inhibitor activity	0.0	0.0	0.0	0.0	0.0	0.0	0.0	0.0	0.0	0.0	0.0	0.0	0.0	0.0	1.0	0.0	0.0	0.0	0.0	0.0
CSTB	1476	symbol	H. sapiens	1476	H. sapiens	CSTB	cystatin B	GO:0004869 cysteine-type endopeptidase inhibitor activity;GO:0004866 endopeptidase inhibitor activity;GO:0002020 protease binding	0.0	0.0	0.0	0.0	0.0	0.0	0.0	0.0	0.0	0.0	0.0	0.0	0.0	0.0	1.0	0.0	0.0	0.0	0.0	0.0
CTPS	1503	gene_synonym	H. sapiens	1503	H. sapiens	CTPS1	CTP synthase 1	GO:0003883 CTP synthase activity;GO:0016879 ligase activity, forming carbon-nitrogen bonds;GO:0016874 ligase activity	0.0	0.0	0.0	0.0	0.0	0.0	0.0	0.0	0.0	0.0	0.0	0.0	0.0	0.0	0.0	0.0	0.0	0.0	0.0	0.0
CTSL2	1515	gene_synonym	H. sapiens	1515	H. sapiens	CTSV	cathepsin V	GO:0030984 kininogen binding;GO:0004177 aminopeptidase activity;GO:0004197 cysteine-type endopeptidase activity	0.0	0.0	0.0	0.0	0.0	0.0	0.0	0.0	0.0	0.0	0.0	0.0	0.0	0.0	0.0	0.0	0.0	0.0	0.0	0.0
CXXC5	51523	symbol	H. sapiens	51523	H. sapiens	CXXC5	CXXC finger protein 5	GO:0008327 methyl-CpG binding;GO:0008134 transcription factor binding;GO:0008270 zinc ion binding	0.0	0.0	1.0	0.0	0.0	0.0	0.0	0.0	0.0	0.0	0.0	0.0	0.0	0.0	0.0	0.0	0.0	0.0	0.0	0.0
CYB5D2	124936	symbol	H. sapiens	124936	H. sapiens	CYB5D2	cytochrome b5 domain containing 2	GO:0020037 heme binding;GO:0046906 tetrapyrrole binding;GO:0048037 cofactor binding	0.0	0.0	0.0	0.0	0.0	0.0	0.0	0.0	0.0	0.0	0.0	0.0	0.0	0.0	0.0	0.0	0.0	0.0	0.0	0.0
CYBRD1	79901	symbol	H. sapiens	79901	H. sapiens	CYBRD1	cytochrome b reductase 1	GO:0000293 ferric-chelate reductase activity;GO:0016723 oxidoreductase activity, oxidizing metal ions, NAD or NADP as acceptor;GO:0016722 oxidoreductase activity, oxidizing metal ions	0.0	0.0	0.0	0.0	0.0	0.0	0.0	0.0	0.0	0.0	0.0	0.0	0.0	0.0	0.0	0.0	0.0	0.0	0.0	0.0
DACH1	1602	symbol	H. sapiens	1602	H. sapiens	DACH1	dachshund family transcription factor 1	GO:0001227 DNA-binding transcription repressor activity, RNA polymerase II-specific;GO:0000978 RNA polymerase II proximal promoter sequence-specific DNA binding;GO:0000987 proximal promoter sequence-specific DNA binding	0.0	1.0	0.0	0.0	0.0	0.0	0.0	0.0	0.0	0.0	0.0	0.0	0.0	0.0	0.0	1.0	0.0	0.0	0.0	0.0
DALRD3	55152	symbol	H. sapiens	55152	H. sapiens	DALRD3	DALR anticodon binding domain containing 3	GO:0004814 arginine-tRNA ligase activity;GO:0004812 aminoacyl-tRNA ligase activity;GO:0016875 ligase activity, forming carbon-oxygen bonds	0.0	0.0	0.0	0.0	0.0	0.0	0.0	0.0	0.0	0.0	0.0	0.0	0.0	0.0	0.0	0.0	0.0	0.0	0.0	0.0
DAPK1	1612	symbol	H. sapiens	1612	H. sapiens	DAPK1	death associated protein kinase 1	GO:0017075 syntaxin-1 binding;GO:0004683 calmodulin-dependent protein kinase activity;GO:0019905 syntaxin binding	0.0	0.0	0.0	0.0	0.0	0.0	0.0	0.0	0.0	0.0	0.0	0.0	0.0	0.0	0.0	0.0	1.0	0.0	0.0	0.0
DBF4	10926	symbol	H. sapiens	10926	H. sapiens	DBF4	DBF4 zinc finger	GO:0043539 protein serine/threonine kinase activator activity;GO:0030295 protein kinase activator activity;GO:0019209 kinase activator activity	0.0	0.0	0.0	1.0	0.0	0.0	0.0	0.0	0.0	0.0	0.0	0.0	0.0	0.0	0.0	0.0	0.0	0.0	0.0	0.0
DBNDD2	55861	symbol	H. sapiens	55861	H. sapiens	DBNDD2	dysbindin domain containing 2	GO:0005515 protein binding;GO:0005488 binding;GO:0003674 molecular_function	0.0	0.0	0.0	0.0	0.0	0.0	0.0	0.0	0.0	0.0	0.0	0.0	0.0	0.0	0.0	0.0	0.0	0.0	0.0	0.0
DCAF10	79269	symbol	H. sapiens	79269	H. sapiens	DCAF10	DDB1 and CUL4 associated factor 10		0.0	0.0	0.0	0.0	0.0	0.0	0.0	0.0	0.0	0.0	0.0	0.0	0.0	0.0	0.0	0.0	0.0	0.0	0.0	0.0
DCAF4	26094	symbol	H. sapiens	26094	H. sapiens	DCAF4	DDB1 and CUL4 associated factor 4	GO:0005515 protein binding;GO:0005488 binding;GO:0003674 molecular_function	0.0	0.0	0.0	0.0	0.0	0.0	0.0	0.0	0.0	0.0	0.0	0.0	0.0	0.0	0.0	0.0	0.0	0.0	0.0	0.0
DCAF5	8816	symbol	H. sapiens	8816	H. sapiens	DCAF5	DDB1 and CUL4 associated factor 5	GO:0005515 protein binding;GO:0005488 binding;GO:0003674 molecular_function	0.0	0.0	0.0	0.0	0.0	0.0	0.0	0.0	0.0	0.0	0.0	0.0	0.0	0.0	0.0	0.0	0.0	0.0	0.0	0.0
DCLRE1B	64858	symbol	H. sapiens	64858	H. sapiens	DCLRE1B	DNA cross-link repair 1B	GO:0035312 5'-3' exodeoxyribonuclease activity;GO:0016895 exodeoxyribonuclease activity, producing 5'-phosphomonoesters;GO:0008409 5'-3' exonuclease activity	0.0	0.0	0.0	0.0	0.0	0.0	0.0	0.0	0.0	0.0	0.0	0.0	0.0	0.0	0.0	0.0	0.0	0.0	0.0	0.0
DCPS	28960	symbol	H. sapiens	28960	H. sapiens	DCPS	decapping enzyme, scavenger	GO:0050072 m7G(5')pppN diphosphatase activity;GO:0000340 RNA 7-methylguanosine cap binding;GO:0004532 exoribonuclease activity	0.0	0.0	0.0	0.0	0.0	0.0	0.0	0.0	0.0	0.0	0.0	0.0	0.0	0.0	0.0	0.0	0.0	0.0	0.0	0.0
DDX39	10212	gene_synonym	H. sapiens	10212	H. sapiens	DDX39A	DExD-box helicase 39A	GO:0003724 RNA helicase activity;GO:0004386 helicase activity;GO:0016887 ATPase activity	0.0	0.0	0.0	0.0	0.0	0.0	0.0	0.0	0.0	0.0	0.0	0.0	0.0	0.0	0.0	0.0	0.0	0.0	0.0	0.0
DEGS2	123099	symbol	H. sapiens	123099	H. sapiens	DEGS2	delta 4-desaturase, sphingolipid 2	GO:0000170 sphingosine hydroxylase activity;GO:0042284 sphingolipid delta-4 desaturase activity;GO:0016705 oxidoreductase activity, acting on paired donors, with incorporation or reduction of molecular oxygen	0.0	0.0	0.0	0.0	0.0	0.0	0.0	0.0	0.0	0.0	0.0	0.0	0.0	0.0	0.0	0.0	0.0	0.0	0.0	0.0
DEK	7913	symbol	H. sapiens	7913	H. sapiens	DEK	DEK proto-oncogene	GO:0042393 histone binding;GO:0003723 RNA binding;GO:0003677 DNA binding	0.0	0.0	0.0	0.0	0.0	0.0	0.0	0.0	0.0	0.0	0.0	0.0	0.0	0.0	0.0	0.0	0.0	0.0	0.0	0.0
DEPDC1	55635	symbol	H. sapiens	55635	H. sapiens	DEPDC1	DEP domain containing 1	GO:0005096 GTPase activator activity;GO:0030695 GTPase regulator activity;GO:0060589 nucleoside-triphosphatase regulator activity	0.0	0.0	0.0	0.0	0.0	0.0	0.0	0.0	0.0	0.0	0.0	0.0	0.0	0.0	0.0	0.0	0.0	0.0	0.0	0.0
DHCR7	1717	symbol	H. sapiens	1717	H. sapiens	DHCR7	7-dehydrocholesterol reductase	GO:0047598 7-dehydrocholesterol reductase activity;GO:0009918 sterol delta7 reductase activity;GO:0016628 oxidoreductase activity, acting on the CH-CH group of donors, NAD or NADP as acceptor	0.0	0.0	0.0	0.0	0.0	0.0	0.0	0.0	0.0	0.0	0.0	0.0	0.0	0.0	0.0	0.0	0.0	0.0	0.0	0.0
DKC1	1736	symbol	H. sapiens	1736	H. sapiens	DKC1	dyskerin pseudouridine synthase 1	GO:0003720 telomerase activity;GO:0034513 box H/ACA snoRNA binding;GO:0003964 RNA-directed DNA polymerase activity	0.0	0.0	0.0	0.0	0.0	0.0	0.0	0.0	0.0	0.0	0.0	0.0	0.0	0.0	0.0	0.0	0.0	0.0	0.0	0.0
DNAJB11	51726	symbol	H. sapiens	51726	H. sapiens	DNAJB11	DnaJ heat shock protein family (Hsp40) member B11	GO:0051082 unfolded protein binding;GO:0005515 protein binding;GO:0005488 binding	0.0	0.0	0.0	0.0	0.0	0.0	0.0	0.0	0.0	0.0	0.0	0.0	0.0	0.0	0.0	0.0	0.0	0.0	0.0	0.0
DNAJC12	56521	symbol	H. sapiens	56521	H. sapiens	DNAJC12	DnaJ heat shock protein family (Hsp40) member C12	GO:0005515 protein binding;GO:0005488 binding;GO:0003674 molecular_function	0.0	0.0	0.0	0.0	0.0	0.0	0.0	0.0	0.0	0.0	0.0	0.0	0.0	0.0	0.0	0.0	0.0	0.0	0.0	0.0
DNAJC16	23341	symbol	H. sapiens	23341	H. sapiens	DNAJC16	DnaJ heat shock protein family (Hsp40) member C16		0.0	0.0	0.0	0.0	0.0	0.0	0.0	0.0	0.0	0.0	0.0	0.0	0.0	0.0	0.0	0.0	0.0	0.0	0.0	0.0
DNAJC2	27000	symbol	H. sapiens	27000	H. sapiens	DNAJC2	DnaJ heat shock protein family (Hsp40) member C2	GO:0061649 ubiquitin modification-dependent histone binding;GO:0140036 ubiquitin-dependent protein binding;GO:0140035 ubiquitination-like modification-dependent protein binding	0.0	0.0	0.0	0.0	0.0	1.0	0.0	0.0	0.0	0.0	0.0	0.0	0.0	0.0	0.0	0.0	0.0	0.0	0.0	0.0
DNAJC9	23234	symbol	H. sapiens	23234	H. sapiens	DNAJC9	DnaJ heat shock protein family (Hsp40) member C9	GO:0031072 heat shock protein binding;GO:0005515 protein binding;GO:0005488 binding	0.0	0.0	0.0	0.0	0.0	0.0	0.0	0.0	0.0	0.0	0.0	0.0	0.0	0.0	0.0	0.0	0.0	0.0	0.0	0.0
DNAL1	83544	symbol	H. sapiens	83544	H. sapiens	DNAL1	dynein axonemal light chain 1	GO:0043014 alpha-tubulin binding;GO:0045504 dynein heavy chain binding;GO:0003774 motor activity	0.0	0.0	0.0	0.0	0.0	0.0	0.0	0.0	0.0	0.0	0.0	0.0	0.0	0.0	0.0	0.0	0.0	0.0	0.0	0.0
DNALI1	7802	symbol	H. sapiens	7802	H. sapiens	DNALI1	dynein axonemal light intermediate chain 1	GO:0045504 dynein heavy chain binding;GO:0003774 motor activity;GO:0017111 nucleoside-triphosphatase activity	0.0	0.0	0.0	0.0	0.0	0.0	0.0	0.0	0.0	0.0	0.0	0.0	0.0	0.0	0.0	0.0	0.0	0.0	0.0	0.0
DNMBP	23268	symbol	H. sapiens	23268	H. sapiens	DNMBP	dynamin binding protein	GO:0005089 Rho guanyl-nucleotide exchange factor activity;GO:0005088 Ras guanyl-nucleotide exchange factor activity;GO:0017048 Rho GTPase binding	0.0	0.0	0.0	0.0	0.0	0.0	0.0	0.0	0.0	0.0	0.0	0.0	0.0	0.0	0.0	0.0	0.0	0.0	0.0	0.0
DNMT3A	1788	symbol	H. sapiens	1788	H. sapiens	DNMT3A	DNA methyltransferase 3 alpha	GO:0003886 DNA (cytosine-5-)-methyltransferase activity;GO:0009008 DNA-methyltransferase activity;GO:0008757 S-adenosylmethionine-dependent methyltransferase activity	0.0	1.0	1.0	0.0	0.0	1.0	0.0	0.0	1.0	0.0	0.0	0.0	0.0	0.0	0.0	0.0	0.0	0.0	0.0	0.0
DNMT3B	1789	symbol	H. sapiens	1789	H. sapiens	DNMT3B	DNA methyltransferase 3 beta	GO:0003886 DNA (cytosine-5-)-methyltransferase activity;GO:0009008 DNA-methyltransferase activity;GO:0042826 histone deacetylase binding	0.0	0.0	0.0	0.0	0.0	1.0	0.0	0.0	1.0	0.0	0.0	0.0	0.0	0.0	0.0	0.0	0.0	0.0	0.0	0.0
DONSON	29980	symbol	H. sapiens	29980	H. sapiens	DONSON	DNA replication fork stabilization factor DONSON	GO:0005515 protein binding;GO:0005488 binding;GO:0003674 molecular_function	0.0	0.0	0.0	0.0	0.0	0.0	0.0	0.0	0.0	0.0	0.0	0.0	0.0	0.0	0.0	0.0	0.0	0.0	0.0	0.0
DSC2	1824	symbol	H. sapiens	1824	H. sapiens	DSC2	desmocollin 2	GO:0086083 cell adhesive protein binding involved in bundle of His cell-Purkinje myocyte communication;GO:0086080 protein binding involved in heterotypic cell-cell adhesion;GO:0098632 cell-cell adhesion mediator activity	1.0	0.0	0.0	0.0	0.0	0.0	0.0	0.0	0.0	0.0	0.0	0.0	0.0	0.0	0.0	0.0	0.0	0.0	0.0	0.0
DSCC1	79075	symbol	H. sapiens	79075	H. sapiens	DSCC1	DNA replication and sister chromatid cohesion 1	GO:0017116 single-stranded DNA-dependent ATP-dependent DNA helicase activity;GO:0003689 DNA clamp loader activity;GO:0004003 ATP-dependent DNA helicase activity	0.0	0.0	0.0	0.0	0.0	0.0	0.0	0.0	0.0	0.0	0.0	0.0	0.0	0.0	0.0	0.0	0.0	0.0	0.0	0.0
DUSP4	1846	symbol	H. sapiens	1846	H. sapiens	DUSP4	dual specificity phosphatase 4	GO:1990439 MAP kinase serine/threonine phosphatase activity;GO:0008330 protein tyrosine/threonine phosphatase activity;GO:0017017 MAP kinase tyrosine/serine/threonine phosphatase activity	0.0	0.0	0.0	0.0	0.0	0.0	0.0	0.0	0.0	0.0	0.0	0.0	0.0	0.0	0.0	0.0	0.0	0.0	0.0	0.0
DUSP5	1847	symbol	H. sapiens	1847	H. sapiens	DUSP5	dual specificity phosphatase 5	GO:0017017 MAP kinase tyrosine/serine/threonine phosphatase activity;GO:0033549 MAP kinase phosphatase activity;GO:0008138 protein tyrosine/serine/threonine phosphatase activity	0.0	0.0	0.0	0.0	0.0	0.0	0.0	0.0	0.0	0.0	0.0	0.0	0.0	0.0	0.0	0.0	0.0	0.0	0.0	0.0
DUSP7	1849	symbol	H. sapiens	1849	H. sapiens	DUSP7	dual specificity phosphatase 7	GO:0017017 MAP kinase tyrosine/serine/threonine phosphatase activity;GO:0033549 MAP kinase phosphatase activity;GO:0008138 protein tyrosine/serine/threonine phosphatase activity	0.0	0.0	0.0	0.0	0.0	0.0	0.0	0.0	0.0	0.0	0.0	0.0	0.0	0.0	0.0	0.0	0.0	0.0	0.0	0.0
E2F2	1870	symbol	H. sapiens	1870	H. sapiens	E2F2	E2F transcription factor 2	GO:0001228 DNA-binding transcription activator activity, RNA polymerase II-specific;GO:0000987 proximal promoter sequence-specific DNA binding;GO:0000977 RNA polymerase II regulatory region sequence-specific DNA binding	0.0	1.0	1.0	0.0	0.0	0.0	0.0	0.0	0.0	0.0	0.0	0.0	0.0	0.0	0.0	0.0	0.0	0.0	0.0	0.0
E2F3	1871	symbol	H. sapiens	1871	H. sapiens	E2F3	E2F transcription factor 3	GO:0001216 bacterial-type RNA polymerase transcriptional activator activity, sequence-specific DNA binding;GO:0001130 bacterial-type RNA polymerase transcription factor activity, sequence-specific DNA binding;GO:0001228 DNA-binding transcription activator activity, RNA polymerase II-specific	0.0	1.0	1.0	0.0	0.0	0.0	0.0	0.0	0.0	0.0	0.0	0.0	0.0	0.0	0.0	0.0	0.0	0.0	0.0	0.0
E2F4	1874	symbol	H. sapiens	1874	H. sapiens	E2F4	E2F transcription factor 4	GO:0001216 bacterial-type RNA polymerase transcriptional activator activity, sequence-specific DNA binding;GO:0001130 bacterial-type RNA polymerase transcription factor activity, sequence-specific DNA binding;GO:1990841 promoter-specific chromatin binding	0.0	1.0	1.0	0.0	0.0	1.0	0.0	0.0	0.0	0.0	0.0	0.0	0.0	0.0	0.0	0.0	0.0	1.0	0.0	0.0
EAPP	55837	symbol	H. sapiens	55837	H. sapiens	EAPP	E2F associated phosphoprotein		0.0	0.0	0.0	0.0	0.0	0.0	0.0	0.0	0.0	0.0	0.0	0.0	0.0	0.0	0.0	0.0	0.0	0.0	0.0	0.0
ECE2	9718	symbol	H. sapiens	9718	H. sapiens	ECE2	endothelin converting enzyme 2	GO:0004222 metalloendopeptidase activity;GO:0008237 metallopeptidase activity;GO:0008168 methyltransferase activity	0.0	0.0	0.0	0.0	0.0	0.0	0.0	0.0	0.0	0.0	0.0	0.0	0.0	0.0	0.0	0.0	0.0	0.0	0.0	0.0
EED	8726	symbol	H. sapiens	8726	H. sapiens	EED	embryonic ectoderm development	GO:0046976 histone methyltransferase activity (H3-K27 specific);GO:0018024 histone-lysine N-methyltransferase activity;GO:0016279 protein-lysine N-methyltransferase activity	0.0	1.0	0.0	0.0	0.0	1.0	0.0	0.0	0.0	0.0	0.0	0.0	0.0	0.0	0.0	0.0	0.0	0.0	0.0	0.0
EEF1A2	1917	symbol	H. sapiens	1917	H. sapiens	EEF1A2	eukaryotic translation elongation factor 1 alpha 2	GO:0003746 translation elongation factor activity;GO:0008135 translation factor activity, RNA binding;GO:0003924 GTPase activity	0.0	0.0	0.0	0.0	0.0	0.0	1.0	0.0	0.0	0.0	0.0	0.0	0.0	0.0	0.0	0.0	0.0	0.0	0.0	0.0
EIF2C2	27161	gene_synonym	H. sapiens	27161	H. sapiens	AGO2	argonaute RISC catalytic component 2	GO:0070551 endoribonuclease activity, cleaving siRNA-paired mRNA;GO:0090624 endoribonuclease activity, cleaving miRNA-paired mRNA;GO:0098808 mRNA cap binding	0.0	0.0	0.0	0.0	0.0	0.0	0.0	0.0	0.0	0.0	0.0	0.0	0.0	0.0	0.0	0.0	0.0	0.0	0.0	0.0
EIF5A	1984	symbol	H. sapiens	1984	H. sapiens	EIF5A	eukaryotic translation initiation factor 5A	GO:0017070 U6 snRNA binding;GO:0003746 translation elongation factor activity;GO:0017069 snRNA binding	0.0	0.0	0.0	0.0	0.0	0.0	0.0	0.0	0.0	0.0	0.0	0.0	0.0	0.0	0.0	0.0	0.0	0.0	0.0	0.0
ELOVL5	60481	symbol	H. sapiens	60481	H. sapiens	ELOVL5	ELOVL fatty acid elongase 5	GO:0009922 fatty acid elongase activity;GO:0102756 very-long-chain 3-ketoacyl-CoA synthase activity;GO:0102336 3-oxo-arachidoyl-CoA synthase activity	0.0	0.0	0.0	0.0	0.0	0.0	0.0	0.0	0.0	0.0	0.0	0.0	0.0	0.0	0.0	0.0	0.0	0.0	0.0	0.0
ELP2	55250	symbol	H. sapiens	55250	H. sapiens	ELP2	elongator acetyltransferase complex subunit 2	GO:0000993 RNA polymerase II complex binding;GO:0043175 RNA polymerase core enzyme binding;GO:0001099 basal RNA polymerase II transcription machinery binding	0.0	0.0	0.0	0.0	0.0	0.0	1.0	0.0	0.0	0.0	0.0	0.0	0.0	0.0	0.0	0.0	0.0	0.0	0.0	0.0
EML2	24139	symbol	H. sapiens	24139	H. sapiens	EML2	EMAP like 2	GO:0008022 protein C-terminus binding;GO:0008017 microtubule binding;GO:0015631 tubulin binding	0.0	0.0	0.0	0.0	0.0	0.0	0.0	0.0	0.0	0.0	0.0	0.0	0.0	0.0	0.0	0.0	0.0	0.0	0.0	0.0
EML4	27436	symbol	H. sapiens	27436	H. sapiens	EML4	EMAP like 4	GO:0008017 microtubule binding;GO:0015631 tubulin binding;GO:0008092 cytoskeletal protein binding	0.0	0.0	0.0	0.0	0.0	0.0	0.0	0.0	0.0	0.0	0.0	0.0	0.0	0.0	0.0	0.0	0.0	0.0	0.0	0.0
EN1	2019	symbol	H. sapiens	2019	H. sapiens	EN1	engrailed homeobox 1	GO:0001227 DNA-binding transcription repressor activity, RNA polymerase II-specific;GO:0000978 RNA polymerase II proximal promoter sequence-specific DNA binding;GO:0000987 proximal promoter sequence-specific DNA binding	0.0	1.0	0.0	0.0	0.0	0.0	0.0	0.0	0.0	0.0	0.0	0.0	0.0	0.0	0.0	1.0	0.0	0.0	0.0	0.0
ENO1	2023	symbol	H. sapiens	2023	H. sapiens	ENO1	enolase 1	GO:0004634 phosphopyruvate hydratase activity;GO:0016836 hydro-lyase activity;GO:0045296 cadherin binding	0.0	0.0	0.0	0.0	0.0	0.0	0.0	0.0	0.0	0.0	0.0	0.0	0.0	0.0	0.0	1.0	0.0	0.0	0.0	0.0
ENPP1	5167	symbol	H. sapiens	5167	H. sapiens	ENPP1	ectonucleotide pyrophosphatase/phosphodiesterase 1	GO:0050656 3'-phosphoadenosine 5'-phosphosulfate binding;GO:0004528 phosphodiesterase I activity;GO:0035529 NADH pyrophosphatase activity	1.0	0.0	0.0	0.0	0.0	0.0	0.0	0.0	0.0	0.0	0.0	0.0	0.0	0.0	0.0	0.0	0.0	0.0	0.0	0.0
ENY2	56943	symbol	H. sapiens	56943	H. sapiens	ENY2	ENY2 transcription and export complex 2 subunit	GO:0030374 nuclear receptor transcription coactivator activity;GO:0003713 transcription coactivator activity;GO:0003712 transcription coregulator activity	0.0	0.0	0.0	0.0	0.0	1.0	0.0	0.0	1.0	0.0	0.0	0.0	0.0	0.0	0.0	0.0	0.0	0.0	0.0	0.0
EPB41L5	57669	symbol	H. sapiens	57669	H. sapiens	EPB41L5	erythrocyte membrane protein band 4.1 like 5	GO:0019904 protein domain specific binding;GO:0008092 cytoskeletal protein binding;GO:0005515 protein binding	0.0	0.0	0.0	0.0	0.0	0.0	0.0	0.0	0.0	0.0	0.0	0.0	0.0	0.0	0.0	0.0	0.0	1.0	0.0	0.0
EPHB3	2049	symbol	H. sapiens	2049	H. sapiens	EPHB3	EPH receptor B3	GO:0005003 ephrin receptor activity;GO:0008046 axon guidance receptor activity;GO:0004714 transmembrane receptor protein tyrosine kinase activity	0.0	0.0	0.0	0.0	0.0	0.0	0.0	0.0	0.0	0.0	0.0	0.0	0.0	0.0	0.0	0.0	1.0	0.0	0.0	0.0
EPHB6	2051	symbol	H. sapiens	2051	H. sapiens	EPHB6	EPH receptor B6	GO:0005003 ephrin receptor activity;GO:0004714 transmembrane receptor protein tyrosine kinase activity;GO:0019199 transmembrane receptor protein kinase activity	0.0	0.0	0.0	0.0	0.0	0.0	0.0	0.0	0.0	0.0	0.0	0.0	0.0	0.0	0.0	0.0	1.0	0.0	0.0	0.0
ERGIC1	57222	symbol	H. sapiens	57222	H. sapiens	ERGIC1	endoplasmic reticulum-golgi intermediate compartment 1	GO:0005515 protein binding;GO:0005488 binding;GO:0003674 molecular_function	0.0	0.0	0.0	0.0	0.0	0.0	0.0	0.0	0.0	0.0	0.0	0.0	0.0	0.0	0.0	0.0	0.0	0.0	0.0	0.0
ERI2	112479	symbol	H. sapiens	112479	H. sapiens	ERI2	ERI1 exoribonuclease family member 2	GO:0008310 single-stranded DNA 3'-5' exodeoxyribonuclease activity;GO:0008297 single-stranded DNA exodeoxyribonuclease activity;GO:0008296 3'-5'-exodeoxyribonuclease activity	0.0	0.0	0.0	0.0	0.0	0.0	0.0	0.0	0.0	0.0	0.0	0.0	0.0	0.0	0.0	0.0	0.0	0.0	0.0	0.0
ESR1	2099	symbol	H. sapiens	2099	H. sapiens	ESR1	estrogen receptor 1	GO:0034056 estrogen response element binding;GO:0001093 TFIIB-class transcription factor binding;GO:0030284 estrogen receptor activity	0.0	1.0	1.0	0.0	0.0	1.0	1.0	0.0	0.0	0.0	0.0	0.0	0.0	0.0	0.0	0.0	0.0	0.0	0.0	0.0
ETV6	2120	symbol	H. sapiens	2120	H. sapiens	ETV6	ETS variant transcription factor 6	GO:0001227 DNA-binding transcription repressor activity, RNA polymerase II-specific;GO:0000978 RNA polymerase II proximal promoter sequence-specific DNA binding;GO:0001228 DNA-binding transcription activator activity, RNA polymerase II-specific	0.0	1.0	0.0	0.0	0.0	0.0	0.0	0.0	0.0	0.0	0.0	0.0	0.0	0.0	0.0	1.0	0.0	1.0	0.0	0.0
EVL	51466	symbol	H. sapiens	51466	H. sapiens	EVL	Enah/Vasp-like	GO:0005522 profilin binding;GO:0017124 SH3 domain binding;GO:0003779 actin binding	0.0	0.0	0.0	0.0	0.0	0.0	0.0	0.0	0.0	0.0	0.0	0.0	0.0	0.0	0.0	0.0	0.0	1.0	0.0	0.0
EXOC6	54536	symbol	H. sapiens	54536	H. sapiens	EXOC6	exocyst complex component 6	GO:0005515 protein binding;GO:0005488 binding;GO:0003674 molecular_function	0.0	0.0	0.0	0.0	0.0	0.0	0.0	0.0	0.0	0.0	0.0	0.0	0.0	0.0	0.0	0.0	0.0	0.0	0.0	0.0
EZH1	2145	symbol	H. sapiens	2145	H. sapiens	EZH1	enhancer of zeste 1 polycomb repressive complex 2 subunit	GO:0031493 nucleosomal histone binding;GO:0018024 histone-lysine N-methyltransferase activity;GO:0016279 protein-lysine N-methyltransferase activity	0.0	0.0	0.0	0.0	0.0	1.0	0.0	0.0	1.0	0.0	0.0	0.0	0.0	0.0	0.0	0.0	0.0	0.0	0.0	0.0
FABP5	2171	symbol	H. sapiens	2171	H. sapiens	FABP5	fatty acid binding protein 5	GO:0001972 retinoic acid binding;GO:0005504 fatty acid binding;GO:0005501 retinoid binding	0.0	0.0	0.0	0.0	0.0	0.0	0.0	0.0	0.0	0.0	0.0	0.0	1.0	0.0	0.0	0.0	0.0	0.0	0.0	0.0
FAF1	11124	symbol	H. sapiens	11124	H. sapiens	FAF1	Fas associated factor 1	GO:0051059 NF-kappaB binding;GO:0043130 ubiquitin binding;GO:0019887 protein kinase regulator activity	0.0	0.0	1.0	1.0	0.0	0.0	1.0	0.0	0.0	0.0	0.0	0.0	0.0	1.0	0.0	0.0	0.0	1.0	0.0	0.0
FAM100B	283991	gene_synonym	H. sapiens	283991	H. sapiens	UBALD2	UBA like domain containing 2		0.0	0.0	0.0	0.0	0.0	0.0	0.0	0.0	0.0	0.0	0.0	0.0	0.0	0.0	0.0	0.0	0.0	0.0	0.0	0.0
FAM102A	399665	symbol	H. sapiens	399665	H. sapiens	FAM102A	family with sequence similarity 102 member A	GO:0005515 protein binding;GO:0005488 binding;GO:0003674 molecular_function	0.0	0.0	0.0	0.0	0.0	0.0	0.0	0.0	0.0	0.0	0.0	0.0	0.0	0.0	0.0	0.0	0.0	0.0	0.0	0.0
FAM105B	90268	gene_synonym	H. sapiens	90268	H. sapiens	OTULIN	OTU deubiquitinase with linear linkage specificity	GO:0004843 thiol-dependent ubiquitin-specific protease activity;GO:0036459 thiol-dependent ubiquitinyl hydrolase activity;GO:0019783 ubiquitin-like protein-specific protease activity	0.0	0.0	0.0	0.0	0.0	0.0	0.0	0.0	0.0	0.0	0.0	0.0	0.0	0.0	0.0	0.0	0.0	0.0	0.0	0.0
FAM120AOS	158293	symbol	H. sapiens	158293	H. sapiens	FAM120AOS	family with sequence similarity 120A opposite strand		0.0	0.0	0.0	0.0	0.0	0.0	0.0	0.0	0.0	0.0	0.0	0.0	0.0	0.0	0.0	0.0	0.0	0.0	0.0	0.0
FAM120A	23196	symbol	H. sapiens	23196	H. sapiens	FAM120A	family with sequence similarity 120A	GO:0003723 RNA binding;GO:0003676 nucleic acid binding;GO:1901363 heterocyclic compound binding	0.0	0.0	0.0	0.0	0.0	0.0	0.0	0.0	0.0	0.0	0.0	0.0	0.0	0.0	0.0	0.0	0.0	0.0	0.0	0.0
FAM123B	139285	gene_synonym	H. sapiens	139285	H. sapiens	AMER1	APC membrane recruitment protein 1	GO:1904713 beta-catenin destruction complex binding;GO:0005546 phosphatidylinositol-4,5-bisphosphate binding;GO:1902936 phosphatidylinositol bisphosphate binding	0.0	0.0	0.0	0.0	0.0	0.0	0.0	0.0	0.0	0.0	0.0	0.0	0.0	0.0	0.0	0.0	0.0	0.0	0.0	0.0
FAM134B	54463	gene_synonym	H. sapiens	54463	H. sapiens	RETREG1	reticulophagy regulator 1	GO:0005515 protein binding;GO:0005488 binding;GO:0003674 molecular_function	0.0	0.0	0.0	0.0	0.0	0.0	0.0	0.0	0.0	0.0	0.0	0.0	0.0	0.0	0.0	0.0	0.0	0.0	0.0	0.0
FAM136A	84908	symbol	H. sapiens	84908	H. sapiens	FAM136A	family with sequence similarity 136 member A		0.0	0.0	0.0	0.0	0.0	0.0	0.0	0.0	0.0	0.0	0.0	0.0	0.0	0.0	0.0	0.0	0.0	0.0	0.0	0.0
FAM174A	345757	symbol	H. sapiens	345757	H. sapiens	FAM174A	family with sequence similarity 174 member A		0.0	0.0	0.0	0.0	0.0	0.0	0.0	0.0	0.0	0.0	0.0	0.0	0.0	0.0	0.0	0.0	0.0	0.0	0.0	0.0
FAM174B	400451	symbol	H. sapiens	400451	H. sapiens	FAM174B	family with sequence similarity 174 member B		0.0	0.0	0.0	0.0	0.0	0.0	0.0	0.0	0.0	0.0	0.0	0.0	0.0	0.0	0.0	0.0	0.0	0.0	0.0	0.0
FAM47E	100129583	symbol	H. sapiens	100129583	H. sapiens	FAM47E	family with sequence similarity 47 member E	GO:0003674 molecular_function	0.0	0.0	0.0	0.0	0.0	0.0	0.0	0.0	0.0	0.0	0.0	0.0	0.0	0.0	0.0	0.0	0.0	0.0	0.0	0.0
FAM58A	92002	gene_synonym	H. sapiens	92002	H. sapiens	CCNQ	cyclin Q	GO:0016538 cyclin-dependent protein serine/threonine kinase regulator activity;GO:0019887 protein kinase regulator activity;GO:0019207 kinase regulator activity	0.0	0.0	0.0	1.0	0.0	0.0	0.0	0.0	0.0	0.0	0.0	0.0	0.0	0.0	0.0	0.0	0.0	0.0	0.0	0.0
FAM63A	55793	gene_synonym	H. sapiens	55793	H. sapiens	MINDY1	MINDY lysine 48 deubiquitinase 1	GO:0016807 cysteine-type carboxypeptidase activity;GO:0070004 cysteine-type exopeptidase activity;GO:0036435 K48-linked polyubiquitin modification-dependent protein binding	0.0	0.0	0.0	0.0	0.0	0.0	0.0	0.0	0.0	0.0	0.0	0.0	0.0	0.0	0.0	0.0	0.0	0.0	0.0	0.0
FAM64A	54478	gene_synonym	H. sapiens	54478	H. sapiens	PIMREG	PICALM interacting mitotic regulator	GO:0005515 protein binding;GO:0005488 binding;GO:0003674 molecular_function	0.0	0.0	0.0	0.0	0.0	0.0	0.0	0.0	0.0	0.0	0.0	0.0	0.0	0.0	0.0	0.0	0.0	0.0	0.0	0.0
FAM83D	81610	symbol	H. sapiens	81610	H. sapiens	FAM83D	family with sequence similarity 83 member D	GO:0019894 kinesin binding;GO:0008017 microtubule binding;GO:0015631 tubulin binding	0.0	0.0	0.0	0.0	0.0	0.0	1.0	0.0	0.0	0.0	0.0	0.0	0.0	0.0	0.0	0.0	0.0	0.0	0.0	0.0
FANCA	2175	symbol	H. sapiens	2175	H. sapiens	FANCA	FA complementation group A	GO:0005515 protein binding;GO:0005488 binding;GO:0003674 molecular_function	0.0	0.0	0.0	0.0	0.0	0.0	0.0	0.0	0.0	0.0	0.0	0.0	0.0	0.0	0.0	0.0	0.0	0.0	0.0	0.0
FANCB	2187	symbol	H. sapiens	2187	H. sapiens	FANCB	FA complementation group B	GO:0005515 protein binding;GO:0005488 binding;GO:0003674 molecular_function	0.0	0.0	0.0	0.0	0.0	0.0	0.0	0.0	0.0	0.0	0.0	0.0	0.0	0.0	0.0	0.0	0.0	0.0	0.0	0.0
FANCE	2178	symbol	H. sapiens	2178	H. sapiens	FANCE	FA complementation group E	GO:0003674 molecular_function	0.0	0.0	0.0	0.0	0.0	0.0	0.0	0.0	0.0	0.0	0.0	0.0	0.0	0.0	0.0	0.0	0.0	0.0	0.0	0.0
FBL	2091	symbol	H. sapiens	2091	H. sapiens	FBL	fibrillarin	GO:1990259 histone-glutamine methyltransferase activity;GO:0036009 protein-glutamine N-methyltransferase activity;GO:0001094 TFIID-class transcription factor complex binding	0.0	0.0	1.0	0.0	0.0	0.0	0.0	0.0	0.0	0.0	0.0	0.0	0.0	0.0	0.0	0.0	0.0	0.0	0.0	0.0
FBP1	2203	symbol	H. sapiens	2203	H. sapiens	FBP1	fructose-bisphosphatase 1	GO:0042132 fructose 1,6-bisphosphate 1-phosphatase activity;GO:0050308 sugar-phosphatase activity;GO:0016208 AMP binding	0.0	0.0	1.0	0.0	0.0	0.0	0.0	0.0	0.0	0.0	0.0	0.0	0.0	0.0	0.0	0.0	0.0	0.0	0.0	0.0
FBXL5	26234	symbol	H. sapiens	26234	H. sapiens	FBXL5	F-box and leucine rich repeat protein 5	GO:0005506 iron ion binding;GO:0004842 ubiquitin-protein transferase activity;GO:0019787 ubiquitin-like protein transferase activity	0.0	0.0	0.0	0.0	0.0	0.0	0.0	0.0	0.0	0.0	0.0	0.0	0.0	0.0	0.0	0.0	0.0	0.0	0.0	0.0
FBXO36	130888	symbol	H. sapiens	130888	H. sapiens	FBXO36	F-box protein 36		0.0	0.0	0.0	0.0	0.0	0.0	0.0	0.0	0.0	0.0	0.0	0.0	0.0	0.0	0.0	0.0	0.0	0.0	0.0	0.0
FBXO5	26271	symbol	H. sapiens	26271	H. sapiens	FBXO5	F-box protein 5	GO:1990948 ubiquitin ligase inhibitor activity;GO:0055105 ubiquitin-protein transferase inhibitor activity;GO:0010997 anaphase-promoting complex binding	0.0	0.0	0.0	0.0	0.0	0.0	1.0	0.0	0.0	0.0	0.0	0.0	0.0	0.0	1.0	0.0	0.0	0.0	0.0	0.0
FDPS	2224	symbol	H. sapiens	2224	H. sapiens	FDPS	farnesyl diphosphate synthase	GO:0004161 dimethylallyltranstransferase activity;GO:0004337 geranyltranstransferase activity;GO:0004659 prenyltransferase activity	0.0	0.0	0.0	0.0	0.0	0.0	0.0	0.0	0.0	0.0	0.0	0.0	0.0	0.0	0.0	0.0	0.0	0.0	0.0	0.0
FEN1	2237	symbol	H. sapiens	2237	H. sapiens	FEN1	flap structure-specific endonuclease 1	GO:0008309 double-stranded DNA exodeoxyribonuclease activity;GO:0017108 5'-flap endonuclease activity;GO:0004523 RNA-DNA hybrid ribonuclease activity	0.0	0.0	0.0	0.0	0.0	0.0	0.0	0.0	0.0	0.0	0.0	0.0	0.0	0.0	0.0	0.0	0.0	0.0	0.0	0.0
FGD3	89846	symbol	H. sapiens	89846	H. sapiens	FGD3	FYVE, RhoGEF and PH domain containing 3	GO:0005085 guanyl-nucleotide exchange factor activity;GO:0031267 small GTPase binding;GO:0051020 GTPase binding	0.0	0.0	0.0	0.0	0.0	0.0	0.0	0.0	0.0	0.0	0.0	0.0	0.0	0.0	0.0	0.0	0.0	0.0	0.0	0.0
FLJ36031						None	None	None	nan	nan	nan	nan	nan	nan	nan	nan	nan	nan	nan	nan	nan	nan	nan	nan	nan	nan	nan	nan
FLJ39653						None	None	None	nan	nan	nan	nan	nan	nan	nan	nan	nan	nan	nan	nan	nan	nan	nan	nan	nan	nan	nan	nan
FMNL2	114793	symbol	H. sapiens	114793	H. sapiens	FMNL2	formin like 2	GO:0017048 Rho GTPase binding;GO:0045296 cadherin binding;GO:0051015 actin filament binding	0.0	0.0	0.0	0.0	0.0	0.0	0.0	0.0	0.0	0.0	0.0	0.0	0.0	0.0	0.0	0.0	0.0	0.0	0.0	0.0
FMO5	2330	symbol	H. sapiens	2330	H. sapiens	FMO5	flavin containing dimethylaniline monoxygenase 5	GO:0004499 N,N-dimethylaniline monooxygenase activity;GO:0050661 NADP binding;GO:0016709 oxidoreductase activity, acting on paired donors, with incorporation or reduction of molecular oxygen, NAD(P)H as one donor, and incorporation of one atom of oxygen	0.0	0.0	0.0	0.0	0.0	0.0	0.0	0.0	0.0	0.0	0.0	0.0	0.0	0.0	0.0	0.0	0.0	0.0	0.0	0.0
FOSL1	8061	symbol	H. sapiens	8061	H. sapiens	FOSL1	FOS like 1, AP-1 transcription factor subunit	GO:0000978 RNA polymerase II proximal promoter sequence-specific DNA binding;GO:0001228 DNA-binding transcription activator activity, RNA polymerase II-specific;GO:0000987 proximal promoter sequence-specific DNA binding	0.0	1.0	0.0	0.0	0.0	0.0	0.0	0.0	0.0	0.0	0.0	0.0	0.0	0.0	0.0	0.0	0.0	0.0	0.0	0.0
FOXA1	3169	symbol	H. sapiens	3169	H. sapiens	FOXA1	forkhead box A1	GO:0000978 RNA polymerase II proximal promoter sequence-specific DNA binding;GO:0001228 DNA-binding transcription activator activity, RNA polymerase II-specific;GO:0000987 proximal promoter sequence-specific DNA binding	0.0	1.0	1.0	0.0	0.0	1.0	0.0	0.0	0.0	0.0	0.0	0.0	0.0	0.0	0.0	0.0	0.0	1.0	0.0	0.0
FOXC1	2296	symbol	H. sapiens	2296	H. sapiens	FOXC1	forkhead box C1	GO:0001223 transcription coactivator binding;GO:0008301 DNA binding, bending;GO:0001221 transcription cofactor binding	0.0	1.0	1.0	0.0	0.0	1.0	0.0	0.0	1.0	0.0	0.0	0.0	0.0	0.0	0.0	0.0	0.0	0.0	0.0	0.0
FOXM1	2305	symbol	H. sapiens	2305	H. sapiens	FOXM1	forkhead box M1	GO:0000977 RNA polymerase II regulatory region sequence-specific DNA binding;GO:0019901 protein kinase binding;GO:0000976 transcription regulatory region sequence-specific DNA binding	0.0	0.0	0.0	0.0	0.0	0.0	1.0	0.0	0.0	0.0	0.0	0.0	0.0	0.0	0.0	0.0	0.0	0.0	0.0	0.0
FRS2	10818	symbol	H. sapiens	10818	H. sapiens	FRS2	fibroblast growth factor receptor substrate 2	GO:0005168 neurotrophin TRKA receptor binding;GO:0005068 transmembrane receptor protein tyrosine kinase adaptor activity;GO:0005167 neurotrophin TRK receptor binding	0.0	0.0	0.0	0.0	0.0	0.0	1.0	0.0	0.0	0.0	0.0	0.0	0.0	0.0	0.0	0.0	0.0	0.0	0.0	1.0
FRY	10129	symbol	H. sapiens	10129	H. sapiens	FRY	FRY microtubule binding protein	GO:0004857 enzyme inhibitor activity;GO:0030234 enzyme regulator activity;GO:0098772 molecular function regulator	0.0	0.0	0.0	0.0	0.0	0.0	0.0	0.0	0.0	0.0	0.0	0.0	0.0	0.0	1.0	0.0	0.0	0.0	0.0	0.0
FSCN1	6624	symbol	H. sapiens	6624	H. sapiens	FSCN1	fascin actin-bundling protein 1	GO:0045296 cadherin binding;GO:0030674 protein binding, bridging;GO:0051015 actin filament binding	0.0	0.0	0.0	0.0	0.0	0.0	0.0	0.0	0.0	0.0	0.0	0.0	0.0	0.0	0.0	0.0	0.0	0.0	0.0	0.0
FUT8	2530	symbol	H. sapiens	2530	H. sapiens	FUT8	fucosyltransferase 8	GO:0008424 glycoprotein 6-alpha-L-fucosyltransferase activity;GO:0046921 alpha-(1->6)-fucosyltransferase activity;GO:0008417 fucosyltransferase activity	0.0	0.0	0.0	0.0	0.0	0.0	0.0	0.0	0.0	0.0	0.0	0.0	0.0	0.0	0.0	0.0	0.0	1.0	0.0	0.0
G6PC3	92579	symbol	H. sapiens	92579	H. sapiens	G6PC3	glucose-6-phosphatase catalytic subunit 3	GO:0004346 glucose-6-phosphatase activity;GO:0050309 sugar-terminal-phosphatase activity;GO:0050308 sugar-phosphatase activity	0.0	0.0	0.0	0.0	0.0	0.0	0.0	0.0	0.0	0.0	0.0	0.0	0.0	0.0	0.0	0.0	0.0	0.0	0.0	0.0
GABRE	2564	symbol	H. sapiens	2564	H. sapiens	GABRE	gamma-aminobutyric acid type A receptor subunit epsilon	GO:0022851 GABA-gated chloride ion channel activity;GO:0005237 inhibitory extracellular ligand-gated ion channel activity;GO:1904315 transmitter-gated ion channel activity involved in regulation of postsynaptic membrane potential	0.0	0.0	0.0	0.0	0.0	0.0	0.0	0.0	0.0	0.0	1.0	0.0	0.0	0.0	0.0	0.0	0.0	0.0	0.0	0.0
GABRP	2568	symbol	H. sapiens	2568	H. sapiens	GABRP	gamma-aminobutyric acid type A receptor subunit pi	GO:0004890 GABA-A receptor activity;GO:0005254 chloride channel activity;GO:0005230 extracellular ligand-gated ion channel activity	0.0	0.0	0.0	0.0	0.0	0.0	0.0	0.0	0.0	0.0	1.0	0.0	0.0	0.0	0.0	0.0	0.0	0.0	0.0	0.0
GALNT4	8693	symbol	H. sapiens	8693	H. sapiens	GALNT4	polypeptide N-acetylgalactosaminyltransferase 4	GO:0004653 polypeptide N-acetylgalactosaminyltransferase activity;GO:0008376 acetylgalactosaminyltransferase activity;GO:0030145 manganese ion binding	0.0	0.0	0.0	0.0	0.0	0.0	0.0	0.0	0.0	0.0	0.0	0.0	0.0	0.0	0.0	0.0	0.0	0.0	0.0	0.0
GALNT7	51809	symbol	H. sapiens	51809	H. sapiens	GALNT7	polypeptide N-acetylgalactosaminyltransferase 7	GO:0004653 polypeptide N-acetylgalactosaminyltransferase activity;GO:0008376 acetylgalactosaminyltransferase activity;GO:0008194 UDP-glycosyltransferase activity	0.0	0.0	0.0	0.0	0.0	0.0	0.0	0.0	0.0	0.0	0.0	0.0	0.0	0.0	0.0	0.0	0.0	0.0	0.0	0.0
GAMT	2593	symbol	H. sapiens	2593	H. sapiens	GAMT	guanidinoacetate N-methyltransferase	GO:0030731 guanidinoacetate N-methyltransferase activity;GO:0008757 S-adenosylmethionine-dependent methyltransferase activity;GO:0008168 methyltransferase activity	0.0	0.0	0.0	0.0	0.0	0.0	0.0	0.0	0.0	0.0	0.0	0.0	0.0	0.0	0.0	0.0	0.0	0.0	0.0	0.0
GAPDH	2597	symbol	H. sapiens	2597	H. sapiens	GAPDH	glyceraldehyde-3-phosphate dehydrogenase	GO:0019828 aspartic-type endopeptidase inhibitor activity;GO:0035605 peptidyl-cysteine S-nitrosylase activity;GO:0004365 glyceraldehyde-3-phosphate dehydrogenase (NAD+) (phosphorylating) activity	0.0	0.0	0.0	0.0	0.0	0.0	0.0	0.0	0.0	0.0	0.0	0.0	0.0	0.0	1.0	0.0	0.0	1.0	0.0	0.0
GARS	2617	gene_synonym	H. sapiens	2617	H. sapiens	GARS1	glycyl-tRNA synthetase 1	GO:0004081 bis(5'-nucleosyl)-tetraphosphatase (asymmetrical) activity;GO:0004820 glycine-tRNA ligase activity;GO:0008796 bis(5'-nucleosyl)-tetraphosphatase activity	0.0	0.0	0.0	0.0	0.0	0.0	0.0	0.0	0.0	0.0	0.0	0.0	0.0	0.0	0.0	0.0	0.0	0.0	0.0	0.0
GART	2618	symbol	H. sapiens	2618	H. sapiens	GART	phosphoribosylglycinamide formyltransferase, phosphoribosylglycinamide synthetase, phosphoribosylaminoimidazole synthetase	GO:0004641 phosphoribosylformylglycinamidine cyclo-ligase activity;GO:0004644 phosphoribosylglycinamide formyltransferase activity;GO:0004637 phosphoribosylamine-glycine ligase activity	0.0	0.0	0.0	0.0	0.0	0.0	0.0	0.0	0.0	0.0	0.0	0.0	0.0	0.0	0.0	0.0	0.0	0.0	0.0	0.0
GATA2	2624	symbol	H. sapiens	2624	H. sapiens	GATA2	GATA binding protein 2	GO:0070742 C2H2 zinc finger domain binding;GO:0000978 RNA polymerase II proximal promoter sequence-specific DNA binding;GO:0001228 DNA-binding transcription activator activity, RNA polymerase II-specific	0.0	1.0	1.0	0.0	0.0	1.0	0.0	0.0	0.0	0.0	0.0	0.0	0.0	0.0	0.0	0.0	0.0	1.0	0.0	0.0
GATAD1	57798	symbol	H. sapiens	57798	H. sapiens	GATAD1	GATA zinc finger domain containing 1	GO:0000981 DNA-binding transcription factor activity, RNA polymerase II-specific;GO:0008270 zinc ion binding;GO:0043565 sequence-specific DNA binding	0.0	0.0	0.0	0.0	0.0	0.0	0.0	0.0	0.0	0.0	0.0	0.0	0.0	0.0	0.0	0.0	0.0	0.0	0.0	0.0
GATAD2A	54815	symbol	H. sapiens	54815	H. sapiens	GATAD2A	GATA zinc finger domain containing 2A	GO:0030674 protein binding, bridging;GO:0060090 molecular adaptor activity;GO:0008270 zinc ion binding	0.0	0.0	0.0	0.0	0.0	0.0	0.0	0.0	0.0	0.0	0.0	0.0	0.0	0.0	0.0	0.0	0.0	0.0	0.0	0.0
GBP1	2633	symbol	H. sapiens	2633	H. sapiens	GBP1	guanylate binding protein 1	GO:0030507 spectrin binding;GO:0019003 GDP binding;GO:0051879 Hsp90 protein binding	0.0	0.0	0.0	0.0	0.0	0.0	0.0	0.0	0.0	0.0	0.0	0.0	0.0	0.0	0.0	0.0	0.0	0.0	0.0	0.0
GCNT2	2651	symbol	H. sapiens	2651	H. sapiens	GCNT2	glucosaminyl (N-acetyl) transferase 2 (I blood group)	GO:0008109 N-acetyllactosaminide beta-1,6-N-acetylglucosaminyltransferase activity;GO:0008375 acetylglucosaminyltransferase activity;GO:0008194 UDP-glycosyltransferase activity	0.0	0.0	0.0	0.0	0.0	0.0	0.0	0.0	0.0	0.0	0.0	0.0	0.0	0.0	0.0	0.0	0.0	0.0	0.0	0.0
GDF15	9518	symbol	H. sapiens	9518	H. sapiens	GDF15	growth differentiation factor 15	GO:0008083 growth factor activity;GO:0005125 cytokine activity;GO:0048018 receptor ligand activity	0.0	0.0	0.0	0.0	0.0	0.0	0.0	0.0	0.0	0.0	0.0	0.0	0.0	0.0	0.0	0.0	0.0	0.0	0.0	1.0
GINS3	64785	symbol	H. sapiens	64785	H. sapiens	GINS3	GINS complex subunit 3	GO:0005515 protein binding;GO:0005488 binding;GO:0003674 molecular_function	0.0	0.0	0.0	0.0	0.0	0.0	0.0	0.0	0.0	0.0	0.0	0.0	0.0	0.0	0.0	0.0	0.0	0.0	0.0	0.0
GINS4	84296	symbol	H. sapiens	84296	H. sapiens	GINS4	GINS complex subunit 4	GO:0043138 3'-5' DNA helicase activity;GO:0003678 DNA helicase activity;GO:0004386 helicase activity	0.0	0.0	0.0	0.0	0.0	0.0	0.0	0.0	0.0	0.0	0.0	0.0	0.0	0.0	0.0	0.0	0.0	0.0	0.0	0.0
GLCCI1	113263	symbol	H. sapiens	113263	H. sapiens	GLCCI1	glucocorticoid induced 1		0.0	0.0	0.0	0.0	0.0	0.0	0.0	0.0	0.0	0.0	0.0	0.0	0.0	0.0	0.0	0.0	0.0	0.0	0.0	0.0
GLT25D1	79709	gene_synonym	H. sapiens	79709	H. sapiens	COLGALT1	collagen beta(1-O)galactosyltransferase 1	GO:0050211 procollagen galactosyltransferase activity;GO:0035250 UDP-galactosyltransferase activity;GO:0008378 galactosyltransferase activity	0.0	0.0	0.0	0.0	0.0	0.0	0.0	0.0	0.0	0.0	0.0	0.0	0.0	0.0	0.0	0.0	0.0	0.0	0.0	0.0
GMNN	51053	symbol	H. sapiens	51053	H. sapiens	GMNN	geminin DNA replication inhibitor	GO:0070491 repressing transcription factor binding;GO:0042826 histone deacetylase binding;GO:0003714 transcription corepressor activity	0.0	0.0	1.0	0.0	0.0	1.0	0.0	0.0	1.0	0.0	0.0	0.0	0.0	0.0	0.0	0.0	0.0	0.0	0.0	0.0
GMPS	8833	symbol	H. sapiens	8833	H. sapiens	GMPS	guanine monophosphate synthase	GO:0003922 GMP synthase (glutamine-hydrolyzing) activity;GO:0003921 GMP synthase activity;GO:0016884 carbon-nitrogen ligase activity, with glutamine as amido-N-donor	0.0	0.0	0.0	0.0	0.0	0.0	0.0	0.0	0.0	0.0	0.0	0.0	0.0	0.0	0.0	0.0	0.0	0.0	0.0	0.0
GNL2	29889	symbol	H. sapiens	29889	H. sapiens	GNL2	G protein nucleolar 2	GO:0003924 GTPase activity;GO:0005525 GTP binding;GO:0032550 purine ribonucleoside binding	0.0	0.0	0.0	0.0	0.0	0.0	0.0	0.0	0.0	0.0	0.0	0.0	0.0	0.0	0.0	0.0	0.0	0.0	0.0	0.0
GOLGA1	2800	symbol	H. sapiens	2800	H. sapiens	GOLGA1	golgin A1	GO:0005515 protein binding;GO:0005488 binding;GO:0003674 molecular_function	0.0	0.0	0.0	0.0	0.0	0.0	0.0	0.0	0.0	0.0	0.0	0.0	0.0	0.0	0.0	0.0	0.0	0.0	0.0	0.0
GPC2	221914	symbol	H. sapiens	221914	H. sapiens	GPC2	glypican 2	GO:0005515 protein binding;GO:0005488 binding;GO:0003674 molecular_function	0.0	0.0	0.0	0.0	0.0	0.0	0.0	0.0	0.0	0.0	0.0	0.0	0.0	0.0	0.0	0.0	0.0	0.0	0.0	0.0
GPD1L	23171	symbol	H. sapiens	23171	H. sapiens	GPD1L	glycerol-3-phosphate dehydrogenase 1 like	GO:0004367 glycerol-3-phosphate dehydrogenase [NAD+] activity;GO:0017080 sodium channel regulator activity;GO:0051287 NAD binding	0.0	0.0	0.0	0.0	0.0	0.0	0.0	0.0	0.0	1.0	0.0	0.0	0.0	0.0	0.0	0.0	0.0	0.0	0.0	0.0
GPI	2821	symbol	H. sapiens	2821	H. sapiens	GPI	glucose-6-phosphate isomerase	GO:0004347 glucose-6-phosphate isomerase activity;GO:0016861 intramolecular oxidoreductase activity, interconverting aldoses and ketoses;GO:0016860 intramolecular oxidoreductase activity	0.0	0.0	0.0	0.0	0.0	0.0	0.0	0.0	0.0	0.0	0.0	0.0	0.0	1.0	0.0	0.0	0.0	0.0	0.0	1.0
GPM6B	2824	symbol	H. sapiens	2824	H. sapiens	GPM6B	glycoprotein M6B	GO:0003674 molecular_function	0.0	0.0	0.0	0.0	0.0	0.0	0.0	0.0	0.0	0.0	0.0	0.0	0.0	0.0	0.0	0.0	0.0	0.0	0.0	0.0
GPN1	11321	symbol	H. sapiens	11321	H. sapiens	GPN1	GPN-loop GTPase 1	GO:0003924 GTPase activity;GO:0005525 GTP binding;GO:0032550 purine ribonucleoside binding	0.0	0.0	0.0	0.0	0.0	0.0	0.0	0.0	0.0	0.0	0.0	0.0	0.0	0.0	0.0	0.0	0.0	0.0	0.0	0.0
GPR160	26996	symbol	H. sapiens	26996	H. sapiens	GPR160	G protein-coupled receptor 160	GO:0004930 G protein-coupled receptor activity;GO:0004888 transmembrane signaling receptor activity;GO:0038023 signaling receptor activity	0.0	0.0	0.0	0.0	0.0	0.0	0.0	0.0	0.0	0.0	0.0	0.0	0.0	0.0	0.0	0.0	0.0	0.0	0.0	0.0
GPR161	23432	symbol	H. sapiens	23432	H. sapiens	GPR161	G protein-coupled receptor 161	GO:0004930 G protein-coupled receptor activity;GO:0004888 transmembrane signaling receptor activity;GO:0038023 signaling receptor activity	0.0	0.0	0.0	0.0	0.0	0.0	0.0	0.0	0.0	0.0	0.0	0.0	0.0	0.0	0.0	0.0	0.0	0.0	0.0	0.0
GPR19	2842	symbol	H. sapiens	2842	H. sapiens	GPR19	G protein-coupled receptor 19	GO:0004930 G protein-coupled receptor activity;GO:0004888 transmembrane signaling receptor activity;GO:0038023 signaling receptor activity	0.0	0.0	0.0	0.0	0.0	0.0	0.0	0.0	0.0	0.0	0.0	0.0	0.0	0.0	0.0	0.0	0.0	0.0	0.0	0.0
GPRC5B	51704	symbol	H. sapiens	51704	H. sapiens	GPRC5B	G protein-coupled receptor class C group 5 member B	GO:0030295 protein kinase activator activity;GO:0019209 kinase activator activity;GO:0019887 protein kinase regulator activity	0.0	0.0	0.0	1.0	0.0	0.0	1.0	0.0	0.0	0.0	0.0	0.0	0.0	0.0	0.0	0.0	0.0	0.0	0.0	0.0
GPSM2	29899	symbol	H. sapiens	29899	H. sapiens	GPSM2	G protein signaling modulator 2	GO:0005092 GDP-dissociation inhibitor activity;GO:0070840 dynein complex binding;GO:0001965 G-protein alpha-subunit binding	0.0	0.0	0.0	0.0	0.0	0.0	0.0	0.0	0.0	0.0	0.0	0.0	0.0	0.0	0.0	0.0	0.0	1.0	0.0	0.0
GREB1	9687	symbol	H. sapiens	9687	H. sapiens	GREB1	growth regulating estrogen receptor binding 1		0.0	0.0	0.0	0.0	0.0	0.0	0.0	0.0	0.0	0.0	0.0	0.0	0.0	0.0	0.0	0.0	0.0	0.0	0.0	0.0
GSG2	83903	gene_synonym	H. sapiens	83903	H. sapiens	HASPIN	histone H3 associated protein kinase	GO:0072354 histone kinase activity (H3-T3 specific);GO:0035184 histone threonine kinase activity;GO:0035173 histone kinase activity	0.0	0.0	0.0	0.0	0.0	0.0	0.0	0.0	0.0	0.0	0.0	0.0	0.0	0.0	0.0	0.0	1.0	0.0	0.0	0.0
GSTM3	2947	symbol	H. sapiens	2947	H. sapiens	GSTM3	glutathione S-transferase mu 3	GO:0043295 glutathione binding;GO:1900750 oligopeptide binding;GO:0004364 glutathione transferase activity	0.0	0.0	0.0	0.0	0.0	0.0	0.0	0.0	0.0	0.0	0.0	0.0	0.0	0.0	0.0	0.0	0.0	0.0	0.0	0.0
GSTP1	2950	symbol	H. sapiens	2950	H. sapiens	GSTP1	glutathione S-transferase pi 1	GO:0035730 S-nitrosoglutathione binding;GO:0035731 dinitrosyl-iron complex binding;GO:0070026 nitric oxide binding	0.0	0.0	0.0	1.0	0.0	0.0	1.0	0.0	0.0	0.0	0.0	0.0	0.0	0.0	0.0	0.0	0.0	0.0	0.0	0.0
GTF2H4	2968	symbol	H. sapiens	2968	H. sapiens	GTF2H4	general transcription factor IIH subunit 4	GO:0001671 ATPase activator activity;GO:0008353 RNA polymerase II CTD heptapeptide repeat kinase activity;GO:0016251 RNA polymerase II general transcription initiation factor activity	0.0	0.0	0.0	0.0	0.0	0.0	0.0	0.0	0.0	0.0	0.0	0.0	0.0	0.0	0.0	0.0	1.0	0.0	0.0	0.0
GUSBL2	375513	gene_synonym	H. sapiens	375513	H. sapiens	GUSBP4	GUSB pseudogene 4		0.0	0.0	0.0	0.0	0.0	0.0	0.0	0.0	0.0	0.0	0.0	0.0	0.0	0.0	0.0	0.0	0.0	0.0	0.0	0.0
GUSBP3	653188	symbol	H. sapiens	653188	H. sapiens	GUSBP3	GUSB pseudogene 3		0.0	0.0	0.0	0.0	0.0	0.0	0.0	0.0	0.0	0.0	0.0	0.0	0.0	0.0	0.0	0.0	0.0	0.0	0.0	0.0
H2AFZ	3015	gene_synonym	H. sapiens	3015	H. sapiens	H2AZ1	H2A.Z variant histone 1	GO:0000979 RNA polymerase II core promoter sequence-specific DNA binding;GO:0001046 core promoter sequence-specific DNA binding;GO:0031492 nucleosomal DNA binding	0.0	1.0	0.0	0.0	0.0	1.0	0.0	0.0	0.0	0.0	0.0	0.0	0.0	0.0	0.0	0.0	0.0	0.0	0.0	0.0
HAPLN3	145864	symbol	H. sapiens	145864	H. sapiens	HAPLN3	hyaluronan and proteoglycan link protein 3	GO:0005540 hyaluronic acid binding;GO:0031406 carboxylic acid binding;GO:0005539 glycosaminoglycan binding	0.0	0.0	0.0	0.0	0.0	0.0	0.0	0.0	0.0	0.0	0.0	0.0	1.0	0.0	0.0	0.0	0.0	0.0	0.0	0.0
HAUS8	93323	symbol	H. sapiens	93323	H. sapiens	HAUS8	HAUS augmin like complex subunit 8	GO:0008017 microtubule binding;GO:0015631 tubulin binding;GO:0008092 cytoskeletal protein binding	0.0	0.0	0.0	0.0	0.0	0.0	0.0	0.0	0.0	0.0	0.0	0.0	0.0	0.0	0.0	0.0	0.0	0.0	0.0	0.0
HDGF	3068	symbol	H. sapiens	3068	H. sapiens	HDGF	heparin binding growth factor	GO:0001222 transcription corepressor binding;GO:0001221 transcription cofactor binding;GO:0008083 growth factor activity	0.0	0.0	1.0	0.0	0.0	0.0	0.0	0.0	1.0	0.0	0.0	0.0	0.0	0.0	0.0	0.0	0.0	0.0	0.0	1.0
HEBP2	23593	symbol	H. sapiens	23593	H. sapiens	HEBP2	heme binding protein 2	GO:0020037 heme binding;GO:0046906 tetrapyrrole binding;GO:0048037 cofactor binding	0.0	0.0	0.0	0.0	0.0	0.0	0.0	0.0	0.0	0.0	0.0	0.0	0.0	0.0	0.0	0.0	0.0	0.0	0.0	0.0
HEXIM1	10614	symbol	H. sapiens	10614	H. sapiens	HEXIM1	HEXIM P-TEFb complex subunit 1	GO:0004861 cyclin-dependent protein serine/threonine kinase inhibitor activity;GO:0097322 7SK snRNA binding;GO:0030291 protein serine/threonine kinase inhibitor activity	0.0	0.0	0.0	1.0	0.0	0.0	0.0	0.0	0.0	0.0	0.0	0.0	0.0	0.0	1.0	0.0	0.0	0.0	0.0	0.0
HHAT	55733	symbol	H. sapiens	55733	H. sapiens	HHAT	hedgehog acyltransferase	GO:0016409 palmitoyltransferase activity;GO:0008374 O-acyltransferase activity;GO:0005525 GTP binding	0.0	0.0	0.0	0.0	0.0	0.0	0.0	0.0	0.0	0.0	0.0	0.0	0.0	0.0	0.0	0.0	0.0	0.0	0.0	0.0
HJURP	55355	symbol	H. sapiens	55355	H. sapiens	HJURP	Holliday junction recognition protein	GO:0042393 histone binding;GO:0042802 identical protein binding;GO:0003677 DNA binding	0.0	0.0	0.0	0.0	0.0	0.0	0.0	0.0	0.0	0.0	0.0	0.0	0.0	0.0	0.0	0.0	0.0	0.0	0.0	0.0
HMGA1	3159	symbol	H. sapiens	3159	H. sapiens	HMGA1	high mobility group AT-hook 1	GO:0030527 structural constituent of chromatin;GO:0046965 retinoid X receptor binding;GO:0042974 retinoic acid receptor binding	0.0	1.0	1.0	0.0	0.0	1.0	0.0	0.0	1.0	0.0	0.0	0.0	0.0	0.0	0.0	0.0	0.0	0.0	0.0	0.0
HN1	4851	gene_synonym	H. sapiens	4851	H. sapiens	NOTCH1	notch receptor 1	GO:0005112 Notch binding;GO:0031490 chromatin DNA binding;GO:0000978 RNA polymerase II proximal promoter sequence-specific DNA binding	1.0	1.0	0.0	0.0	0.0	1.0	0.0	0.0	0.0	0.0	0.0	0.0	0.0	0.0	1.0	0.0	0.0	0.0	0.0	0.0
HNRNPH2	3188	symbol	H. sapiens	3188	H. sapiens	HNRNPH2	heterogeneous nuclear ribonucleoprotein H2	GO:0003723 RNA binding;GO:0003676 nucleic acid binding;GO:1901363 heterocyclic compound binding	0.0	0.0	0.0	0.0	0.0	0.0	0.0	0.0	0.0	0.0	0.0	0.0	0.0	0.0	0.0	0.0	0.0	0.0	0.0	0.0
HPDL	84842	symbol	H. sapiens	84842	H. sapiens	HPDL	4-hydroxyphenylpyruvate dioxygenase like	GO:0003868 4-hydroxyphenylpyruvate dioxygenase activity;GO:0016702 oxidoreductase activity, acting on single donors with incorporation of molecular oxygen, incorporation of two atoms of oxygen;GO:0016701 oxidoreductase activity, acting on single donors with incorporation of molecular oxygen	0.0	0.0	0.0	0.0	0.0	0.0	0.0	0.0	0.0	0.0	0.0	0.0	0.0	0.0	0.0	0.0	0.0	0.0	0.0	0.0
HPX	3263	symbol	H. sapiens	3263	H. sapiens	HPX	hemopexin	GO:0015232 heme transporter activity;GO:0051184 cofactor transmembrane transporter activity;GO:0022857 transmembrane transporter activity	0.0	0.0	0.0	0.0	0.0	0.0	0.0	0.0	0.0	0.0	0.0	0.0	0.0	0.0	0.0	0.0	0.0	0.0	0.0	0.0
HR	55806	symbol	H. sapiens	55806	H. sapiens	HR	HR lysine demethylase and nuclear receptor corepressor	GO:0032454 histone demethylase activity (H3-K9 specific);GO:0032452 histone demethylase activity;GO:0032451 demethylase activity	0.0	0.0	0.0	0.0	0.0	1.0	0.0	0.0	1.0	0.0	0.0	0.0	0.0	0.0	0.0	0.0	0.0	0.0	0.0	0.0
IBTK	25998	symbol	H. sapiens	25998	H. sapiens	IBTK	inhibitor of Bruton tyrosine kinase	GO:0030292 protein tyrosine kinase inhibitor activity;GO:0004860 protein kinase inhibitor activity;GO:0019210 kinase inhibitor activity	0.0	0.0	0.0	1.0	0.0	0.0	1.0	0.0	0.0	0.0	0.0	0.0	0.0	0.0	1.0	0.0	0.0	0.0	0.0	0.0
IDI1	3422	symbol	H. sapiens	3422	H. sapiens	IDI1	isopentenyl-diphosphate delta isomerase 1	GO:0004452 isopentenyl-diphosphate delta-isomerase activity;GO:0016863 intramolecular oxidoreductase activity, transposing C=C bonds;GO:0016860 intramolecular oxidoreductase activity	0.0	0.0	0.0	0.0	0.0	0.0	0.0	0.0	0.0	0.0	0.0	0.0	0.0	0.0	0.0	0.0	0.0	0.0	0.0	0.0
IFRD1	3475	symbol	H. sapiens	3475	H. sapiens	IFRD1	interferon related developmental regulator 1		0.0	0.0	0.0	0.0	0.0	0.0	0.0	0.0	0.0	0.0	0.0	0.0	0.0	0.0	0.0	0.0	0.0	0.0	0.0	0.0
IFT88	8100	symbol	H. sapiens	8100	H. sapiens	IFT88	intraflagellar transport 88	GO:0019894 kinesin binding;GO:0008092 cytoskeletal protein binding;GO:0005515 protein binding	0.0	0.0	0.0	0.0	0.0	0.0	0.0	0.0	0.0	0.0	0.0	0.0	0.0	0.0	0.0	0.0	0.0	0.0	0.0	0.0
IGF1R	3480	symbol	H. sapiens	3480	H. sapiens	IGF1R	insulin like growth factor 1 receptor	GO:0005010 insulin-like growth factor-activated receptor activity;GO:0005009 insulin-activated receptor activity;GO:0043559 insulin binding	0.0	0.0	0.0	0.0	0.0	0.0	0.0	0.0	0.0	0.0	0.0	0.0	0.0	0.0	0.0	0.0	1.0	0.0	0.0	0.0
IGF2BP2	10644	symbol	H. sapiens	10644	H. sapiens	IGF2BP2	insulin like growth factor 2 mRNA binding protein 2	GO:0048027 mRNA 5'-UTR binding;GO:0003730 mRNA 3'-UTR binding;GO:0045182 translation regulator activity	0.0	0.0	0.0	0.0	0.0	0.0	0.0	1.0	0.0	0.0	0.0	0.0	0.0	0.0	0.0	0.0	0.0	0.0	0.0	0.0
IL34	146433	symbol	H. sapiens	146433	H. sapiens	IL34	interleukin 34	GO:0005157 macrophage colony-stimulating factor receptor binding;GO:0008083 growth factor activity;GO:0005125 cytokine activity	0.0	0.0	0.0	0.0	0.0	0.0	0.0	0.0	0.0	0.0	0.0	0.0	0.0	0.0	0.0	0.0	0.0	0.0	0.0	1.0
ILF2	3608	symbol	H. sapiens	3608	H. sapiens	ILF2	interleukin enhancer binding factor 2	GO:0003725 double-stranded RNA binding;GO:0005524 ATP binding;GO:0032559 adenyl ribonucleotide binding	0.0	0.0	0.0	0.0	0.0	0.0	0.0	0.0	0.0	0.0	0.0	0.0	0.0	0.0	0.0	0.0	0.0	0.0	0.0	0.0
IMPA2	3613	symbol	H. sapiens	3613	H. sapiens	IMPA2	inositol monophosphatase 2	GO:0052832 inositol monophosphate 3-phosphatase activity;GO:0052833 inositol monophosphate 4-phosphatase activity;GO:0008934 inositol monophosphate 1-phosphatase activity	0.0	0.0	0.0	0.0	0.0	0.0	0.0	0.0	0.0	0.0	0.0	0.0	0.0	0.0	0.0	0.0	0.0	0.0	0.0	0.0
INCENP	3619	symbol	H. sapiens	3619	H. sapiens	INCENP	inner centromere protein	GO:0043539 protein serine/threonine kinase activator activity;GO:0030295 protein kinase activator activity;GO:0019209 kinase activator activity	0.0	0.0	0.0	1.0	0.0	0.0	0.0	0.0	0.0	0.0	0.0	0.0	0.0	0.0	0.0	0.0	0.0	0.0	0.0	0.0
INPP4B	8821	symbol	H. sapiens	8821	H. sapiens	INPP4B	inositol polyphosphate-4-phosphatase type II B	GO:0016316 phosphatidylinositol-3,4-bisphosphate 4-phosphatase activity;GO:0034597 phosphatidylinositol-4,5-bisphosphate 4-phosphatase activity;GO:0106017 phosphatidylinositol-3,4-bisphosphate phosphatase activity	0.0	0.0	0.0	0.0	0.0	0.0	0.0	0.0	0.0	0.0	0.0	0.0	0.0	0.0	0.0	0.0	0.0	0.0	0.0	0.0
INPP5J	27124	symbol	H. sapiens	27124	H. sapiens	INPP5J	inositol polyphosphate-5-phosphatase J	GO:0052659 inositol-1,3,4,5-tetrakisphosphate 5-phosphatase activity;GO:0034485 phosphatidylinositol-3,4,5-trisphosphate 5-phosphatase activity;GO:0052658 inositol-1,4,5-trisphosphate 5-phosphatase activity	0.0	0.0	0.0	0.0	0.0	0.0	0.0	0.0	0.0	0.0	0.0	0.0	0.0	0.0	0.0	0.0	0.0	1.0	0.0	0.0
INTS10	55174	symbol	H. sapiens	55174	H. sapiens	INTS10	integrator complex subunit 10	GO:0005515 protein binding;GO:0005488 binding;GO:0003674 molecular_function	0.0	0.0	0.0	0.0	0.0	0.0	0.0	0.0	0.0	0.0	0.0	0.0	0.0	0.0	0.0	0.0	0.0	0.0	0.0	0.0
IQCD	115811	symbol	H. sapiens	115811	H. sapiens	IQCD	IQ motif containing D		0.0	0.0	0.0	0.0	0.0	0.0	0.0	0.0	0.0	0.0	0.0	0.0	0.0	0.0	0.0	0.0	0.0	0.0	0.0	0.0
IQCH	64799	symbol	H. sapiens	64799	H. sapiens	IQCH	IQ motif containing H	GO:0003674 molecular_function	0.0	0.0	0.0	0.0	0.0	0.0	0.0	0.0	0.0	0.0	0.0	0.0	0.0	0.0	0.0	0.0	0.0	0.0	0.0	0.0
IRAK1	3654	symbol	H. sapiens	3654	H. sapiens	IRAK1	interleukin 1 receptor associated kinase 1	GO:0004704 NF-kappaB-inducing kinase activity;GO:0031072 heat shock protein binding;GO:0046982 protein heterodimerization activity	0.0	0.0	0.0	0.0	0.0	0.0	0.0	0.0	0.0	0.0	0.0	0.0	0.0	0.0	0.0	0.0	1.0	0.0	0.0	0.0
IRS1	3667	symbol	H. sapiens	3667	H. sapiens	IRS1	insulin receptor substrate 1	GO:0005068 transmembrane receptor protein tyrosine kinase adaptor activity;GO:0005159 insulin-like growth factor receptor binding;GO:0001784 phosphotyrosine residue binding	0.0	0.0	0.0	0.0	0.0	0.0	1.0	0.0	0.0	0.0	0.0	0.0	0.0	0.0	0.0	0.0	0.0	1.0	0.0	0.0
ITPR1	3708	symbol	H. sapiens	3708	H. sapiens	ITPR1	inositol 1,4,5-trisphosphate receptor type 1	GO:0098695 inositol 1,4,5-trisphosphate receptor activity involved in regulation of postsynaptic cytosolic calcium levels;GO:0005220 inositol 1,4,5-trisphosphate-sensitive calcium-release channel activity;GO:0015278 calcium-release channel activity	1.0	0.0	0.0	0.0	0.0	0.0	0.0	0.0	0.0	0.0	1.0	0.0	0.0	0.0	0.0	0.0	0.0	0.0	0.0	0.0
IVD	3712	symbol	H. sapiens	3712	H. sapiens	IVD	isovaleryl-CoA dehydrogenase	GO:0008470 isovaleryl-CoA dehydrogenase activity;GO:0003995 acyl-CoA dehydrogenase activity;GO:0016627 oxidoreductase activity, acting on the CH-CH group of donors	0.0	0.0	0.0	0.0	0.0	0.0	0.0	0.0	0.0	0.0	0.0	0.0	0.0	0.0	0.0	0.0	0.0	0.0	0.0	0.0
JKAMP	51528	symbol	H. sapiens	51528	H. sapiens	JKAMP	JNK1/MAPK8 associated membrane protein	GO:0031625 ubiquitin protein ligase binding;GO:0044389 ubiquitin-like protein ligase binding;GO:0019899 enzyme binding	0.0	0.0	0.0	0.0	0.0	0.0	0.0	0.0	0.0	0.0	0.0	0.0	0.0	1.0	0.0	0.0	0.0	0.0	0.0	0.0
JMJD6	23210	symbol	H. sapiens	23210	H. sapiens	JMJD6	jumonji domain containing 6, arginine demethylase and lysine hydroxylase	GO:0033746 histone demethylase activity (H3-R2 specific);GO:0033749 histone demethylase activity (H4-R3 specific);GO:0070815 peptidyl-lysine 5-dioxygenase activity	0.0	0.0	0.0	0.0	0.0	0.0	0.0	0.0	1.0	0.0	0.0	0.0	0.0	0.0	0.0	0.0	0.0	0.0	0.0	0.0
JOSD1	9929	symbol	H. sapiens	9929	H. sapiens	JOSD1	Josephin domain containing 1	GO:0004843 thiol-dependent ubiquitin-specific protease activity;GO:0036459 thiol-dependent ubiquitinyl hydrolase activity;GO:0019783 ubiquitin-like protein-specific protease activity	0.0	0.0	0.0	0.0	0.0	0.0	0.0	0.0	0.0	0.0	0.0	0.0	0.0	0.0	0.0	0.0	0.0	0.0	0.0	0.0
KCMF1	56888	symbol	H. sapiens	56888	H. sapiens	KCMF1	potassium channel modulatory factor 1	GO:0061630 ubiquitin protein ligase activity;GO:0061659 ubiquitin-like protein ligase activity;GO:0004842 ubiquitin-protein transferase activity	0.0	0.0	0.0	0.0	0.0	0.0	0.0	0.0	0.0	0.0	0.0	0.0	0.0	0.0	0.0	0.0	0.0	0.0	0.0	0.0
KCNE4	23704	symbol	H. sapiens	23704	H. sapiens	KCNE4	potassium voltage-gated channel subfamily E regulatory subunit 4	GO:1902282 voltage-gated potassium channel activity involved in ventricular cardiac muscle cell action potential repolarization;GO:0086008 voltage-gated potassium channel activity involved in cardiac muscle cell action potential repolarization;GO:0005251 delayed rectifier potassium channel activity	0.0	0.0	0.0	0.0	0.0	0.0	0.0	0.0	0.0	0.0	1.0	0.0	0.0	0.0	0.0	0.0	0.0	0.0	0.0	0.0
KCNJ11	3767	symbol	H. sapiens	3767	H. sapiens	KCNJ11	potassium inwardly rectifying channel subfamily J member 11	GO:0015272 ATP-activated inward rectifier potassium channel activity;GO:0005242 inward rectifier potassium channel activity;GO:0019829 cation-transporting ATPase activity	0.0	0.0	0.0	0.0	0.0	0.0	0.0	0.0	0.0	0.0	1.0	0.0	0.0	0.0	0.0	0.0	0.0	0.0	0.0	0.0
KCNK5	8645	symbol	H. sapiens	8645	H. sapiens	KCNK5	potassium two pore domain channel subfamily K member 5	GO:0022841 potassium ion leak channel activity;GO:0005249 voltage-gated potassium channel activity;GO:0022840 leak channel activity	0.0	0.0	0.0	0.0	0.0	0.0	0.0	0.0	0.0	0.0	1.0	0.0	0.0	0.0	0.0	0.0	0.0	0.0	0.0	0.0
KCNN4	3783	symbol	H. sapiens	3783	H. sapiens	KCNN4	potassium calcium-activated channel subfamily N member 4	GO:0022894 Intermediate conductance calcium-activated potassium channel activity;GO:0016286 small conductance calcium-activated potassium channel activity;GO:0015269 calcium-activated potassium channel activity	0.0	0.0	0.0	0.0	0.0	0.0	0.0	0.0	0.0	0.0	1.0	0.0	0.0	0.0	0.0	0.0	0.0	0.0	0.0	0.0
KCTD3	51133	symbol	H. sapiens	51133	H. sapiens	KCTD3	potassium channel tetramerization domain containing 3		0.0	0.0	0.0	0.0	0.0	0.0	0.0	0.0	0.0	0.0	0.0	0.0	0.0	0.0	0.0	0.0	0.0	0.0	0.0	0.0
KCTD6	200845	symbol	H. sapiens	200845	H. sapiens	KCTD6	potassium channel tetramerization domain containing 6	GO:0030506 ankyrin binding;GO:0097602 cullin family protein binding;GO:0008092 cytoskeletal protein binding	0.0	0.0	0.0	0.0	0.0	0.0	0.0	0.0	0.0	0.0	0.0	0.0	0.0	0.0	0.0	0.0	0.0	0.0	0.0	0.0
KDM4B	23030	symbol	H. sapiens	23030	H. sapiens	KDM4B	lysine demethylase 4B	GO:0051864 histone demethylase activity (H3-K36 specific);GO:0032454 histone demethylase activity (H3-K9 specific);GO:0032452 histone demethylase activity	0.0	0.0	0.0	0.0	0.0	0.0	0.0	0.0	0.0	0.0	0.0	0.0	0.0	0.0	0.0	0.0	0.0	0.0	0.0	0.0
KIAA0020	9933	gene_synonym	H. sapiens	9933	H. sapiens	PUM3	pumilio RNA binding family member 3	GO:0003729 mRNA binding;GO:0003723 RNA binding;GO:0003677 DNA binding	0.0	0.0	0.0	0.0	0.0	0.0	0.0	0.0	0.0	0.0	0.0	0.0	0.0	0.0	0.0	0.0	0.0	0.0	0.0	0.0
KIAA0040	9674	symbol	H. sapiens	9674	H. sapiens	KIAA0040	KIAA0040		0.0	0.0	0.0	0.0	0.0	0.0	0.0	0.0	0.0	0.0	0.0	0.0	0.0	0.0	0.0	0.0	0.0	0.0	0.0	0.0
KIAA0232	9778	symbol	H. sapiens	9778	H. sapiens	KIAA0232	KIAA0232	GO:0005524 ATP binding;GO:0032559 adenyl ribonucleotide binding;GO:0030554 adenyl nucleotide binding	0.0	0.0	0.0	0.0	0.0	0.0	0.0	0.0	0.0	0.0	0.0	0.0	0.0	0.0	0.0	0.0	0.0	0.0	0.0	0.0
KIAA0556	23247	symbol	H. sapiens	23247	H. sapiens	KIAA0556	KIAA0556		0.0	0.0	0.0	0.0	0.0	0.0	0.0	0.0	0.0	0.0	0.0	0.0	0.0	0.0	0.0	0.0	0.0	0.0	0.0	0.0
KIAA0831	22863	gene_synonym	H. sapiens	22863	H. sapiens	ATG14	autophagy related 14	GO:0051020 GTPase binding;GO:0019899 enzyme binding;GO:0005515 protein binding	0.0	0.0	0.0	0.0	0.0	0.0	0.0	0.0	0.0	0.0	0.0	0.0	0.0	0.0	0.0	0.0	0.0	0.0	0.0	0.0
KIAA1279	26128	gene_synonym	H. sapiens	26128	H. sapiens	KIFBP	kinesin family binding protein	GO:0019894 kinesin binding;GO:0008092 cytoskeletal protein binding;GO:0005515 protein binding	0.0	0.0	0.0	0.0	0.0	0.0	0.0	0.0	0.0	0.0	0.0	0.0	0.0	0.0	0.0	0.0	0.0	0.0	0.0	0.0
KIAA1324	57535	gene_synonym	H. sapiens	57535	H. sapiens	ELAPOR1	endosome-lysosome associated apoptosis and autophagy regulator 1	GO:0003723 RNA binding;GO:0003676 nucleic acid binding;GO:1901363 heterocyclic compound binding	0.0	0.0	0.0	0.0	0.0	0.0	0.0	0.0	0.0	0.0	0.0	0.0	0.0	0.0	0.0	0.0	0.0	0.0	0.0	0.0
KIAA1370	56204	gene_synonym	H. sapiens	56204	H. sapiens	FAM214A	family with sequence similarity 214 member A	GO:0005515 protein binding;GO:0005488 binding;GO:0003674 molecular_function	0.0	0.0	0.0	0.0	0.0	0.0	0.0	0.0	0.0	0.0	0.0	0.0	0.0	0.0	0.0	0.0	0.0	0.0	0.0	0.0
KIAA1377	57562	gene_synonym	H. sapiens	57562	H. sapiens	CEP126	centrosomal protein 126	GO:0005515 protein binding;GO:0005488 binding;GO:0003674 molecular_function	0.0	0.0	0.0	0.0	0.0	0.0	0.0	0.0	0.0	0.0	0.0	0.0	0.0	0.0	0.0	0.0	0.0	0.0	0.0	0.0
KIAA1407	57577	gene_synonym	H. sapiens	57577	H. sapiens	CCDC191	coiled-coil domain containing 191		0.0	0.0	0.0	0.0	0.0	0.0	0.0	0.0	0.0	0.0	0.0	0.0	0.0	0.0	0.0	0.0	0.0	0.0	0.0	0.0
KIAA1467	57613	gene_synonym	H. sapiens	57613	H. sapiens	FAM234B	family with sequence similarity 234 member B		0.0	0.0	0.0	0.0	0.0	0.0	0.0	0.0	0.0	0.0	0.0	0.0	0.0	0.0	0.0	0.0	0.0	0.0	0.0	0.0
KIAA1609	57707	gene_synonym	H. sapiens	57707	H. sapiens	MEAK7	MTOR associated protein, eak-7 homolog	GO:0005515 protein binding;GO:0005488 binding;GO:0003674 molecular_function	0.0	0.0	0.0	0.0	0.0	0.0	0.0	0.0	0.0	0.0	0.0	0.0	0.0	0.0	0.0	0.0	0.0	0.0	0.0	0.0
KIAA1737	85457	gene_synonym	H. sapiens	85457	H. sapiens	CIPC	CLOCK interacting pacemaker	GO:0005515 protein binding;GO:0005488 binding;GO:0003674 molecular_function	0.0	0.0	0.0	0.0	0.0	0.0	0.0	0.0	0.0	0.0	0.0	0.0	0.0	0.0	0.0	0.0	0.0	0.0	0.0	0.0
KIAA1949	170954	gene_synonym	H. sapiens	170954	H. sapiens	PPP1R18	protein phosphatase 1 regulatory subunit 18	GO:0019902 phosphatase binding;GO:0003779 actin binding;GO:0008092 cytoskeletal protein binding	0.0	0.0	0.0	0.0	0.0	0.0	0.0	0.0	0.0	0.0	0.0	0.0	0.0	0.0	0.0	0.0	0.0	0.0	0.0	0.0
KIF12	113220	symbol	H. sapiens	113220	H. sapiens	KIF12	kinesin family member 12	GO:0003777 microtubule motor activity;GO:0003774 motor activity;GO:0008017 microtubule binding	0.0	0.0	0.0	0.0	0.0	0.0	0.0	0.0	0.0	0.0	0.0	0.0	0.0	0.0	0.0	0.0	0.0	0.0	0.0	0.0
KIF13B	23303	symbol	H. sapiens	23303	H. sapiens	KIF13B	kinesin family member 13B	GO:0003777 microtubule motor activity;GO:0071889 14-3-3 protein binding;GO:0003774 motor activity	0.0	0.0	0.0	0.0	0.0	0.0	1.0	0.0	0.0	0.0	0.0	0.0	0.0	0.0	0.0	0.0	0.0	0.0	0.0	0.0
KIF16B	55614	symbol	H. sapiens	55614	H. sapiens	KIF16B	kinesin family member 16B	GO:0008574 ATP-dependent microtubule motor activity, plus-end-directed;GO:0043325 phosphatidylinositol-3,4-bisphosphate binding;GO:0080025 phosphatidylinositol-3,5-bisphosphate binding	0.0	0.0	0.0	0.0	0.0	0.0	0.0	0.0	0.0	0.0	0.0	0.0	0.0	0.0	0.0	0.0	0.0	0.0	0.0	0.0
KIF2C	11004	symbol	H. sapiens	11004	H. sapiens	KIF2C	kinesin family member 2C	GO:0019237 centromeric DNA binding;GO:0051010 microtubule plus-end binding;GO:0003777 microtubule motor activity	0.0	0.0	0.0	0.0	0.0	0.0	0.0	0.0	0.0	0.0	0.0	0.0	0.0	0.0	0.0	0.0	0.0	0.0	0.0	0.0
KIFC1	3833	symbol	H. sapiens	3833	H. sapiens	KIFC1	kinesin family member C1	GO:0003777 microtubule motor activity;GO:0003774 motor activity;GO:0008017 microtubule binding	0.0	0.0	0.0	0.0	0.0	0.0	0.0	0.0	0.0	0.0	0.0	0.0	0.0	0.0	0.0	0.0	0.0	0.0	0.0	0.0
[truncated: 1,414 more rows]

## Sheet: Enrichment
GroupID	Category	Term	Description	LogP	Log(q-value)	InTerm_InList	Genes	Symbols
[truncated: 75 more rows]
