# Supplementary material for: Classifying Breast Cancer Subtypes Using Deep Neural Networks Based on Multi-Omics Data
Source: Genes (Basel). 2020 Aug 4;11(8):888. doi: 10.3390/genes11080888 (PMC7464481; doi:10.3390/genes11080888)
Supplement: Supplementary file 1 [file genes-11-00888-s001.zip › Supplementary Materials/Table S4:The top 5000 features of three omics data types for multi-classification.xlsx]

## Sheet: top-5000
	CNV	mRNA	Methylation
1	A4GALT	A1BG	MYOM2
2	AAAS	A4GALT	N4BP1
3	AADAC	AAAS	E2F4
4	AADACL2	AADAT	ZNF362
5	AADAT	AAGAB	MARS2
6	AAK1	AAK1	MIR135A2
7	AARS	AARSD1	ZNF229
8	AARS2	AARS	C10orf82
9	AARSD1	AATK	GNB4
10	AATF	ABAT	LZTS1
11	ABAT	ABCA2	CHCHD2
12	ABCA10	ABCA3	FLJ22536
13	ABCA3	ABCA7	NID1
14	ABCA5	ABCC10	CXCL6
15	ABCA6	ABCD1	LY6D
16	ABCA8	ABCD3	COX4I2
17	ABCA9	ABCD4	ZNF799
18	ABCB9	ABCE1	SLC5A1
19	ABCC10	ABCF1	C20orf43
20	ABCC3	ABCG1	PSMD11
21	ABCF1	ABHD14A	RGS22
22	ABCG4	ABHD15	NPY2R
23	ABHD1	ABHD1	TASP1
24	ABHD13	ABHD2	TUBA1C
25	ABHD15	ABHD8	CDC23
26	ABI1	ABLIM3	CXorf61
27	ABI3	ABT1	LTC4S
28	ABL1	ABTB1	SLC7A5P2
29	ABLIM2	ABTB2	GABRG1
30	ABLIM3	ACACA	POU6F1
31	ACACA	ACACB	TMEM35
32	ACACB	ACADSB	RASAL3
33	ACADM	ACADVL	CRTAP
34	ACAT1	ACAP3	CYP2S1
35	ACBD4	ACBD4	IHH
36	ACBD5	ACBD7	PLEKHG7
37	ACBD7	ACCS	SUGT1P1
38	ACD	ACD	NRG4
39	ACE	ACN9	TMEM63A
40	ACLY	ACOT1	WSCD2
41	ACO2	ACOT4	CHD1L
42	ACOT11	ACOT8	MRPL16
43	ACOT12	ACOX1	HSBP1L1
44	ACOT13	ACOX2	ANXA8L2
45	ACRBP	ACSL3	SRD5A2
46	ACSF2	ACSM5	CDH15
47	ACSL1	ACTB	AGAP2
48	ACSL6	ACTL6A	SAPS1
49	ACSM1	ACTN4	ZSWIM4
50	ACSM2A	ACTR2	ACSS1
51	ACSM2B	ACTR3	ELOF1
52	ACSM3	ACVR1B	RNF103
53	ACSM5	ACYP2	ACTN2
54	ACSS3	ADAL	STAT2
55	ACTBL2	ADAM10	JTB
56	ACTC1	ADAM11	REM1
57	ACTG2	ADAM17	LOXL1.1
58	ACTL6A	ADAM33	CDH26
59	ACTN1	ADAMDEC1	FBN3
60	ACTN3	ADAMTS12	MFSD2B
61	ACTN4	ADAMTS13	AKR7A3
62	ACTR10	ADAP1	ZW10
63	ACTR2	ADAR	DNAJC18
64	ACTR5	ADAT2	ASF1B
65	ACVR1B	ADAT3	JUND
66	ACVRL1	ADCK4	ARHGEF3
67	ACYP2	ADCK5	MIR137
68	ADAL	ADCY1	DKFZp686O24166
69	ADAM10	ADCY6	ARHGDIA
70	ADAM11	ADCY9	GRM6
71	ADAM17	ADC	SELO
72	ADAM19	ADD1	SERHL2
73	ADAM20	ADIPOR1	CHMP4B
74	ADAM21	ADIPOR2	EMID2
75	ADAM28	ADM	ST6GALNAC5
76	ADAMTS13	ADNP	COL1A2
77	ADAMTS18	ADORA2B	NHLRC1
78	ADAMTS19	ADORA3	NEUROG3
79	ADAMTS20	ADRBK1	ZNF251
80	ADAMTS6	ADRM1	OSTC
81	ADAMTSL2	ADSL	TNFRSF21
82	ADAMTSL5	AES	SQRDL
83	ADAP2	AFF1	LY75
84	ADARB2	AFF3	LRAT
85	ADAT1	AFF4	MLLT6
86	ADAT2	AFG3L1	OR1F1
87	ADAT3	AFTPH	NCL
88	ADCY3	AG2	CNNM1
89	ADCY6	AGAP3	DDIT4L
90	ADCY8	AGAP4	TRAF2
91	ADCYAP1	AGAP5	KCNJ5
92	ADD1	AGAP6	DNAJC15
93	ADI1	AGBL5	ICAM1
94	ADIPOR2	AGER	AP3B2
95	ADNP	AGGF1	CRP
96	ADPRHL1	AGPAT2	RALBP1
97	ADPRHL2	AGTPBP1	STARD7
98	ADRA1B	AGXT2L2	ZNF454
99	ADRB2	AHCYL1	COL23A1
100	ADRBK2	AHNAK	CLPX
101	ADRM1	AHSA2	H2AFX
102	ADSL	AIF1L	ALCAM
103	AFAP1	AIFM3	HERC3
104	AFAP1L1	AIG1	CLUAP1
105	AFF4	AIM2	SPATA4
106	AFMID	AIMP2	TP53BP1
107	AFTPH	AIP	HHIP
108	AGA	AK1	ABCB8
109	AGAP2	AK2	SFXN1
110	AGBL4	AKAP5	PEX7
111	AGBL5	AKAP8L	BICC1
112	AGGF1	AKAP8	IWS1
113	AGRP	AKAP9	LIMK2
114	AGTR1	AKIRIN2	WAPAL
115	AHSA2	AKR7A2	TACO1
116	AHSP	AKR7A3	LOC387763
117	AIF1L	AKR7L	IFNG
118	AIM1	AKT1S1	RPF2
119	AIM1L	ALAD	MIR155HG
120	AK1	ALDH16A1	TLX3
121	AK5	ALDH6A1	NOTO
122	AKAP1	ALG1	KIFC1
123	AKAP5	ALG3	SERPINA3
124	AKIRIN1	ALKBH1	KCNE3
125	AKIRIN2	ALKBH2	P4HA3
126	AKR1A1	ALKBH4	SYN3
127	AKR1C1	ALKBH6	CLDN11
128	AKR1C2	ALKBH7	LOC113230
129	AKR1C3	ALMS1	LAMA5
130	AKR1C4	ALPL	ABTB2
131	AKR1E2	ALS2CL	KLK13
132	ALDH5A1	AMACR	EPOR
133	ALDH7A1	AMD1	USP3
134	ALG1	AMDHD2	NEUROG1
135	ALG6	AMFR	TMEM141
136	ALG9	AMT	COX4I2.1
137	ALK	AMY2B	ASXL2
138	ALKBH2	AMZ2	NEUROD2
139	ALKBH6	ANAPC11	METTL2B
140	ALKBH8	ANAPC1	LYPD6
141	ALLC	ANAPC2	QPCT
142	ALMS1	ANGEL2	CYS1
143	ALX1	ANGPTL4	TNFRSF11A
144	AMD1	ANG	SSRP1
145	AMDHD1	ANKHD1.EIF4EBP3	RBM15B
146	AMDHD2	ANKHD1	SCGN
147	AMFR	ANKIB1	ENPEP
148	AMHR2	ANKMY1	C16orf67
149	AMIGO2	ANKMY2	NR2F1
150	AMOTL1	ANKRA2	HECA
151	AMZ2	ANKRD12	NOX3
152	ANAPC10	ANKRD13D	NGEF
153	ANAPC4	ANKRD16	GFPT1
154	ANGPTL3	ANKRD17	NFE2L1
155	ANGPTL5	ANKRD23	ADAP2
156	ANKFN1	ANKRD24	IFT140
157	ANKHD1	ANKRD29	ADIPOR2
158	ANKHD1.EIF4EBP3	ANKRD32	C6orf103
159	ANKRA2	ANKRD39	SLC7A5
160	ANKRD10	ANKRD40	C14orf38
161	ANKRD11	ANKRD42	ANKRD39
162	ANKRD13B	ANKRD50	SEPT9
163	ANKRD13C	ANKRD54	ATOH1
164	ANKRD13D	ANKRD9	C3orf75
165	ANKRD16	ANKS1B	LOC731789
166	ANKRD26	ANKS3	SMPX
167	ANKRD31	ANKS6	P2RX1
168	ANKRD34B	ANKZF1	MARCKS
169	ANKRD37	ANLN	ST6GALNAC5.1
170	ANKRD40	ANO6	PHOX2A
171	ANKRD49	ANO8	LRPAP1
172	ANKRD52	ANP32B	DEGS2.1
173	ANKRD53	ANP32E	C20orf29
174	ANKRD54	ANUBL1	USP53
175	ANKRD55	ANXA6	PRPF19
176	ANKRD6	ANXA9	VAX2
177	ANKS1A	AP1G1	TMEM82
178	ANKS1B	AP1G2	CARD10
179	ANKS3	AP1S1	PPP4R2
180	ANKS4B	AP2B1	SEC61A1
181	ANO1	AP3B1	MAP2K6
182	ANO6	AP3M1	SLAIN1
183	ANP32D	AP3S2	ATP13A1
184	ANTXR1	AP4E1	THSD4
185	ANTXR2	APBA2	EDEM1.1
186	ANXA10	APBA3	BATF
187	ANXA3	APBB1	IGF2BP3
188	ANXA4	APBB2	MCAM
189	ANXA6	APBB3	MGC2752
190	AOC2	APC	JOSD1.1
191	AOC3	APH1B	PTH2R
192	AP1B1	API5	RSPO2
193	AP1G1	APOB48R	SFRP1
194	AP1S1	APOBEC3A	DNAJC9
195	AP3B1	APOL6	RAB5B
196	AP3S1	APOOL	SLC16A13
197	AP4E1	APPBP2	PYGO1
198	AP4S1	APPL2	GATAD2B
199	APBB1IP	AQP11	FOXK2
200	APBB2	AQR	DCLK1.1
201	APBB3	ARAP1	ERCC6
202	APC	ARCN1	COL9A2
203	APC2	ARF3	SELK
204	APCDD1L	ARF4	TPH2
205	APH1A	ARF5	GATA5
206	APLP1	ARFGAP1	ENTPD3
207	APOB	ARFGEF1	KIAA1614
208	APOBEC2	ARFGEF2	MAGOHB
209	APOBEC3C	ARFIP2	NKX2.2
210	APOBEC3D	ARFRP1	OTOP3
211	APOBEC3F	ARGLU1	HOXB7
212	APOBEC3G	ARHGAP11A	TMEM109
213	APOBEC3H	ARHGAP1	REM1.1
214	APOF	ARHGAP21	CHST11
215	APOH	ARHGAP22	NR2F2
216	APOL5	ARHGAP27	IRX5
217	APPBP2	ARHGAP32	FADD.1
218	AQP2	ARHGAP33	FLJ43390
219	AQP5	ARHGAP4	PWP1
220	AQP6	ARHGEF10L	LVRN
221	AQP8	ARHGEF12	CCNJL
222	AQP9	ARHGEF18	COL7A1
223	AQR	ARHGEF19	RAI2
224	ARAP2	ARHGEF1	SUGT1L1
225	ARAP3	ARHGEF33	C2orf74
226	ARF3	ARHGEF4	CST6
227	ARFGAP3	ARID2	NLRP2
228	ARGLU1	ARID4A	C2orf42
229	ARHGAP10	ARID5A	C15orf39
230	ARHGAP11A	ARIH1	FADS6
231	ARHGAP17	ARL16	ALG14
232	ARHGAP18	ARL1	DKFZp779M0652
233	ARHGAP20	ARL2	ASPG
234	ARHGAP21	ARL3	CCDC28A
235	ARHGAP23	ARL4D	ZNF394.1
236	ARHGAP24	ARL5B	ZNF232
237	ARHGAP25	ARL6IP4	BARHL2
238	ARHGAP26	ARL8B	ATP11B
239	ARHGAP27	ARMC1	UCK2
240	ARHGAP33	ARMC5	RNF111
241	ARHGAP9	ARMC6	TMEM173
242	ARHGEF33	ARMC7	ZNF684.1
243	ARHGEF37	ARMC8	MTR
244	ARHGEF7	ARMC9	NTNG2
245	ARID2	ARNTL2	AGBL2
246	ARID4A	ARPC1A	CHST3
247	ARL10	ARPC1B	SART1
248	ARL15	ARPC4	FLRT2
249	ARL2BP	ARPC5L	DDAH2
250	ARL5B	ARPC5	DNAH7
251	ARL5C	ARPP19	LOC100129066
252	ARL6IP1	ARRDC1	C3orf62
253	ARL8A	ARRDC2	VRK1
254	ARMC2	ARSG	IER5
255	ARMC3	ARVCF	C14orf135
256	ARMC4	ASAH1	LOC441666
257	ARMC5	ASB13	FRY
258	ARPP19	ASB2	CCDC116
259	ARRDC3	ASB6	LHX5
260	ARSB	ASB8	KCNN2
261	ARSG	ASCC2	ALK
262	ARSI	ASCC3	NIPAL4
263	ARSK	ASF1A	ZNF193
264	ART3	ASGR1	PARP15
265	ARTN	ASMTL	SEC23A
266	ASAP2	ASNS	NACC2
267	ASB16	ASPM	FAM194B
268	ASB17	ASPN	CCK
269	ASB3	ASPSCR1	CD93
270	ASB4	ASRGL1	B3GAT2
271	ASB5	ASS1	ARX
272	ASB8	ASTN2	C1orf114
273	ASCC2	ASXL2	RXFP4
274	ASCC3	ATAD2	TBC1D8
275	ASF1A	ATAD3A	YY1
276	ASH2L	ATAD3B	HSPA12A
277	ASNS	ATAD5	SLC25A35
278	ASPHD2	ATE1	GCHFR
279	ASPRV1	ATF2	CYR61
280	ASS1	ATF4	MYLK4
281	ASXL2	ATF5	CYP2U1
282	ATAD2B	ATF6	SHD
283	ATAD5	ATF7IP	SUSD2
284	ATF1	ATF7	NOTUM
285	ATF4	ATG16L1	MED21
286	ATF7	ATG16L2	IRF2
287	ATF7IP2	ATG2B	ZNF134
288	ATG10	ATG3	GJA3
289	ATG12	ATG4B	ZSWIM6
290	ATG4C	ATG4D	SH3BGRL3
291	ATL1	ATG9A	SMO
292	ATL2	ATG9B	GFRA3
293	ATM	ATHL1	RCBTB1
294	ATMIN	ATL2	WDR19
295	ATN1	ATL3	ZNF862
296	ATOX1	ATMIN	2020-03-01
297	ATP10A	ATP11A	OR1J4
298	ATP10B	ATP11C	GIMAP8
299	ATP11A	ATP1B3	AHR
300	ATP11B	ATP2C1	C1orf31
301	ATP1B3	ATP5C1	C4orf49
302	ATP2B1	ATP5D	C2orf39
303	ATP4B	ATP5G2	FAM5B
304	ATP5B	ATP5J2	MYL5
305	ATP5C1	ATP5L	C1orf159
306	ATP5E	ATP6AP1L	RAD51AP2
307	ATP5G1	ATP6AP1	ADAMTS5
308	ATP5G2	ATP6V1A	FLJ23834
309	ATP5J	ATP6V1C1	VWC2
310	ATP5O	ATP6V1C2	SNRPG
311	ATP6AP1L	ATP6V1E2	LOC647121
312	ATP6V0A1	ATP6V1F	TP53INP2.1
313	ATP6V0B	ATP6V1G1	SYNGR3
314	ATP6V0C	ATP6V1G2	NUDT12
315	ATP6V0D1	ATP7A	POLS
316	ATP6V0D2	ATP7B	MFSD6
317	ATP6V0E1	ATP8B1	NEURL3
318	ATP6V1B1	ATPAF2	CALCB
319	ATP6V1C2	ATPBD4	CAV1
320	ATP6V1D	ATPIF1	MALAT1
321	ATP6V1E2	ATRIP	SFT2D2
322	ATP8A1	ATRN	ZNF175
323	ATP8B4	ATRX	HRNBP3
324	ATP9A	ATXN2	PYGB
325	ATPAF1	ATXN7L2	TAGLN2
326	ATR	ATXN7L3	PLCH1
327	ATXN10	AURKAIP1	THAP3
328	ATXN1L	AURKA	ZNF582
329	ATXN2	AURKB	MMP2
330	ATXN7L3	AVL9	STIM1
331	ATXN7L3B	AXIN1	MPPED2
332	AUP1	AZI1	M6PR.1
333	AURKA	AZIN1	SPATS1
334	AVEN	B3GALT6	DAB2
335	AVIL	B3GAT3	THBS4
336	AVPR1A	B3GNT5	MAP3K13
337	AXIN2	B3GNT7	ZNF337.1
338	AZGP1	B3GNT8	ZCCHC4
339	B3GALT4	B3GNTL1	SLC7A14
340	B3GNT2	B4GALT2	MCC
341	B3GNT5	B4GALT7	ABCB10
342	B3GNT9	B9D2	UGT8
343	B4GALNT1	BAD	MIAT
344	B4GALNT2	BAG2	ADAMTS5.1
345	B4GALT2	BAG4	CNIH4
346	B4GALT5	BAHCC1	LOC441666.1
347	B4GALT7	BAI2	ARMCX4
348	BACH2	BAIAP3	GFRA3.1
349	BAG2	BAK1	ATP1B2
350	BAG4	BANF1	ZNF26
351	BAHD1	BANP	GPR161
352	BAIAP2L1	BAT1	ZBTB20
353	BAIAP2L2	BAT2L2	MARCKS.1
354	BAIAP3	BAT3	LOC401463
355	BAMBI	BAT4	PROCR
356	BANP	BATF3	RARA
357	BARHL1	BAX	LOC284233
358	BAZ1A	BAZ1B	KIF3A.1
359	BAZ2A	BAZ2A	PRDM14
360	BBS1	BAZ2B	SYT9
361	BBS10	BBC3	DNAJC14
362	BBS2	BBS10	GPR81
363	BCAR1	BBS1	PGCP
364	BCAR4	BBS4	BEND3
365	BCAS1	BBS5	SIPA1
366	BCAS3	BBX	DDX23.1
367	BCAS4	BCAM	LOC100128554
368	BCDIN3D	BCAR1	ZNF518B
369	BCHE	BCAT1	GPR123
370	BCKDHB	BCDIN3D	KCNK15
371	BCKDK	BCKDHA	ZNF660
372	BCL11A	BCKDK	BTBD3
373	BCL7C	BCL11B	SLC9A3
374	BCL9L	BCL2A1	SLC10A4
375	BCYRN1	BCL2L12	C8orf74
376	BDP1	BCL2	C1QBP
377	BECN1	BCL7C	GATAD2A
378	BEND3	BCLAF1	FNDC1
379	BEND4	BCS1L	SPIN1
380	BEND5	BDP1	SLAIN1.1
381	BEND6	BECN1	EPHA1
382	BEND7	BEND3	SOD1
383	BEST3	BHLHE40	SAC3D1
384	BET1	BID	RPL5
385	BFAR	BIN1	SLC35F4
386	BHMT	BIN3	RPL10A
387	BHMT2	BIRC2	VWA3A
388	BID	BIRC6	C15orf60.2
389	BIN2	BLM	NPY5R
390	BIRC6	BLOC1S1	ABLIM3
391	BIVM	BMI1	CHRNB2
392	BLMH	BMP4	C4orf34
393	BLOC1S1	BMPR2	MMP15
394	BMF	BNIPL	GUCA2A
395	BMI1	BOC	APOBEC3C
396	BMP10	BOD1L	ZNF514
397	BMP2K	BOLA1	KIAA0907
398	BMP4	BPTF	HIST1H4A
399	BMP5	BRAF	FARSA.1
400	BMP7	BRAP	KHDRBS2
401	BMP8A	BRCA2	ATP5O
402	BMP8B	BRCC3	ARF3
403	BNIP1	BRD8	C1QL4
404	BNIP2	BRD9	KIF5A
405	BOD1	BRF1	HS3ST2
406	BOLA3	BRI3	KCNB1
407	BPESC1	BRIP1	HMX2
408	BPTF	BRIX1	C14orf79
409	BRAP	BRMS1	HMX2.1
410	BRD2	BRWD3	LOC148709
411	BRD3	BSN	MAPK4
412	BRD8	BTBD2	KCNQ1
413	BRE	BTBD3	ZKSCAN1
414	BRF2	BTBD7	DKFZp761E198
415	BRI3BP	BTD	CDON
416	BRIP1	BTF3L4	MIR124.2
417	BRMS1L	BTF3	NEUROD2.1
418	BRPF3	BTG2	TTC25
419	BRWD1	BTG3	RNF2
420	BSG	BTNL9	FAM132A
421	BSND	BTRC	PGLYRP2
422	BST1	BUB1B	DHX33
423	BTBD19	BUB1	COMP
424	BTBD2	BUD13	SND1
425	BTBD8	BUD31	SNHG11
426	BTBD9	BYSL	C14orf39
427	BTF3	BZRAP1	PPIB
428	BTF3L4	BZW1	PTGS2
429	BTG1	C10orf110	EOMES
430	BTG4	C10orf114	ZC3HAV1L
431	BTN1A1	C10orf116	GAL3ST4
432	BTN2A1	C10orf118	ZNF101
433	BTN3A1	C10orf119	ANO10
434	BTN3A2	C10orf12	CNOT6
435	BUB1B	C10orf18	CCDC63
436	BYSL	C10orf26	ELOVL4
437	BZRAP1	C10orf32	TFE3
438	C10orf111	C10orf41	CENPB
439	C10orf113	C10orf79	PNPLA5
440	C10orf67	C11orf10	LUC7L2
441	C11orf1	C11orf2	VANGL2
442	C11orf52	C11orf31	NEURL3.2
443	C11orf53	C11orf35	SOX17
444	C11orf54	C11orf68	CDH10.1
445	C11orf57	C11orf75	ANKRD34C
446	C11orf65	C11orf82	ZNF300
447	C11orf70	C11orf83	LMAN1L
448	C11orf80	C11orf84	TMEM105
449	C11orf87	C11orf95	ABCA7
450	C11orf88	C11orf9	LOC389458
451	C12orf10	C12orf10	RANBP2
452	C12orf29	C12orf11	ENO2
453	C12orf43	C12orf32	ZNF814.1
454	C12orf50	C12orf43	GDF7
455	C12orf54	C12orf44	TBKBP1
456	C12orf56	C12orf45	EGF
457	C12orf57	C12orf48	FXYD7
458	C12orf65	C12orf4	TRIM65
459	C12orf66	C12orf51	TSPAN13
460	C12orf74	C12orf57	S100A10
461	C14orf105	C12orf66	RPRM
462	C14orf28	C12orf72	BOC
463	C14orf37	C12orf76	DYNLRB1
464	C14orf39	C13orf23	ADCY8
465	C15orf41	C13orf27	PCDHB12
466	C15orf48	C13orf34	RPL39L
467	C15orf52	C14orf129	WDR72
468	C15orf53	C14orf132	2020-03-04
469	C15orf54	C14orf135	CENPV
470	C15orf56	C14orf145	LZTR1
471	C15orf57	C14orf167	EEF2K
472	C15orf62	C14orf174	FAM136A
473	C16orf46	C14orf179	ARGLU1
474	C16orf58	C14orf181	CYP4F3
475	C16orf59	C14orf43	SH3GLB1
476	C16orf62	C14orf45	MTNR1A
477	C16orf70	C14orf79	MIR519C
478	C16orf71	C14orf80	SCPEP1
479	C16orf74	C14orf93	PLEKHM2
480	C16orf82	C15orf23	C10orf88
481	C16orf86	C15orf37	CYP26B1
482	C16orf89	C15orf41	LOC374443
483	C17orf104	C15orf42	FERD3L
484	C17orf105	C15orf52	HES5
485	C17orf47	C15orf61	MUC5B
486	C17orf53	C15orf62	ELMO1
487	C17orf58	C16orf13	SLC6A17
488	C17orf64	C16orf42	MIR670
489	C17orf67	C16orf45	KHDRBS2.1
490	C17orf75	C16orf46	AP3B2.1
491	C17orf78	C16orf48	MCCD1
492	C17orf80	C16orf52	RBM4B
493	C17orf82	C16orf53	INSM2
494	C17orf98	C16orf55	SQLE
495	C17orf99	C16orf57	SUPV3L1
496	C19orf12	C16orf58	TFAP2D
497	C19orf33	C16orf59	CH25H
498	C1D	C16orf61	GALNT5
499	C1orf106	C16orf68	EIF4A1
500	C1orf109	C16orf70	IL27RA
501	C1orf122	C16orf71	LHX5.1
502	C1orf123	C16orf72	FMO6P
503	C1orf141	C16orf74	C2orf54
504	C1orf168	C16orf79	PDRG1
505	C1orf185	C16orf7	SLC2A14
506	C1orf210	C16orf80	CLIC6
507	C1orf228	C16orf86	GIPC2
508	C1orf50	C16orf93	BOC.1
509	C1orf54	C17orf106	PDK4
510	C1orf87	C17orf108	KIAA1737
511	C1QL1	C17orf28	EPS8.1
512	C1QL3	C17orf37	SGMS2
513	C1QL4	C17orf44	LRRC10B
514	C1QTNF2	C17orf49	XRCC2
515	C1QTNF7	C17orf56	CDK4.2
516	C20orf197	C17orf58	TTBK1
517	C20orf85	C17orf59	QPCT.1
518	C21orf59	C17orf62	FBXL7
519	C22orf15	C17orf65	PRPSAP1
520	C22orf23	C17orf68	LDB1
521	C22orf24	C17orf70	TSPAN13.1
522	C22orf31	C17orf72	C1orf74
523	C22orf42	C17orf81	PDE1C
524	C22orf46	C17orf86	ZNF675
525	C2CD2L	C17orf90	XKR6
526	C2orf16	C17orf96	PROZ
527	C2orf42	C18orf10	NES
528	C2orf44	C18orf1	BMP2
529	C2orf48	C18orf21	IL12RB2
530	C2orf61	C18orf56	C2orf39.1
531	C2orf68	C19orf22	ARHGEF17
532	C2orf70	C19orf23	HOXC10
533	C2orf71	C19orf24	PGLYRP1
534	C2orf74	C19orf25	CHRNA7
535	C2orf78	C19orf28	SPATA18
536	C2orf81	C19orf29	GUCY2D
537	C3orf18	C19orf36	PPP2CA
538	C3orf33	C19orf39	LGALS1
539	C3orf58	C19orf43	FKBP4
540	C3orf79	C19orf44	C5AR1
541	C4orf19	C19orf47	ZNF175.1
542	C4orf27	C19orf48	PTH2
543	C4orf46	C19orf50	MYOD1
544	C4orf47	C19orf52	PPIF.1
545	C4orf50	C19orf53	LAMP3
546	C5orf15	C19orf56	CNOT8
547	C5orf24	C19orf57	DHRS13
548	C5orf30	C19orf60	COL7A1.1
549	C5orf46	C19orf62	TRPC3
550	C5orf47	C19orf6	DNAJC15.1
551	C5orf52	C19orf70	CCDC134
552	C5orf56	C19orf76	FBLN5
553	C5orf58	C1GALT1	SNTB1.1
554	C6orf132	C1QTNF3	NUAK1
555	C6orf163	C1orf104	HOXD11
556	C6orf203	C1orf106	RPL22L1
557	C6orf222	C1orf112	IHH.1
558	C6orf223	C1orf113	ABI2
559	C6orf58	C1orf122	CPOX
560	C6orf62	C1orf128	SFRS6
561	C6orf89	C1orf135	CD93.1
562	C8A	C1orf159	PPM1H
563	C8B	C1orf163	SALL3
564	C8orf37	C1orf174	ACTR3
565	C8orf59	C1orf198	CDC5L
566	C8orf86	C1orf203	PRDX6
567	C9orf106	C1orf212	SCGB3A1
568	C9orf114	C1orf213	ALOX12B
569	C9orf16	C1orf21	CDC23.1
570	C9orf9	C1orf27	POLR2E
571	CA1	C1orf35	TSPYL2
572	CA10	C1orf38	GSTO1
573	CA13	C1orf56	ZNF389
574	CA2	C1orf58	EVC
575	CA3	C1orf63	OVOL2
576	CA4	C1orf66	EVX1
577	CA5A	C1orf69	SAMD8
578	CA7	C1orf77	TAF10
579	CABIN1	C1orf85	TOX
580	CABLES2	C1orf86	DNTTIP2
581	CABP1	C1orf89	LOC441046
582	CABP2	C1orf91	CPXM1
583	CABP4	C1orf93	SLC32A1
584	CACHD1	C1orf96	ZFAND3
585	CACNA1C	C20orf117	DCTN6
586	CACNA1G	C20orf132	BCMO1
587	CACNA1H	C20orf135	PF4
588	CACNA1I	C20orf20	GMPS
589	CACNA1S	C20orf24	ATOH8
590	CACNA2D4	C20orf30	PDX1
591	CACNB1	C20orf7	SERTAD3
592	CACNB2	C21orf119	JAK3
593	CACNB3	C21orf122	SFRS13B
594	CACNG1	C21orf2	LOC285548
595	CACNG2	C21orf33	FUCA1
596	CACNG3	C21orf45	BIN2
597	CACNG4	C21orf58	NEUROG1.1
598	CACNG5	C21orf70	TOMM34.1
599	CAD	C21orf91	WDR86
600	CALB1	C22orf23	CUL2
601	CALB2	C22orf36	CCDC149
602	CALCOCO1	C22orf40	ADCY3
603	CALCOCO2	C2CD2L	PDE1B
604	CALCR	C2orf55	IMPAD1
605	CALM2	C2orf69	EIF2S2
606	CALML3	C2orf77	PEBP4
607	CAMK1D	C2orf79	RPN1
608	CAMK1G	C2orf81	MLL
609	CAMK2A	C3orf17	NMU
610	CAMK2B	C3orf18	KRT2
611	CAMK4	C3orf1	PGLS.1
612	CAMKK2	C3orf26	CYB5B
613	CAMLG	C3orf38	DDIT4
614	CAND1	C3orf47	APOL6
615	CAP1	C3orf54	CYTL1
616	CAPG	C3orf58	TLE2
617	CAPN11	C3orf63	C2orf89
618	CAPN13	C4A	MYLIP
619	CAPN14	C4orf10	TBX2
620	CAPN3	C4orf32	ABCC8
621	CAPNS1	C4orf34	DKFZp566F0947
622	CAPS2	C4orf41	APCDD1L
623	CARD10	C4orf46	CFD
624	CARKD	C5orf15	LIPG
625	CARNS1	C5orf24	ATOH8.1
626	CARS2	C5orf30	PCDH21
627	CARTPT	C5orf34	IDH2
628	CASC3	C5orf36	WNT3
629	CASC5	C5orf39	RPS27L
630	CASD1	C5orf41	HTR6
631	CASKIN1	C5orf42	CXorf61.1
632	CASP8AP2	C5orf43	GBX1.1
633	CAST	C5orf44	RXRA
634	CATSPER3	C5orf45	ANKRD20B
635	CATSPER4	C5orf4	LOC647309
636	CATSPERG	C5orf51	T.SP1
637	CBFB	C5orf53	DDX23.2
638	CBL	C5	ZNF69
639	CBLN4	C6orf106	METTL10
640	CBX5	C6orf108	ESYT3
641	CBX7	C6orf115	VANGL2.1
642	CBY1	C6orf120	CYGB
643	CC2D1B	C6orf125	HOXD8
644	CC2D2A	C6orf129	MEGF8
645	CCBL1	C6orf134	ZNF34
646	CCBL2	C6orf136	MACROD1
647	CCDC102A	C6orf145	PCDHB10
648	CCDC103	C6orf153	ZC3H6
649	CCDC110	C6orf154	SGCZ
650	CCDC112	C6orf162	CLIC6.1
651	CCDC113	C6orf167	NDUFA9
652	CCDC117	C6orf211	FAM169A
653	CCDC121	C6orf26	SDK2
654	CCDC125	C6orf48	GRIK4
655	CCDC134	C6orf97	NKX1.2
656	CCDC142	C7orf11	OR5W2
657	CCDC149	C7orf26	MSTO2P
658	CCDC153	C7orf27	WNT2B
659	CCDC154	C7orf30	NKAIN2
660	CCDC157	C7orf40	NUAK1.1
661	CCDC158	C7orf43	MRPL45
662	CCDC163P	C7orf47	PI4K2B.1
663	CCDC17	C7orf50	ICAM1.1
664	CCDC24	C7orf55	ILF2.1
665	CCDC3	C7orf59	HOXA13
666	CCDC30	C7orf63	KDM3B
667	CCDC38	C8orf37	CIT
668	CCDC39	C8orf59	KCNJ8
669	CCDC43	C8orf79	C7orf59
670	CCDC47	C9orf100	OR2G6
671	CCDC59	C9orf114	TMEM101
672	CCDC60	C9orf116	C1orf107
673	CCDC62	C9orf142	POLA2
674	CCDC63	C9orf150	MIR193A
675	CCDC64	C9orf152	FOXN4
676	CCDC65	C9orf163	KCNK1
677	CCDC69	C9orf16	NTSR2
678	CCDC7	C9orf23	CD93.2
679	CCDC78	C9orf25	FADD.2
680	CCDC79	C9orf30	RANGAP1
681	CCDC82	C9orf37	GATAD2A.1
682	CCDC84	C9orf40	DNAH7.1
683	CCDC85A	C9orf5	FLOT1
684	CCDC88A	C9orf68	HOXA13.1
685	CCKAR	C9orf69	NOL4
686	CCL17	C9orf7	PSMA5.1
687	CCNB1	C9orf80	PLS3
688	CCNB2	C9orf86	AFF4.1
689	CCNC	C9orf89	STK10
690	CCND1	C9orf91	TCAP
691	CCND3	C9orf98	LAMB2
692	CCNDBP1	CA11	FAM110B
693	CCNE1	CA12	GALNT9
694	CCNF	CA13	MSX2
695	CCNG1	CA5BP	MIAT.1
696	CCNG2	CAB39L	FADS6.1
697	CCNH	CAB39	C5orf49
698	CCNI	CABC1	MAP7
699	CCNI2	CACNA1D	KHDRBS2.2
700	CCNJL	CACNA1H	LGALS7B
701	CCNL1	CACNA2D2	FAM12A
702	CCNO	CACNB1	TXNDC3
703	CCNT1	CACNG4	MYC.1
704	CCNY	CACYBP	CSRNP2.1
705	CCPG1	CALCOCO1	ABP1
706	CCR7	CALCOCO2	COL21A1
707	CCS	CALR	ATCAY
708	CCT2	CAMK1	SCOC
709	CCT4	CAMK2N1	PRMT10
710	CCT7	CAMLG	NEURL3.3
711	CD109	CAMTA1	GDF10
712	CD14	CAND1	FAM82A2
713	CD151	CAND2	PMS2L3
714	CD164	CANX	IL13
715	CD180	CAP1	NFAM1
716	CD207	CAPN10	DACT2
717	CD27	CAPN12	ST3GAL4
718	CD2BP2	CAPN3	FARP2
719	CD300LG	CAPRIN1	KRTDAP
720	CD38	CAPS	HRH1
721	CD4	CAPZA1	UBC
722	CD40	CARD10	C8orf74.1
723	CD52	CARD9	MYPOP
724	CD63	CARM1	VWC2.1
725	CD74	CARS2	CLDN3
726	CD79B	CASC2	SEC11C
727	CDAN1	CASC3	NEUROD1
728	CDC123	CASC4	ARRDC4.1
729	CDC20	CASD1	NCAPH
730	CDC20B	CASP2	CLDN11.1
731	CDC23	CASP3	DPYSL2
732	CDC25C	CASP9	TFAP4
733	CDC27	CBFA2T3	RND1
734	CDC40	CBFB	PIGT.1
735	CDC42EP1	CBLL1	AGAP2.1
736	CDC42EP4	CBR4	PRPF40B
737	CDC42SE2	CBS	MCAM.2
738	CDC5L	CBX2	LDHB
739	CDC6	CBX4	UGDH
740	CDC7	CBX5	TBX21
741	CDCA8	CBX7	GDF10.1
742	CDCP2	CC2D1A	PLBD1
743	CDH11	CC2D1B	ADCY3.1
744	CDH13	CCDC102A	ACAT2.1
745	CDH16	CCDC103	IZUMO1
746	CDH22	CCDC104	EIF2AK4
747	CDH4	CCDC106	RPA2.1
748	CDH5	CCDC107	ZNF341.2
749	CDH8	CCDC109A	HN1L.1
750	CDHR2	CCDC117	MIIP.1
751	CDK12	CCDC124	PCDHB2
752	CDK17	CCDC125	USP2
753	CDK19	CCDC12	STIM1.2
754	CDK2	CCDC130	LOC100190940
755	CDK2AP1	CCDC137	AHSG
756	CDK4	CCDC13	HOXB3
757	CDK5R1	CCDC142	THRAP3
758	CDK6	CCDC157	ZAR1
759	CDK7	CCDC159	PHACTR3
760	CDKAL1	CCDC18	AKR1B1
761	CDKL3	CCDC19	SCGB3A1.1
762	CDKL4	CCDC22	EHD2
763	CDKN1A	CCDC23	LOC440040
764	CDKN2AIP	CCDC24	UBD
765	CDKN2AIPNL	CCDC28B	SLC5A11
766	CDKN2C	CCDC30	CORO7
767	CDKN3	CCDC40	PTPRCAP
768	CDNF	CCDC47	ELOVL4.1
769	CDO1	CCDC48	GPR132
770	CDSN	CCDC56	PHKG1
771	CDX1	CCDC57	LOC90586
772	CDYL2	CCDC58	LPIN3
773	CEBPA	CCDC59	PLA2G1B
774	CEBPB	CCDC61	CLDN6
775	CEBPG	CCDC71	SLC38A9
776	CEBPZ	CCDC74A	OSM
777	CELA1	CCDC74B	ACY1
778	CELF2	CCDC77	OXCT1.1
779	CEMP1	CCDC82	DAAM1
780	CENPA	CCDC84	LOC153684
781	CENPH	CCDC85B	TMEM132B
782	CENPK	CCDC86	AKR1E2
783	CENPM	CCDC88A	HPX
784	CENPN	CCDC88B	SASH1
785	CENPO	CCDC90A	TRIM75
786	CENPT	CCDC94	PYGB.1
787	CENPW	CCDC96	CLDN11.2
788	CEP120	CCDC99	APEH
789	CEP152	CCDC9	CDK4.3
790	CEP290	CCHCR1	APC
791	CEP57	CCL5	FSIP1
792	CEP68	CCL8	STAT5A
793	CEP70	CCM2	LAMB1
794	CERCAM	CCNA2	CREG2
795	CERK	CCNB1IP1	ADCY4
796	CES2	CCNB1	ORAI1
797	CES3	CCNB2	RAB39
798	CETN3	CCNC	DNAJC9.1
799	CFDP1	CCND1	RIN1
800	CFL2	CCNDBP1	RRN3
801	CGA	CCNE1	TFB1M
802	CGNL1	CCNE2	TRPC6
803	CGREF1	CCNG1	ZNF781
804	CGRRF1	CCNG2	CPXCR1
805	CH25H	CCNH	ABCG2
806	CHAC1	CCNL1	D2HGDH
807	CHAC2	CCNL2	DNAJC10
808	CHADL	CCNT1	CLCN4
809	CHAF1B	CCNYL1	NAP1L4.1
810	CHCHD10	CCPG1	FAM83E
811	CHD1	CCR10	ADORA2A.1
812	CHD4	CCR1	ZNF354C
813	CHD6	CCS	MIR596
814	CHEK2	CCT3	DDX59
815	CHMP4C	CCT4	TOX.1
816	CHP2	CCT5	NXPH1
817	CHRM5	CCT6A	MSH6.1
818	CHRNA6	CCT8	SOX17.1
819	CHRNA9	CD2BP2	ACBD3
820	CHST14	CD320	ST6GALNAC5.2
821	CHST2	CD46	LACE1
822	CHST4	CD7	SLC43A1.1
823	CHST6	CDAN1	CTSL2
824	CHST8	CDC123	ACOT2
825	CHSY3	CDC20	NINJ2
826	CHTF8	CDC23	HOXB13
827	CHURC1	CDC25A	G0S2
828	CIAPIN1	CDC25B	DRG1
829	CIB4	CDC27	HBA1
830	CIITA	CDC34	STAC2
831	CIRBP	CDC37	EXOSC4
832	CIRH1A	CDC42EP1	LOC374443.1
833	CISD3	CDC42EP5	GPR26
834	CIT	CDC42	FAM43A
835	CITED4	CDC5L	ZNF362.2
836	CIZ1	CDC6	LTBR
837	CKLF	CDC7	KCNH3
838	CKMT2	CDCA2	VPS37C
839	CLCA1	CDCA3	CRBN
840	CLCA2	CDCA4	AQP1
841	CLCA4	CDCA5	ZNF70
842	CLCF1	CDCA7	FAM184B
843	CLCN3	CDCA8	FGF16
844	CLDN11	CDH24	RCN1
845	CLDN14	CDH3	OR7G1
846	CLDN15	CDHR3	WFDC6
847	CLDN19	CDIPT	PRDM5
848	CLDN22	CDK10	NBEAL1
849	CLDN6	CDK11B	GDF7.1
850	CLDN9	CDK12	ZNF35
851	CLEC14A	CDK16	HOXB4
852	CLEC16A	CDK17	ARSG
853	CLEC3A	CDK18	OBFC2B.1
854	CLEC4C	CDK20	VDAC2
855	CLEC4F	CDK2AP1	C20orf103
856	CLIC5	CDK3	SLC35E4
857	CLIC6	CDK5RAP3	DPPA2
858	CLINT1	CDK6	CRBN.1
859	CLIP1	CDK9	C6orf97
860	CLIP3	CDKAL1	GLB1L3
861	CLIP4	CDKN2AIPNL	C13orf39
862	CLK4	CDKN2A	PGLS.2
863	CLLU1	CDKN2C	HFM1
864	CLLU1OS	CDON	CYP2U1.1
865	CLN3	CDT1	ARMC4
866	CLPS	CDYL2	NUDT14
867	CLRN2	CEACAM19	STAB1
868	CLSPN	CEBPB	ZNF815
869	CLTB	CEBPD	IGFBP7
870	CLTC	CEBPG	DHRS13.1
871	CLUAP1	CEBPZ	CORIN
872	CLVS2	CELF6	TCEAL2.1
873	CLYBL	CELSR1	NRIP2
874	CMIP	CEMP1	C16orf82
875	CMPK1	CENPA	PLD5
876	CMPK2	CENPBD1	CRISPLD1
877	CMTM1	CENPB	DOC2B
878	CMTM2	CENPE	RASL10B
879	CMTM3	CENPF	NCOA6
880	CMTM4	CENPL	SLC7A8
881	CMYA5	CENPN	ASCL1
882	CNBD1	CENPO	CIT.1
883	CNGB3	CENPT	DMRTA2
884	CNKSR1	CENPW	ZNF549
885	CNN3	CEP120	LOXL1.2
886	CNOT1	CEP152	A2LD1
887	CNOT2	CEP170	NRN1
888	CNOT6L	CEP290	CHST11.1
889	CNOT8	CEP350	LRRC33
890	CNP	CEP55	ELMO1.1
891	CNPY2	CEP57	RPS5
892	CNPY3	CEP68	IFI35
893	CNR1	CEP97	C19orf51
894	CNRIP1	CETN3	NLGN1
895	CNTD1	CFD	BMP3
896	CNTNAP1	CFL1	RASSF10
897	CNTNAP4	CFP	PLCB2
898	COASY	CGGBP1	TCAP.1
899	COCH	CGRRF1	CLU
900	COG1	CHAC1	UBE3A
901	COG4	CHAC2	HTA
902	COG7	CHAF1A	EXOSC4.1
903	COG8	CHAF1B	IRX6
904	COIL	CHCHD1	NDUFAB1
905	COL10A1	CHCHD3	JUNB
906	COL11A2	CHCHD5	AP1M2
907	COL12A1	CHD1L	LOC285548.1
908	COL14A1	CHD1	BHLHE22
909	COL19A1	CHD6	A2LD1.1
910	COL1A1	CHD8	DUSP27
911	COL21A1	CHEK1	C10orf91
912	COL23A1	CHEK2	NUP153
913	COL2A1	CHERP	ACTR3.1
914	COL4A1	CHI3L1	CPNE3
915	COL4A3BP	CHI3L2	CDADC1.1
916	COL8A2	CHIC1	MEI1
917	COL9A1	CHIC2	RLF
918	COL9A2	CHKB.CPT1B	KIF6
919	COL9A3	CHMP1A	KIAA1737.1
920	COLEC12	CHMP6	PTPLAD2
921	COMMD1	CHM	PINK1
922	COMMD10	CHN2	SELV
923	COMMD2	CHORDC1	PRKCDBP
924	COPB2	CHP	POU2F3
925	COPS2	CHRD	FHAD1
926	COPS7A	CHRNA5	RBAK.1
927	COPZ1	CHST12	PLK4
928	COQ10A	CHST15	TMEM102
929	COQ3	CHST2	PPP1R3G
930	COQ4	CHST7	SLC39A2
931	COQ5	CHTF18	FAM110B.1
932	COQ7	CHURC1	AHCYL1.1
933	COQ9	CIAPIN1	SORCS3.1
934	CORO1B	CIB2	SHISA3
935	CORO7	CIRBP	ZIC1
936	COX11	CIRH1A	GPD1
937	COX16	CISD3	RNF10
938	COX4I1	CISH	MDN1.1
939	COX6A2	CITED1	MAGEA1
940	COX7A2	CKAP2L	ZSCAN1
941	COX7A2L	CKAP2	MEST
942	COX7C	CKAP5	FREM3
943	CP	CKS1B	CIB4
944	CPA3	CKS2	KCNE3.1
945	CPB1	CLASP2	PCDH21.1
946	CPD	CLCN3	TCEB3
947	CPE	CLCN4	LOC401052
948	CPEB2	CLCN5	ACAP2.1
949	CPEB4	CLDN15	PGLYRP1.1
950	CPLX2	CLDN1	SLC12A9
951	CPNE2	CLDN23	HELT
952	CPNE3	CLDN5	IGSF9B
953	CPNE5	CLEC11A	CXCL5
954	CPPED1	CLEC3B	ASPSCR1
955	CPSF3	CLEC7A	TNFRSF8
956	CPSF4L	CLIC4	ZNF569.1
957	CPSF6	CLIC6	OR2S2
958	CPT2	CLK2	VGLL3
959	CPZ	CLK3	SCRT1
960	CRADD	CLN3	MARCH4.1
961	CRAT	CLOCK	OXR1
962	CREBBP	CLPP	FJX1
963	CREM	CLPTM1L	ULK4.1
964	CRHBP	CLSPN	C17orf87
965	CRIM1	CLSTN2	CHST13
966	CRIP3	CLTB	ZNF839
967	CRIPT	CLTC	SLC25A1
968	CRISPLD2	CLUAP1	FAM194A
969	CRMP1	CMAS	PLBD1.1
970	CRYAB	CMBL	FBXO39
971	CRYBA1	CMPK1	RLBP1
972	CRYBA4	CMTM7	ZNF354C.1
973	CRYBB1	CMYA5	GHR
974	CRYBB2	CNIH2	RBM42.2
975	CRYBB3	CNKSR3	SPNS3.1
976	CRYGS	CNNM3	RASSF10.1
977	CRYM	CNOT1	KY
978	CRYZ	CNOT4	TMEM158
979	CS	CNOT6L	MARCKSL1
980	CSAD	CNOT7	PBX4
981	CSDC2	CNOT8	STK38L.1
982	CSF1R	CNO	BDKRB2.1
983	CSF2RB	CNPY3	GPR132.1
984	CSF3	CNST	C20orf96
985	CSF3R	CNTD1	LOC441046.1
986	CSHL1	CNTROB	KCTD8
987	CSMD3	COASY	ZNF879
988	CSNK1A1	COBRA1	C2orf68
989	CSNK1E	COG2	DRD5
990	CSNK1G2	COG5	CBX4
991	CSNK1G3	COG7	LIN28
992	CSNK2A2	COL13A1	GRID2
993	CSRNP2	COL18A1	SLC25A33
994	CSRP1	COL4A3BP	LIME1
995	CSRP2	COL4A4	SLC35D3
996	CSTF1	COLQ	MAP2K1
997	CTAGE5	COMMD10	KIAA1751
998	CTAGE9	COMMD2	SUCLG1
999	CTBS	COMMD4	RAD21.1
1000	CTCF	COMTD1	RPH3AL
1001	CTCFL	COMT	EYA1
1002	CTDSP2	COPA	SLC4A1
1003	CTF1	COPB1	STK32B
1004	CTGF	COPB2	GEMIN5
1005	CTH	COPE	GABARAP
1006	CTHRC1	COPS2	DDN
1007	CTNNA1	COPS3	RCAN2
1008	CTNNA2	COPS4	FZD9
1009	CTRB1	COPS7B	C11orf30
1010	CTRB2	COPZ1	CYP4F22.1
1011	CTRL	COQ3	CNTNAP5
1012	CTSA	COQ4	AHSP
1013	CTSO	COQ5	OTP
1014	CTSZ	COQ6	BNIP2
1015	CTTN	COQ7	DCBLD2
1016	CTXN2	COQ9	BTNL9
1017	CTXN3	CORO1B	GRN.1
1018	CUBN	CORO1C	CST6.1
1019	CUEDC1	COTL1	FBLL1
1020	CUL2	COX10	ITM2B
1021	CUL4A	COX15	IPO13.1
1022	CUL5	COX19	C10orf26
1023	CUL7	COX4I1	TSN
1024	CUL9	COX4NB	TOP2A.1
1025	CUTA	COX6C	UBE2F.1
1026	CWC15	COX8A	FBF1
1027	CWC25	CPAMD8	KLHDC8B
1028	CWC27	CPD	YOD1
1029	CWF19L2	CPEB2	C7orf70
1030	CX3CL1	CPEB3	C8orf84.1
1031	CXCL1	CPEB4	ST6GALNAC6
1032	CXCL10	CPE	TMEM110
1033	CXCL11	CPLX1	TRNT1
1034	CXCL13	CPNE2	C8orf38.1
1035	CXCL14	CPNE3	PCDHB7
1036	CXCL6	CPOX	USP3.1
1037	CXCL9	CPSF1	CILP2
1038	CXCR5	CPSF2	C1orf89
1039	CXXC5	CPSF3L	STAB1.1
1040	CYB561	CPSF3	AOX1
1041	CYB5B	CPSF4	TMEM229A
1042	CYB5R3	CPT1B	MAPRE3
1043	CYB5R4	CRADD	KIAA1274
1044	CYB5RL	CRAT	ZNF833
1045	CYFIP2	CRBN	C21orf34
1046	CYP19A1	CREB1	C2orf85
1047	CYP1B1	CREB3L1	GEMIN5.1
1048	CYP24A1	CREB3L2	THOC1
1049	CYP26B1	CREB3L4	RILP
1050	CYP27B1	CREBL2	ANO3
1051	CYP2D6	CRELD1	ESYT3.1
1052	CYP2J2	CRIP1	TRPC2
1053	CYP39A1	CRIP2	GADD45G
1054	CYP3A4	CRIPAK	FOXQ1
1055	CYP3A43	CRK	C20orf123
1056	CYP3A5	CRNKL1	STK4
1057	CYP3A7	CROCCL1	PRPF8
1058	CYP4A11	CROCCL2	DSCC1
1059	CYP4A22	CROCC	FAM194B.1
1060	CYP4B1	CROT	LRRC58
1061	CYP4X1	CRTC1	KCNJ5.1
1062	CYS1	CRTC2	RPRML
1063	CYTH4	CRY2	C21orf59
1064	CYTL1	CRYAB	FGD4
1065	DAAM1	CRYGS	HOXA7
1066	DAAM2	CSAD	BTBD12
1067	DAB1	CSDA	ZNF549.1
1068	DACT1	CSDE1	PDZRN3
1069	DAXX	CSE1L	ZBTB44
1070	DAZAP2	CSK	FTH1
1071	DBF4B	CSNK1A1	LIN37
1072	DBH	CSNK1E	ASPG.1
1073	DBN1	CSNK1G1	T
1074	DBX2	CSNK1G2	PTGS2.1
1075	DCAF4L1	CSNK1G3	RXFP3
1076	DCAF4L2	CSNK2A1P	ZNF799.1
1077	DCAF5	CSNK2A2	COMTD1
1078	DCAF7	CSNK2B	SMAP2
1079	DCAKD	CSRP2	GPR44
1080	DCD	CST3	ZNF642
1081	DCDC2	CSTB	HDAC2.1
1082	DCHS2	CSTF3	CDH8
1083	DCLRE1C	CS	CLDN17
1084	DCN	CTAGE5	C17orf79
1085	DCP1B	CTBP1	PDIA6.1
1086	DCP2	CTBS	UCN
1087	DCTN1	CTCF	STK25
1088	DCTN2	CTDP1	CCDC53.2
1089	DCTN4	CTDSP1	SLC38A8
1090	DCTN5	CTDSPL2	LSM10
1091	DCUN1D1	CTDSPL	ZNF193.1
1092	DCUN1D3	CTNNBIP1	CDO1
1093	DDAH1	CTPS	HOXD3
1094	DDHD1	CTR9	TLX2
1095	DDHD2	CTSC	EPC2.1
1096	DDIT3	CTSF	NOP58
1097	DDN	CTSL2	DDX55
1098	DDO	CTSO	AMBRA1
1099	DDX1	CTTNBP2NL	KIF2C
1100	DDX10	CTU1	MUC20
1101	DDX17	CTU2	TAF3
1102	DDX19A	CUEDC2	KCNB1.1
1103	DDX19B	CUL2	C3orf38
1104	DDX23	CUL3	POM121C
1105	DDX28	CUL4B	ARX.1
1106	DDX31	CUTA	RBM4B.1
1107	DDX4	CWC15	NDN
1108	DDX42	CWC22	C20orf96.1
1109	DDX43	CWC25	ZNF518B.1
1110	DDX46	CX3CL1	STBD1
1111	DDX5	CXCL10	VWCE
1112	DDX52	CXCL11	PGD
1113	DDX54	CXCL16	ZP1
1114	DDX59	CXXC1	STX18
1115	DDX6	CXXC5	GRM8
1116	DDX60	CXorf40A	OR10G2
1117	DDX60L	CYB561D2	GBX2
1118	DECR1	CYB5D1	NOL4.1
1119	DEF6	CYB5D2	CDC73
1120	DENR	CYB5R1	NANP.1
1121	DEPDC1	CYBA	PGBD5
1122	DEPDC1B	CYBRD1	HES3.1
1123	DERL3	CYCS	C17orf57.1
1124	DEXI	CYP21A2	CYGB.1
1125	DGKA	CYP39A1	KRTDAP.1
1126	DGKE	CYP4X1	C8orf84.2
1127	DGUOK	CYTH1	ABCB8.1
1128	DHCR24	CYTH2	RARA.1
1129	DHDDS	D2HGDH	ZNF660.1
1130	DHFR	DAAM1	EPS15
1131	DHH	DACH1	SOSTDC1
1132	DHODH	DAK	AMPD1
1133	DHRS11	DALRD3	CCDC109A
1134	DHRS7	DAPK1	PADI2
1135	DHTKD1	DAPK3	RASGRF2
1136	DHX15	DARS2	VSTM2A
1137	DHX16	DAZAP1	MTAP
1138	DHX29	DAZAP2	EYA3.1
1139	DHX36	DBF4B	DYNC1LI2
1140	DHX38	DBF4	LIPH
1141	DHX40	DBN1	MMP9
1142	DHX57	DBNDD2	SLC35E2
1143	DHX58	DBP	RNF125
1144	DHX8	DBT	NEUROD2.2
1145	DIABLO	DCAF10	PIK3CD
1146	DIAPH1	DCAF13	LRIT1
1147	DIO1	DCAF15	STARD10
1148	DIP2B	DCAF4	CCDC65
1149	DIP2C	DCAF7	PKD2L1
1150	DIRAS3	DCAF8	LHFPL5
1151	DISP2	DCAKD	DNALI1
1152	DIXDC1	DCI	SUSD5
1153	DKFZP434H168	DCLK1	HEXIM2.1
1154	DLAT	DCLRE1B	ZCCHC3
1155	DLEU2L	DCLRE1C	RAB26
1156	DLK2	DCPS	PGLYRP1.2
1157	DLL4	DCST2	MRPL3
1158	DLX3	DCTN3	B4GALT5
1159	DLX4	DCTN4	NAA15
1160	DLX5	DCTN5	SLC16A12
1161	DLX6	DCUN1D1	C10orf128
1162	DMAP1	DCUN1D2	DEF6
1163	DMBX1	DCXR	REP15
1164	DMC1	DDA1	ARHGAP22.1
1165	DMGDH	DDAH1	ZNF215
1166	DMRTB1	DDIT4	PRDM8
1167	DMXL1	DDOST	DSCAM
1168	DMXL2	DDRGK1	GDPD5
1169	DNAH3	DDTL	ZNF474
1170	DNAH6	DDT	EPO
1171	DNAH8	DDX10	HNRNPA0
1172	DNAJA3	DDX11	HERPUD2
1173	DNAJB4	DDX12	WBP1
1174	DNAJB7	DDX18	EEF1G.1
1175	DNAJC1	DDX1	KCNK12
1176	DNAJC14	DDX20	KCNK12.1
1177	DNAJC17	DDX26B	CARTPT
1178	DNAJC18	DDX28	RFX8
1179	DNAJC19	DDX39	CAPN1
1180	DNAJC22	DDX41	ANO3.1
1181	DNAJC27	DDX49	LOC134466
1182	DNAJC5G	DDX51	GRIN2C
1183	DNAJC7	DDX52	STX3
1184	DNAL4	DDX54	KCNJ5.2
1185	DNALI1	DDX6	LRAT.1
1186	DNASE1	DEAF1	LASP1
1187	DNASE2B	DECR2	CCR7
1188	DND1	DEDD2	TMEM65
1189	DNM1	DEDD	DIS3L2
1190	DNMT3A	DEF6	AP1S1
1191	DOCK2	DEF8	CYTH4
1192	DOCK7	DEGS2	HLA.DOA
1193	DOCK9	DEK	ARHGAP24
1194	DOK1	DENND4A	LOC400931
1195	DOK3	DENND4B	SHQ1
1196	DOK4	DENND4C	INSM2.1
1197	DOK5	DEPDC1B	WDR90
1198	DOLK	DEPDC6	TLX3.1
1199	DOLPP1	DFFB	LOC221710.1
1200	DOPEY1	DGAT2	AGPAT4
1201	DOPEY2	DGCR14	LAGE3
1202	DPAGT1	DGCR6L	ZNF831
1203	DPCR1	DGCR6	ZNF498
1204	DPEP2	DGCR8	ICAM1.2
1205	DPEP3	DGKD	YOD1.1
1206	DPF1	DGKG	CLDN6.1
1207	DPH2	DGKQ	LBH
1208	DPM1	DGKZ	TLX3.2
1209	DPM2	DGUOK	TTC30B
1210	DPP3	DHCR7	MAP1D
1211	DPPA3	DHFRL1	ZNF764
1212	DPY19L3	DHPS	SCGB3A2
1213	DPYS	DHRS13	CHAF1B
1214	DPYSL3	DHTKD1	PSMD14.1
1215	DPYSL5	DHX16	NDUFA6
1216	DQX1	DHX29	C3orf79
1217	DRD1	DHX30	RSPO3
1218	DRD5	DHX34	C17orf37
1219	DRG1	DHX36	MIR206.1
1220	DSCC1	DHX40	HIST1H4E.1
1221	DST	DIAPH2	HIST1H1A
1222	DTHD1	DIAPH3	CC2D1B
1223	DTNB	DIP2B	MPP2
1224	DTWD1	DIS3L	DYNC1H1
1225	DTWD2	DIS3	CR1L
1226	DTX1	DIXDC1	MLL2
1227	DTX3	DKC1	NUP214
1228	DUOX1	DKFZp761E198	SNRNP27.2
1229	DUOX2	DLAT	CWH43
1230	DUOXA1	DLG4	SEMA5A
1231	DUOXA2	DLGAP5	SNX25
1232	DUSP1	DMAP1	CWC22
1233	DUSP11	DMPK	FAM162B
1234	DUSP14	DMWD	CPNE9
1235	DUSP18	DMXL1	ITGA8
1236	DUSP3	DNAH17	KPNB1
1237	DUSP6	DNAJA1	GPR50
1238	DUT	DNAJA2	CTU1
1239	DYNC1I1	DNAJB11	ZNF335
1240	DYNC1LI2	DNAJB14	CTPS
1241	DYNLL1	DNAJC10	GOLPH3L
1242	DYNLL2	DNAJC12	PVT1
1243	DYNLRB2	DNAJC13	FRMPD4
1244	DYRK1A	DNAJC14	GPC6
1245	DYRK2	DNAJC16	PROC
1246	DYSF	DNAJC17	LGI3
1247	DYX1C1	DNAJC1	CNIH2
1248	E2F3	DNAJC2	LOC400752
1249	E2F4	DNAJC3	PPPDE1
1250	E2F5	DNAJC4	HNRNPA0.1
1251	E2F7	DNAJC9	ZNF454.1
1252	EAPP	DNAL1	SCML2
1253	EARS2	DNALI1	SEMA3G
1254	EBF1	DND1	C8orf79
1255	EBNA1BP2	DNHD1	CHODL
1256	ECHDC1	DNLZ	PPDPF
1257	ECHDC2	DNM1L	OR1M1
1258	ECHDC3	DNMBP	RALGAPB
1259	ECSCR	DNMT1	ZNF287
1260	ECT2	DNMT3A	NCRNA00092
1261	EDC4	DNMT3B	UNC5D
1262	EDIL3	DNTTIP2	ERCC6.1
1263	EDN2	DOCK7	KRTAP2.1
1264	EDNRA	DOHH	SLC35E1
1265	EEA1	DOK1	CCDC63.1
1266	EEF1A1	DOK2	ZNF335.1
1267	EFCAB3	DOLK	MEGF10
1268	EFCAB5	DOM3Z	ADAMTSL5
1269	EFCAB6	DONSON	MKRN2
1270	EFCAB7	DOT1L	DLX5
1271	EFEMP1	DPH1	SDR16C5
1272	EFHC1	DPP7	SUDS3
1273	EFNA5	DPP8	PUS7.2
1274	EFNB2	DPY19L3	MT2A
1275	EFR3A	DRAP1	C11orf20
1276	EFR3B	DRG1	BTBD3.1
1277	EFTUD2	DRG2	MIOS
1278	EGLN3	DSC2	ZNF879.1
1279	EHBP1	DSCC1	HIBADH.1
1280	EHD3	DTWD2	MTERF.1
1281	EHD4	DTX2	CPSF4L
1282	EHHADH	DTX3L	TBX21.1
1283	EIF2A	DTX3	NDUFAB1.1
1284	EIF2AK2	DTYMK	MARS
1285	EIF2AK4	DULLARD	ZSWIM2
1286	EIF2B3	DUS1L	IGSF9B.1
1287	EIF2B4	DUS2L	ZNF831.1
1288	EIF3D	DUS3L	IL27RA.1
1289	EIF3H	DUSP11	SLC12A5
1290	EIF3K	DUSP12	HOXA4
1291	EIF3L	DUSP23	CAPN14
1292	EIF4A2	DUSP28	ZBTB8B
1293	EIF4B	DUSP2	FGF4
1294	EIF4EBP1	DUSP4	ELFN2.1
1295	EIF4ENIF1	DUSP5	CCNG2.1
1296	EIF5A2	DUSP7	LPA
1297	ELAVL4	DVL1	TTC15
1298	ELFN2	DYM	NOM1
1299	ELK3	DYNC1H1	GTPBP5
1300	ELL2	DYNC2H1	RUFY1.2
1301	ELL3	DYNC2LI1	KIAA1217
1302	ELMO2	DYRK1B	LHX8
1303	ELMO3	DYX1C1	ZBTB7B
1304	ELMOD1	DZIP3	TMEM154
1305	ELMOD3	E2F1	PRTN3
1306	ELOVL1	E2F2	FAF1.1
1307	ELOVL4	E2F3	KIDINS220
1308	ELOVL5	E2F4	HIST1H1A.1
1309	ELOVL7	E2F8	PRPF8.1
1310	EME1	E4F1	LYSMD4
1311	EMG1	EAF1	LOC257358
1312	EMID1	EAPP	MCM3
1313	EMILIN1	EBF4	RPS19
1314	EML6	EBNA1BP2	TUFM
1315	EMP2	EBP	MYL12A
1316	EMX1	ECD	RALGAPA2
1317	ENC1	ECE1	ZNF518B.2
1318	ENDOD1	ECE2	TNS4
1319	ENDOG	ECHDC2	CORO2B
1320	ENDOU	ECM1	GTF2F2.2
1321	ENG	ECSIT	UBB
1322	ENKUR	ECT2	FAR2
1323	ENO2	EDEM3	MRPL1
1324	ENOPH1	EDF1	FAM179A
1325	ENPP6	EDNRA	PER4
1326	ENTHD1	EEA1	GTPBP4.1
1327	EP300	EED	GUSBL2
1328	EP400	EEF1A2	HSD17B8
1329	EP400NL	EEF1D	FOXD3
1330	EPAS1	EFCAB4A	KIAA1632
1331	EPB41L4A	EFCAB4B	HES5.1
1332	EPB42	EFHC1	PIK3R4
1333	EPC1	EFHD2	ZNF844
1334	EPCAM	EFNB1	ADHFE1
1335	EPHA10	EFR3A	KATNAL2
1336	EPHX4	EGFL7	UBASH3B
1337	EPN3	EGFR	ZNF778.1
1338	EPS15	EGLN2	ZDBF2
1339	EPT1	EHBP1L1	LOC552889.1
1340	EPX	EHD1	LAYN
1341	EPYC	EHMT2	CYP7B1
1342	ERAL1	EIF1AD	C20orf29.1
1343	ERAP1	EIF2AK2	ZNF833.1
1344	ERAP2	EIF2AK4	DGCR14
1345	ERBB2	EIF2C1	PNPLA8
1346	ERBB2IP	EIF2C2	PIK3C3
1347	ERBB3	EIF2C3	HOXA6
1348	ERC1	EIF2S1	CS
1349	ERCC4	EIF2S2	IL12RB2.1
1350	ERCC5	EIF3B	CNPY1
1351	ERCC8	EIF3E	CHADL.1
1352	ERGIC1	EIF3G	LYPD5
1353	ERI2	EIF3K	C17orf104
1354	ERI3	EIF4B	PKN1.1
1355	ERLEC1	EIF4EBP1	PHKG2.2
1356	ERLIN2	EIF4EBP2	FOXJ3
1357	ERMAP	EIF4EBP3	SF3B4
1358	ERN1	EIF4G2	RHCG
1359	ERN2	EIF4G3	GLP1R
1360	ESM1	EIF5AL1	CDX2
1361	ESPL1	EIF5A	ABCA8
1362	ESR2	EIF5B	GCA
1363	ESRP2	ELAVL1	CEBPG.2
1364	ESYT1	ELF2	IPPK
1365	ETAA1	ELK4	ATP13A4
1366	ETF1	ELL	TMEM184A
1367	ETFDH	ELMO2	CABLES2
1368	ETV4	ELMOD2	NPY5R.1
1369	ETV5	ELMOD3	CHPT1
1370	ETV7	ELOF1	HSD17B8.1
1371	EVI2A	ELOVL1	LRPPRC.1
1372	EVI2B	ELOVL5	CSPG4
1373	EWSR1	ELP2	MAFA
1374	EXD1	EMD	MIR155HG.1
1375	EXD2	EME1	USP50
1376	EXOC5	EMG1	C2orf89.1
1377	EXOC6B	EML2	MALAT1.1
1378	EXOSC2	EML3	HYI
1379	EXOSC6	EML4	FOXF2
1380	EXPH5	EN1	SNX24
1381	EXTL1	ENDOG	BMP2.1
1382	EYA2	ENGASE	ERCC3
1383	EYA4	ENO1	HS3ST4
1384	EZH1	ENO3	ZNF282.1
1385	F10	ENPP1	PFDN1
1386	F12	ENTPD5	CFD.1
1387	F2R	ENTPD6	MED1
1388	F2RL1	ENTPD7	SLC2A1
1389	F3	ENY2	APCDD1L.1
1390	F7	EP300	SNX25.1
1391	FA2H	EPB41L4A	MAP2K3.2
1392	FAAH	EPB41L5	PIK3C3.1
1393	FABP12	EPHA2	MEOX2.2
1394	FABP4	EPHB3	PRPSAP2.1
1395	FABP5	EPHB6	BMP2.2
1396	FABP6	EPN1	C9orf170
1397	FABP7	EPOR	C1orf173
1398	FABP9	EPRS	OAF
1399	FADD	EPS15L1	BAHD1
1400	FAF1	EPS15	MUS81
1401	FAF2	EPS8L1	SYT9.1
1402	FAHD1	EPT1	TBC1D4
1403	FAIM	ERAL1	LOC441046.2
1404	FAIM2	ERBB2IP	HERC3.2
1405	FAM102A	ERBB2	GPAA1
1406	FAM104A	ERCC4	HSPA9.2
1407	FAM107B	ERCC6L	DBC1
1408	FAM109B	ERF	C11orf30.1
1409	FAM114A1	ERGIC1	MYADM
1410	FAM114A2	ERGIC2	CHGB
1411	FAM117A	ERI2	SNTA1.1
1412	FAM118A	ERI3	MYBPC2
1413	FAM134C	ERLIN2	OVCH2
1414	FAM135A	ERMP1	FIBIN
1415	FAM136A	ERO1LB	C2orf40
1416	FAM13B	ERO1L	CYBA
1417	FAM151A	ERP44	NPPC
1418	FAM151B	ESCO2	NOD1
1419	FAM153C	ESR1	RIMKLB
1420	FAM159A	ESRRA	ESRP2.1
1421	FAM160A1	ETFDH	DPY19L2
1422	FAM161A	ETNK2	PSKH1
1423	FAM163B	ETV4	LRRC3B
1424	FAM169A	ETV6	BAIAP3
1425	FAM170A	EVI5L	TMEM154.1
1426	FAM171A1	EVL	TXNRD1
1427	FAM171A2	EWSR1	MRM1.1
1428	FAM172A	EXD2	HAAO
1429	FAM174A	EXD3	RXFP3.1
1430	FAM177A1	EXO1	GAS2
1431	FAM179A	EXOC3L	RAPGEFL1
1432	FAM179B	EXOC3	NFAM1.1
1433	FAM183A	EXOC5	KIAA1919.1
1434	FAM186A	EXOC6	ZNF300.2
1435	FAM186B	EXOSC4	KCNK13
1436	FAM188A	EXOSC5	VIM
1437	FAM192A	EXOSC6	KPNA5
1438	FAM193A	EXPH5	HIST1H3H
1439	FAM193B	EXT1	LOC729375
1440	FAM196B	EZH1	FAM38B
1441	FAM198B	EZH2	HMCN1
1442	FAM19A2	F8A1	C2CD4B
1443	FAM200B	FAAH	UBE3A.1
1444	FAM20A	FABP5	RBM15B.2
1445	FAM26D	FADS2	IGFL1
1446	FAM26E	FADS3	PET112L.1
1447	FAM46A	FAF1	ZNF671
1448	FAM53C	FAF2	KCNH4
1449	FAM63B	FAHD2A	EEF2K.1
1450	FAM65A	FAIM	RHOJ
1451	FAM65B	FAM100A	NODAL
1452	FAM65C	FAM100B	EIF5A2
1453	FAM71B	FAM102A	MRPL34.1
1454	FAM73A	FAM102B	RFT1
1455	FAM73B	FAM105B	KCTD5
1456	FAM76B	FAM107A	RAB3B
1457	FAM78A	FAM108A1	ZCCHC12
1458	FAM81A	FAM110B	LRRC3B.1
1459	FAM81B	FAM111B	SLC22A5
1460	FAM83B	FAM113A	FAM180A
1461	FAM83D	FAM114A2	MRPS26
1462	FAM83F	FAM118A	HECA.2
1463	FAM84B	FAM120AOS	NAP1L4.2
1464	FAM92A1	FAM120A	ZNF815.1
1465	FAM92B	FAM120B	SPTBN2
1466	FAM96B	FAM120C	AS3MT
1467	FAM98A	FAM123B	TBX18
1468	FAM98B	FAM126B	CASC3
1469	FAM98C	FAM127B	MIR495
1470	FANCL	FAM128B	IFI35.1
1471	FANCM	FAM129B	PMPCB
1472	FAT2	FAM134A	OR10C1
1473	FAT3	FAM134B	PPAPDC1A
1474	FBLL1	FAM134C	ANKRD45
1475	FBLN1	FAM136A	IGFBP7.1
1476	FBN1	FAM13B	ZNF665
1477	FBN2	FAM151B	PMF1
1478	FBRS	FAM154B	LOC285074
1479	FBRSL1	FAM156A	TPM4
1480	FBXL16	FAM160A2	SELV.1
1481	FBXL17	FAM160B1	PRDXDD1P
1482	FBXL19	FAM160B2	ZNF544.1
1483	FBXL20	FAM161B	WNT1
1484	FBXL4	FAM167B	HLA.E.3
1485	FBXL5	FAM171A1	KIF27
1486	FBXL8	FAM171A2	TCEANC
1487	FBXO11	FAM172A	FADS1
1488	FBXO18	FAM173A	SRP68
1489	FBXO31	FAM174A	PCDHB7.1
1490	FBXO33	FAM174B	CHD6.1
1491	FBXO38	FAM175A	SLCO5A1
1492	FBXO41	FAM176B	MPHOSPH6
1493	FBXO47	FAM178A	DNAH9
1494	FBXO7	FAM179B	LAPTM4A.1
1495	FBXO8	FAM193B	ZNF389.1
1496	FBXO9	FAM195A	ZNF98
1497	FBXW11	FAM195B	C19orf59
1498	FBXW7	FAM198B	DIS3L2.1
1499	FCHO2	FAM20C	CRTAP.1
1500	FCHSD1	FAM3A	DNAH10
1501	FDX1	FAM43A	DDX26B
1502	FDXACB1	FAM47E	CCT8
1503	FEM1C	FAM49B	BMP3.1
1504	FER	FAM50A	KCNJ8.1
1505	FER1L6	FAM53A	ELOVL5.1
1506	FERMT2	FAM54A	ZNF641
1507	FEZ2	FAM55C	GBF1
1508	FGA	FAM57A	NME5
1509	FGB	FAM58A	LACE1.1
1510	FGD2	FAM60A	USP12
1511	FGD6	FAM63A	LZTR1.1
1512	FGF1	FAM63B	MTNR1A.1
1513	FGF18	FAM64A	NCOA2
1514	FGF19	FAM69B	RABIF
1515	FGF3	FAM72B	HKR1
1516	FGF4	FAM72D	UQCRFS1.1
1517	FGF7	FAM73A	RAB4B.2
1518	FGFBP1	FAM73B	SPRYD4
1519	FGFBP2	FAM82A2	SLC35B4.1
1520	FGFR1	FAM83D	FOXA1
1521	FGFR4	FAM89B	MPHOSPH8
1522	FGG	FAM96B	NEK4
1523	FGGY	FAM98A	C12orf74
1524	FHL5	FAM98C	UQCRC1
1525	FHOD1	FANCA	LRRC58.2
1526	FIBCD1	FANCB	DNASE1L3
1527	FIG4	FANCC	T.1
1528	FIGLA	FANCD2	SLC35D1
1529	FILIP1	FANCE	TGOLN2
1530	FIS1	FANCG	R3HCC1
1531	FKBP10	FANCI	SCGB3A1.2
1532	FKBP11	FANK1	ZDHHC20
1533	FKBP1B	FARP2	FBXO47
1534	FKBP3	FARSA	SSH3
1535	FKBP4	FARSB	C15orf26
1536	FKBP5	FASN	CENPJ.1
1537	FLG	FASTK	FOXJ1.2
1538	FLJ12825	FAT1	SPTBN5
1539	FLJ30679	FAU	PTPN1.1
1540	FLJ41941	FBF1	MIR196B
1541	FLOT1	FBL	UCN.1
1542	FLOT2	FBP1	SMNDC1.1
1543	FLYWCH1	FBRSL1	SLC6A2
1544	FLYWCH2	FBRS	TOX.2
1545	FMN1	FBXL12	SHC3
1546	FMNL1	FBXL15	ADAM19
1547	FMNL3	FBXL17	ZNF781.1
1548	FNDC3B	FBXL19	EIF2AK3.1
1549	FNDC4	FBXL20	EIF3G
1550	FNIP1	FBXL5	OVGP1
1551	FNTB	FBXL6	FBLL1.1
1552	FOSL2	FBXL7	C10orf76.1
1553	FOXA1	FBXL8	FAM165B
1554	FOXC2	FBXO11	CLEC14A
1555	FOXE3	FBXO18	FAM168A
1556	FOXF1	FBXO31	MIR150
1557	FOXI1	FBXO36	BIN2.1
1558	FOXJ3	FBXO44	CTU1.1
1559	FOXL1	FBXO45	CCNA2
1560	FOXL2	FBXO46	EPO.1
1561	FOXM1	FBXO5	ZNF37B
1562	FOXN1	FBXO8	APEX2
1563	FOXN2	FBXW2	ARHGAP20
1564	FOXN4	FBXW4	CBLN4
1565	FOXP4	FBXW5	C5orf28
1566	FOXR1	FBXW9	ATOH8.3
1567	FOXRED2	FCGRT	SUPT4H1
1568	FPGT	FCHO1	OR8B8
1569	FRAS1	FCHO2	TGFB3
1570	FRK	FCHSD1	KCNA4
1571	FRMD5	FDPS	LOC646762
1572	FRS2	FDX1L	ASF1B.1
1573	FRS3	FDX1	NUDT19
1574	FSHR	FDXACB1	C8orf84.3
1575	FSIP1	FDXR	AGK
1576	FST	FEM1B	ZNF454.2
1577	FSTL4	FEM1C	TMEM163
1578	FSTL5	FEN1	PM20D2
1579	FTSJ3	FER	CDH13
1580	FUBP1	FGD3	SNX32
1581	FUBP3	FGD6	TRPC6.1
1582	FUCA2	FGF11	TBC1D23.1
1583	FUS	FGFR4	DUSP14.1
1584	FUT4	FHOD1	ELANE
1585	FUT8	FIGNL1	C1orf158
1586	FUT9	FIS1	MORC3
1587	FXR1	FITM2	CCDC90A.1
1588	FXYD3	FJX1	STAC2.1
1589	FYN	FKBP8	KCNT2
1590	G2E3	FKBPL	ONECUT3
1591	G3BP1	FKRP	TMEM212
1592	G6PC	FKTN	GOLPH3L.1
1593	G6PC3	FLAD1	HACE1.1
1594	GABARAPL2	FLJ10357	KCNN2.1
1595	GABBR1	FLJ33630	BANF2
1596	GABPA	FLJ35390	GDNF
1597	GABPB1	FLJ36031	SYPL2
1598	GABPB2	FLJ37453	ARFGAP2.1
1599	GABRA1	FLJ39653	TMPRSS12
1600	GABRA5	FLJ44606	USP49
1601	GABRA6	FLJ45244	MIR193A.1
1602	GABRB2	FLJ45340	UGT1A8
1603	GABRB3	FLJ90757	ZNF410
1604	GABRG2	FLOT1	PDCD6
1605	GABRG3	FLVCR2	ANGPT1
1606	GABRP	FLYWCH1	ACE
1607	GABRR1	FLYWCH2	RNF103.2
1608	GABRR2	FMN1	C6orf153
1609	GAD2	FMNL2	CNPY3
1610	GADD45A	FMO5	MTA3
1611	GAL3ST1	FN1	ZFAND6
1612	GALK2	FNDC4	KCNK12.2
1613	GALNT10	FNIP1	ZBTB8B.1
1614	GALNT14	FNTA	PPIA
1615	GALNT4	FNTB	CEP192
1616	GALNT6	FOSL1	FOXQ1.1
1617	GALNT7	FOXA1	TRAF4
1618	GALNTL6	FOXC1	EIF3H.1
1619	GALR3	FOXK1	UCN.2
1620	GAN	FOXK2	PCSK9
1621	GANC	FOXM1	LHFPL5.1
1622	GAPDH	FOXO4	TSPAN5
1623	GAPT	FOXP1	PYGO2
1624	GAS2L1	FOXP4	HLA.C
1625	GAST	FOXRED2	UGCG
1626	GATA3	FPGT	PHACTR1
1627	GATC	FRAT1	LOC145837
1628	GATM	FRMD6	APCDD1L.2
1629	GATSL3	FRMD8	ZNF614
1630	GBA3	FRS2	IFITM3.1
1631	GBGT1	FRS3	UNCX
1632	GBP1	FRYL	GJA4
1633	GBP2	FRY	SLC45A4
1634	GBP3	FSCN1	VIPR1.1
1635	GBP4	FSTL3	C19orf69
1636	GBP5	FTHL3	MIR760
1637	GBP6	FUCA1	PPP2R2A
1638	GBP7	FUS	PIK3R4.1
1639	GCH1	FUT8	MIR526A2
1640	GCHFR	FXYD5	RMND5B
1641	GCKR	FXYD6	RPL27.1
1642	GCLC	FYCO1	LTBR.1
1643	GCM1	FYTTD1	PLEKHG3
1644	GCNT3	FZD4	HAPLN3
1645	GCOM1	FZR1	LPAR2.1
1646	GCSH	G3BP1	WBP2NL
1647	GDE1	G3BP2	LGALS2
1648	GDF6	G6PC3	DNAH11
1649	GDF7	G6PD	PAQR9
1650	GDF9	GAB1	CLK2.1
1651	GDI2	GABRE	IVNS1ABP
1652	GDPD1	GABRP	NOL12.1
1653	GEMIN5	GADD45GIP1	BIN2.2
1654	GEMIN6	GADD45G	MARCKS.2
1655	GEN1	GAK	PDCD2L
1656	GFAP	GALK1	GFRA3.2
1657	GFER	GALNS	TCHH
1658	GFI1	GALNT10	DPH1
1659	GFI1B	GALNT1	PTPN11
1660	GFM1	GALNT3	EFHA1
1661	GFM2	GALNT4	ALDOC
1662	GFOD2	GALNT6	CCDC105.1
1663	GFPT1	GALNT7	FLJ43390.1
1664	GFRA3	GALNTL1	RPS2P32
1665	GFRAL	GALNTL2	LAMP3.1
1666	GGA1	GAMT	C8orf46
1667	GGA2	GAN	SF3B5
1668	GGCX	GAPDH	CRABP1
1669	GGNBP2	GAPVD1	ONECUT3.1
1670	GGT1	GAR1	MSX1
1671	GH1	GARS	PTH2R.1
1672	GHDC	GART	CR1L.1
1673	GHSR	GAS5	PGLYRP4
1674	GIN1	GATA2	ARHGEF10
1675	GINS2	GATA3	C5orf56
1676	GINS3	GATA6	FAM110C
1677	GIP	GATAD1	FRAT1.1
1678	GIPC2	GATAD2A	ZNF212
1679	GIT1	GBA2	MIR206.2
1680	GJA1	GBP1	KIAA2018
1681	GJA9	GBP5	PTGDR
1682	GJB7	GCC2	CHD4.1
1683	GJC1	GCDH	PSMD1.1
1684	GJC3	GCLC	CILP2.1
1685	GJD2	GCLM	C5orf49.1
1686	GJD4	GCNT2	MACROD2
1687	GKN1	GDAP2	DDX53.1
1688	GKN2	GDF15	FNDC7
1689	GLE1	GDI2	HNF1A
1690	GLG1	GDPD5	ZNF516
1691	GLI1	GEMIN5	NR0B1
1692	GLIPR1	GEMIN8	SPEF1
1693	GLIPR1L1	GEN1	RRP15
1694	GLIPR1L2	GET4	MLEC
1695	GLIS2	GFER	HIAT1
1696	GLO1	GFM1	QRFPR
1697	GLP1R	GFM2	SCARA5
1698	GLRA1	GFPT1	FBXO47.1
1699	GLRB	GGA1	EMILIN3
1700	GLRX	GGH	UBE2G1
1701	GLS2	GGT1	ANKRD34B
1702	GLT1D1	GGT3P	OR11L1.1
1703	GLYR1	GGT7	CLIC3
1704	GM2A	GHDC	TNK1.1
1705	GMCL1	GHR	ZSWIM2.1
1706	GMFB	GIGYF1	FBXO47.2
1707	GMNN	GIGYF2	NARS
1708	GMPS	GIMAP1	MRGPRX1
1709	GNA13	GIN1	ANKRD34C.1
1710	GNAO1	GINS1	CRX
1711	GNAS	GINS3	PCGF1
1712	GNB4	GINS4	ROBO2
1713	GNG11	GIPC1	NT5E
1714	GNG12	GJA1	NHSL1
1715	GNG2	GLCCI1	UBE2E2
1716	GNG5	GLCE	HLX
1717	GNGT1	GLE1	ASTL
1718	GNGT2	GLI3	ECHS1
1719	GNL1	GLIPR1L2	SP9
1720	GNL2	GLIPR2	LFNG
1721	GNLY	GLMN	ITCH
1722	GNMT	GLRB	HMCN1.1
1723	GNPDA1	GLRX2	SNX32.1
1724	GNPNAT1	GLRX3	ALKBH3
1725	GNPTG	GLS2	TBK1
1726	GNS	GLS	ZNF236.1
1727	GOLGA2	GLT25D1	HMSD.1
1728	GOLIM4	GLTPD1	NDUFS7.1
1729	GOSR1	GLTSCR1	ZNF389.2
1730	GOSR2	GLTSCR2	IRAK2
1731	GOT2	GLUD1	NOM1.1
1732	GP2	GLUD2	SERTAD3.1
1733	GPATCH8	GLUL	C17orf44
1734	GPBP1	GLYCTK	SLC5A7
1735	GPBP1L1	GLYR1	GPR150
1736	GPHB5	GMDS	CDH5
1737	GPHN	GMEB2	ZNF426
1738	GPLD1	GMFB	GABRG1.1
1739	GPM6A	GMNN	TACR3
1740	GPN1	GMPR2	GDF6
1741	GPR135	GMPS	C17orf44.1
1742	GPR139	GNA13	PRR16
1743	GPR149	GNA14	NCRNA00086
1744	GPR150	GNAI3	MAP1LC3B2
1745	GPR151	GNB1L	HRH1.1
1746	GPR158	GNB3	ENTPD7.2
1747	GPR160	GNG7	KPNA6
1748	GPR171	GNL1	DTX3
1749	GPR176	GNL2	TRIM71
1750	GPR179	GNPNAT1	KIF20B
1751	GPR18	GNPTAB	FAM110B.2
1752	GPR182	GNPTG	FJX1.1
1753	GPR183	GNRH1	EPHA4
1754	GPR6	GNS	NGF
1755	GPR63	GOLGA1	ATP6AP2
1756	GPR75	GOLGA2B	SOX1.2
1757	GPR78	GOLGA4	MIXL1
1758	GPR83	GOLGA5	NPHS2
1759	GPR84	GOLGA6L9	TMEM105.1
1760	GPR87	GOLGA8A	EDIL3
1761	GPRC5B	GOLGB1	RAB21
1762	GPRIN1	GOLT1B	PER1
1763	GPT2	GOSR1	CHCHD5
1764	GPX2	GPAA1	SNX9.1
1765	GPX3	GPATCH3	CES8
1766	GPX5	GPC2	SLFN5
1767	GPX6	GPD1L	HMX3
1768	GPX7	GPD2	GMCL1
1769	GPX8	GPIHBP1	CACNG2
1770	GRAMD1A	GPI	RPRM.1
1771	GRAMD3	GPM6B	LHFPL5.2
1772	GRAP2	GPN1	RTF1
1773	GRASP	GPR107	FBXO17
1774	GRB7	GPR126	SLC35B4.2
1775	GREB1	GPR137	MT1E
1776	GREM1	GPR146	PAX5
1777	GRHL1	GPR160	SYT13
1778	GRIA1	GPR161	NODAL.1
1779	GRIA2	GPR162	ST6GALNAC5.3
1780	GRID1	GPR172A	PPP1R14C
1781	GRIK2	GPR180	UMPS
1782	GRIK3	GPR19	CCDC37.2
1783	GRIN2A	GPR3	OTUD7B.1
1784	GRIP1	GPRC5B	LOC650226
1785	GRK4	GPRC5C	MTMR8
1786	GRK6	GPS1	TRPA1
1787	GRK7	GPSM2	SFRP1.1
1788	GRM4	GPX4	ABCA7.1
1789	GRM6	GRAMD1C	LSG1.2
1790	GRN	GRASP	TUBGCP3
1791	GRPEL1	GRB7	ICAM1.3
1792	GRTP1	GREB1	TMEM140
1793	GRXCR2	GRINL1A	SPATA4.1
1794	GSDMA	GRIPAP1	HOXB2
1795	GSDMB	GRK6	FAM169A.1
1796	GSG1L	GRLF1	IL29
1797	GSPT1	GRRP1	REL
1798	GSTA1	GRSF1	ZDHHC2
1799	GSTA3	GRWD1	B3GALT4
1800	GSTA4	GSDMB	TLX3.3
1801	GSTA5	GSDMD	KCNS2
1802	GTF2A1L	GSG2	TMEM74
1803	GTF2A2	GSK3B	CYC1
1804	GTF2B	GSN	KCNN3
1805	GTF3C1	GSPT1	ABHD1
1806	GTF3C2	GSTCD	COL1A2.2
1807	GTF3C4	GSTM2	PRKCDBP.1
1808	GTF3C6	GSTM3	LMNB1
1809	GTPBP1	GSTP1	KCNJ2
1810	GTPBP2	GTDC1	C19orf59.1
1811	GTPBP4	GTF2A1	RYR3
1812	GTSE1	GTF2E2	IL20
1813	GTSF1	GTF2F1	MESP1.1
1814	GTSF1L	GTF2H3	CNTNAP2
1815	GUCA1A	GTF2H4	XDH
1816	GUCA1B	GTF2IRD2P1	TMEM97
1817	GUCA2A	GTF2IRD2	SLC19A3
1818	GUCA2B	GTF3C1	CYP11B2
1819	GUCY1A2	GTF3C2	SYT6
1820	GUCY1A3	GTF3C4	ADRBK1
1821	GUCY1B3	GTF3C5	HCN4
1822	GXYLT1	GTPBP2	MAOA
1823	GYG1	GTPBP3	DPM2
1824	GYPA	GTPBP4	SPDYE4
1825	GZMA	GTPBP8	FERMT1
1826	GZMK	GTSE1	ANKS4B
1827	H1FNT	GUF1	ZNF582.1
1828	H2AFY	GUK1	IL22RA1
1829	HAAO	GUSBL1	MIR543
1830	HADHA	GUSBL2	PDIA6.2
1831	HADHB	GUSBP3	OCA2
1832	HAGH	GXYLT1	FGF9.3
1833	HAGHL	GYLTL1B	BHLHE23
1834	HAL	H1FX	YTHDF1
1835	HAND1	H2AFJ	MRPS26.1
1836	HAP1	H2AFV	FBXO33
1837	HAPLN1	H2AFX	WASH5P
1838	HARS	H2AFY2	CDKL5
1839	HARS2	H2AFZ	HMCN1.2
1840	HAS3	HAAO	SIX6
1841	HAUS2	HAGHL	VPS39
1842	HAUS3	HAGH	GRM6.1
1843	HAVCR1	HAPLN3	SRRM1.1
1844	HAVCR2	HAUS5	CDH1.1
1845	HBEGF	HAUS6	KCNK18.1
1846	HCG11	HAUS7	GNB2
1847	HCG18	HAUS8	LZTFL1.1
1848	HCG22	HBA2	MYADM.1
1849	HCN2	HBP1	SALL4.1
1850	HCRTR2	HCCS	STAB1.2
1851	HCST	HCFC2	CARS2
1852	HDAC2	HCN3	C1orf14
1853	HDAC3	HDAC10	PSMD3.1
1854	HDAC5	HDAC11	TAL2
1855	HDAC7	HDAC2	UBA1
1856	HDC	HDAC5	WHSC2.1
1857	HDDC2	HDAC7	QPCT.2
1858	HDGFL1	HDGFRP2	ZNF208
1859	HEATR5A	HDGF	FUT9
1860	HEATR5B	HDHD2	INSM1
1861	HEATR6	HDHD3	ADHFE1.1
1862	HECTD1	HEATR5A	ARSF
1863	HECTD3	HEATR6	MYST4.2
1864	HELB	HEBP1	IRF1.1
1865	HELZ	HEBP2	LOC643406
1866	HEPHL1	HECA	SLC8A1
1867	HERC2	HECTD1	ADM2
1868	HEXB	HECTD2	KIAA1432
1869	HEXIM1	HELZ	SLC25A17
1870	HEXIM2	HEMK1	SCRG1
1871	HEY1	HERC2P2	INA
1872	HEY2	HEXDC	ZBTB48
1873	HEYL	HEXIM1	DRD5.1
1874	HFE	HEXIM2	GIPC2.1
1875	HFM1	HGS	AGBL2.1
1876	HGF	HHAT	KCTD13.1
1877	HHAT	HIC2	ABCG2.1
1878	HHIP	HIF1AN	C20orf85
1879	HHLA1	HIF1A	PINK1.2
1880	HHLA3	HIGD1B	ZNF486.1
1881	HIF1A	HIGD2A	SNTB2
1882	HIGD1B	HINFP	SNCAIP
1883	HIGD1C	HIP1R	SLC16A2
1884	HIGD2A	HIP1	FAM120C
1885	HINFP	HIPK3	C6orf223
1886	HINT1	HIRA	SLIT2
1887	HINT3	HIRIP3	STL
1888	HIP1R	HIST2H2BE	MOCOS
1889	HIST1H1D	HIVEP2	SLC38A11
1890	HIST1H2AB	HJURP	LOC728743
1891	HIST1H2AE	HK3	RHCG.1
1892	HIST1H2AJ	HLA.A	ILKAP
1893	HIST1H2AK	HLA.DOB	SPATA2.1
1894	HIST1H2AM	HLA.F	LHX1
1895	HIST1H2BB	HLTF	C13orf26
1896	HIST1H2BE	HLX	MIR365.1
1897	HIST1H2BF	HMBS	PLA2G5
1898	HIST1H2BG	HMG20B	LMOD1
1899	HIST1H2BI	HMGA1	LIPT2.1
1900	HIST1H2BJ	HMGCL	CHST1.1
1901	HIST1H2BL	HMGCR	MGC2752.1
1902	HIST1H2BM	HMGCS1	C5orf4
1903	HIST1H2BN	HMGN3	SSH3.1
1904	HIST1H2BO	HMGXB3	SIX1
1905	HIST1H3B	HMGXB4	DDX10
1906	HIST1H3E	HMHA1	MIR129.2
1907	HIST1H3F	HN1L	P2RY1
1908	HIST1H3G	HN1	LIN9.2
1909	HIST1H3H	HNMT	ARPC1A
1910	HIST1H3I	HNRNPA0	CCDC106
1911	HIST1H3J	HNRNPA3P1	LUZP4
1912	HIST1H4B	HNRNPH2	MIR130A
1913	HIST1H4D	HNRNPM	PTGS2.2
1914	HIST1H4E	HOMER3	GALNT12
1915	HIST1H4H	HOOK2	EMID2.1
1916	HIST1H4K	HOXB2	GDF7.2
1917	HIST1H4L	HOXC5	C11orf70
1918	HIVEP3	HOXD9	RUVBL1
1919	HK2	HPCAL1	PKN1.3
1920	HK3	HPDL	AGRN
1921	HKR1	HPRT1	PRKAB1
1922	HLA.DMA	HPS5	KLF14
1923	HLA.DMB	HPS6	C1orf85
1924	HLA.DOA	HPX	ZNF833.2
1925	HLA.DPA1	HRAS	TCEAL2.2
1926	HLA.DPB1	HR	CDC42EP3
1927	HLA.E	HSD11B1L	HECTD1
1928	HLA.F	HSD17B4	MMP17.1
1929	HLF	HSDL2	ADAM19.1
1930	HLTF	HSF4	NFXL1.2
1931	HMBS	HSFX2	KIAA1279.1
1932	HMGA1	HSP90AA1	ANAPC1.1
1933	HMGA2	HSP90B1	GNB2.1
1934	HMGCLL1	HSPA12A	EPS8L1
1935	HMGCR	HSPA12B	TTC27.1
1936	HMGN3	HSPA13	TP53INP2.2
1937	HMGN4	HSPA14	LOC399959
1938	HMGXB3	HSPA2	C7orf31
1939	HMGXB4	HSPA5	KY.1
1940	HMHB1	HSPB1	LOC399959.1
1941	HMMR	HSPB8	OAZ2.1
1942	HMOX1	HSPBAP1	IFT172.1
1943	HMOX2	HSPBP1	FJX1.2
1944	HMP19	HSPD1	GEMIN5.2
1945	HN1L	HTR7P1	TSG101
1946	HNF1A	HTRA1	ZKSCAN4.1
1947	HNF1B	HTRA2	TMX4
1948	HNRNPA0	HUWE1	TRPC1
1949	HNRNPA1	HYAL2	SLC16A10
1950	HNRNPAB	HYAL3	CA13
1951	HNRNPD	HYI	ALX1
1952	HOMER1	HYOU1	DDAH2.2
1953	HOOK1	IARS	ZNF581
1954	HORMAD2	IBTK	DPY19L1.2
1955	HOTAIR	ICAM1	CDH3.1
1956	HOXB1	ICAM2	HLA.L
1957	HOXB13	ICK	ZNF43
1958	HOXB3	ID1	PPP1R15B.1
1959	HOXB6	ID3	AKR1B1.1
1960	HOXB7	ID4	ICAM5
1961	HOXB9	IDE	FLT3LG.1
1962	HOXC10	IDH3G	C16orf54
1963	HOXC11	IDI1	LMBR1
1964	HOXC12	IDI2	RLTPR
1965	HOXC13	IDO1	NAA30
1966	HOXC4	IDUA	KIAA0513
1967	HOXC5	IER2	KCNJ12
1968	HOXC6	IER3	SPATS1.1
1969	HOXC9	IER5L	C10orf82.1
1970	HPCA	IER5	AOX1.1
1971	HPCAL1	IFFO1	SACM1L.2
1972	HPCAL4	IFFO2	SRCAP
1973	HPDL	IFI27L2	ARPC1A.1
1974	HPN	IFIH1	CEBPG.3
1975	HPR	IFITM2	SFRP5
1976	HPS3	IFNGR1	ZNF582.2
1977	HPS4	IFRD1	C14orf49
1978	HPYR1	IFRD2	VPS33A
1979	HRH3	IFT140	ERP27
1980	HRNR	IFT20	LOC113230.1
1981	HS1BP3	IFT46	THAP9
1982	HS2ST1	IFT88	TMEM105.2
1983	HS3ST1	IGBP1	BMPER
1984	HS3ST2	IGF1R	ZBTB7A
1985	HS3ST4	IGF2BP2	TLL1
1986	HS3ST5	IGFBP2	MIR122
1987	HS3ST6	IGFBP4	SLC6A3
1988	HSBP1	IGFBP5	KPNA2.2
1989	HSCB	IGHMBP2	PRDM1.1
1990	HSD11B1	IGSF8	ISL1
1991	HSD11B2	IKBKB	EFCAB10
1992	HSD17B1	IKBKG	LOC644538
1993	HSD17B2	IL11RA	ZCCHC24
1994	HSD17B4	IL13RA1	BAZ1B
1995	HSD17B6	IL15RA	RIMS1
1996	HSD17B8	IL18BP	TET1
1997	HSD3B7	IL27RA	MARCO
1998	HSDL1	IL32	PPM1E
1999	HSF2	IL34	UGT2B11
[truncated: 3,001 more rows]
